# Supplementary material for: Distinct Urinary Metabolite Signatures Mirror In Vivo Oxidative Stress-Related Radiation Responses in Mice
Source: Antioxidants (Basel). 2024 Dec 27;14(1):24. doi: 10.3390/antiox14010024 (PMC11763242; doi:10.3390/antiox14010024)
Supplement: Supplementary file 1 [file antioxidants-14-00024-s001.zip]

Archive with 8 entries (8 files):
- Figures S1 and S2.pptx
- Table S1. Test statistics for untargeted metabolomics.xlsx
- Table S2. Test statistics for untargeted metabolomics - comparing to baseline.xlsx
- Table S3. Test statistics for targeted metabolomics.xlsx
- Table S4. Test statistics for targeted metabolomics - comparing to baseline.xlsx
- Table S5. Pathway analysis - up regulated.xlsx
- Table S6. Pathway analysis - down regulated.xlsx
- Table S7. Boruta variable selection results.xlsx
