# Supplementary material for: Distinct Urinary Metabolite Signatures Mirror In Vivo Oxidative Stress-Related Radiation Responses in Mice
Source: Antioxidants (Basel). 2024 Dec 27;14(1):24. doi: 10.3390/antiox14010024 (PMC11763242; doi:10.3390/antiox14010024)
Supplement: Supplementary file 1 [file antioxidants-14-00024-s001.zip › Table S1. Test statistics for untargeted metabolomics.xlsx]

## Sheet: Sheet1
			Day 0 PBI vs. Ctrl				Day 0 WBI-LDR vs. Ctrl				Day 0 WBI-HDR vs. Ctrl				Day 2 PBI vs. Ctrl				Day 2 WBI-LDR vs. Ctrl				Day 2 WBI-HDR vs. Ctrl				Day 30 PBI vs. Ctrl				Day 30 WBI-LDR vs. Ctrl				Day 30 WBI-HDR vs. Ctrl				Day 90 PBI vs. Ctrl				Day 90 WBI-LDR vs. Ctrl				Day 90 WBI-HDR vs. Ctrl
mode	mz	rt	p.value	FDR	FC	Log2(FC)	p.value	FDR	FC	Log2(FC)	p.value	FDR	FC	Log2(FC)	p.value	FDR	FC	Log2(FC)	p.value	FDR	FC	Log2(FC)	p.value	FDR	FC	Log2(FC)	p.value	FDR	FC	Log2(FC)	p.value	FDR	FC	Log2(FC)	p.value	FDR	FC	Log2(FC)	p.value	FDR	FC	Log2(FC)	p.value	FDR	FC	Log2(FC)	p.value	FDR	FC
NEG	425.18	5.1	0.0029178	0.99684	0.7821	-0.35457	0.66346	0.99792	0.99678	-0.0046574	0.00012143	0.02461	0.6885	-0.53847	1.0651e-05	5.8874e-05	0.46975	-1.09	0.00013126	0.00079017	0.59642	-0.7456	3.2963e-05	0.00039686	0.49077	-1.0269	0.91027	0.99111	1.011	0.015836	0.13404	0.5925	1.2097	0.27463	0.21025	0.34699	0.8293	-0.27003	0.084074	0.34538	1.2055	0.26958	0.056033	0.27395	1.2975	0.37574	0.35882	0.60267	0.92758
NEG	401.123	6.05	0.0035026	0.99684	1.9666	0.97571	0.097328	0.99792	1.6499	0.72237	0.010065	0.24478	2.4342	1.2834	2.1577e-06	1.5079e-05	6.1939	2.6308	0.0002986	0.001532	3.3814	1.7576	1.1493e-06	5.5902e-05	5.0673	2.3412	0.2975	0.97443	0.61807	-0.69416	0.065166	0.55875	0.44936	-1.154	0.25405	0.39204	1.048	0.067697	0.035757	0.26675	4.1813	2.0639	0.47016	0.64513	1.3903	0.47545	0.25328	0.51647	1.7251
NEG	363.215	5.96	0.0043219	0.99684	0.63654	-0.65169	0.90094	0.99792	0.99405	-0.0086027	0.25667	0.81705	0.8665	-0.20673	0.015098	0.031491	0.62092	-0.68752	0.36713	0.49825	1.1273	0.17282	0.76784	0.82336	1.2206	0.28759	0.60592	0.97443	1.4038	0.48929	0.94642	0.99625	0.92276	-0.11597	0.27817	0.41504	1.5005	0.58543	0.36236	0.65645	1.1552	0.2082	0.76973	0.86267	0.94926	-0.075128	0.52955	0.7393	1.383
NEG	563.14	4.86	0.0050723	0.99684	2.2886	1.1945	0.087029	0.99792	1.5178	0.60202	0.016997	0.30615	2.3861	1.2547	3.4531e-05	0.00015703	3.1464	1.6537	0.0035933	0.011874	2.2831	1.191	6.7338e-05	0.00066273	3.8224	1.9345	0.16664	0.95607	0.64534	-0.63186	0.12933	0.5925	0.43102	-1.2142	0.42426	0.54515	0.90922	-0.1373	0.083033	0.34538	4.0055	2.002	0.61744	0.76333	1.5224	0.60633	0.36509	0.60588	1.2989
NEG	402.127	6.05	0.0051815	0.99684	1.9165	0.93851	0.10826	0.99792	1.635	0.70931	0.0058785	0.19821	2.5378	1.3436	1.8197e-06	1.3916e-05	6.5516	2.7119	0.00020135	0.0011335	3.5367	1.8224	9.4479e-07	5.3315e-05	5.3966	2.4321	0.30967	0.97443	0.61456	-0.70238	0.053532	0.55165	0.42958	-1.219	0.24197	0.37926	1.0406	0.05736	0.032054	0.26336	4.5065	2.172	0.44799	0.62806	1.447	0.53304	0.26623	0.52639	1.7105
NEG	364.217	5.96	0.0060836	0.99684	0.70981	-0.49451	0.96595	0.99792	0.99675	-0.0046938	0.53066	0.94283	0.95493	-0.066526	0.0075183	0.017056	0.64098	-0.64166	0.9973	0.99916	0.98815	-0.0172	0.76455	0.82224	1.165	0.22036	0.53431	0.97443	1.3017	0.38044	0.79132	0.94463	0.88	-0.18443	0.34674	0.47819	1.418	0.50387	0.43573	0.70732	1.123	0.16742	0.2923	0.50905	0.87337	-0.19534	0.74423	0.87074	1.2762
NEG	553.101	4.32	0.0065188	0.99684	1.5263	0.61007	0.11964	0.99792	1.4967	0.58182	0.0081255	0.22866	1.7734	0.8265	0.45384	0.55874	1.2546	0.32721	0.053079	0.10775	0.89102	-0.16647	0.38755	0.49333	1.1545	0.20724	0.56284	0.97443	0.9884	-0.016833	0.44645	0.79458	1.0548	0.077009	0.4423	0.55895	1.0746	0.10374	0.020436	0.22751	1.5005	0.5854	0.011331	0.16286	2.4048	1.2659	0.047984	0.27145	1.4682
NEG	366.233	5.61	0.0077663	0.99684	0.63819	-0.64795	0.5028	0.99792	1.0553	0.077587	0.14613	0.63691	0.81045	-0.3032	0.0009587	0.0027244	0.53047	-0.91465	0.50323	0.62124	0.87086	-0.19948	0.21245	0.31467	0.85159	-0.23176	0.19975	0.96026	1.405	0.49053	0.97505	0.99883	0.89189	-0.16506	0.34294	0.47549	1.2606	0.33413	0.044129	0.29647	1.2912	0.36868	0.29288	0.50905	1.2082	0.27285	0.12504	0.36461	1.5287
NEG	370.813	0.35	0.010042	0.99684	0.70398	-0.5064	0.25435	0.99792	0.88558	-0.17531	0.00091664	0.09613	0.62579	-0.67624	0.15693	0.23559	1.1404	0.1896	0.14657	0.25032	1.1757	0.23347	0.031184	0.066878	0.70733	-0.49954	0.060226	0.90268	0.73328	-0.44756	0.0045378	0.2877	0.6366	-0.65154	0.00030653	0.008283	0.54793	-0.86795	0.073935	0.34538	0.5752	-0.79787	0.15217	0.38469	0.61158	-0.70938	0.0012916	0.082665	0.37878
NEG	365.231	5.61	0.01033	0.99684	0.61187	-0.70871	0.64543	0.99792	1.0376	0.053268	0.21874	0.74031	0.81443	-0.29613	0.00027453	0.00092731	0.53144	-0.91202	0.23277	0.3556	0.82174	-0.28325	0.11698	0.19922	0.82303	-0.28099	0.43515	0.97443	1.3113	0.39105	0.98738	0.99888	0.89564	-0.15901	0.27058	0.40719	1.3061	0.38529	0.022672	0.22974	1.3561	0.4395	0.36951	0.56306	1.232	0.301	0.19467	0.45427	1.598
NEG	279.123	5.33	0.012238	0.99684	0.86486	-0.20946	0.30855	0.99792	0.94824	-0.076674	0.005892	0.19821	0.84762	-0.2385	1.1451e-05	6.2442e-05	0.63403	-0.65739	0.14276	0.24554	0.95481	-0.066719	0.00044176	0.0022859	0.66473	-0.58916	0.28845	0.97443	1.1114	0.15232	0.022601	0.50046	1.3165	0.39667	0.0025727	0.024636	1.4159	0.50171	0.43742	0.70732	1.0897	0.12389	0.098972	0.32536	1.2169	0.28324	0.10212	0.34591	1.2712
NEG	209.078	4.53	0.013135	0.99684	0.78907	-0.34178	0.69309	0.99792	0.96779	-0.047229	0.87438	0.99507	1.0559	0.078439	0.10546	0.16676	0.8509	-0.23294	0.41941	0.54631	0.9231	-0.11544	0.46177	0.56645	0.94756	-0.077703	0.025756	0.78833	0.72832	-0.45736	0.14193	0.60401	0.8065	-0.31025	0.68512	0.76013	1.01	0.014312	0.61785	0.8238	1.0287	0.040818	0.77868	0.867	0.95548	-0.0657	0.17625	0.43271	1.1424
NEG	239.902	10.17	0.013211	0.99684	0.85055	-0.23353	0.22259	0.99792	0.92431	-0.11355	0.26927	0.83105	0.93141	-0.10252	0.62024	0.71355	1.0583	0.081729	0.35219	0.48391	1.0729	0.10158	0.0063523	0.018261	1.2044	0.26836	0.078381	0.90268	0.88066	-0.18334	0.6112	0.8713	1.0547	0.076834	0.93265	0.95222	1.0098	0.014053	0.75263	0.89637	0.98943	-0.015324	0.18277	0.41156	1.1275	0.17311	0.56478	0.76308	1.0547
NEG	309.043	4.22	0.013432	0.99684	1.8177	0.86208	0.072377	0.99792	1.5955	0.67405	0.082598	0.53355	1.9566	0.96838	0.0038932	0.0093932	1.8348	0.87559	0.024392	0.057593	1.9383	0.95478	0.0039533	0.012454	2.1737	1.1202	0.36416	0.97443	0.58969	-0.76198	0.91561	0.98616	0.65727	-0.60544	0.568	0.67269	0.82989	-0.269	0.0026723	0.1279	2.0115	1.0083	0.0014917	0.074716	1.8817	0.91202	0.013136	0.19631	2.0686
NEG	405.12	4.08	0.014356	0.99684	1.9643	0.97401	0.10429	0.99792	1.4628	0.54874	0.082928	0.53355	1.755	0.81144	0.00061141	0.0018403	2.2008	1.138	0.019921	0.048511	1.7703	0.824	3.6048e-05	0.00041656	2.6432	1.4023	0.20702	0.96026	0.67238	-0.57265	0.43478	0.78792	0.71348	-0.48705	0.9589	0.96926	0.8611	-0.21574	0.096991	0.36504	1.2548	0.32741	0.098914	0.32536	1.2335	0.30273	0.22973	0.49249	1.3175
NEG	359.185	5.67	0.01645	0.99684	0.76066	-0.39468	0.77572	0.99792	0.96785	-0.047139	0.37762	0.87986	0.94205	-0.086128	0.0093147	0.020631	0.7258	-0.46236	0.13066	0.22665	1.4563	0.5423	0.099923	0.17584	1.6279	0.70305	0.92452	0.99216	1.3626	0.44638	0.18306	0.65787	0.75332	-0.40867	0.19048	0.32214	0.83544	-0.2594	0.41875	0.6938	0.7618	-0.39252	0.054009	0.27188	0.50614	-0.98239	0.19133	0.45176	0.80604
NEG	451.196	5.52	0.019465	0.99684	2.5103	1.3279	0.031319	0.99792	1.787	0.83751	0.0035397	0.17429	3.6639	1.8734	4.0188e-08	8.5735e-07	11.071	3.4687	6.4239e-05	0.00046698	5.5534	2.4734	1.2144e-05	0.00023818	6.5541	2.7124	0.60232	0.97443	0.81945	-0.28727	0.1527	0.61943	0.48175	-1.0537	0.030081	0.092646	1.8201	0.86404	0.0029451	0.1279	7.2664	2.8613	0.11449	0.34457	2.2589	1.1756	0.081665	0.32354	2.607
NEG	635.198	4.13	0.019645	0.99684	1.6542	0.72611	0.1391	0.99792	1.774	0.82703	0.35143	0.86472	1.3247	0.4057	0.13063	0.20082	1.0006	0.0008975	0.021054	0.050898	0.78283	-0.35323	0.20417	0.30612	0.92286	-0.11581	0.76704	0.98447	0.97806	-0.032007	0.2441	0.67423	1.1795	0.23818	0.080195	0.17635	0.71253	-0.48898	0.1495	0.44339	1.1514	0.20345	0.020562	0.2048	2.3018	1.2028	0.63422	0.8017	1.1149
NEG	497.953	1.13	0.02606	0.99684	0.8491	-0.236	0.7246	0.99792	1.0334	0.047432	0.1703	0.65532	0.90728	-0.14037	7.0563e-06	4.1252e-05	0.66179	-0.59554	0.0033211	0.011218	0.77046	-0.3762	9.2181e-05	0.00079008	0.68522	-0.54536	0.6507	0.97443	0.99529	-0.006816	0.35864	0.73563	1.0893	0.12343	0.45757	0.57303	0.86956	-0.20164	0.42408	0.69495	0.8808	-0.18311	0.85531	0.90778	1.1115	0.15255	0.43548	0.66802	0.90236
NEG	101.94	10.16	0.026431	0.99684	0.90391	-0.14574	0.23525	0.99792	0.94554	-0.080786	0.93662	0.99507	0.99788	-0.0030645	0.6898	0.76931	0.98837	-0.01687	0.2702	0.39634	0.96209	-0.055754	0.49605	0.59311	1.0335	0.047511	0.47333	0.97443	0.95556	-0.065588	0.41184	0.76951	0.95148	-0.071754	0.95472	0.96825	0.99247	-0.010903	0.2897	0.59406	1.0566	0.079368	0.17367	0.40073	1.0543	0.076327	0.14472	0.39636	1.0877
NEG	530.984	0.83	0.027359	0.99684	0.85416	-0.22743	0.33534	0.99792	0.93509	-0.096827	0.96379	0.99507	1.0004	0.00061265	0.0046856	0.011172	0.80223	-0.31791	0.018117	0.044594	0.86055	-0.21667	0.0044565	0.013685	0.79333	-0.33401	0.94842	0.9933	0.93637	-0.094847	0.26168	0.68217	1.1216	0.16557	0.13025	0.2467	1.2145	0.28033	0.18607	0.47936	1.1509	0.20278	0.016545	0.19676	1.2746	0.35009	0.023881	0.2258	1.3178
NEG	467.191	5.29	0.027592	0.99684	1.9811	0.98628	0.50523	0.99792	1.2052	0.26924	0.078087	0.51887	2.7434	1.456	1.5078e-07	2.1441e-06	10.403	3.379	0.00012358	0.00074919	4.4485	2.1533	3.3758e-06	0.00011095	5.6756	2.5048	0.54113	0.97443	0.57691	-0.79357	0.057995	0.55875	0.32989	-1.5999	0.41376	0.53411	0.81176	-0.30087	0.0047732	0.1508	7.4384	2.895	0.22342	0.45583	2.2621	1.1777	0.056758	0.28757	2.0587
NEG	319.139	2.67	0.027901	0.99684	0.78368	-0.35167	0.77792	0.99792	1.0346	0.04904	0.11406	0.57839	0.84544	-0.24223	0.0013853	0.0037686	0.60209	-0.73194	0.0024962	0.0089541	0.64629	-0.62974	0.53445	0.62731	1.2225	0.28978	0.64083	0.97443	0.87917	-0.18579	0.45078	0.79632	0.85424	-0.22728	0.014655	0.061294	0.65918	-0.60126	0.56375	0.79251	1.2378	0.30781	0.95658	0.97584	1.0591	0.082827	0.29707	0.55405	1.0906
NEG	387.107	5.61	0.030595	0.99684	1.9592	0.97027	0.11542	0.99792	1.4952	0.58037	0.016561	0.30615	2.0575	1.0409	8.4144e-05	0.00033006	2.4891	1.3156	0.0062969	0.018906	2.1676	1.1161	0.0005811	0.0027498	2.3824	1.2524	0.49775	0.97443	0.82885	-0.27082	0.66067	0.88661	0.72679	-0.46039	0.056853	0.14225	1.4986	0.58363	0.011088	0.19194	4.1918	2.0676	0.11219	0.34452	1.5545	0.63641	0.031876	0.23927	1.8832
NEG	271.19	6.85	0.03064	0.99684	0.91635	-0.12602	0.79488	0.99792	0.99429	-0.0082564	0.99658	0.99991	1.0033	0.0046988	0.95841	0.97852	0.99441	-0.008094	0.43317	0.55818	0.95335	-0.068927	0.20537	0.30717	0.92705	-0.10929	0.41617	0.97443	1.0364	0.051563	0.50323	0.81809	1.0286	0.040636	0.046419	0.12568	1.0988	0.13595	0.16246	0.45184	1.0594	0.083238	0.91622	0.9497	0.99723	-0.0039989	0.51972	0.72976	0.96947
NEG	410.313	9.29	0.031269	0.99684	0.93033	-0.10418	0.095119	0.99792	0.94222	-0.085863	0.99484	0.99991	1.0024	0.003407	0.23431	0.32451	1.0476	0.067072	0.95715	0.97316	1.0002	0.00030004	0.48325	0.58238	1.0265	0.037743	0.090599	0.90268	1.0731	0.10174	0.063725	0.55875	1.0841	0.11656	0.015551	0.063458	1.1127	0.15404	0.030836	0.25682	1.0986	0.13562	0.64929	0.78363	1.0161	0.023041	0.9012	0.94809	1.0042
NEG	368.815	0.36	0.032629	0.99684	0.6468	-0.62861	0.32165	0.99792	0.85035	-0.23388	0.012455	0.26857	0.61669	-0.69739	0.49509	0.60142	1.0813	0.11273	0.036958	0.08083	1.3479	0.43067	0.09814	0.17295	0.76118	-0.39369	0.030641	0.81846	0.46358	-1.1091	0.019141	0.48918	0.47126	-1.0854	0.00039155	0.0095224	0.33538	-1.5761	0.13265	0.42477	0.40948	-1.2881	0.17218	0.39941	0.41558	-1.2668	0.0032398	0.10648	0.20415
NEG	617.163	2.36	0.032989	0.99684	0.90807	-0.13912	0.33125	0.99792	0.96032	-0.058406	0.30704	0.84941	1.0431	0.060946	0.0018828	0.0049662	0.82553	-0.27661	0.44988	0.57335	0.95662	-0.063976	0.011018	0.028812	0.83451	-0.261	0.090717	0.90268	0.85159	-0.23177	0.8087	0.94735	1.0012	0.0016685	0.11713	0.22572	0.87182	-0.1979	0.55989	0.79173	1.0371	0.052539	0.43519	0.61749	1.053	0.07451	0.92961	0.96366	0.99673
NEG	158.978	9.91	0.033191	0.99684	0.92194	-0.11726	0.022475	0.99792	0.91448	-0.12898	0.30875	0.84941	0.96462	-0.051966	0.34744	0.45089	0.9548	-0.066729	0.6855	0.77613	0.97922	-0.030302	0.21415	0.31679	0.94449	-0.082397	0.63026	0.97443	1.0179	0.025537	0.44083	0.79178	1.0288	0.04095	0.2349	0.37307	1.0517	0.072685	0.026263	0.25346	1.0918	0.1267	0.055838	0.27395	1.0777	0.108	0.089772	0.33079	1.0674
NEG	278.852	10.18	0.034595	0.99684	0.92285	-0.11583	0.021592	0.99792	0.92178	-0.11751	0.0074899	0.22769	0.90574	-0.14284	0.97582	0.9864	0.99426	-0.008312	0.37813	0.5079	0.9519	-0.071122	0.68146	0.75333	0.97477	-0.036869	0.62974	0.97443	1.0229	0.032669	0.14732	0.60744	1.0719	0.10011	0.33814	0.47261	1.0366	0.051817	0.15727	0.44787	1.0924	0.12744	0.06889	0.29049	1.0777	0.10797	0.096619	0.33807	1.0827
NEG	312.171	7.82	0.035243	0.99684	0.90669	-0.14132	0.51379	0.99792	0.97102	-0.042432	0.1942	0.69866	0.94258	-0.085314	0.65812	0.74445	1.0185	0.026472	0.65941	0.75574	0.98265	-0.02525	0.87421	0.90515	0.99367	-0.0091581	0.45545	0.97443	0.96426	-0.052503	0.52755	0.83125	1.0281	0.040023	0.043542	0.11979	1.0975	0.13416	0.55091	0.78891	1.0252	0.035927	0.89123	0.93426	1.0023	0.0033333	0.41595	0.65222	1.034
NEG	429.194	5.49	0.036069	0.99684	0.48203	-1.0528	0.068124	0.99792	0.572	-0.8059	0.0035674	0.17429	0.3914	-1.3533	0.41434	0.51835	0.70843	-0.49729	0.52448	0.63969	2.1429	1.0996	0.48621	0.58405	0.82885	-0.27081	0.31122	0.97443	0.86536	-0.20863	0.0036541	0.28697	0.41871	-1.256	0.000361	0.0089588	0.40658	-1.2984	0.16455	0.45269	0.37575	-1.4122	0.024271	0.20638	0.32994	-1.5997	0.0030528	0.10648	0.19514
NEG	375.174	3.82	0.03892	0.99684	0.7989	-0.32391	0.64298	0.99792	0.93932	-0.090318	0.015459	0.30291	0.76245	-0.39129	0.011575	0.025068	0.74867	-0.41759	0.23909	0.36296	0.8959	-0.15859	0.33946	0.45511	0.92407	-0.11393	0.37853	0.97443	0.92204	-0.1171	0.12832	0.5925	0.81891	-0.28822	0.0028529	0.025849	0.65162	-0.61791	0.92749	0.97227	0.95504	-0.066373	0.34395	0.5504	0.79127	-0.33776	0.46276	0.68969	0.94342
NEG	473.144	5.18	0.041293	0.99684	1.2076	0.27212	0.37752	0.99792	1.141	0.19033	0.074325	0.51887	1.3187	0.39907	0.021788	0.043504	0.82745	-0.27326	0.00095193	0.0040614	0.6618	-0.59553	0.01335	0.033681	0.78848	-0.34286	0.49694	0.97443	1.056	0.078673	0.32825	0.71715	1.0688	0.095952	0.597	0.69642	1.0146	0.020868	0.0058014	0.15336	1.5578	0.6395	0.070869	0.29049	1.8101	0.85611	0.079404	0.32323	1.3453
NEG	304.913	9.93	0.042582	0.99684	0.93395	-0.098589	0.20218	0.99792	0.95686	-0.063627	0.46083	0.92167	0.97673	-0.033968	0.30558	0.40433	0.95459	-0.067049	0.17438	0.28693	0.94679	-0.078886	0.029846	0.064809	0.91282	-0.1316	0.28977	0.97443	1.0471	0.066449	0.19373	0.65804	1.0569	0.079866	0.54865	0.65665	1.0232	0.033146	0.39205	0.67611	1.0414	0.058587	0.27404	0.50017	1.0404	0.057115	0.25521	0.51647	1.0424
NEG	274.172	5.05	0.043645	0.99684	0.59357	-0.75252	0.13731	0.99792	0.69847	-0.51772	0.32047	0.85678	0.87165	-0.19818	0.00075182	0.0022029	0.55291	-0.85488	0.088057	0.16423	0.80597	-0.3112	0.005558	0.016404	0.66034	-0.59872	0.98994	0.99735	0.9948	-0.0075167	0.72962	0.9175	0.88193	-0.18126	0.015386	0.062994	1.5656	0.64672	0.23194	0.5346	1.1479	0.19899	0.31848	0.52907	0.90099	-0.15042	0.10787	0.35342	1.5291
NEG	156.894	9.97	0.044664	0.99684	0.90161	-0.14942	0.14879	0.99792	0.9335	-0.099283	0.96102	0.99507	0.99717	-0.0040942	0.83438	0.8815	1.0018	0.0025886	0.13883	0.24014	0.92554	-0.11163	0.14943	0.24163	0.92652	-0.1101	0.3489	0.97443	0.95265	-0.069979	0.36579	0.74088	1.0538	0.075561	0.67969	0.75818	0.97922	-0.030297	0.093147	0.35958	1.0915	0.12626	0.06274	0.28361	1.0942	0.12987	0.02688	0.23018	1.1268
NEG	203.091	1.68	0.044813	0.99684	0.81747	-0.29077	0.87265	0.99792	1.009	0.012974	0.32001	0.85678	0.93844	-0.09166	0.0065919	0.01521	0.73566	-0.44289	0.18556	0.30165	0.88191	-0.18129	0.39509	0.50045	0.92029	-0.11983	0.73771	0.97933	1.0201	0.028712	0.54846	0.84518	0.92228	-0.11672	0.70829	0.78157	0.94052	-0.088469	0.2503	0.55017	1.1464	0.19717	0.75011	0.85566	0.96135	-0.056869	0.58119	0.77022	1.043
NEG	273.169	5.05	0.044989	0.99684	0.60174	-0.73278	0.15769	0.99792	0.73007	-0.45389	0.33948	0.85678	0.87539	-0.192	0.00088374	0.0025526	0.55157	-0.85838	0.12127	0.21346	0.81089	-0.30242	0.0076501	0.021484	0.65035	-0.62072	0.81313	0.99104	0.99521	-0.0069322	0.54928	0.84518	0.80548	-0.31208	0.015067	0.061971	1.7239	0.78566	0.30476	0.60906	1.1209	0.16466	0.28085	0.50229	0.84265	-0.24699	0.15426	0.41001	1.5345
NEG	188.1	4.53	0.046424	0.99684	0.78382	-0.35141	0.71787	0.99792	1.0402	0.056894	0.97212	0.99507	1.0851	0.1178	0.030108	0.056762	0.75699	-0.40166	0.099309	0.18105	0.82008	-0.28616	0.5082	0.60349	0.95946	-0.059699	0.073987	0.90268	0.74337	-0.42784	0.091334	0.58132	0.76402	-0.38832	0.98077	0.98712	1.0075	0.010808	0.07752	0.34538	1.2494	0.32118	0.30779	0.52318	1.1149	0.15695	0.081552	0.32354	1.2569
NEG	87.006	0.35	0.046665	0.99684	0.90851	-0.13843	0.053853	0.99792	0.90907	-0.13754	0.067046	0.50326	0.91234	-0.13236	0.00067061	0.0019938	0.81595	-0.29345	0.035016	0.076859	0.89624	-0.15805	0.35723	0.46845	0.95684	-0.063645	0.44573	0.97443	1.0525	0.073795	0.97562	0.99883	0.97191	-0.0411	0.002891	0.025849	1.3675	0.45158	0.0078635	0.16143	1.313	0.39282	0.077307	0.29644	1.2081	0.2727	0.0023734	0.10587	1.3439
NEG	704.368	5.33	0.047941	0.99684	1.3442	0.42677	0.0066403	0.99792	1.4017	0.48715	0.14935	0.63865	1.1642	0.21938	0.011183	0.024502	0.70342	-0.50754	0.0022911	0.0084422	0.659	-0.60166	0.048706	0.097015	0.7715	-0.37426	0.78963	0.98887	0.99588	-0.0059527	0.67616	0.89468	0.99193	-0.011688	0.34111	0.47475	0.76036	-0.39525	0.31415	0.61422	1.1772	0.23531	0.11401	0.34457	1.2002	0.26322	0.05426	0.27891	0.66525
NEG	703.366	5.32	0.048085	0.99684	1.4592	0.54519	0.002727	0.99792	1.4928	0.57804	0.15844	0.64489	1.2109	0.27603	0.0037436	0.0091227	0.6672	-0.5838	0.00047257	0.0022232	0.62278	-0.68321	0.016964	0.040687	0.72529	-0.46337	0.81618	0.99104	1.0476	0.067029	0.70488	0.90637	0.99061	-0.013607	0.34201	0.47475	0.76124	-0.39358	0.19368	0.4846	1.2766	0.35236	0.054658	0.27352	1.3589	0.44244	0.10677	0.35342	0.71283
NEG	201.801	9.98	0.048509	0.99684	0.9247	-0.11295	0.42474	0.99792	0.9719	-0.041115	0.84644	0.99507	1.0056	0.0080905	0.39181	0.49836	0.95891	-0.060534	0.25793	0.38228	0.94944	-0.074851	0.20332	0.30523	0.94378	-0.083483	0.50048	0.97443	1.0263	0.037406	0.35929	0.73563	1.056	0.078589	0.057671	0.14341	1.0794	0.11023	0.16569	0.45345	1.0546	0.076683	0.21461	0.44618	1.0438	0.061911	0.45898	0.68734	1.0293
NEG	355.157	8.78	0.051226	0.99684	0.95541	-0.065804	0.29103	0.99792	0.97558	-0.035665	0.34121	0.85688	1.0208	0.029655	0.41703	0.52118	0.96201	-0.055874	0.2172	0.3408	0.94775	-0.077416	0.28247	0.39756	0.95351	-0.068679	0.75111	0.98362	1.0125	0.01793	0.49281	0.81577	1.0276	0.039313	0.15147	0.27006	1.0685	0.095651	0.30166	0.60631	1.0446	0.062909	0.15916	0.38864	1.0561	0.07876	0.39266	0.63074	1.0328
NEG	418.206	3.79	0.051714	0.99684	0.68929	-0.53682	0.63393	0.99792	1.0758	0.10538	0.094757	0.55396	0.70614	-0.50198	0.014267	0.029927	0.70932	-0.49549	0.11194	0.20135	0.82111	-0.28435	0.16011	0.25483	1.4897	0.57506	0.36669	0.97443	0.80296	-0.3166	0.83549	0.95594	1.0695	0.096927	0.021908	0.075466	0.63635	-0.6521	0.31123	0.61394	0.80193	-0.31844	0.86304	0.91257	1.2361	0.30582	0.40839	0.64882	0.98144
NEG	352.121	5.43	0.052996	0.99684	1.1449	0.19519	0.86524	0.99792	1.0012	0.0016881	0.75575	0.98548	0.97981	-0.02943	1.74e-07	2.3252e-06	0.57399	-0.8009	8.3441e-10	3.2452e-07	0.46998	-1.0893	5.0071e-06	0.00013838	0.57095	-0.80857	0.31285	0.97443	1.1339	0.18129	0.28117	0.69212	1.1482	0.19935	0.86635	0.90043	1.1005	0.13811	0.44716	0.71545	1.0776	0.10779	0.023654	0.20638	1.2851	0.36185	0.27867	0.53449	1.2088
NEG	538.236	5.53	0.054204	0.99684	0.7218	-0.47034	0.57961	0.99792	1.0821	0.11385	0.1073	0.56731	0.79018	-0.33976	0.46262	0.56766	0.82863	-0.2712	0.0061275	0.018581	3.0607	1.6139	0.025512	0.057026	1.799	0.84723	0.8179	0.99104	0.94267	-0.085171	0.073396	0.55875	0.5097	-0.97227	0.23488	0.37307	0.67381	-0.56959	0.062878	0.32347	0.31982	-1.6447	0.046354	0.26583	0.40251	-1.3129	0.024015	0.2258	0.28842
NEG	471.281	4.59	0.05453	0.99684	1.4042	0.48973	0.23713	0.99792	1.33	0.41147	0.12698	0.60336	0.80975	-0.30446	0.052212	0.091442	0.72296	-0.46802	0.0021716	0.0081003	0.55946	-0.83791	0.23339	0.3411	0.80118	-0.3198	0.50786	0.97443	0.73251	-0.44908	0.087933	0.5785	1.4071	0.49272	0.00032089	0.0083938	0.28479	-1.812	0.28731	0.59016	0.72614	-0.46168	0.80261	0.87858	1.079	0.10969	0.38621	0.62618	1.3368
NEG	365.194	3.38	0.055875	0.99684	0.78932	-0.34132	0.51402	0.99792	1.034	0.048223	0.057207	0.48532	0.80006	-0.32182	0.016822	0.034612	0.64572	-0.63101	0.36238	0.49456	0.83116	-0.2668	0.65017	0.72867	1.1974	0.25992	0.43981	0.97443	0.94017	-0.089005	0.12695	0.5925	0.80955	-0.30481	0.020939	0.073375	0.72945	-0.45513	0.040933	0.28121	1.4719	0.55764	0.071623	0.29187	1.274	0.34931	0.31256	0.56459	1.3444
NEG	387.2	4.44	0.057415	0.99684	0.8222	-0.28244	0.21946	0.99792	0.90255	-0.14791	0.33626	0.85678	1.0777	0.10795	5.7843e-08	1.0657e-06	0.38148	-1.3903	6.201e-07	1.2162e-05	0.40723	-1.2961	1.5709e-05	0.0002713	0.49059	-1.0274	0.19459	0.95948	1.0304	0.043201	0.43429	0.78792	0.72728	-0.45941	0.0016291	0.02001	2.4165	1.2729	0.48915	0.73885	1.1205	0.16414	0.68062	0.80505	1.248	0.31958	0.11329	0.35506	1.3423
NEG	200.056	0.48	0.058305	0.99684	0.81599	-0.29338	0.64417	0.99792	1.0334	0.047348	0.334	0.85678	0.91009	-0.13592	0.0011792	0.0032736	0.68305	-0.54995	0.42394	0.549	0.91969	-0.12079	0.0042399	0.01322	0.74335	-0.42789	0.12549	0.91172	0.68335	-0.5493	0.41186	0.76951	0.7685	-0.37987	0.00012937	0.0052436	0.44636	-1.1637	0.20539	0.50096	1.145	0.1953	0.23384	0.46411	1.1135	0.15512	0.61345	0.78717	0.98699
NEG	385.189	9.19	0.05884	0.99684	0.92967	-0.10521	0.96144	0.99792	0.9985	-0.0021676	0.37173	0.87922	0.96765	-0.047438	0.094433	0.15169	0.90181	-0.14911	0.2363	0.36008	0.93158	-0.10225	0.77571	0.82888	0.97949	-0.029891	0.86884	0.99104	1.0064	0.009179	0.40323	0.76951	1.0461	0.064983	0.55216	0.66021	1.0275	0.039145	0.17546	0.46484	1.0578	0.081128	0.31766	0.52907	1.061	0.085369	0.79695	0.89574	1.0169
NEG	201.112	5.31	0.058876	0.99684	0.8975	-0.15601	0.40077	0.99792	0.95497	-0.066472	0.21174	0.7284	0.93097	-0.1032	1.0487e-07	1.6779e-06	0.57642	-0.79481	6.4517e-05	0.00046698	0.73822	-0.43787	0.086544	0.15754	0.8684	-0.20358	0.25175	0.97443	0.89817	-0.15493	0.95511	0.99692	1.012	0.017222	0.36082	0.48913	0.91391	-0.12988	0.03171	0.26231	1.2078	0.27244	0.02338	0.20638	1.2125	0.27804	0.025627	0.2258	1.2447
NEG	468.193	5.29	0.058887	0.99684	1.6889	0.75605	0.48486	0.99792	1.1205	0.16412	0.086848	0.53819	2.2284	1.156	2.6812e-07	3.0471e-06	7.9019	2.9822	0.00032007	0.0016083	3.5422	1.8247	2.0689e-06	7.8617e-05	4.5662	2.191	0.61215	0.97443	0.61428	-0.70302	0.08159	0.56693	0.40568	-1.3016	0.62755	0.71788	0.74948	-0.41605	0.011726	0.19194	5.9209	2.5658	0.51446	0.68197	1.8098	0.85579	0.27445	0.53088	1.5006
NEG	430.197	5.49	0.059689	0.99684	0.48056	-1.0572	0.091854	0.99792	0.57031	-0.81019	0.0081314	0.22866	0.39788	-1.3296	0.38669	0.4934	0.7201	-0.47373	0.51626	0.63093	2.2664	1.1804	0.507	0.60265	0.83353	-0.26269	0.2933	0.97443	0.84295	-0.24648	0.0037759	0.28697	0.41877	-1.2558	0.00047323	0.010858	0.41018	-1.2857	0.13195	0.42448	0.35865	-1.4793	0.021655	0.20638	0.31856	-1.6504	0.0032159	0.10648	0.19287
NEG	600.183	2.36	0.06038	0.99684	0.889	-0.16975	0.7938	0.99792	1.0079	0.011291	0.58841	0.96429	0.97104	-0.042391	0.042736	0.076987	0.88934	-0.1692	0.021129	0.050977	0.89899	-0.15362	0.028253	0.062461	0.8691	-0.2024	0.078749	0.90268	0.84356	-0.24545	0.45625	0.79667	0.9254	-0.11186	0.0089507	0.047529	0.77457	-0.36854	0.70766	0.87235	1.0211	0.030079	0.46579	0.64222	1.0611	0.085527	0.91227	0.95303	1.0357
NEG	285.206	7.09	0.060419	0.99684	0.92073	-0.11915	0.24221	0.99792	0.95765	-0.062431	0.76142	0.98548	1.0111	0.01598	0.77007	0.83236	0.98731	-0.018426	0.87729	0.91806	0.99047	-0.01382	0.81624	0.85518	1.0111	0.01597	0.098698	0.91172	1.0752	0.10463	0.63005	0.87693	1.0264	0.037618	0.32961	0.46472	1.0356	0.050411	0.91962	0.97186	0.99358	-0.0092954	0.19981	0.43153	1.057	0.079956	0.56391	0.76275	0.96994
NEG	325.183	8.81	0.062452	0.99684	0.92131	-0.11823	0.80271	0.99792	0.99153	-0.012275	0.26659	0.82919	0.95128	-0.072057	0.85436	0.89638	0.98832	-0.016951	0.31945	0.4496	0.95608	-0.064793	0.79863	0.84438	0.98483	-0.02205	0.6996	0.97443	1.0247	0.0352	0.75905	0.93583	1.0156	0.022305	0.16917	0.29472	1.0705	0.098278	0.34377	0.63931	1.0498	0.070052	0.36519	0.55787	1.0486	0.068452	0.59965	0.78154	1.0283
NEG	291.882	10.14	0.064275	0.99684	0.89664	-0.1574	0.86935	0.99792	0.99294	-0.010227	0.50517	0.94283	0.96417	-0.052646	0.44493	0.55096	0.94175	-0.086579	0.45698	0.57944	0.94404	-0.083079	0.95486	0.96357	0.99529	-0.0068133	0.72657	0.97443	1.0217	0.031004	0.82455	0.95166	1.006	0.0085615	0.13092	0.2472	1.1043	0.14315	0.065982	0.32615	1.1587	0.21249	0.61996	0.76372	1.0279	0.039752	0.075841	0.3188	1.1001
NEG	431.195	5.45	0.064944	0.99684	0.79868	-0.32431	0.058832	0.99792	0.8004	-0.32122	0.042016	0.43263	0.78563	-0.34807	0.018067	0.0368	0.75466	-0.40609	0.80047	0.86122	1.1469	0.19777	0.31035	0.42557	0.93248	-0.10086	0.54804	0.97443	0.87436	-0.1937	0.0064694	0.29591	0.56046	-0.83531	0.0029715	0.026184	0.54412	-0.87801	0.13654	0.43012	0.67226	-0.57291	0.017803	0.19984	0.55986	-0.83686	0.0065994	0.15399	0.50184
NEG	488.761	0.35	0.065397	0.99684	0.69176	-0.53166	0.62555	0.99792	0.90089	-0.15057	0.046739	0.45266	0.67793	-0.5608	0.58871	0.68439	1.0035	0.005051	0.78196	0.8453	0.90797	-0.13929	0.01318	0.033454	0.65505	-0.61033	0.0011239	0.52584	0.55248	-0.856	0.056982	0.55875	0.72768	-0.45862	0.0090596	0.047746	0.63491	-0.65537	0.16336	0.45184	0.64521	-0.63217	0.4202	0.60541	0.74784	-0.4192	0.0020221	0.10245	0.41888
NEG	242.138	3.55	0.065622	0.99684	0.85059	-0.23346	0.6298	0.99792	0.96246	-0.055205	0.0038537	0.18023	0.76706	-0.3826	0.0059406	0.013852	0.71123	-0.49162	0.026894	0.06201	0.77135	-0.37454	0.12893	0.21595	1.3416	0.42396	0.52066	0.97443	1.0524	0.073726	0.20478	0.6654	1.1203	0.16388	0.31148	0.44718	0.87582	-0.19129	0.088102	0.35322	1.4131	0.49882	0.47639	0.64828	1.0785	0.10904	0.41622	0.65222	1.3465
NEG	130.965	9.94	0.065874	0.99684	0.94801	-0.077024	0.045451	0.99792	0.93443	-0.097848	0.32441	0.85678	0.97269	-0.03995	0.092859	0.14976	0.93574	-0.095821	0.021958	0.052267	0.92012	-0.12011	0.023906	0.054642	0.92511	-0.1123	0.32	0.97443	1.0466	0.065725	0.11199	0.5925	1.0656	0.091638	0.25552	0.3938	1.0491	0.069201	0.067093	0.3303	1.0779	0.10817	0.0308	0.22308	1.075	0.10434	0.19574	0.45427	1.054
NEG	332.045	0.95	0.06598	0.99684	0.7774	-0.36327	0.76678	0.99792	0.95621	-0.064594	0.14913	0.63865	0.82138	-0.28388	0.76426	0.82903	1.0043	0.0061651	0.090268	0.1681	0.81082	-0.30255	0.8196	0.85695	1.2027	0.26629	0.073269	0.90268	1.3811	0.46577	0.98859	0.99888	0.98497	-0.021841	0.15085	0.26937	1.3614	0.44511	0.0016904	0.12584	1.5031	0.58797	0.00085359	0.059485	1.7826	0.83399	0.25416	0.51647	1.2868
NEG	335.117	2.98	0.067196	0.99684	0.76305	-0.39016	0.49013	0.99792	0.89806	-0.15512	0.098331	0.56002	0.78939	-0.34118	1.0799e-08	4.1038e-07	0.36631	-1.4489	6.2766e-05	0.00046256	0.58163	-0.78184	1.1308e-06	5.5902e-05	0.45665	-1.1308	0.31686	0.97443	0.87357	-0.195	0.95083	0.99625	0.95665	-0.063936	0.068008	0.16058	0.76822	-0.38042	0.042133	0.28622	1.339	0.42111	0.42584	0.61064	1.1486	0.19993	0.27517	0.53113	1.1973
NEG	310.173	6.65	0.067664	0.99684	0.93354	-0.099216	0.007717	0.99792	0.90736	-0.14026	0.85383	0.99507	0.99183	-0.011833	0.71267	0.78782	0.98129	-0.027245	0.41962	0.54631	0.96281	-0.054678	0.40995	0.51442	0.96211	-0.055733	0.92115	0.99216	0.99845	-0.0022311	0.21034	0.6654	1.0563	0.078993	0.059127	0.14496	1.0889	0.12293	0.050712	0.30484	1.0991	0.13632	0.3199	0.53042	1.0448	0.063234	0.079544	0.32323	1.0788
NEG	210.822	9.95	0.067966	0.99684	1.126	0.17116	0.94691	0.99792	1.0039	0.005605	0.98073	0.99507	1.0081	0.011701	0.49597	0.60189	0.96184	-0.056125	0.50943	0.62636	0.96284	-0.054636	0.37565	0.48381	0.95015	-0.073779	0.94742	0.9933	1.0023	0.0033485	0.70787	0.90798	1.0363	0.051402	0.2072	0.34467	1.0606	0.084945	0.35431	0.65082	1.0531	0.074704	0.024084	0.20638	1.1234	0.16791	0.2825	0.5385	1.0735
NEG	312.857	9.92	0.069094	0.99684	0.90419	-0.14531	0.18237	0.99792	0.92892	-0.10638	0.15998	0.64489	0.9257	-0.11138	0.41209	0.51681	0.9445	-0.08238	0.40653	0.535	0.94565	-0.080624	0.28684	0.40324	0.93265	-0.10059	0.58367	0.97443	1.022	0.031327	0.39449	0.763	1.0416	0.058773	0.88152	0.9154	0.98324	-0.024382	0.083001	0.34538	1.1013	0.13919	0.72025	0.83412	1.0259	0.036952	0.33573	0.58405	1.0456
NEG	238.107	2.71	0.070617	0.99684	0.81624	-0.29293	0.7014	0.99792	1.1035	0.14214	0.027249	0.36412	0.78329	-0.35238	0.05303	0.092132	0.82324	-0.28061	0.38161	0.51065	0.94305	-0.084594	0.60297	0.68782	1.0929	0.12812	0.21841	0.96026	0.74722	-0.4204	0.10262	0.59118	0.71144	-0.49119	0.23709	0.3754	0.78195	-0.35486	0.015806	0.20232	2.347	1.2308	0.46323	0.64083	1.3485	0.43136	0.33939	0.58738	0.91262
NEG	311.168	7.82	0.070672	0.99684	0.93035	-0.10416	0.44722	0.99792	0.96933	-0.044942	0.26799	0.82919	0.95585	-0.065151	0.87512	0.91343	1.004	0.00571	0.24981	0.37503	0.95916	-0.060163	0.97999	0.98404	0.99724	-0.0039845	0.98193	0.99735	0.9981	-0.0027415	0.36746	0.74088	1.0377	0.053363	0.071519	0.1666	1.0841	0.1165	0.17533	0.46484	1.0614	0.085952	0.26869	0.4973	1.0573	0.080357	0.22158	0.48416	1.0533
NEG	224.091	3	0.071544	0.99684	0.85099	-0.23279	0.92581	0.99792	1.0571	0.080099	0.6161	0.96494	0.95312	-0.069268	0.004162	0.0099625	0.61153	-0.7095	0.0247	0.058095	0.70133	-0.51183	0.00047904	0.0023781	0.57192	-0.80612	0.43042	0.97443	1.0562	0.078896	0.1257	0.5925	1.2944	0.37226	0.024211	0.080326	1.4678	0.55361	0.40409	0.68531	0.88491	-0.17639	0.54971	0.71339	1.0582	0.081605	0.58878	0.77465	1.0854
NEG	508.225	5.62	0.072645	0.99684	1.6304	0.70523	0.075736	0.99792	1.3189	0.39932	0.032144	0.40777	2.2316	1.158	1.4276e-06	1.1272e-05	7.8956	2.981	0.00095523	0.0040614	4.1287	2.0457	8.3031e-05	0.00073163	6.8002	2.7656	0.41453	0.97443	0.7237	-0.46654	0.020193	0.49632	0.39885	-1.3261	0.082859	0.17865	1.4936	0.57876	0.26108	0.55928	1.5942	0.67288	0.80128	0.87858	1.0047	0.0067372	0.76183	0.87892	1.1413
NEG	285.134	5.27	0.072655	0.99684	0.54312	-0.88065	0.4612	0.99792	0.78745	-0.34475	0.45956	0.92167	0.97348	-0.038776	0.0019984	0.0052485	0.55488	-0.84974	0.018027	0.044464	0.64955	-0.62248	0.017214	0.041205	0.64901	-0.62368	0.56236	0.97443	1.2206	0.28763	0.0079691	0.30494	3.5924	1.845	0.023964	0.079836	1.5026	0.58742	0.078997	0.34538	2.0649	1.0461	0.47715	0.64828	1.4236	0.50956	0.23689	0.4975	1.1648
NEG	537.233	5.53	0.073414	0.99684	0.71275	-0.48853	0.62823	0.99792	1.0833	0.11544	0.16122	0.64489	0.81878	-0.28846	0.40837	0.51299	0.77706	-0.3639	0.0086589	0.024205	3.1729	1.6658	0.023198	0.053223	1.9807	0.986	0.63943	0.97443	0.9635	-0.05365	0.032996	0.52116	0.49304	-1.0202	0.16309	0.28658	0.67365	-0.56992	0.069913	0.3387	0.29683	-1.7523	0.041116	0.25379	0.36002	-1.4739	0.01673	0.2073	0.2498
NEG	311.186	6.45	0.076527	0.99684	0.9362	-0.095117	0.21915	0.99792	0.95302	-0.069422	0.85119	0.99507	1.0042	0.0060194	0.50022	0.60585	0.96894	-0.045526	0.31104	0.44145	0.95796	-0.061966	0.39376	0.49928	0.96291	-0.054528	0.8842	0.99111	0.97443	-0.037368	0.51946	0.82896	1.0273	0.038925	0.068821	0.16218	1.1014	0.13936	0.43641	0.70732	1.0394	0.055764	0.95911	0.97652	1.0032	0.0046778	0.45373	0.68353	1.0332
NEG	385.185	4.35	0.076614	0.99684	1.2248	0.29252	0.28336	0.99792	1.0909	0.12549	0.16374	0.64712	1.1635	0.21845	0.011716	0.025305	0.73342	-0.44729	0.00046317	0.0022001	0.64831	-0.62524	0.043037	0.087221	0.78678	-0.34596	0.73853	0.97933	1.0632	0.08839	0.87392	0.97411	0.89777	-0.15559	0.077188	0.17254	1.4264	0.5124	0.31216	0.61396	0.78484	-0.34953	0.94874	0.97029	1.0771	0.10717	0.29028	0.54686	1.1126
NEG	403.09	2.69	0.076894	0.99684	0.80071	-0.32065	0.49937	0.99792	0.91549	-0.12738	0.10198	0.56002	0.81768	-0.2904	0.00072561	0.0021312	0.63716	-0.65027	0.0051974	0.016205	0.72442	-0.46511	0.0010376	0.0042199	0.65791	-0.60403	0.7778	0.98447	0.99308	-0.010011	0.39409	0.763	1.0436	0.061589	0.34154	0.47475	1.1129	0.15429	0.41706	0.6938	1.1496	0.20112	0.14631	0.3796	1.2484	0.32007	0.837	0.91858	1.0911
NEG	331.191	6.05	0.078784	0.99684	1.3572	0.44059	0.051626	0.99792	1.52	0.60405	0.01076	0.25656	2.2634	1.1785	9.1777e-07	7.8592e-06	4.9923	2.3197	9.278e-07	1.5669e-05	4.2107	2.0741	3.7504e-07	2.6084e-05	4.2804	2.0977	0.85489	0.99104	0.91636	-0.12601	0.65874	0.88609	0.61108	-0.71057	0.0010992	0.01686	2.7467	1.4577	0.019053	0.22714	1.7819	0.83339	0.56398	0.72428	1.0342	0.048541	0.0051485	0.14031	2.0594
NEG	227.996	0.51	0.080428	0.99684	0.8025	-0.31743	0.052907	0.99792	0.78665	-0.34621	0.00040001	0.069487	0.64568	-0.63112	2.6524e-07	3.0471e-06	0.4572	-1.1291	2.3136e-05	0.00021641	0.55093	-0.86006	6.6321e-06	0.00015813	0.53365	-0.90603	0.87687	0.99104	0.97269	-0.039945	0.22468	0.6654	1.1306	0.17704	0.23928	0.37739	0.77952	-0.35933	0.049042	0.30484	1.3134	0.39335	0.087692	0.31363	1.3742	0.45854	0.70923	0.85135	1.1998
NEG	141.091	4.06	0.083796	0.99684	0.88215	-0.18091	0.77779	0.99792	0.98131	-0.027215	0.10983	0.57534	0.89145	-0.16577	0.070352	0.11832	0.83295	-0.2637	0.072957	0.13971	0.84475	-0.2434	0.081729	0.15013	1.25	0.32191	0.25197	0.97443	0.72844	-0.45712	0.56703	0.85653	0.79646	-0.32832	0.034797	0.10138	0.61733	-0.6959	0.27887	0.58065	1.2702	0.34506	0.57859	0.73347	1.092	0.12697	0.4571	0.68538	1.2121
NEG	386.188	4.35	0.084735	0.99684	1.1613	0.21576	0.13845	0.99792	1.1359	0.18383	0.071	0.5146	1.171	0.22778	0.0068692	0.01579	0.73177	-0.45054	7.3943e-05	0.00051675	0.6497	-0.62215	0.014091	0.03504	0.765	-0.38646	0.98827	0.99735	1.0257	0.03657	0.97986	0.99888	0.96577	-0.050254	0.059776	0.14625	1.4786	0.5642	0.19612	0.48905	0.77047	-0.37618	0.99507	0.99671	1.0882	0.12192	0.3206	0.56897	1.1064
NEG	103.038	0.49	0.085428	0.99684	0.88912	-0.16954	0.62631	0.99792	1.0417	0.058904	0.08701	0.53819	0.89306	-0.16318	0.02061	0.041425	0.84743	-0.23884	0.3866	0.51433	1.0985	0.1355	0.03552	0.074951	1.2664	0.34076	0.14065	0.92319	0.81303	-0.29861	0.075925	0.55875	0.78717	-0.34526	0.1876	0.31855	0.83671	-0.2572	0.077535	0.34538	1.218	0.28446	0.76972	0.86267	0.98579	-0.020642	0.83065	0.91327	1.0854
NEG	492.231	6.04	0.086977	0.99684	1.5286	0.61225	0.083088	0.99792	1.3773	0.46189	0.013965	0.28645	2.9317	1.5517	9.9891e-06	5.6496e-05	4.6307	2.2112	0.00019381	0.0010977	3.4495	1.7864	0.00061024	0.002854	5.0628	2.3399	0.69222	0.97443	0.94561	-0.080687	0.35225	0.73455	0.64017	-0.64348	0.010193	0.050796	2.1136	1.0797	0.0076214	0.15992	2.591	1.3735	0.27817	0.50229	1.2682	0.34278	0.22507	0.48835	1.5788
NEG	125.059	2.89	0.087161	0.99684	0.90521	-0.14367	0.54208	0.99792	1.0355	0.050368	0.19946	0.70628	0.93627	-0.095011	0.004352	0.010397	0.74502	-0.42464	0.28856	0.41823	0.90229	-0.14834	0.062468	0.11888	1.3025	0.38132	0.67876	0.97443	1.0551	0.077391	0.90942	0.98616	0.9749	-0.036674	0.048588	0.129	0.78942	-0.34114	0.41639	0.6938	1.2349	0.30441	0.87492	0.92113	0.98873	-0.016345	0.99972	0.99972	1.1861
NEG	507.222	5.61	0.087767	0.99684	1.8589	0.89443	0.19088	0.99792	1.2935	0.3713	0.037341	0.42043	2.8211	1.4963	1.0477e-06	8.5501e-06	8.6928	3.1198	0.00061855	0.0027857	4.5009	2.1702	9.3463e-05	0.00079069	7.4299	2.8933	0.40233	0.97443	0.6924	-0.53032	0.008674	0.3129	0.29932	-1.7402	0.033411	0.10036	1.6472	0.72005	0.12918	0.41888	1.7659	0.8204	0.84412	0.89989	1.0401	0.056655	0.77151	0.88345	1.1678
NEG	172.039	2.68	0.087862	0.99684	0.89456	-0.16075	0.3534	0.99792	0.94465	-0.082149	0.040582	0.43263	0.87512	-0.19245	2.1034e-08	6.5582e-07	0.57869	-0.78914	3.1361e-05	0.00026856	0.71947	-0.47499	0.00047915	0.0023781	0.71786	-0.47823	0.99711	0.99797	0.99222	-0.011263	0.69856	0.90367	1.0185	0.026429	0.76606	0.82803	1.0468	0.065921	0.58231	0.80121	1.0599	0.083883	0.11978	0.35012	1.1495	0.20103	0.51956	0.72976	1.102
NEG	348.187	5.6	0.088447	0.99684	1.51	0.5946	0.10471	0.99792	1.2441	0.3151	0.072408	0.51793	1.5193	0.60342	1.7949e-07	2.3565e-06	4.2698	2.0942	2.4145e-05	0.00022412	3.2986	1.7219	2.1808e-06	8.036e-05	3.5015	1.808	0.39206	0.97443	0.81703	-0.29154	0.41003	0.76951	0.76235	-0.39148	0.14517	0.26221	1.244	0.31494	0.0056524	0.15274	1.5027	0.58759	0.37243	0.56438	1.1482	0.19937	0.038337	0.25614	1.4853
NEG	164.07	0.62	0.089043	0.99684	0.89085	-0.16675	0.15543	0.99792	0.91331	-0.13082	0.0011858	0.09613	0.79412	-0.33257	1.5509e-07	2.1475e-06	0.61885	-0.69234	0.00010967	0.00068391	0.72463	-0.46468	0.0036567	0.011643	0.77357	-0.3704	0.80603	0.99104	0.98257	-0.025373	0.82065	0.95128	1.0056	0.0080785	0.03127	0.095778	0.82858	-0.27128	0.95707	0.98456	1.015	0.021461	0.82384	0.89207	0.97644	-0.0344	0.20449	0.46566	0.90458
NEG	541.262	5.72	0.089675	0.99684	1.1375	0.18592	0.32702	0.99792	1.0884	0.12217	0.021508	0.34374	1.3221	0.4028	0.0015237	0.0041082	1.712	0.77564	0.055334	0.1114	1.3392	0.42134	0.13214	0.22072	1.4251	0.51101	0.82805	0.99104	0.88871	-0.17021	0.49786	0.8166	0.84357	-0.24543	0.095314	0.19545	1.3426	0.42503	0.08506	0.34593	1.5476	0.63005	0.46958	0.64513	1.1174	0.16013	0.94882	0.97446	1.2684
NEG	537.082	1.53	0.091718	0.99684	0.86175	-0.21466	0.45024	0.99792	1.113	0.15451	0.0056037	0.19821	0.75347	-0.40837	2.5219e-05	0.00012275	0.55153	-0.85848	5.2325e-05	0.00039767	0.57806	-0.79071	3.2e-05	0.0003939	0.56496	-0.82377	0.272	0.97443	0.76552	-0.38549	0.91143	0.98616	0.90612	-0.14222	0.096624	0.19714	0.66124	-0.59675	0.6769	0.85868	1.0705	0.098301	0.48782	0.6591	1.1624	0.21709	0.91805	0.95606	1.0295
NEG	357.16	8.78	0.091811	0.99684	0.92183	-0.11743	0.238	0.99792	0.95467	-0.066933	0.96447	0.99507	1.0037	0.005323	0.84101	0.8858	0.98478	-0.022127	0.35587	0.4884	0.94317	-0.084415	0.2679	0.38191	0.93399	-0.098527	0.25586	0.97443	1.0738	0.10267	0.36802	0.74088	1.047	0.06623	0.18675	0.31844	1.0698	0.097377	0.1566	0.44787	1.0831	0.11518	0.33123	0.53919	1.05	0.07037	0.28317	0.53887	1.061
NEG	401.156	2.7	0.092024	0.99684	0.86851	-0.20339	0.52007	0.99792	0.96106	-0.057306	0.54915	0.94545	0.96612	-0.049723	4.773e-08	9.5146e-07	0.49661	-1.0098	7.2187e-06	8.2037e-05	0.59782	-0.74221	2.4337e-05	0.00034412	0.57504	-0.79826	0.50152	0.97443	0.98826	-0.017039	0.41561	0.77011	1.0533	0.074879	0.99574	0.99809	0.87737	-0.18874	0.57898	0.80106	1.0401	0.056674	0.068072	0.29049	1.2146	0.28043	0.044119	0.26262	1.2643
NEG	610.966	1.09	0.095692	0.99684	0.8539	-0.22786	0.77965	0.99792	0.96138	-0.056822	0.3014	0.84941	0.90493	-0.14412	3.5592e-06	2.2425e-05	0.57285	-0.80378	0.0003154	0.0015914	0.69551	-0.52386	0.020878	0.048823	0.7847	-0.34979	0.86984	0.99104	0.89782	-0.15551	0.16395	0.63897	0.73895	-0.43645	0.093483	0.19267	0.75021	-0.41463	0.90944	0.96563	1.0212	0.030206	0.056097	0.27395	1.3714	0.45562	0.70106	0.84572	1.026
NEG	219.123	3.52	0.096754	0.99684	0.84596	-0.24133	0.70988	0.99792	0.96235	-0.055372	0.45342	0.91894	0.95963	-0.059455	0.0001092	0.00041237	0.66061	-0.59813	0.0019118	0.0072684	0.76206	-0.39203	0.10178	0.17807	0.87139	-0.19861	0.97214	0.99735	0.99628	-0.0053825	0.80826	0.94735	0.99624	-0.0054293	0.055731	0.14094	1.2288	0.29725	0.14835	0.44224	1.2015	0.26483	0.30668	0.52318	1.1176	0.16044	0.051759	0.27688	1.2709
NEG	322.841	0.3	0.09745	0.99684	1.1713	0.22805	0.94266	0.99792	0.9719	-0.041121	0.030088	0.38922	1.263	0.33685	0.11918	0.18532	0.84106	-0.24972	0.0086913	0.02424	0.72943	-0.45516	0.064411	0.122	0.82469	-0.27808	0.095515	0.90739	1.2828	0.35927	0.12984	0.5925	1.3642	0.44804	0.00072938	0.013107	1.9227	0.94311	0.033678	0.2635	1.4928	0.57801	0.0045698	0.11611	1.8652	0.89935	0.0026865	0.10587	1.686
NEG	590.283	3.94	0.098072	0.99684	1.2886	0.36583	0.008082	0.99792	1.3715	0.45577	0.53675	0.94283	1.0559	0.078509	0.01624	0.033586	0.71193	-0.49019	0.0029944	0.010404	0.66849	-0.58102	0.024266	0.055213	0.73285	-0.4484	0.95349	0.9933	0.96313	-0.054194	0.23944	0.67423	1.165	0.22031	0.1363	0.25303	0.70656	-0.50112	0.4019	0.68256	1.1139	0.1556	0.042664	0.25811	1.3701	0.45424	0.20725	0.46931	0.75617
NEG	187.097	4.53	0.098664	0.99684	0.80862	-0.30647	0.87428	0.99792	1.0137	0.019657	0.81439	0.99507	1.0992	0.13649	0.026238	0.050433	0.76284	-0.39055	0.12776	0.22288	0.84175	-0.24854	0.57772	0.66715	0.97067	-0.042942	0.11439	0.91172	0.73108	-0.4519	0.17964	0.65787	0.76494	-0.38658	0.7233	0.79296	0.93383	-0.098771	0.16968	0.45547	1.2003	0.26341	0.68905	0.81191	1.0354	0.050235	0.028363	0.23258	1.2444
NEG	271.989	0.36	0.10077	0.99684	0.78825	-0.34328	0.88422	0.99792	0.95829	-0.061464	0.57223	0.95623	0.90115	-0.15016	0.014466	0.030224	0.80079	-0.3205	0.53061	0.64587	0.98577	-0.020672	0.0061462	0.017752	0.76722	-0.38229	0.10883	0.91172	1.1724	0.22941	0.20907	0.6654	1.178	0.23639	0.044258	0.12149	1.1884	0.249	0.13274	0.42477	1.2181	0.28464	0.34733	0.55286	1.0888	0.12275	0.62346	0.79552	1.044
NEG	104.929	9.9	0.10341	0.99684	0.93818	-0.092066	0.59972	0.99792	0.98376	-0.02362	0.81559	0.99507	1.0067	0.009622	0.17362	0.25672	0.92135	-0.11818	0.55904	0.67174	0.96673	-0.048814	0.18289	0.27974	0.92712	-0.10917	0.84927	0.99104	1.0064	0.0092585	0.62964	0.87693	1.0125	0.017854	0.89038	0.92145	0.98667	-0.019363	0.82203	0.93887	1.0061	0.0088165	0.35875	0.55784	1.0422	0.059696	0.47025	0.69378	0.96683
NEG	268.868	9.94	0.10405	0.99684	0.93567	-0.095929	0.027339	0.99792	0.90741	-0.14018	0.95283	0.99507	1.002	0.0028662	0.98191	0.98797	0.99904	-0.0013819	0.57467	0.68509	1.022	0.031434	0.74709	0.80896	1.0108	0.015527	0.34513	0.97443	1.0447	0.06315	0.22112	0.6654	1.0589	0.082545	0.62384	0.71565	1.0156	0.022344	0.08371	0.34538	1.0925	0.12767	0.11863	0.34759	1.0624	0.087341	0.80062	0.89811	1.0206
NEG	89.0236	0.36	0.10432	0.99684	0.90498	-0.14405	0.4053	0.99792	0.94865	-0.076053	0.17642	0.66994	0.91647	-0.12584	2.872e-05	0.00013432	0.75698	-0.40168	0.33263	0.46332	1.9823	0.98718	0.3622	0.47105	0.9609	-0.05754	0.63992	0.97443	1.129	0.17499	0.63879	0.87998	1.0453	0.063983	0.18783	0.31855	0.5836	-0.77695	0.15872	0.44847	0.70042	-0.51371	0.077521	0.29644	0.65644	-0.60726	0.10841	0.35342	0.68011
NEG	102.938	9.89	0.10434	0.99684	0.95352	-0.068663	0.098138	0.99792	0.94743	-0.077914	0.754	0.98548	1.0107	0.015404	0.35151	0.45548	0.95474	-0.066826	0.27949	0.40751	0.95166	-0.071481	0.41634	0.51978	0.96277	-0.054739	0.70855	0.97443	1.0127	0.018236	0.60992	0.8713	1.0228	0.032589	0.24175	0.37926	1.0427	0.060312	0.058617	0.31799	1.0862	0.11936	0.10025	0.32536	1.0609	0.085267	0.48374	0.70073	1.0303
NEG	469.091	2.36	0.1062	0.99684	0.94554	-0.080785	0.19329	0.99792	0.95565	-0.065453	0.57575	0.95623	0.98294	-0.02482	0.53117	0.63385	0.97645	-0.034383	0.60303	0.70986	1.0242	0.034469	0.066644	0.12551	0.91757	-0.1241	0.67702	0.97443	1.0126	0.018129	0.3096	0.70483	1.043	0.060748	0.50949	0.61954	1.0292	0.041505	0.57429	0.79993	0.97202	-0.040949	0.67094	0.79909	1.0329	0.046695	0.12503	0.36461	1.0739
NEG	347.185	5.6	0.1069	0.99684	1.6618	0.73275	0.14591	0.99792	1.2703	0.34521	0.11101	0.57534	1.6411	0.71465	1.3715e-07	2.0093e-06	5.3044	2.4072	9.7495e-06	0.00010309	3.8691	1.952	2.3295e-06	8.3313e-05	4.0983	2.035	0.31313	0.97443	0.7539	-0.40756	0.34536	0.73164	0.6974	-0.51993	0.081763	0.17695	1.363	0.44681	0.010771	0.19194	1.516	0.60029	0.31005	0.52318	1.236	0.30565	0.10187	0.34591	1.5293
NEG	298.155	7.46	0.10791	0.99684	0.92332	-0.11509	0.21485	0.99792	0.94204	-0.08614	0.26065	0.82326	0.94949	-0.074776	0.88244	0.91871	1.0127	0.018222	0.35626	0.4884	0.95922	-0.060063	0.59446	0.67875	0.9758	-0.035336	0.5918	0.97443	1.0272	0.038656	0.18235	0.65787	1.0758	0.10535	0.032347	0.098583	1.1176	0.16041	0.47957	0.73353	1.0458	0.064589	0.48937	0.66046	1.0342	0.048468	0.55244	0.75395	1.0313
NEG	191.053	2.69	0.10858	0.99684	0.88984	-0.16838	0.43208	0.99792	0.94572	-0.080514	0.027591	0.36468	0.85567	-0.22487	9.6797e-08	1.5906e-06	0.59848	-0.74063	6.0137e-06	7.0996e-05	0.70003	-0.51451	0.00038333	0.0020278	0.71459	-0.48481	0.62635	0.97443	1.0539	0.07571	0.5753	0.86284	1.0273	0.038897	0.46077	0.57525	1.0715	0.099585	0.21677	0.51184	1.1177	0.16049	0.019624	0.2048	1.237	0.30684	0.39768	0.63629	1.1236
NEG	189.075	2.98	0.10945	0.99684	1.3154	0.39549	0.33006	0.99792	1.1023	0.14057	0.72143	0.98449	0.96371	-0.053327	0.078352	0.12998	0.83988	-0.25175	0.0049109	0.015471	0.75316	-0.40896	0.80232	0.8469	1.0028	0.0040678	0.63061	0.97443	0.96452	-0.052121	0.64888	0.88128	1.13	0.17633	0.1453	0.26221	1.2051	0.26918	0.11832	0.39966	1.2796	0.3557	0.072458	0.29192	1.3041	0.38303	0.13666	0.39101	1.4203
NEG	120.934	9.97	0.11023	0.99684	0.92145	-0.11803	0.43231	0.99792	0.96077	-0.057738	0.19685	0.70328	0.93721	-0.093562	0.47242	0.57792	0.96672	-0.048835	0.50019	0.61875	0.96945	-0.04476	0.24926	0.35998	0.94754	-0.077737	0.86899	0.99104	0.98536	-0.021275	0.22066	0.6654	1.064	0.089477	0.34531	0.4777	1.0605	0.084736	0.13983	0.43472	1.0694	0.096747	0.023903	0.20638	1.1344	0.18197	0.013483	0.19631	1.1253
NEG	202.115	5.31	0.11066	0.99684	0.902	-0.1488	0.45051	0.99792	0.95217	-0.070702	0.20129	0.70696	0.92347	-0.11487	5.466e-08	1.055e-06	0.56691	-0.8188	0.00064037	0.0028734	0.75954	-0.39679	0.09595	0.17069	0.86955	-0.20166	0.10105	0.91172	0.84021	-0.25118	0.070311	0.55875	0.84052	-0.25064	0.22409	0.36347	0.88982	-0.16841	0.035704	0.26675	1.2886	0.36576	0.034588	0.23628	1.3022	0.38096	0.26103	0.52025	1.2031
NEG	353.247	8.59	0.11179	0.99684	0.94045	-0.088577	0.063985	0.99792	0.92892	-0.10637	0.31611	0.85678	0.9677	-0.047369	0.251	0.3441	0.92513	-0.11227	0.743	0.81838	1.0174	0.024833	0.10174	0.17807	0.90292	-0.14734	0.87079	0.99104	0.97727	-0.033171	0.98343	0.99888	0.99616	-0.0055452	0.36072	0.48913	1.0483	0.068098	0.4055	0.68645	1.037	0.052453	0.45988	0.63716	1.0311	0.044177	0.084843	0.32354	1.0721
NEG	410.224	3.56	0.11238	0.99684	0.63182	-0.66242	0.46119	0.99792	0.76381	-0.38872	0.0092139	0.23695	0.49772	-1.0066	0.9767	0.98643	1.007	0.0099975	0.051623	0.10515	1.4884	0.57378	0.22521	0.33075	1.2953	0.37334	0.22098	0.96026	0.83405	-0.26179	0.007057	0.29591	0.60524	-0.72443	0.00085679	0.01434	0.52222	-0.93728	0.85309	0.94909	0.89868	-0.15413	0.15744	0.38864	0.62393	-0.68054	0.068048	0.30534	0.58958
NEG	199.079	6.02	0.11365	0.99684	0.84653	-0.24037	0.53978	0.99792	1.0494	0.069527	0.089141	0.5447	0.84177	-0.24851	0.00044059	0.0013916	0.5552	-0.84891	0.096877	0.17715	0.76487	-0.38672	0.78167	0.83014	0.96739	-0.047824	0.6412	0.97443	0.93404	-0.098441	0.30699	0.7045	0.86247	-0.21345	0.0031749	0.027576	0.62243	-0.68402	0.027157	0.25524	1.6072	0.68459	0.090198	0.31608	1.1374	0.18568	0.57745	0.76824	1.3403
NEG	282.988	0.83	0.11741	0.99684	0.82851	-0.27141	0.099562	0.99792	0.82657	-0.27479	0.97124	0.99507	1.0276	0.039228	0.00063362	0.0019024	1.6731	0.74253	0.048394	0.10008	1.3029	0.38172	0.081501	0.14993	1.2543	0.3269	0.33372	0.97443	1.0914	0.12613	0.073486	0.55875	1.2246	0.2923	0.016313	0.064643	1.3629	0.44667	0.28206	0.5853	0.90621	-0.14208	0.47111	0.64513	1.0477	0.067178	0.091807	0.33424	1.1348
NEG	253.144	6.35	0.11823	0.99684	0.94222	-0.085871	0.064129	0.99792	0.93288	-0.10024	0.10714	0.56731	1.0644	0.090009	0.0020725	0.0053965	0.86091	-0.21607	0.062677	0.12273	0.92004	-0.12023	0.026747	0.059677	0.89988	-0.1522	0.62712	0.97443	1.0182	0.026051	0.3497	0.73336	1.0567	0.079517	0.01331	0.058429	1.203	0.26669	0.1071	0.38531	1.1071	0.14677	0.42844	0.61219	1.053	0.074499	0.074256	0.31682	1.1215
NEG	205.107	2.71	0.11825	0.99684	0.72186	-0.47021	0.85667	0.99792	0.9686	-0.046032	0.75213	0.98449	1.1758	0.23365	0.095352	0.15297	0.87348	-0.19515	0.68195	0.77332	0.98834	-0.016928	0.062281	0.1187	0.81992	-0.28644	0.5121	0.97443	1.0872	0.12067	0.39855	0.76441	0.80898	-0.30582	0.019132	0.069862	1.2861	0.36299	0.2042	0.49961	1.3042	0.38322	0.75278	0.8563	1.0846	0.11712	0.083186	0.32354	1.3139
NEG	261.041	3.8	0.11973	0.99684	0.8233	-0.28051	0.88597	0.99792	1.0557	0.078178	0.046586	0.45266	0.77387	-0.36984	0.00011446	0.00042933	0.60243	-0.73114	4.1953e-05	0.00033562	0.56727	-0.81789	0.40846	0.51417	0.93175	-0.10199	0.11051	0.91172	0.63643	-0.65193	0.65192	0.88218	0.8221	-0.28261	0.013183	0.058205	0.51613	-0.95419	0.0062737	0.15774	2.2331	1.1591	0.040677	0.25379	1.7679	0.82206	0.55137	0.75333	1.0051
NEG	226.108	3.02	0.12235	0.99684	0.89013	-0.16792	0.92821	0.99792	1.0469	0.066177	0.96543	0.99507	0.99777	-0.0032205	0.0033464	0.0083556	0.63145	-0.66327	0.01186	0.031283	0.68928	-0.53683	0.0032514	0.010693	0.64894	-0.62384	0.57237	0.97443	1.0525	0.073887	0.45471	0.79667	1.0734	0.10224	0.0055414	0.035842	1.6524	0.72453	0.070912	0.33991	1.1946	0.25654	0.092861	0.31898	1.2077	0.27225	0.32098	0.56897	1.1748
NEG	196.81	9.98	0.12462	0.99684	0.90495	-0.14409	0.82692	0.99792	0.9824	-0.025614	0.9999	0.99991	0.98796	-0.017472	0.93419	0.96106	0.98514	-0.021593	0.70566	0.79232	1.0129	0.018471	0.61119	0.69654	0.95492	-0.066552	0.86745	0.99104	1.0023	0.0033101	0.59254	0.86732	1.0338	0.047987	0.51668	0.62641	1.0263	0.037435	0.14	0.43472	1.087	0.12041	0.34578	0.55207	1.0603	0.084502	0.30984	0.56459	1.0524
NEG	557.134	3.82	0.12466	0.99684	1.1729	0.23014	0.13364	0.99792	1.2195	0.28625	0.23914	0.77818	1.1752	0.23294	0.029032	0.055076	0.8055	-0.31205	0.0011365	0.0046847	0.6913	-0.53261	0.015601	0.038094	0.78536	-0.34858	0.010258	0.73377	1.4793	0.56491	0.015597	0.46259	1.3761	0.46054	0.019355	0.070353	1.54	0.62292	0.059158	0.31799	1.2841	0.36072	0.0049703	0.11623	1.5328	0.61617	0.0097055	0.17882	1.5078
NEG	263.111	2.88	0.1266	0.99684	1.3042	0.3832	0.38214	0.99792	1.1468	0.19765	0.968	0.99507	0.972	-0.04097	0.96541	0.98074	0.99963	-0.00053916	0.028141	0.064443	1.3172	0.39752	0.00031085	0.0017618	2.1468	1.1022	0.21533	0.96026	0.67637	-0.56412	0.00062316	0.18944	0.4376	-1.1923	0.049525	0.13035	0.59821	-0.74128	0.83592	0.94119	1.0201	0.028645	0.14131	0.37745	0.84397	-0.24473	0.2802	0.53657	0.94802
NEG	430.207	4.08	0.12695	0.99684	1.1437	0.19371	0.43396	0.99792	1.0774	0.10754	0.47108	0.93144	0.92381	-0.11434	3.825e-07	3.8125e-06	0.49599	-1.0116	3.8694e-08	2.1811e-06	0.45461	-1.1373	0.00023209	0.0014041	0.61129	-0.71007	0.31981	0.97443	1.1816	0.24073	0.029999	0.52116	1.4495	0.53559	0.34825	0.47905	0.83349	-0.26276	0.56767	0.79434	0.93243	-0.10093	0.0020762	0.084155	1.3758	0.4603	0.34267	0.58817	1.1463
NEG	243.956	0.34	0.12699	0.99684	1.3413	0.42359	0.0040147	0.99792	1.6953	0.76157	0.011458	0.26049	1.7192	0.78175	0.010975	0.024132	1.8374	0.87768	0.032407	0.072439	1.5149	0.59925	5.9819e-05	0.00060617	2.5045	1.3245	0.076943	0.90268	1.6829	0.75098	0.45252	0.79632	1.0401	0.05675	0.18546	0.31719	1.077	0.10707	0.75152	0.89593	0.83118	-0.26677	0.25823	0.49023	1.3081	0.38743	0.51916	0.72976	0.74966
NEG	432.125	3.98	0.12738	0.99684	0.90716	-0.14056	0.0062435	0.99792	0.81179	-0.30081	0.0021704	0.13891	0.80573	-0.31162	2.7813e-08	6.8608e-07	0.50333	-0.99042	1.8696e-06	2.9122e-05	0.50734	-0.97898	0.00034854	0.0018972	0.61918	-0.69157	0.72606	0.97443	1.0478	0.067413	0.18776	0.65795	1.2682	0.34278	0.033179	0.10011	1.3887	0.47369	0.35893	0.65492	1.0865	0.1197	0.33754	0.54508	1.1389	0.18768	0.21049	0.47267	1.2464
NEG	97.9594	0.36	0.1275	0.99684	0.87793	-0.18782	0.58003	0.99792	0.94852	-0.076253	0.039252	0.42918	0.84603	-0.24122	0.94684	0.96916	1.0136	0.019455	0.28513	0.41474	1.0984	0.13537	0.2702	0.38474	0.92539	-0.11186	0.59442	0.97443	1.0873	0.12071	0.048976	0.54798	0.86931	-0.20205	0.83856	0.88056	1.0414	0.058493	0.18272	0.47679	0.79835	-0.3249	0.4438	0.62461	0.86272	-0.21303	0.0044066	0.12461	0.63714
NEG	206.995	0.66	0.12954	0.99684	0.88814	-0.17114	0.8872	0.99792	0.99235	-0.011079	0.28898	0.84725	0.92404	-0.11398	7.7406e-08	1.3257e-06	0.59999	-0.73698	1.2075e-05	0.00012339	0.70562	-0.50303	4.4823e-06	0.00013581	0.64096	-0.6417	0.2398	0.97443	1.1116	0.15267	0.48923	0.81271	1.0436	0.061534	0.22993	0.36934	1.1008	0.13857	0.70422	0.87143	1.0257	0.036639	0.094404	0.32156	1.1592	0.21309	0.56128	0.76173	1.0664
NEG	341.123	2.79	0.13004	0.99684	0.83269	-0.26416	0.55865	0.99792	1.1047	0.1436	0.59991	0.96494	0.94777	-0.077395	0.11793	0.18362	0.87897	-0.18612	0.99891	0.99916	1.1059	0.14517	0.32504	0.44409	1.2533	0.32573	0.01876	0.78833	0.63256	-0.66073	0.00015042	0.11515	0.4785	-1.0634	0.8076	0.85544	1.1448	0.19507	0.015761	0.20232	2.2025	1.1392	0.72216	0.83553	1.4604	0.5464	0.51835	0.72976	0.99059
NEG	137.035	0.36	0.1311	0.99684	0.90963	-0.13665	0.028896	0.99792	0.86933	-0.20203	0.19251	0.69866	0.92369	-0.11453	0.00088599	0.002553	0.77807	-0.36202	0.14841	0.25206	0.91814	-0.12322	0.25792	0.36985	0.93869	-0.091281	0.98897	0.99735	1.0527	0.074153	0.4513	0.79632	0.88608	-0.17449	0.03504	0.10169	0.7793	-0.35975	0.2957	0.60109	0.84222	-0.24773	0.065354	0.28707	0.69942	-0.51576	0.0073894	0.16022	0.62387
NEG	136.033	0.34	0.13113	0.99684	0.89201	-0.16487	0.69372	0.99792	0.96921	-0.045115	0.0031846	0.17429	0.79103	-0.3382	0.13088	0.20094	0.87452	-0.19343	0.12114	0.21346	0.87953	-0.18519	0.70306	0.7709	1.0401	0.056724	0.18871	0.95607	1.1237	0.16822	0.33659	0.72059	1.0873	0.12075	0.089701	0.18895	0.80807	-0.30745	0.56189	0.79173	0.95199	-0.070974	0.16066	0.38864	0.82	-0.2863	0.13057	0.37536	0.82856
NEG	325.128	5.13	0.13424	0.99684	0.8004	-0.32121	0.64359	0.99792	1.0391	0.055361	0.43708	0.91234	1.1	0.13753	0.14441	0.21951	0.88498	-0.17628	0.31265	0.4431	0.91476	-0.12854	0.78022	0.82953	1.1505	0.20222	0.053749	0.90268	0.53258	-0.90893	0.0034705	0.28697	0.42217	-1.2441	0.75388	0.8207	1.0806	0.1118	0.010948	0.19194	1.7995	0.84763	0.90937	0.94698	1.1447	0.19503	0.69428	0.84137	1.1605
NEG	304.157	6.25	0.13456	0.99684	0.88364	-0.17847	0.90837	0.99792	1.0116	0.016634	0.99747	0.99991	1.0455	0.064217	0.001648	0.004414	0.56508	-0.82347	0.025318	0.059373	0.67533	-0.56634	0.92117	0.93657	1.0921	0.12715	0.37975	0.97443	1.2378	0.30779	0.50129	0.8166	0.89653	-0.15758	0.23051	0.36941	0.85135	-0.23218	0.25355	0.55354	1.4886	0.57391	0.57072	0.72785	0.94562	-0.08066	0.86223	0.93334	1.3596
NEG	239.996	1.88	0.13459	0.99684	2.9076	1.5398	0.9374	0.99792	1.0111	0.015867	0.38609	0.88582	1.3238	0.40469	0.53665	0.63852	0.96789	-0.047086	0.051269	0.1046	0.62572	-0.67641	0.94031	0.95206	1.0202	0.028818	0.6927	0.97443	0.93878	-0.091144	0.10681	0.59118	0.726	-0.46196	0.056528	0.14173	0.69374	-0.52753	0.19156	0.48326	0.81315	-0.2984	0.077118	0.29644	0.75518	-0.40511	0.039109	0.25615	0.72054
NEG	255.232	8.77	0.13483	0.99684	0.95985	-0.059113	0.056382	0.99792	0.94424	-0.082774	0.53677	0.94283	0.986	-0.020334	0.80732	0.86417	0.98322	-0.024412	0.14914	0.25294	0.9297	-0.10517	0.33074	0.44637	0.94955	-0.074678	0.40155	0.97443	0.95387	-0.068142	0.76945	0.93583	1.009	0.012902	0.53174	0.64083	1.0377	0.053326	0.091686	0.35506	1.0991	0.13635	0.13761	0.37409	1.0674	0.094047	0.36653	0.60588	1.042
NEG	475.107	2.37	0.13552	0.99684	0.9167	-0.12548	0.53961	0.99792	0.96382	-0.053166	0.77257	0.98681	0.98051	-0.028403	0.39393	0.50002	1.0657	0.09174	0.41684	0.54386	0.95421	-0.067621	0.23544	0.34328	0.93149	-0.10239	0.23298	0.97021	0.93586	-0.09564	0.73413	0.92031	0.98646	-0.019664	0.42964	0.55052	1.0354	0.050146	0.014694	0.19853	1.1132	0.15468	0.49067	0.66148	1.0418	0.059088	0.034926	0.24932	1.1188
NEG	427.128	1.66	0.13637	0.99684	1.1951	0.25709	0.23161	0.99792	1.1047	0.14364	0.53094	0.94283	1.0464	0.065493	0.53634	0.63852	1.0633	0.088488	0.34032	0.47187	0.88483	-0.17653	0.010157	0.027085	1.3934	0.47865	0.37993	0.97443	0.87611	-0.19082	0.91541	0.98616	1.0165	0.023578	0.43787	0.55638	0.92119	-0.11842	0.96678	0.98733	0.95606	-0.06482	0.082534	0.30598	1.1984	0.26106	0.46339	0.68969	0.93803
NEG	346.167	5.8	0.14027	0.99684	0.83284	-0.26388	0.84167	0.99792	1.0143	0.020501	0.30551	0.84941	0.88493	-0.17636	0.036993	0.06734	0.77808	-0.36202	0.3671	0.49825	0.89231	-0.16439	0.15123	0.24356	1.3856	0.47049	0.94797	0.9933	1.0554	0.077792	0.59455	0.86732	0.93608	-0.095299	0.060618	0.14749	1.2874	0.36442	0.091531	0.35506	1.3116	0.39129	0.3944	0.58166	1.0758	0.10539	0.059771	0.29305	1.3331
NEG	473.281	8.13	0.14033	0.99684	0.96152	-0.056617	0.14155	0.99792	0.95879	-0.060708	0.59912	0.96494	0.98634	-0.019847	0.84728	0.89115	0.99155	-0.012248	0.38117	0.51065	0.96603	-0.049855	0.14586	0.23832	0.94538	-0.081033	0.69092	0.97443	1.0144	0.020602	0.20612	0.6654	1.0532	0.074814	0.076824	0.17236	1.0664	0.092784	0.082528	0.34538	1.0742	0.10324	0.011384	0.16286	1.1094	0.14978	0.11223	0.35388	1.0706
NEG	245.138	5.26	0.14101	0.99684	0.80443	-0.31396	0.37134	0.99792	0.87372	-0.19475	0.50939	0.94283	0.91424	-0.12936	2.4266e-06	1.6393e-05	0.51209	-0.96552	1.2015e-05	0.00012339	0.58149	-0.78217	0.058862	0.11288	0.80295	-0.31663	0.82069	0.99104	1.1783	0.23669	0.82822	0.9537	0.90863	-0.13823	0.25657	0.39476	1.1713	0.2281	0.056601	0.3152	1.4475	0.53358	0.11731	0.34457	1.6428	0.71611	0.049989	0.27648	1.5859
NEG	297.152	7.45	0.14191	0.99684	0.92536	-0.11191	0.38996	0.99792	0.95533	-0.065928	0.28618	0.84725	0.94522	-0.081284	0.52405	0.62969	0.97539	-0.03595	0.044698	0.094037	0.92595	-0.11099	0.19073	0.28991	0.95264	-0.069991	0.90962	0.99111	1.0044	0.0062917	0.60546	0.8713	1.0242	0.034437	0.13409	0.24931	1.0798	0.11071	0.19068	0.48326	1.0695	0.096948	0.28392	0.50343	1.0474	0.066756	0.14433	0.39636	1.0638
NEG	408.124	2.36	0.14248	0.99684	0.93575	-0.095809	0.10134	0.99792	0.92528	-0.11204	0.50206	0.94283	0.97077	-0.042792	0.13299	0.20341	0.926	-0.11092	0.91508	0.9406	0.9966	-0.004907	0.074653	0.1388	0.90342	-0.14654	0.088402	0.90268	0.83555	-0.2592	0.54412	0.8441	0.92431	-0.11356	0.084797	0.18218	0.84047	-0.25073	0.72228	0.87742	1.0181	0.02583	0.33835	0.54542	1.0747	0.10388	0.49258	0.70885	1.0686
NEG	315.253	7.18	0.14275	0.99684	0.95182	-0.071239	0.14716	0.99792	0.95125	-0.0721	0.7335	0.98449	0.98899	-0.015965	0.7346	0.80475	0.98177	-0.026545	0.61166	0.71655	0.97453	-0.03722	0.33565	0.45199	0.95461	-0.067021	0.48906	0.97443	1.024	0.034222	0.84124	0.95594	1.0115	0.016547	0.41044	0.53039	0.96322	-0.054063	0.18563	0.47936	1.0799	0.11084	0.14154	0.37745	1.0775	0.10768	0.021999	0.21418	1.1294
NEG	485.983	0.93	0.1437	0.99684	1.0883	0.12212	0.43441	0.99792	0.94555	-0.080768	0.90197	0.99507	0.99698	-0.0043625	0.54017	0.64145	0.96207	-0.055784	0.63003	0.73312	1.0261	0.037103	0.68491	0.75645	0.98082	-0.027941	0.56211	0.97443	0.81876	-0.28849	0.99376	0.99888	0.90477	-0.14438	0.0066792	0.040408	0.57891	-0.78859	0.095087	0.36414	1.1955	0.25759	0.82914	0.89615	0.98694	-0.01897	0.17818	0.43271	0.81944
NEG	205.069	3.46	0.1489	0.99684	1.1142	0.15596	0.98545	0.99792	1.0102	0.014689	0.95892	0.99507	0.97946	-0.029945	0.18076	0.26388	1.168	0.22405	0.0040459	0.013085	1.5352	0.61845	0.2561	0.36855	1.3162	0.3964	0.55513	0.97443	1.1072	0.14686	0.3692	0.74088	0.89381	-0.16195	0.79135	0.84559	0.96875	-0.045802	0.8929	0.96	0.96641	-0.049286	0.78066	0.867	0.99778	-0.0032049	0.039392	0.25615	0.74039
NEG	622.178	2.36	0.15085	0.99684	0.92299	-0.11562	0.19419	0.99792	0.9301	-0.10454	0.88169	0.99507	0.99709	-0.0042004	0.79639	0.85473	0.99991	-0.00013664	0.29065	0.42025	1.0718	0.10008	0.34376	0.45656	0.9492	-0.075217	0.46158	0.97443	0.89402	-0.16162	0.4787	0.81128	1.0371	0.052564	0.33318	0.4673	0.8916	-0.16553	0.87854	0.95884	0.98798	-0.017449	0.65461	0.78734	0.97	-0.04394	0.69716	0.84227	0.98699
NEG	633.133	2.36	0.15204	0.99684	0.89959	-0.15266	0.47144	0.99792	0.94997	-0.074053	0.90087	0.99507	1.0055	0.0078764	0.019513	0.039546	0.84428	-0.2442	0.067121	0.13017	0.89719	-0.15652	0.15282	0.24516	0.91391	-0.12987	0.024981	0.78833	0.8352	-0.2598	0.10643	0.59118	0.88694	-0.17309	0.048746	0.12914	0.85248	-0.23026	0.083837	0.34538	1.1816	0.2408	0.22644	0.46045	1.132	0.17891	0.55706	0.7578	1.0652
NEG	179.107	5.3	0.1537	0.99684	0.91686	-0.12523	0.20568	0.99792	0.93007	-0.10458	0.88162	0.99507	1.0082	0.011766	3.9914e-09	2.7499e-07	0.58922	-0.76311	3.4645e-06	4.7085e-05	0.69211	-0.53092	0.00069574	0.0031535	0.74771	-0.41945	0.22199	0.96026	0.84193	-0.24823	0.27789	0.69034	0.86062	-0.21656	0.9906	0.99387	0.96786	-0.047123	0.19198	0.48326	1.1423	0.19198	0.041068	0.25379	1.1847	0.24453	0.020372	0.20817	1.2234
NEG	190.05	2.69	0.15565	0.99684	0.90803	-0.13918	0.61735	0.99792	0.96828	-0.046509	0.03549	0.41353	0.87106	-0.19916	2.7219e-07	3.0646e-06	0.6176	-0.69526	4.7865e-06	6.0004e-05	0.70667	-0.50088	0.00034546	0.0018922	0.7252	-0.46355	0.73371	0.97827	1.0316	0.044898	0.58303	0.8651	1.0253	0.036042	0.44823	0.56423	1.0678	0.09465	0.25636	0.5547	1.11	0.15051	0.029484	0.21861	1.2164	0.28259	0.44599	0.67706	1.1175
NEG	491.228	6.04	0.15578	0.99684	1.5619	0.6433	0.11394	0.99792	1.4005	0.48595	0.019369	0.32449	3.0738	1.62	1.6004e-05	8.4245e-05	4.9781	2.3156	0.0002039	0.0011426	3.6231	1.8572	0.00029717	0.0016965	5.3463	2.4186	0.77717	0.98447	0.9575	-0.06266	0.32264	0.71075	0.57529	-0.79765	0.0090701	0.047746	2.3011	1.2023	0.011839	0.19194	2.887	1.5296	0.29582	0.51096	1.3697	0.45391	0.22843	0.49176	1.8034
NEG	220.126	3.52	0.15622	0.99684	0.86005	-0.21751	0.85658	0.99792	0.9807	-0.028123	0.59341	0.96494	0.97765	-0.032614	0.00057448	0.0017596	0.67717	-0.56242	0.026925	0.06201	0.81133	-0.30165	0.44171	0.54475	0.95265	-0.069989	0.71458	0.97443	1.049	0.069029	0.62905	0.87693	1.0219	0.031306	0.029362	0.091082	1.2736	0.34891	0.15346	0.44787	1.1662	0.22184	0.28011	0.50229	1.1098	0.1503	0.065152	0.30111	1.2078
NEG	225.087	0.63	0.15838	0.99684	0.92028	-0.11985	0.84105	0.99792	0.9991	-0.0013049	0.14607	0.63691	0.91956	-0.12098	0.02572	0.049722	0.8485	-0.23701	0.56362	0.6759	0.96819	-0.046631	0.51086	0.60546	0.96375	-0.053264	0.38394	0.97443	0.94218	-0.085919	0.78479	0.94322	0.9794	-0.030032	0.0039427	0.030222	0.79271	-0.33513	0.20853	0.50412	1.1579	0.21149	0.097959	0.32536	1.135	0.18266	0.87017	0.93334	1.0425
NEG	280.982	0.47	0.16128	0.99684	1.1358	0.18366	0.50906	0.99792	1.0471	0.066334	0.30737	0.84941	1.06	0.084013	0.65254	0.73881	0.93647	-0.094694	0.75592	0.82861	0.96803	-0.046879	0.37922	0.48618	1.0943	0.13	0.86826	0.99104	0.97621	-0.03473	0.53192	0.83245	1.0459	0.064699	0.72067	0.79235	0.93284	-0.1003	0.070364	0.33953	1.1381	0.18663	0.14938	0.3816	1.1437	0.19374	0.78067	0.88686	1.0111
NEG	356.151	5.45	0.16304	0.99684	1.1691	0.22534	0.1424	0.99792	0.88739	-0.17236	0.1341	0.60617	1.2497	0.32158	3.9432e-06	2.434e-05	0.60287	-0.73008	8.5946e-09	1.0643e-06	0.48075	-1.0566	0.0015364	0.0057227	0.682	-0.55215	0.51231	0.97443	1.088	0.1217	0.9131	0.98616	0.90874	-0.13807	0.055199	0.14064	1.3212	0.40183	0.9356	0.97326	0.9687	-0.045872	0.29522	0.51096	1.0886	0.12245	0.36886	0.6086	1.09
NEG	223.098	5.31	0.16391	0.99684	0.93031	-0.10421	0.023342	0.99792	0.89171	-0.16535	0.60961	0.96494	0.98023	-0.028802	1.8824e-09	1.9065e-07	0.60445	-0.72629	1.0781e-06	1.7958e-05	0.73469	-0.44479	0.00046614	0.0023618	0.75544	-0.40461	0.18273	0.95607	0.90704	-0.14075	0.91372	0.98616	1.0053	0.0076176	0.61167	0.70434	0.97167	-0.041462	0.57714	0.80106	1.0404	0.057142	0.034542	0.23628	1.1414	0.19083	0.15607	0.41256	1.0873
NEG	283.263	9.19	0.16398	0.99684	0.96084	-0.057627	0.91458	0.99792	1.0069	0.0099621	0.43911	0.91234	0.97816	-0.031861	0.06714	0.11323	0.9285	-0.10703	0.05042	0.10339	0.93324	-0.099688	0.010932	0.028711	0.92376	-0.11441	0.64543	0.97443	0.97536	-0.035987	0.48242	0.81128	1.0298	0.042314	0.24527	0.38145	1.0441	0.062326	0.079223	0.34538	1.0787	0.10929	0.22321	0.45583	1.0572	0.080219	0.11512	0.35725	1.0613
NEG	421.15	5.7	0.16481	0.99684	0.87143	-0.19854	0.21485	0.99792	0.88479	-0.17659	0.82004	0.99507	0.99083	-0.013297	0.0068281	0.015725	0.76771	-0.38137	0.001228	0.0049776	0.74619	-0.42239	0.19591	0.29557	0.90334	-0.14666	0.12718	0.91172	1.2798	0.35594	0.14736	0.60744	1.2164	0.28257	0.055285	0.14064	1.2115	0.27674	0.028314	0.25682	1.2969	0.37506	0.22828	0.462	1.124	0.16858	0.029093	0.23258	1.4266
NEG	409.31	9.29	0.16547	0.99684	0.96523	-0.051056	0.65531	0.99792	0.98862	-0.016517	0.96637	0.99507	0.99985	-0.00021415	0.84136	0.8858	0.99065	-0.01355	0.22054	0.34337	0.95378	-0.068273	0.30133	0.41638	0.9606	-0.057986	0.97991	0.99735	0.99904	-0.0013888	0.31851	0.70549	1.0391	0.055323	0.2709	0.40719	1.033	0.04684	0.07846	0.34538	1.0631	0.088342	0.04834	0.26841	1.0683	0.095266	0.15293	0.40982	1.0432
NEG	232.883	0.35	0.16616	0.99684	0.76727	-0.38219	0.39875	0.99792	0.8626	-0.21324	0.044129	0.43847	0.6881	-0.53932	0.4823	0.58883	0.87421	-0.19395	0.19662	0.31384	1.1481	0.19928	0.00093029	0.0038741	0.56724	-0.81797	0.62254	0.97443	0.90885	-0.13788	0.12143	0.5925	0.73348	-0.44716	0.081444	0.17695	0.73096	-0.45214	0.080555	0.34538	0.45313	-1.142	0.21465	0.44618	0.53597	-0.89979	0.0010209	0.079873	0.258
NEG	481.206	5.93	0.16689	0.99684	0.88176	-0.18154	0.27939	0.99792	1.2128	0.27829	0.71619	0.98449	0.97427	-0.037605	0.023403	0.046274	0.72616	-0.46164	0.98287	0.99124	0.9794	-0.030035	0.38347	0.4893	0.96156	-0.056548	0.32684	0.97443	1.3372	0.4192	0.069863	0.55875	1.5055	0.59024	0.60728	0.70196	1.1461	0.19669	0.006701	0.15774	1.752	0.80903	0.048612	0.26869	1.3623	0.44604	0.793	0.89369	1.1585
NEG	384.189	9.18	0.16705	0.99684	0.96613	-0.049713	0.41127	0.99792	0.98174	-0.026583	0.80288	0.99507	1.0097	0.013943	0.85104	0.89366	0.99103	-0.012992	0.32061	0.45019	0.96126	-0.056997	0.98618	0.98855	0.99649	-0.0050739	0.26398	0.97443	1.044	0.062187	0.23766	0.67423	1.0568	0.07966	0.095067	0.19527	1.0637	0.089027	0.073182	0.34492	1.0737	0.10257	0.14409	0.37844	1.0635	0.088841	0.17636	0.43271	1.0508
NEG	175.06	0.62	0.17291	0.99684	0.91215	-0.13265	0.85828	0.99792	1.0126	0.018024	0.04305	0.43263	0.86484	-0.20949	2.4814e-05	0.00012167	0.65428	-0.61202	0.0022849	0.0084422	0.75801	-0.3997	0.020184	0.047291	0.80324	-0.31611	0.080159	0.90268	0.78885	-0.34219	0.40632	0.76951	0.87761	-0.18835	0.0027672	0.025456	0.68874	-0.53796	0.15321	0.44787	1.179	0.23755	0.16689	0.39329	1.1095	0.14997	0.42675	0.66044	1.118
NEG	292.122	3.36	0.17298	0.99684	0.8466	-0.24024	0.75956	0.99792	0.95425	-0.067559	0.038397	0.42446	0.7782	-0.3618	0.0087977	0.019558	0.69034	-0.53461	0.060515	0.11985	0.77155	-0.37417	0.056216	0.10868	1.4949	0.58001	0.64967	0.97443	0.80313	-0.3163	0.52604	0.83125	0.76634	-0.38394	0.01388	0.059677	0.57143	-0.80734	0.088687	0.35322	1.4324	0.51843	0.1252	0.35628	1.1963	0.2586	0.53614	0.74076	1.2487
NEG	246.094	3.97	0.17409	0.99684	1.1199	0.16331	0.29506	0.99792	0.89678	-0.15718	0.48108	0.93834	1.0587	0.082229	0.0084635	0.018918	0.71741	-0.47912	0.005348	0.01659	0.76767	-0.38144	0.013659	0.034388	0.74986	-0.4153	0.084749	0.90268	1.3697	0.45385	0.039718	0.52116	1.426	0.51193	0.020707	0.072983	1.3569	0.44031	0.76625	0.90223	1.0137	0.019649	0.049381	0.26927	1.4004	0.48587	0.15427	0.41001	1.192
NEG	158.924	0.58	0.17429	0.99684	0.87101	-0.19925	0.73979	0.99792	1.0785	0.10901	0.91724	0.99507	1.0334	0.047353	0.00027622	0.00093022	0.52385	-0.93278	0.0039348	0.012759	0.62878	-0.66938	0.00083559	0.0036159	0.55103	-0.85979	0.45107	0.97443	0.78351	-0.35197	0.95272	0.99625	0.95462	-0.067009	0.92507	0.94928	0.82855	-0.27134	0.0072238	0.15774	0.44337	-1.1734	0.24354	0.47459	0.69173	-0.53172	0.048999	0.27332	0.65397
NEG	350.071	2.19	0.17502	0.99684	1.0933	0.12873	0.94672	0.99792	1.0189	0.027056	0.97584	0.99507	0.98577	-0.020683	0.12529	0.19384	0.91888	-0.12205	0.50743	0.62452	1.1193	0.16266	0.12214	0.20686	0.9082	-0.13892	0.95597	0.9933	1.0907	0.12522	0.43214	0.78547	1.1008	0.13854	0.75766	0.82334	1.0313	0.044461	0.80534	0.92824	0.97885	-0.030843	0.85627	0.90778	0.97192	-0.041092	0.036838	0.25025	0.74703
NEG	510.237	5.69	0.17675	0.99684	1.2545	0.32711	0.39494	0.99792	1.1608	0.21509	0.10799	0.56848	1.4817	0.56724	0.00028049	0.00093703	4.1059	2.0377	0.026564	0.061527	2.1841	1.127	0.0012663	0.004904	3.6552	1.87	0.89659	0.99111	0.91024	-0.13568	0.60247	0.87007	0.79142	-0.33749	0.091695	0.19093	1.2222	0.28948	0.029772	0.25682	2.5506	1.3509	0.344	0.5504	1.2765	0.35225	0.60479	0.7835	1.3052
NEG	207.068	5.43	0.17682	0.99684	0.71499	-0.484	0.23978	0.99792	1.3096	0.38908	0.16314	0.64712	0.7562	-0.40316	0.0013368	0.0036695	0.48455	-1.0453	0.010252	0.027642	0.57511	-0.7981	0.06588	0.12439	0.74914	-0.4167	0.12773	0.91172	1.5183	0.60245	0.0011968	0.26038	2.2659	1.1801	0.00086084	0.01434	1.7009	0.76633	0.26731	0.56334	1.3501	0.43309	0.30684	0.52318	1.3768	0.46133	0.051646	0.27688	1.3427
NEG	247.154	3.99	0.17696	0.99684	0.77009	-0.37691	0.53279	0.99792	0.87369	-0.19481	0.92929	0.99507	1.0117	0.016851	0.00065772	0.0019603	0.65596	-0.60832	0.16016	0.26788	0.89095	-0.16658	0.003703	0.011757	0.71448	-0.48503	0.48458	0.97443	1.0923	0.12734	0.396	0.76313	1.1036	0.14227	0.0025549	0.024636	1.593	0.67175	0.12461	0.41275	1.1522	0.20434	0.91768	0.9497	1.0144	0.020636	0.12763	0.36953	1.1954
NEG	196.028	0.35	0.17709	0.99684	0.89516	-0.15979	0.9936	0.99792	0.99659	-0.0049319	0.0089867	0.23695	0.80366	-0.31535	0.22763	0.31707	0.92244	-0.11648	0.01438	0.036735	1.2783	0.35425	0.09445	0.1689	1.145	0.1954	0.23803	0.97443	1.252	0.32421	0.58428	0.8651	0.94534	-0.081097	0.019382	0.070353	0.70281	-0.50879	0.27037	0.56839	0.7862	-0.34703	0.15263	0.38507	0.73682	-0.44063	0.029667	0.23258	0.64378
NEG	433.145	1.66	0.17721	0.99684	1.1791	0.23775	0.72293	0.99792	1.0319	0.045289	0.51699	0.94283	1.0403	0.056939	0.050201	0.088599	1.2113	0.27661	0.59195	0.7002	1.036	0.051062	0.0074293	0.02096	1.4149	0.50072	0.90883	0.99111	0.97475	-0.036896	0.66709	0.88861	1.0257	0.036571	0.57088	0.67528	0.9428	-0.084977	0.76456	0.90215	1.0023	0.0032563	0.16113	0.38864	1.1445	0.19469	0.47657	0.69821	0.91119
NEG	523.929	1.46	0.17733	0.99684	0.91931	-0.12138	0.34823	0.99792	0.94619	-0.079795	0.92513	0.99507	0.99216	-0.011357	0.0035491	0.0087718	0.7982	-0.32517	0.0089613	0.024822	0.83816	-0.2547	0.00038356	0.0020278	0.74941	-0.41618	0.56101	0.97443	1.0563	0.078963	0.039757	0.52116	1.1629	0.21774	0.0054896	0.035697	1.2329	0.30202	0.83782	0.94158	1.0321	0.045576	0.90931	0.94698	1.0477	0.067165	0.62853	0.79947	0.99266
NEG	219.993	0.51	0.17839	0.99684	0.82526	-0.27708	0.49225	0.99792	1.0851	0.1178	0.97921	0.99507	1.0362	0.051361	0.00011475	0.00042933	0.606	-0.72262	0.22473	0.34856	2.7719	1.4709	0.35502	0.4662	1.3102	0.38979	0.81704	0.99104	0.85432	-0.22715	0.01931	0.48918	0.29447	-1.7638	0.23656	0.37505	1.2243	0.2919	0.18051	0.47333	1.814	0.85916	0.30875	0.52318	1.267	0.34141	0.084688	0.32354	1.8473
NEG	423.325	9.02	0.17955	0.99684	0.95605	-0.064835	0.6997	0.99792	0.98937	-0.015418	0.53858	0.94283	1.0218	0.031102	0.99983	0.99983	1.0001	0.00015158	0.17848	0.2921	0.94818	-0.07677	0.14632	0.23832	0.94559	-0.080707	0.94708	0.9933	0.99275	-0.010492	0.26597	0.68601	1.0483	0.067992	0.40559	0.52692	1.0316	0.044859	0.075721	0.34538	1.0837	0.11596	0.048097	0.26829	1.0782	0.10866	0.76176	0.87892	1.0102
NEG	131.07	1.91	0.17974	0.99684	1.3701	0.4543	0.83924	0.99792	1.1329	0.18	0.82186	0.99507	0.96256	-0.055049	0.081602	0.13427	1.6111	0.68802	0.059811	0.11884	1.2289	0.29739	0.0012144	0.0047178	2.3826	1.2525	0.43314	0.97443	1.0823	0.11407	0.22071	0.6654	1.2373	0.30724	0.10982	0.21626	1.3423	0.42466	0.93005	0.97326	0.90661	-0.14145	0.44832	0.62806	0.80408	-0.31459	0.60891	0.7842	1.1332
NEG	164.034	3.2	0.18122	0.99684	0.73627	-0.4417	0.68498	0.99792	1.3235	0.40438	0.68652	0.98117	1.0035	0.0050334	0.082481	0.13499	0.58876	-0.76426	0.11908	0.21108	0.57799	-0.79088	0.2344	0.34217	0.80042	-0.32118	0.42964	0.97443	1.3549	0.43821	0.19291	0.65804	1.2182	0.28474	0.19566	0.32907	1.2634	0.33736	0.98593	0.99727	1.1693	0.22565	0.28851	0.50651	1.4023	0.48779	0.60549	0.7835	1.2302
NEG	251.094	5.39	0.18135	0.99684	0.87495	-0.19273	0.2693	0.99792	0.89677	-0.15719	0.18488	0.67919	0.88032	-0.1839	0.078691	0.13037	0.81562	-0.29403	0.75035	0.82572	1.0446	0.062974	0.075162	0.13932	1.3763	0.4608	0.53695	0.97443	0.94674	-0.078957	0.92017	0.98671	0.9595	-0.059648	0.069126	0.16259	0.78575	-0.34786	0.72182	0.87742	1.2055	0.26962	0.31127	0.52416	0.88785	-0.17162	0.97539	0.99002	1.1702
NEG	324.881	9.91	0.18314	0.99684	0.92217	-0.11689	0.35253	0.99792	0.94616	-0.079842	0.26673	0.82919	0.93756	-0.093024	0.25707	0.35005	1.0865	0.11972	0.7022	0.79003	1.0201	0.028734	0.72445	0.79078	0.96521	-0.051081	0.22307	0.96026	1.0699	0.097463	0.4431	0.79178	1.054	0.075889	0.69718	0.7714	1.0224	0.032024	0.081467	0.34538	1.1008	0.13857	0.070367	0.29049	1.0934	0.12878	0.17669	0.43271	1.0773
NEG	221.108	6.19	0.18419	0.99684	0.94981	-0.074285	0.012272	0.99792	0.89078	-0.16686	0.097931	0.56002	1.0674	0.09416	0.78424	0.84542	0.98904	-0.015904	0.66777	0.7646	1.0282	0.040119	0.035275	0.074599	0.88874	-0.17016	0.95847	0.9933	#N/A	#N/A	0.29469	0.69993	1.056	0.078554	0.002267	0.023194	1.1842	0.24386	0.26266	0.56035	1.0783	0.10878	0.76959	0.86267	1.0083	0.011951	0.36569	0.60588	0.96044
NEG	277.998	0.49	0.18577	0.99684	0.8816	-0.1818	0.067027	0.99792	0.83484	-0.26043	0.0021352	0.13891	0.72945	-0.45512	6.4353e-10	1.1179e-07	0.39502	-1.34	2.0768e-08	1.5642e-06	0.44289	-1.175	1.1338e-05	0.00022602	0.47687	-1.0683	0.22075	0.96026	1.1744	0.23198	0.3033	0.70384	1.134	0.18136	0.5263	0.63553	1.0491	0.069131	0.63506	0.83278	0.96308	-0.054274	0.30572	0.52318	1.1885	0.24914	0.48721	0.70446	1.1348
NEG	141.091	5.27	0.18623	0.99684	0.89207	-0.16478	0.33846	0.99792	0.92224	-0.11678	0.099907	0.56002	0.8701	-0.20075	0.0040681	0.0097569	0.71102	-0.49205	0.12062	0.21319	0.8383	-0.25446	0.91794	0.93485	0.99648	-0.0050876	0.59199	0.97443	1.0442	0.062388	0.9462	0.99625	0.97096	-0.042512	0.00055801	0.011699	0.61667	-0.69744	0.13786	0.43204	1.2423	0.31302	0.96271	0.97652	1.0047	0.0067098	0.5308	0.73984	1.1589
NEG	272.168	6.04	0.18648	0.99684	0.84422	-0.2443	0.85204	0.99792	#N/A	#N/A	0.0082881	0.22866	0.70712	-0.49997	0.018387	0.037388	0.64231	-0.63865	0.75163	0.82638	0.9814	-0.027094	0.11605	0.19819	1.4352	0.52122	0.95899	0.9933	0.92543	-0.11181	0.18942	0.65795	0.70895	-0.49624	0.0011925	0.01736	0.49337	-1.0192	0.88158	0.95884	1.0346	0.049019	0.27435	0.50017	0.79017	-0.33977	0.24596	0.50865	0.88041
NEG	165.031	0.72	0.18734	0.99684	1.1937	0.25545	0.27733	0.99792	1.1244	0.16917	0.90396	0.99507	0.9892	-0.015671	0.023647	0.046679	0.75076	-0.41358	0.0077824	0.022372	0.71123	-0.49161	0.72995	0.79421	0.9672	-0.048112	0.6693	0.97443	1.0156	0.022297	0.2207	0.6654	1.1458	0.19629	0.0058783	0.037036	0.55724	-0.84362	0.97552	0.99338	1.0037	0.0053494	0.12115	0.35244	1.2087	0.27342	0.45461	0.68353	1.0069
NEG	526.718	0.32	0.18952	0.99684	0.69657	-0.52166	0.67759	0.99792	0.83705	-0.25662	0.040856	0.43263	0.58537	-0.77259	0.22298	0.31166	0.79837	-0.32487	0.30157	0.43295	0.81957	-0.28706	1.403e-05	0.00026657	0.39769	-1.3303	0.0024286	0.52584	0.61919	-0.69154	0.10793	0.59118	0.80305	-0.31644	0.010581	0.052089	0.69673	-0.52133	0.15969	0.44847	0.60264	-0.73064	0.21352	0.44611	0.63373	-0.65807	0.0010668	0.079873	0.33684
NEG	521.237	5.82	0.19061	0.99684	0.84647	-0.24046	0.25969	0.99792	0.84484	-0.24326	0.068038	0.50649	0.77958	-0.35922	0.06045	0.10353	0.79127	-0.33775	0.49607	0.61553	1.2525	0.32483	0.53169	0.62528	1.2042	0.26812	0.92607	0.99216	0.93941	-0.090174	0.12966	0.5925	0.598	-0.74179	0.050573	0.13225	0.56443	-0.82512	0.026802	0.25462	0.49302	-1.0203	0.0016789	0.075613	0.38518	-1.3764	0.0029977	0.10648	0.40763
NEG	282.103	1.66	0.19151	0.99684	1.1286	0.17459	0.4445	0.99792	1.0559	0.078502	0.8959	0.99507	1.0006	0.00087672	0.45287	0.5585	1.071	0.099017	0.38522	0.51332	0.89642	-0.15775	0.034702	0.073515	1.2235	0.291	0.57934	0.97443	0.93425	-0.098116	0.34504	0.73164	1.0746	0.10377	0.7424	0.80893	0.99383	-0.0089321	0.8714	0.95633	0.95198	-0.070999	0.12457	0.35628	1.1374	0.18573	0.57153	0.76444	0.98346
NEG	281.099	1.66	0.19153	0.99684	1.13	0.17633	0.31466	0.99792	1.0829	0.11496	0.60703	0.96494	1.028	0.039829	0.14217	0.21664	1.1368	0.18498	0.94919	0.96911	0.96878	-0.045752	0.002616	0.0090115	1.3683	0.45241	0.47938	0.97443	0.92401	-0.11402	0.74467	0.9262	1.0215	0.030741	0.36555	0.49144	0.9182	-0.12312	0.97886	0.9944	0.97269	-0.039947	0.073022	0.29192	1.168	0.22405	0.47128	0.6938	0.96008
NEG	241.117	2.72	0.19204	0.99684	0.83132	-0.26652	0.97074	0.99792	1.0055	0.00789	0.36811	0.87852	0.88546	-0.1755	9.9281e-07	8.2689e-06	0.41953	-1.2532	0.0024111	0.0087521	0.66195	-0.5952	1.9524e-05	0.00030833	0.48805	-1.0349	0.64129	0.97443	0.87482	-0.19294	0.83119	0.95532	0.95471	-0.066872	0.69595	0.77074	0.9704	-0.043352	0.43947	0.70756	1.083	0.11508	0.96287	0.97652	0.97523	-0.036188	0.63493	0.8017	1.035
NEG	474.285	8.13	0.19215	0.99684	0.95265	-0.069981	0.28889	0.99792	0.96026	-0.058504	0.27826	0.84725	0.96248	-0.055172	0.67006	0.75235	0.97585	-0.035271	0.71034	0.79538	0.97864	-0.031152	0.62816	0.70858	0.97418	-0.037733	0.95075	0.9933	1.0015	0.0021114	0.3007	0.70384	1.0417	0.05892	0.35607	0.48541	1.0351	0.049703	0.17268	0.46148	1.0543	0.076352	0.013181	0.17422	1.1055	0.14465	0.5111	0.72436	1.0233
NEG	245.092	3.97	0.19249	0.99684	1.1123	0.15354	0.41321	0.99792	0.93282	-0.10033	0.26306	0.82655	1.1043	0.14315	0.0049962	0.011843	0.6832	-0.54963	0.0030494	0.010564	0.73648	-0.44128	0.01522	0.037313	0.7306	-0.45284	0.050771	0.90268	1.468	0.55382	0.039441	0.52116	1.4548	0.54078	0.017703	0.066441	1.4102	0.49595	0.91084	0.96563	0.95704	-0.06335	0.11687	0.34457	1.2864	0.36339	0.30139	0.55861	1.1241
NEG	407.121	2.36	0.19263	0.99684	0.95375	-0.068317	0.14185	0.99792	0.9451	-0.08146	0.43419	0.91234	0.97216	-0.040741	0.074647	0.12451	0.92	-0.1203	0.43823	0.56391	0.97008	-0.043826	0.028582	0.062737	0.89316	-0.16302	0.129	0.91172	0.86494	-0.20933	0.79188	0.94463	0.95771	-0.062339	0.078142	0.17403	0.85026	-0.23402	0.54412	0.78209	1.0347	0.049219	0.39227	0.58166	1.0556	0.078103	0.73133	0.8634	1.0439
NEG	284.913	4.14	0.19346	0.99684	1.0676	0.09431	0.29898	0.99792	1.0557	0.078224	0.87365	0.99507	1.0223	0.031766	5.4684e-05	0.00023414	0.69494	-0.52504	0.0027796	0.009732	0.83597	-0.25848	0.012066	0.03102	0.85613	-0.2241	0.96413	0.99579	0.9987	-0.0018707	0.067887	0.55875	1.1787	0.23719	0.021189	0.073827	1.2053	0.26933	0.57988	0.80106	1.0252	0.035904	0.052899	0.27188	1.1361	0.18413	0.69038	0.83985	1.0182
NEG	181.05	1.03	0.19443	0.99684	1.1233	0.16775	0.1263	0.99792	0.8869	-0.17316	0.21917	0.74031	1.0823	0.11415	5.0704e-09	3.0828e-07	2.3184	1.2131	3.0148e-08	1.9294e-06	2.3717	1.2459	1.458e-09	4.4323e-07	3.0871	1.6263	0.0072943	0.6823	1.4675	0.55335	0.64265	0.88045	0.93324	-0.099679	0.52519	0.63483	1.0713	0.099428	0.6874	0.86262	1.0814	0.11286	0.38494	0.57789	0.84759	-0.23856	0.036289	0.25025	0.71651
NEG	632.13	2.36	0.1946	0.99684	0.9241	-0.11388	0.055332	0.99792	0.88918	-0.16945	0.86246	0.99507	0.99224	-0.01124	0.082312	0.13489	0.87386	-0.19452	0.5802	0.69102	0.96316	-0.054149	0.1338	0.22287	0.89335	-0.16271	0.46864	0.97443	0.88036	-0.18383	0.6522	0.88218	0.99942	-0.00083852	0.35295	0.48331	0.88146	-0.18203	0.15707	0.44787	1.131	0.17763	0.35451	0.5548	1.073	0.10159	0.4707	0.69378	1.116
NEG	149.044	0.34	0.19496	0.99684	0.9311	-0.10299	0.71759	0.99792	0.97725	-0.033204	0.023892	0.34377	0.87395	-0.19438	1.9421e-05	9.8809e-05	0.74358	-0.42744	0.00079107	0.0034355	0.78744	-0.34476	0.0009923	0.0040491	0.78198	-0.35479	0.9836	0.99735	1.0176	0.025169	0.47461	0.81128	1.0714	0.099549	0.43779	0.55638	0.92895	-0.10633	0.43808	0.70745	1.1401	0.18921	0.54128	0.70753	1.0475	0.067004	0.75269	0.87418	1.0099
NEG	118.991	10	0.19622	0.99684	0.93829	-0.091901	0.20306	0.99792	0.94068	-0.088225	0.88185	0.99507	1.0068	0.0098302	0.99458	0.9954	1.0029	0.0041894	0.91492	0.9406	1.0056	0.0080063	0.0085059	0.023401	0.87257	-0.19665	0.37063	0.97443	0.94026	-0.088861	0.64937	0.88128	1.0191	0.02733	0.75559	0.82182	0.97957	-0.029784	0.42896	0.70015	0.96278	-0.054718	0.44205	0.62359	1.0433	0.061155	0.22206	0.48416	1.0732
NEG	179.055	0.33	0.19666	0.99684	0.91271	-0.13177	0.75725	0.99792	0.97637	-0.034501	0.077972	0.51887	0.88222	-0.18079	0.0001279	0.00047129	0.61713	-0.69635	0.00077811	0.0033913	0.66629	-0.58578	0.00037009	0.0019825	0.6379	-0.64859	0.29235	0.97443	1.1501	0.20172	0.25037	0.67423	1.1091	0.14934	0.48933	0.60348	0.92006	-0.1202	0.59823	0.81069	1.096	0.13231	0.88523	0.92877	1.0109	0.015602	0.21408	0.47765	0.90351
NEG	307.094	1.56	0.19797	0.99684	1.1076	0.1474	0.034128	0.99792	1.1724	0.22947	0.6465	0.97104	0.97452	-0.037232	0.012776	0.027255	0.80722	-0.30897	0.63808	0.73956	0.97791	-0.032233	0.32793	0.44604	1.1336	0.18096	0.9307	0.9933	0.97439	-0.037426	0.19345	0.65804	0.8665	-0.20672	0.14435	0.26159	0.85443	-0.22696	0.17119	0.45853	1.1784	0.23688	0.21326	0.44611	1.1278	0.17355	0.5408	0.74423	0.98085
NEG	88.0397	0.35	0.20022	0.99684	1.1018	0.1398	0.53645	0.99792	1.0882	0.12195	0.66217	0.97104	1.0391	0.055339	0.0011492	0.0032089	0.68476	-0.54633	0.2322	0.35516	0.91686	-0.12523	0.037611	0.078582	0.84276	-0.2468	0.64612	0.97443	0.97766	-0.032601	0.64425	0.88045	0.95369	-0.068406	0.087585	0.18685	0.84443	-0.24395	0.18983	0.48326	0.88806	-0.17127	0.12505	0.35628	0.8733	-0.19546	0.0051925	0.14031	0.74093
NEG	343.072	1.66	0.2008	0.99684	1.0799	0.11085	0.91927	0.99792	0.99733	-0.0038611	0.65951	0.97104	1.0211	0.030138	0.024723	0.048333	1.1392	0.18806	0.60734	0.71355	1.0277	0.039481	0.0043674	0.013479	1.2303	0.29896	0.88692	0.99111	1.0081	0.011629	0.65399	0.88263	1.0253	0.036019	0.60907	0.70268	0.96767	-0.047411	0.29716	0.60225	1.069	0.096265	0.038621	0.24729	1.1606	0.21483	0.82782	0.9118	1.0045
NEG	376.143	3.78	0.20115	0.99684	0.89475	-0.16044	0.79324	0.99792	1.0366	0.051912	0.014408	0.28721	0.78863	-0.34259	0.035458	0.065329	0.80952	-0.30486	0.062556	0.12273	0.84361	-0.24536	0.73895	0.80229	1.0027	0.003882	0.82581	0.99104	0.77897	-0.36037	0.32693	0.7163	1.0361	0.051157	0.013211	0.058205	0.47771	-1.0658	0.63907	0.8356	1.037	0.052413	0.2958	0.51096	1.1235	0.16796	0.60518	0.7835	1.0014
NEG	189.112	4.53	0.20143	0.99684	0.88374	-0.17831	0.98472	0.99792	0.99468	-0.007694	0.69569	0.98117	1.0034	0.0048767	0.00040551	0.0012942	0.6968	-0.52118	0.006971	0.020475	0.79979	-0.32231	0.17813	0.27523	0.90494	-0.14411	0.84305	0.99104	1.0074	0.010585	0.97583	0.99883	0.96904	-0.045367	0.95812	0.96926	0.95497	-0.066479	0.090337	0.35322	1.2028	0.26645	0.69335	0.81539	1.0231	0.03288	0.24802	0.5108	1.1554
NEG	791.427	5.37	0.20159	0.99684	1.3169	0.3972	0.00090409	0.70312	1.421	0.50687	0.71996	0.98449	1.0342	0.048569	0.06428	0.10932	0.76536	-0.38579	0.0069008	0.020419	0.68346	-0.54908	0.10363	0.18003	0.78947	-0.34105	0.98237	0.99735	1.0009	0.0012452	0.14092	0.60339	1.25	0.32198	0.009678	0.049866	0.47086	-1.0866	0.84296	0.94296	0.97128	-0.042048	0.2327	0.46411	1.1832	0.24267	0.0857	0.32464	0.65154
NEG	254.102	2.6	0.20182	0.99684	0.81364	-0.29753	0.70766	0.99792	0.97091	-0.042587	0.352	0.86472	0.92209	-0.11703	0.0028337	0.0071788	0.6403	-0.64319	0.029585	0.067119	0.74042	-0.43358	2.9089e-05	0.00038034	0.5238	-0.93292	0.17485	0.95607	1.2006	0.26376	0.094343	0.58132	1.3023	0.38109	0.68302	0.75919	0.92568	-0.11141	0.24169	0.54224	1.207	0.27141	0.49192	0.66169	1.115	0.15702	0.88839	0.94348	1.1189
NEG	303.071	0.8	0.20252	0.99684	0.86638	-0.20693	0.64085	0.99792	0.94958	-0.074644	0.43331	0.91234	0.90756	-0.13993	0.39044	0.49714	1.0729	0.10153	0.51618	0.63093	1.0414	0.058497	0.095017	0.16947	0.82475	-0.27797	0.48996	0.97443	1.057	0.079933	0.44695	0.79458	1.0544	0.07642	0.022972	0.078466	1.2189	0.28564	0.79795	0.92323	1.0004	0.00051512	0.61817	0.76333	1.0232	0.033049	0.45475	0.68353	1.0454
NEG	144.044	2.68	0.20253	0.99684	0.91514	-0.12794	0.28701	0.99792	0.92981	-0.10499	0.044352	0.43847	0.87477	-0.19302	3.9429e-08	8.5617e-07	0.60071	-0.73527	4.3161e-06	5.5833e-05	0.70031	-0.51393	0.00072404	0.0032369	0.73758	-0.43912	0.87632	0.99104	1.0329	0.04673	0.63343	0.87693	1.0613	0.085897	0.64948	0.73601	0.96484	-0.051634	0.19202	0.48326	1.2626	0.33645	0.65906	0.78984	1.2315	0.30037	0.040035	0.25667	1.3787
NEG	412.19	9.21	0.20295	0.99684	0.93925	-0.090415	0.73558	0.99792	0.98004	-0.029083	0.94034	0.99507	0.99982	-0.00026302	0.29206	0.38813	0.95939	-0.059812	0.3257	0.45576	0.96459	-0.05201	0.027791	0.061645	0.92533	-0.11196	0.22522	0.96026	1.0643	0.089901	0.33381	0.71735	1.0434	0.061318	0.49051	0.60396	1.0275	0.039091	0.52789	0.76979	1.0315	0.044765	0.11357	0.34457	1.0566	0.07947	0.36491	0.60588	1.0472
NEG	167.016	4.13	0.2049	0.99684	1.0108	0.01546	0.93604	0.99792	0.99932	-0.00097451	0.53625	0.94283	1.0079	0.011339	0.41261	0.51681	0.99182	-0.011845	0.68639	0.77642	1.0039	0.0056574	0.16436	0.25951	1.0146	0.020902	0.38202	0.97443	0.98884	-0.016188	0.31559	0.705	0.98695	-0.018951	0.31876	0.45441	0.98832	-0.016948	0.8193	0.93887	0.99716	-0.0041053	0.39238	0.58166	0.99	-0.014498	0.23289	0.49422	0.98513
NEG	302.159	6.92	0.2056	0.99684	1.1528	0.20513	0.51339	0.99792	1.0354	0.050239	0.50922	0.94283	0.9149	-0.12831	0.0084875	0.018937	0.67057	-0.57655	0.0046656	0.014813	0.66606	-0.58628	0.91036	0.93103	1.004	0.0057773	0.66978	0.97443	0.93671	-0.09432	0.81637	0.94905	0.97858	-0.03124	0.056304	0.14146	0.68966	-0.53604	0.064777	0.32415	0.78709	-0.3454	0.61039	0.75738	0.94873	-0.075934	0.2081	0.46947	0.95
NEG	285.113	4.88	0.20706	0.99684	0.84387	-0.2449	0.96446	0.99792	0.98335	-0.024226	0.035896	0.41353	0.74821	-0.41848	7.3743e-05	0.00029594	0.57269	-0.80416	0.18938	0.30637	0.89249	-0.16409	0.022877	0.052687	0.75988	-0.39616	0.91713	0.99216	0.99109	-0.012917	0.23826	0.67423	0.79346	-0.33376	0.050761	0.13245	0.71	-0.49411	0.52404	0.76591	1.0476	0.067046	0.27323	0.50017	1.2543	0.32685	0.27049	0.5285	0.85611
NEG	152.005	0.34	0.20801	0.99684	0.90989	-0.13623	0.50923	0.99792	0.95839	-0.061312	0.00052899	0.072093	0.7454	-0.42392	0.34008	0.44276	0.94677	-0.07891	0.12267	0.21493	1.2337	0.30294	0.0044227	0.013615	1.293	0.37072	0.37888	0.97443	1.0758	0.10545	0.4835	0.81128	0.91306	-0.13122	0.016798	0.065254	0.7252	-0.46354	0.4906	0.73925	0.87732	-0.18882	0.23234	0.46411	0.78765	-0.34437	0.11178	0.35388	0.74713
NEG	515.995	0.89	0.20885	0.99684	1.0824	0.11425	0.43635	0.99792	1.0595	0.083378	0.3214	0.85678	1.0737	0.10257	0.011409	0.024774	0.80086	-0.32037	0.0088038	0.024442	0.80495	-0.31302	0.013956	0.034847	0.78519	-0.3489	0.68996	0.97443	0.93464	-0.097515	0.50643	0.82051	1.106	0.14531	0.7606	0.82506	0.9547	-0.066884	0.22503	0.52522	1.1514	0.20342	0.10683	0.33461	1.1881	0.2486	0.11663	0.35725	1.2042
NEG	691.942	1.44	0.20967	0.99684	0.87674	-0.18979	0.96049	0.99792	1.0144	0.020652	0.93589	0.99507	0.99655	-0.0049794	2.788e-08	6.8608e-07	0.43664	-1.1955	7.8814e-08	2.9949e-06	0.50647	-0.98144	1.7921e-05	0.00029851	0.50453	-0.98698	0.89011	0.99111	1.1251	0.17002	0.38731	0.76018	1.2325	0.30158	0.20776	0.34513	1.1944	0.25634	0.4746	0.7296	1.1036	0.14223	0.27398	0.50017	1.431	0.51706	0.70588	0.84901	1.0475
NEG	299.258	7.87	0.21003	0.99684	0.9537	-0.068395	0.24399	0.99792	0.95659	-0.064025	0.063821	0.49118	0.93435	-0.097959	0.72047	0.79409	1.0172	0.024646	0.16629	0.276	0.94638	-0.079505	0.51404	0.60805	1.0264	0.037559	0.84593	0.99104	0.9999	-0.00014235	0.25191	0.67473	1.0524	0.073639	0.14236	0.25954	1.0718	0.10006	0.27785	0.57953	1.0483	0.06803	0.75156	0.85571	1.0172	0.024534	0.34006	0.58738	1.0402
NEG	125.872	10.12	0.21087	0.99684	0.96523	-0.051051	0.16577	0.99792	0.96285	-0.054619	0.23779	0.77731	1.0313	0.044437	0.42795	0.53427	0.96507	-0.051293	0.15596	0.26191	0.94468	-0.082095	0.3443	0.45656	0.96137	-0.056831	0.4078	0.97443	1.0316	0.044824	0.62317	0.87693	1.0284	0.04038	0.27678	0.41347	1.0489	0.068938	0.24856	0.54919	1.0436	0.06157	0.21905	0.45146	1.046	0.064913	0.29098	0.54689	1.0419
NEG	175.096	3.48	0.2111	0.99684	0.77899	-0.36033	0.9279	0.99792	0.97288	-0.03967	0.94108	0.99507	1.1064	0.14587	0.099904	0.15901	0.85022	-0.2341	0.47458	0.59493	0.94072	-0.088169	0.44324	0.54608	0.93983	-0.089534	0.96886	0.99723	0.92646	-0.1102	0.98685	0.99888	0.90577	-0.14279	0.21026	0.34699	1.1297	0.17593	0.063678	0.32347	1.3621	0.44586	0.22965	0.46362	1.1361	0.18406	0.025022	0.2258	1.3662
NEG	334.132	3.63	0.21137	0.99684	0.88598	-0.17465	0.16417	0.99792	1.1187	0.16179	0.60558	0.96494	0.97228	-0.040558	0.83612	0.88257	0.97608	-0.034925	0.67252	0.76787	1.0492	0.069243	0.0042744	0.013286	1.7005	0.76597	0.29815	0.97443	1.165	0.22033	0.76748	0.93583	1.0816	0.11317	0.0076456	0.043444	1.4628	0.54874	0.24531	0.5453	1.3047	0.38377	0.20504	0.43819	1.2143	0.28008	0.042397	0.2617	1.5385
NEG	120.045	3.2	0.21306	0.99684	0.75609	-0.40337	0.75813	0.99792	1.2827	0.35923	0.65878	0.97104	1.0208	0.029721	0.07369	0.12326	0.58529	-0.77279	0.12669	0.22135	0.58533	-0.77267	0.25668	0.36895	0.79481	-0.33132	0.67556	0.97443	1.2135	0.27913	0.16007	0.63402	1.1868	0.24703	0.29719	0.43151	1.2239	0.2915	0.50248	0.75248	1.0546	0.076746	0.33559	0.54338	1.3111	0.39072	0.36983	0.60937	1.2113
NEG	231.025	2.19	0.21319	0.99684	1.0515	0.072458	0.13247	0.99792	0.9408	-0.088046	0.70506	0.98117	0.98734	-0.018374	0.0029213	0.0073546	1.208	0.27264	0.00047353	0.0022232	1.1941	0.25588	0.0078629	0.02193	1.1337	0.18106	0.66853	0.97443	0.97331	-0.039033	0.25567	0.6803	1.0604	0.084622	0.02805	0.088491	1.1168	0.15932	0.86324	0.95382	0.99975	-0.00036747	0.60253	0.74839	0.98075	-0.028042	0.078336	0.32323	0.91338
NEG	485.142	3	0.21325	0.99684	0.92922	-0.1059	0.94238	0.99792	1.0286	0.040727	0.96942	0.99507	1.0151	0.021654	3.2804e-05	0.0001511	0.65585	-0.60856	0.0087233	0.024273	0.78373	-0.35157	0.0032869	0.010773	0.73003	-0.45398	0.076345	0.90268	1.3244	0.40532	0.27818	0.69034	1.1312	0.17781	0.59734	0.69642	1.1251	0.17	0.11519	0.39455	1.4102	0.49595	0.024918	0.20638	1.2707	0.34557	0.8717	0.93334	1.0292
NEG	539.248	3.14	0.21382	0.99684	0.78375	-0.35153	0.79177	0.99792	1.0054	0.0077204	0.03953	0.42918	0.64901	-0.62369	0.25972	0.35287	1.268	0.34254	0.0058434	0.017899	2.5478	1.3493	0.0083582	0.023152	1.8338	0.87487	0.19489	0.95948	0.84196	-0.24818	0.0026737	0.28198	0.43737	-1.1931	0.020829	0.073204	0.54927	-0.86441	0.47019	0.7281	0.49286	-1.0208	0.19957	0.43153	0.47949	-1.0604	0.047235	0.27145	0.32173
NEG	216.908	0.35	0.21428	0.99684	1.0912	0.12591	0.41544	0.99792	1.0586	0.082126	0.7312	0.98449	1.0377	0.053327	0.66557	0.748	0.9766	-0.034155	0.044331	0.093588	0.78814	-0.34348	0.29466	0.40996	0.88614	-0.17439	0.41316	0.97443	1.0436	0.061568	0.31026	0.70483	1.1167	0.15927	0.0012126	0.01736	1.7205	0.78283	0.75969	0.8995	1.0819	0.11358	0.29817	0.51356	1.121	0.16472	0.77635	0.88643	0.98941
NEG	409.221	3.56	0.21544	0.99684	0.6427	-0.63778	0.63711	0.99792	0.76423	-0.38791	0.028033	0.36654	0.4843	-1.046	0.94234	0.96626	0.9808	-0.02797	0.050257	0.10323	1.5807	0.6606	0.28983	0.40556	1.2827	0.35917	0.26131	0.97443	0.83707	-0.25659	0.0054818	0.29591	0.54729	-0.86963	0.00035374	0.0089588	0.45855	-1.1249	0.95648	0.98456	0.85977	-0.21798	0.32961	0.538	0.63583	-0.65329	0.10969	0.3535	0.57667
NEG	190.115	4.53	0.21651	0.99684	0.8935	-0.16246	0.88742	0.99792	0.9954	-0.0066446	0.79221	0.99507	1.006	0.0087016	0.00055043	0.0016945	0.68695	-0.54172	0.0084498	0.023785	0.78694	-0.34567	0.20933	0.31081	0.90399	-0.14562	0.48183	0.97443	1.0542	0.076189	0.58864	0.86732	1.0169	0.024236	0.82273	0.86815	0.99118	-0.01278	0.2333	0.5346	1.1503	0.20202	0.19528	0.42556	1.1113	0.15219	0.28487	0.54041	1.1262
NEG	177.038	0.34	0.21794	0.99684	0.90565	-0.14298	0.91168	0.99792	0.98044	-0.028502	0.24583	0.79715	0.913	-0.13132	0.083605	0.13664	0.88987	-0.16834	0.51714	0.63137	0.95605	-0.064845	0.47479	0.57447	0.95723	-0.063058	0.35346	0.97443	0.91405	-0.12965	0.71744	0.91161	0.95592	-0.065042	0.0033632	0.028561	0.75619	-0.40318	0.93253	0.97326	1.0019	0.0027385	0.30951	0.52318	0.89299	-0.16328	0.074094	0.31682	0.81894
NEG	197.063	5.8	0.21837	0.99684	0.88027	-0.18399	0.79443	0.99792	0.99499	-0.0072506	0.3771	0.87986	0.91853	-0.1226	0.00091872	0.0026348	0.58239	-0.77995	0.071554	0.13746	0.75808	-0.39958	0.44788	0.55124	0.90762	-0.13983	0.14348	0.92319	0.82591	-0.27594	0.041573	0.52116	0.76921	-0.37854	0.0057971	0.036906	0.6762	-0.56448	0.30128	0.60631	1.2468	0.31828	0.65692	0.78934	1.034	0.048292	0.5129	0.72565	1.193
NEG	329.232	6.25	0.2186	0.99684	0.95674	-0.063805	0.052993	0.99792	0.9284	-0.10718	0.75973	0.98548	0.99164	-0.012107	0.37162	0.47755	0.94795	-0.077113	0.99916	0.99916	0.98928	-0.015543	0.52541	0.61969	0.96296	-0.054447	0.83229	0.99104	1.0181	0.025936	0.68757	0.89836	1.0207	0.029609	0.01651	0.064973	1.1304	0.17687	0.57552	0.80073	0.96996	-0.044001	0.73662	0.84344	1.0119	0.017115	0.87245	0.93334	0.99162
NEG	675.969	1.44	0.21878	0.99684	0.90664	-0.1414	0.98237	0.99792	1.0108	0.015557	0.82518	0.99507	1.0125	0.017926	6.2245e-08	1.1019e-06	0.4727	-1.081	8.2004e-06	8.8634e-05	0.5944	-0.7505	2.0493e-05	0.00031069	0.54089	-0.88658	0.85342	0.99104	1.019	0.027123	0.55914	0.85096	1.0975	0.13418	0.31018	0.44689	1.1235	0.16797	0.65891	0.85374	1.0421	0.059472	0.47615	0.64828	1.1916	0.25287	0.5138	0.72565	0.98145
NEG	135.029	0.33	0.22015	0.99684	0.9096	-0.1367	0.76731	0.99792	0.97133	-0.041967	0.00080497	0.09613	0.7543	-0.40679	0.25948	0.35287	0.92021	-0.11997	0.37757	0.5079	0.93752	-0.093076	0.14666	0.23832	1.139	0.18778	0.31292	0.97443	1.0979	0.13481	0.55625	0.84975	1.0562	0.078863	0.021117	0.073786	0.7155	-0.48298	0.82729	0.94017	0.99211	-0.011431	0.31021	0.52318	0.81794	-0.28992	0.11696	0.35725	0.77583
NEG	213.118	5.49	0.22036	0.99684	0.94235	-0.08567	0.9628	0.99792	1.0015	0.0022009	0.408	0.89816	0.96183	-0.056153	0.00059058	0.0017954	0.63244	-0.66099	0.017641	0.043724	0.74072	-0.43299	0.4621	0.56645	1.1635	0.21853	0.77569	0.98447	1.1182	0.16115	0.4573	0.79667	1.0645	0.09024	0.56528	0.67156	1.0352	0.049936	0.0071237	0.15774	1.7514	0.80854	0.36457	0.55787	1.0725	0.10092	0.067331	0.30531	1.5136
NEG	448.991	1.45	0.22136	0.99684	0.93146	-0.10243	0.55728	0.99792	1.0349	0.049546	0.4859	0.94085	1.0316	0.044828	2.3577e-06	1.6017e-05	0.62565	-0.67658	1.5797e-08	1.3721e-06	0.65375	-0.6132	1.0084e-06	5.3315e-05	0.64089	-0.64185	0.945	0.9933	1.0024	0.0034288	0.50675	0.82051	1.0702	0.097861	0.27475	0.41145	1.0821	0.11388	0.88994	0.95937	1.0001	0.00018494	0.37951	0.57256	1.1563	0.20954	0.77753	0.88655	1.0176
NEG	332.194	6.05	0.22518	0.99684	1.2645	0.33851	0.082189	0.99792	1.467	0.55282	0.013419	0.28135	2.0035	1.0025	4.5509e-07	4.4271e-06	4.5552	2.1875	2.9611e-07	7.0601e-06	3.8782	1.9554	2.3333e-07	1.8915e-05	3.9055	1.9655	0.8834	0.99111	0.91068	-0.13499	0.43631	0.78858	0.61422	-0.70316	0.0015519	0.019455	2.5393	1.3444	0.0036319	0.14601	1.8895	0.91801	0.28406	0.50343	1.1277	0.17337	0.0037739	0.11473	2.0574
NEG	339.199	9.69	0.22528	0.99684	0.94264	-0.085214	0.69783	0.99792	0.98492	-0.021921	0.16497	0.64712	0.93682	-0.094152	0.71607	0.79087	1.0152	0.021818	0.39695	0.52638	0.95936	-0.059862	0.57968	0.66846	1.0162	0.023232	0.38808	0.97443	1.0424	0.059893	0.2534	0.67687	1.0539	0.075795	0.10455	0.20944	1.0867	0.12	0.67765	0.85868	1.0217	0.030922	0.73305	0.84205	1.0366	0.051803	0.49967	0.71314	1.0301
NEG	217.107	2.84	0.22607	0.99684	0.89349	-0.16248	0.32897	0.99792	0.91473	-0.12859	0.35017	0.86472	0.91575	-0.12698	0.00033877	0.0011074	0.68325	-0.54951	0.003384	0.011336	0.76164	-0.39282	0.19257	0.29198	0.89876	-0.154	0.68206	0.97443	1.0654	0.091399	0.71011	0.90895	1.0245	0.034862	0.18347	0.31511	1.1228	0.16707	0.038164	0.26981	1.2763	0.35199	0.020183	0.2048	1.194	0.25584	0.16582	0.42183	1.2407
NEG	792.43	5.37	0.22685	0.99684	1.3211	0.40177	0.0011565	0.70312	1.443	0.52903	0.71422	0.98449	1.041	0.057982	0.036898	0.06734	0.73842	-0.4375	0.00029826	0.001532	0.58975	-0.76183	0.040412	0.082589	0.74166	-0.43117	0.99128	0.99735	0.97159	-0.041578	0.13475	0.5925	1.2456	0.3169	0.014769	0.061294	0.48257	-1.0512	0.75749	0.89804	1.0032	0.0046715	0.15458	0.38677	1.3053	0.38434	0.08521	0.3238	0.67265
NEG	398.232	8.72	0.22757	0.99684	0.94416	-0.082899	0.21752	0.99792	0.94405	-0.083071	0.21131	0.7284	1.0511	0.071928	0.37077	0.4771	0.94834	-0.076518	0.36947	0.50087	0.95044	-0.073338	0.61273	0.69699	0.96932	-0.044956	0.019723	0.78833	1.1	0.13749	0.1711	0.65093	1.0693	0.096696	0.047269	0.12661	1.0966	0.13301	0.41788	0.6938	1.0522	0.073388	0.14743	0.37983	1.0774	0.10755	0.32262	0.57022	1.0418
NEG	651.459	9.18	0.22779	0.99684	0.93466	-0.097487	0.1566	0.99792	0.92728	-0.10892	0.33758	0.85678	0.94983	-0.074256	0.052817	0.092014	0.89392	-0.16179	0.91	0.93936	0.99128	-0.012634	0.33883	0.45476	0.94583	-0.080352	0.92929	0.9933	1.0067	0.0095797	0.74223	0.9262	1.0344	0.04875	0.44694	0.56319	1.0476	0.067084	0.48398	0.73656	0.94728	-0.078139	0.6509	0.78365	0.96522	-0.051071	0.63491	0.8017	0.96489
NEG	409.077	1.28	0.22798	0.99684	1.1002	0.13783	0.58772	0.99792	0.95806	-0.061809	0.98996	0.99734	0.99477	-0.0075711	2.1472e-07	2.6374e-06	0.53279	-0.90837	2.2026e-09	4.4639e-07	0.49221	-1.0226	0.00017628	0.0011778	0.64604	-0.6303	0.077155	0.90268	1.5112	0.59567	0.039273	0.52116	1.4665	0.55238	0.72384	0.79296	1.0696	0.09707	0.3537	0.65069	1.0588	0.082414	0.011534	0.16308	1.5284	0.61207	0.03062	0.23566	1.3828
NEG	449.991	1.45	0.22845	0.99684	0.92763	-0.10838	0.97316	0.99792	0.99972	-0.00041122	0.86932	0.99507	0.98698	-0.0189	7.1206e-07	6.3666e-06	0.64192	-0.63953	1.0716e-07	3.5574e-06	0.68546	-0.54487	2.1925e-05	0.00032122	0.69118	-0.53286	0.68055	0.97443	0.97517	-0.036277	0.58369	0.8651	1.0554	0.077728	0.13184	0.24728	1.1186	0.16175	0.56648	0.79359	1.0554	0.07773	0.45312	0.63332	1.1004	0.13807	0.61524	0.78751	0.9824
NEG	193.037	2.79	0.22968	0.99684	0.93634	-0.094888	0.39365	0.99792	0.95588	-0.065101	0.032192	0.40777	0.88701	-0.17298	0.019647	0.039752	0.80974	-0.30448	0.10543	0.19049	0.87403	-0.19425	0.53981	0.63238	1.0688	0.095966	0.83415	0.99104	0.95666	-0.063923	0.59452	0.86732	1.0158	0.022574	0.026328	0.085372	0.7837	-0.35163	0.83158	0.94068	1.0362	0.051243	0.79612	0.87609	1.0145	0.020727	0.64803	0.80987	0.99326
NEG	383.188	9.19	0.23013	0.99684	0.96934	-0.044923	0.57806	0.99792	0.98705	-0.018808	0.98728	0.99697	1.0021	0.0030847	0.38209	0.48907	0.96803	-0.046872	0.062606	0.12273	0.93664	-0.094439	0.28177	0.39748	0.9633	-0.053948	0.75299	0.98362	1.0105	0.015122	0.21445	0.6654	1.0471	0.066454	0.14555	0.26221	1.0553	0.077671	0.36584	0.6571	1.0315	0.044753	0.31008	0.52318	1.0357	0.050655	0.76103	0.87892	1.0089
NEG	435.139	3.32	0.23146	0.99684	0.90549	-0.14323	0.9666	0.99792	0.99952	-0.00069659	0.69718	0.98117	0.97432	-0.037537	0.00020164	0.00070054	0.68348	-0.54903	4.8786e-05	0.00037773	0.6825	-0.55109	0.0012104	0.0047173	0.72021	-0.47351	0.33514	0.97443	0.84177	-0.24851	0.23959	0.67423	0.82872	-0.27104	0.080779	0.17635	0.77588	-0.36609	0.18018	0.47333	1.2546	0.32718	0.16098	0.38864	1.1592	0.21313	0.10373	0.34793	1.199
NEG	245.048	3.28	0.23541	0.99684	0.83922	-0.25288	0.7108	0.99792	1.0542	0.076215	0.089111	0.5447	0.75378	-0.40779	0.00024267	0.00083534	0.64234	-0.63859	0.00094369	0.0040406	0.67183	-0.57383	0.13494	0.22447	1.2761	0.35179	0.54644	0.97443	0.86959	-0.20159	0.51889	0.82896	0.86004	-0.21752	0.73012	0.79769	0.88506	-0.17616	0.03854	0.27089	1.8329	0.87416	0.12437	0.35628	1.4574	0.54341	0.14151	0.39636	0.85749
NEG	164.042	2.19	0.23896	0.99684	1.0933	0.12869	0.47681	0.99792	1.0932	0.12859	0.95279	0.99507	0.99527	-0.0068385	0.0037283	0.0091037	0.75594	-0.40366	0.45249	0.57435	0.95457	-0.067077	0.056876	0.10978	0.83187	-0.26556	0.77203	0.98447	1.1192	0.16242	0.5078	0.82074	1.0464	0.065392	0.72979	0.79769	1.0378	0.053557	0.93193	0.97326	1.0016	0.0023408	0.77755	0.867	1.0287	0.040849	0.052142	0.27688	0.8088
NEG	367.263	8.61	0.2391	0.99684	0.96088	-0.057572	0.94404	0.99792	1.0028	0.0040034	0.41056	0.89816	1.0243	0.034671	0.98574	0.98818	1.0032	0.0045716	0.91342	0.94049	0.99342	-0.0095304	0.98692	0.98855	0.99678	-0.0046555	0.14789	0.93687	1.0574	0.080456	0.13668	0.5925	1.0704	0.098119	0.063225	0.15134	1.0744	0.10359	0.34594	0.63931	1.0407	0.057504	0.19035	0.41827	1.0512	0.0721	0.44655	0.67706	1.0301
NEG	377.069	5.34	0.24144	0.99684	1.1994	0.26227	0.22013	0.99792	1.3702	0.45438	0.15054	0.63865	1.4012	0.48671	0.014275	0.029927	0.78269	-0.35349	0.027692	0.063534	0.81908	-0.28793	0.014506	0.035859	0.73739	-0.4395	0.86598	0.99104	1.025	0.035652	0.33326	0.71735	1.0472	0.066605	0.86637	0.90043	0.87413	-0.19408	0.00019052	0.076545	2.0142	1.0102	0.0021946	0.086083	2.5516	1.3514	0.044274	0.26262	1.7206
NEG	317.053	0.59	0.24231	0.99684	0.86714	-0.20566	0.98626	0.99792	0.95346	-0.068752	0.72855	0.98449	0.96629	-0.049469	0.0013633	0.0037255	0.64853	-0.62476	0.33342	0.46377	0.91874	-0.12227	0.0001561	0.0010971	0.59696	-0.74428	0.7937	0.98999	0.95415	-0.06771	0.8458	0.95594	0.98561	-0.020916	0.13931	0.25551	1.1413	0.19064	0.24169	0.54224	1.0986	0.13567	0.097385	0.32536	1.162	0.21665	0.27432	0.53088	1.0806
NEG	272.114	2.74	0.24234	0.99684	0.84839	-0.2372	0.24619	0.99792	0.8589	-0.21944	0.036048	0.41353	0.75695	-0.40174	0.1212	0.18823	0.81147	-0.30139	0.21391	0.33693	0.84602	-0.24123	0.18388	0.2809	1.1603	0.21444	0.1654	0.95607	0.67573	-0.56548	0.12494	0.5925	0.66234	-0.59435	0.0086236	0.0464	0.5392	-0.89111	0.9253	0.97186	1.0148	0.021198	0.61895	0.76333	0.91263	-0.1319	0.26906	0.5285	0.88638
NEG	390.789	0.31	0.24398	0.99684	0.82999	-0.26883	0.52343	0.99792	0.88312	-0.17931	0.11546	0.57839	0.75808	-0.39958	0.013161	0.027832	0.68926	-0.53687	0.045997	0.095878	0.75665	-0.4023	2.188e-07	1.8915e-05	0.41179	-1.28	0.52305	0.97443	0.93699	-0.093893	0.67296	0.89419	0.9489	-0.075675	0.97689	0.98499	1.003	0.0043858	0.19626	0.48905	0.66855	-0.58088	0.65929	0.78984	0.82074	-0.285	0.0039368	0.11676	0.4541
NEG	228.159	6.33	0.24559	0.99684	1.1127	0.1541	0.34909	0.99792	1.0635	0.088783	0.10393	0.56418	1.2044	0.26834	0.10408	0.1648	0.76014	-0.39565	0.90128	0.93352	0.92123	-0.11837	0.15244	0.24487	1.3768	0.4613	0.42107	0.97443	1.2866	0.36362	0.36243	0.73746	1.0829	0.11489	0.064999	0.15437	1.3604	0.444	0.051275	0.30484	1.5938	0.67243	0.47088	0.64513	1.1102	0.15077	0.043124	0.26186	1.5004
NEG	179.07	6.55	0.24669	0.99684	0.955	-0.06643	0.31321	0.99792	0.96155	-0.056571	0.6222	0.96494	1.0157	0.022527	0.69023	0.76931	1.0181	0.02586	0.90262	0.93412	1.0016	0.0022611	0.092538	0.16621	0.92629	-0.11046	0.55769	0.97443	1.0193	0.027631	0.50145	0.8166	1.0273	0.038843	0.10884	0.21556	1.0651	0.090961	0.044511	0.29687	1.0881	0.12175	0.24447	0.4754	1.0411	0.058124	0.30959	0.56459	1.0353
NEG	316.121	5.79	0.24716	0.99684	0.87081	-0.19957	0.054131	0.99792	1.2351	0.30466	0.30581	0.84941	1.1554	0.20839	0.021986	0.043827	0.71662	-0.48071	0.012204	0.031915	0.70729	-0.49963	0.94559	0.95516	1.0418	0.05908	0.34493	0.97443	0.9376	-0.092961	0.10586	0.59118	0.66942	-0.57902	0.0026936	0.025391	0.42109	-1.2478	0.87857	0.95884	1.2865	0.36342	0.40873	0.59665	0.91696	-0.12507	0.036801	0.25025	0.59255
NEG	155.107	5.01	0.24742	0.99684	0.92419	-0.11373	0.64326	0.99792	0.96477	-0.051747	0.13104	0.60544	0.90007	-0.15189	0.00012716	0.00047001	0.68884	-0.53776	0.00094306	0.0040406	0.74306	-0.42845	0.62326	0.70435	0.97904	-0.030559	0.18492	0.95607	0.83721	-0.25635	0.77104	0.93605	0.95065	-0.07302	0.23058	0.36941	0.851	-0.23277	0.11348	0.3924	1.171	0.22773	0.016636	0.19676	1.1797	0.23842	0.097935	0.33836	1.2161
NEG	233.996	0.92	0.24852	0.99684	1.0907	0.1253	0.72112	0.99792	0.95035	-0.073476	0.54447	0.94448	0.94317	-0.084405	0.00052262	0.001613	0.68939	-0.53661	0.064986	0.12705	0.84174	-0.24856	0.042044	0.08546	0.8117	-0.30098	0.4805	0.97443	0.75519	-0.40509	0.24853	0.67423	0.7055	-0.50329	0.0037996	0.030002	0.49623	-1.0109	0.14634	0.44046	1.2981	0.37636	0.17078	0.39782	1.2692	0.34395	0.97874	0.99002	1.0746
NEG	550.966	1.98	0.24859	0.99684	0.93547	-0.096232	0.86094	0.99792	0.9892	-0.015671	0.89603	0.99507	1.0093	0.013397	0.98991	0.99155	0.997	-0.0043364	0.47677	0.59646	0.94319	-0.084387	0.79667	0.84386	1.0184	0.026367	0.37364	0.97443	1.0897	0.12398	0.2432	0.67423	1.126	0.17125	0.28253	0.42051	1.0896	0.12382	0.84155	0.94229	1.0161	0.023073	0.1144	0.34457	1.1459	0.19649	0.47486	0.69653	1.0651
NEG	182.044	0.44	0.24889	0.99684	0.90498	-0.14404	0.37882	0.99792	0.92898	-0.10628	0.3191	0.85678	0.92323	-0.11523	6.8562e-09	3.0878e-07	0.55551	-0.84812	2.1868e-08	1.5642e-06	0.55093	-0.86005	0.00015133	0.0010944	0.66871	-0.58055	0.28777	0.97443	0.82111	-0.28436	0.68186	0.89836	0.90841	-0.13858	0.00015329	0.0056484	0.53439	-0.90403	0.6937	0.86534	1.1126	0.15388	0.18006	0.40841	1.1843	0.24405	0.59157	0.776	0.98005
NEG	291.053	2.21	0.24909	0.99684	0.81355	-0.29769	0.88957	0.99792	0.98256	-0.025388	0.28633	0.84725	0.86502	-0.2092	4.227e-07	4.1789e-06	0.44177	-1.1786	0.0007571	0.0033116	0.66798	-0.58213	4.414e-06	0.00013581	0.48686	-1.0384	0.39444	0.97443	1.1601	0.21431	0.25911	0.68217	1.2006	0.26378	0.052272	0.13495	1.3787	0.46329	0.22661	0.52687	1.1682	0.22428	0.037554	0.2429	1.3451	0.42776	0.029837	0.23258	1.3512
NEG	474.149	5.18	0.24911	0.99684	1.1304	0.17686	0.97592	0.99792	1.0045	0.0064563	0.19408	0.69866	1.2329	0.30203	0.059074	0.10204	0.89242	-0.1642	0.0069184	0.020419	0.74252	-0.4295	0.063175	0.12003	0.88935	-0.16918	0.82653	0.99104	0.98827	-0.017027	0.78615	0.94322	0.9745	-0.037263	0.64102	0.73122	1.0044	0.0063896	0.024343	0.24066	1.3548	0.43804	0.029867	0.22011	1.5745	0.65488	0.17731	0.43271	1.241
NEG	377.195	3.49	0.25348	0.99684	0.74015	-0.4341	0.95647	0.99792	0.91971	-0.12074	0.023499	0.34377	0.55519	-0.84896	0.97203	0.98581	0.96352	-0.053619	0.058784	0.11718	1.5445	0.62711	0.12464	0.21021	1.5493	0.6316	0.34376	0.97443	0.93682	-0.094161	0.09161	0.58132	0.71707	-0.47981	0.0069142	0.041013	0.58235	-0.78004	0.93775	0.97326	0.8741	-0.19413	0.58603	0.73617	0.71884	-0.47627	0.30453	0.56108	0.7257
NEG	262.857	10.17	0.25368	0.99684	0.93762	-0.092931	0.053162	0.99792	0.90484	-0.14427	0.74086	0.98449	1.0151	0.021669	0.43502	0.54089	0.96005	-0.058824	0.46604	0.58604	0.96393	-0.052994	0.22921	0.33622	0.94194	-0.086288	0.68709	0.97443	0.96178	-0.056221	0.94478	0.99625	0.98649	-0.019623	0.49623	0.60951	1.0384	0.054378	0.50906	0.7562	1.0363	0.051487	0.23322	0.46411	1.0671	0.093745	0.74765	0.87249	1.0121
NEG	197.807	9.98	0.25478	0.99684	0.97345	-0.038823	0.076192	0.99792	0.95869	-0.060869	0.96859	0.99507	0.99846	-0.0022273	0.19791	0.28346	0.95248	-0.070246	0.11291	0.2028	0.94855	-0.076207	0.052444	0.10336	0.93849	-0.091591	0.71235	0.97443	1.0107	0.015284	0.16485	0.63927	1.0543	0.076336	0.097259	0.19777	1.0561	0.07872	0.051227	0.30484	1.0579	0.081144	0.097123	0.32536	1.0491	0.069084	0.19022	0.45113	1.0418
NEG	205.838	10.07	0.25498	0.99684	0.94119	-0.087444	0.26026	0.99792	0.94294	-0.084756	0.17772	0.66994	1.0717	0.09994	0.58	0.67621	0.9687	-0.045878	0.22873	0.35341	0.93371	-0.098954	0.043766	0.088404	0.89406	-0.16156	0.90064	0.99111	0.98397	-0.02331	0.6966	0.90367	1.0297	0.042201	0.70202	0.77534	0.96713	-0.048214	0.69669	0.86534	0.97468	-0.037	0.2491	0.48081	0.9408	-0.088046	0.78967	0.89093	0.98354
NEG	129.054	1.67	0.25624	0.99684	1.107	0.14667	0.19255	0.99792	1.1048	0.14377	0.71882	0.98449	1.0204	0.029176	0.20275	0.28903	0.869	-0.20257	0.045127	0.094285	0.81163	-0.30111	0.4196	0.52332	1.1186	0.16164	0.38991	0.97443	0.89975	-0.1524	0.95816	0.99839	0.97625	-0.034671	0.2862	0.42452	0.8839	-0.17805	0.8584	0.95212	0.98761	-0.017983	0.13823	0.37437	1.1342	0.18168	0.60775	0.7842	0.97342
NEG	292.022	1.75	0.25725	0.99684	0.80599	-0.31116	0.78416	0.99792	0.93174	-0.10199	0.40157	0.89763	0.93486	-0.097184	0.64547	0.73218	1.0675	0.094272	0.41061	0.53852	0.82223	-0.28239	0.32788	0.44604	1.6295	0.70443	0.1044	0.91172	1.7361	0.79586	0.55904	0.85096	1.0627	0.087761	0.001137	0.01686	2.6913	1.4283	0.00057859	0.076545	1.9606	0.97128	0.00023544	0.059485	2.6277	1.3938	0.0093452	0.17483	1.8792
NEG	581.525	9.8	0.25771	0.99684	0.96319	-0.054106	0.56411	0.99792	0.98168	-0.026674	0.85097	0.99507	1.0032	0.0045987	0.69616	0.7745	1.0173	0.02477	0.30314	0.4347	0.96097	-0.05743	0.3575	0.46845	0.96646	-0.049213	0.69047	0.97443	0.97572	-0.035468	0.29185	0.69993	1.0448	0.063174	0.19455	0.32811	1.0501	0.070583	0.15433	0.44787	1.0593	0.083058	0.144	0.37844	1.0505	0.071111	0.23346	0.49458	1.0373
NEG	610.087	0.51	0.2586	0.99684	1.2161	0.28231	0.073856	0.99792	1.2845	0.36119	0.25201	0.81285	0.85462	-0.22664	0.11526	0.18015	0.872	-0.1976	0.032495	0.072503	0.76696	-0.38277	0.46844	0.57077	1.1875	0.2479	0.41346	0.97443	1.1914	0.25264	0.18809	0.65795	1.343	0.42544	0.48182	0.59725	0.90559	-0.14308	0.37445	0.66241	1.2079	0.27245	0.023037	0.20638	1.4354	0.5214	0.78598	0.89073	1.2662
NEG	138.054	0.43	0.25876	0.99684	0.91382	-0.13001	0.29432	0.99792	0.92247	-0.11643	0.39679	0.89763	0.94255	-0.085353	5.9553e-09	3.0878e-07	0.5375	-0.89567	1.019e-07	3.5404e-06	0.5521	-0.85699	0.00010843	0.00087318	0.64878	-0.62419	0.23902	0.97443	0.82206	-0.28269	0.45527	0.79667	0.88432	-0.17736	0.00020593	0.0065897	0.56886	-0.81386	0.8447	0.94321	1.0824	0.11426	0.19622	0.42608	1.1568	0.2102	0.39071	0.62918	0.95776
NEG	384.934	9.78	0.2597	0.99684	0.96461	-0.051978	0.72075	0.99792	1.0139	0.019981	0.35866	0.87449	0.97141	-0.041855	0.43309	0.53959	1.0598	0.083825	0.48264	0.60132	1.0352	0.049914	0.72423	0.79078	1.0023	0.0033323	0.42632	0.97443	1.0368	0.052109	0.49539	0.81577	1.0286	0.040657	0.078393	0.17427	1.094	0.12962	0.011376	0.19194	1.1231	0.16745	0.24073	0.47186	1.0532	0.074806	0.37665	0.61714	1.0506
NEG	352.835	0.35	0.26138	0.99684	0.878	-0.18771	0.9574	0.99792	0.99122	-0.012729	0.053837	0.48057	0.80157	-0.3191	0.73273	0.80475	1.0289	0.04117	0.22962	0.35434	0.89016	-0.16786	0.0065244	0.01858	0.71777	-0.4784	0.071821	0.90268	0.79512	-0.33075	0.32046	0.70723	0.89838	-0.1546	0.16453	0.28869	0.84031	-0.25101	0.55978	0.79173	0.82538	-0.27686	0.83594	0.89718	0.88914	-0.16951	0.019723	0.20817	0.61476
NEG	256.063	2.52	0.26379	0.99684	0.92824	-0.10744	0.20302	0.99792	0.9216	-0.11778	0.13233	0.60544	0.90054	-0.15114	6.1659e-10	1.1179e-07	0.51683	-0.95223	0.0014761	0.0058467	0.68712	-0.54137	0.017952	0.042635	0.79585	-0.32943	0.25934	0.97443	1.189	0.2498	0.3059	0.7045	1.0664	0.092766	0.4312	0.55194	1.1177	0.16055	0.9135	0.96761	0.98679	-0.019186	0.92611	0.9568	1.0201	0.028671	0.58273	0.77022	0.96089
NEG	659.99	1.44	0.26395	0.99684	0.91541	-0.12751	0.70935	0.99792	1.0419	0.059234	0.95663	0.99507	1.0026	0.0037914	2.2529e-07	2.7209e-06	0.52566	-0.92781	0.00019408	0.0010977	0.68418	-0.54754	4.6156e-05	0.00049895	0.60525	-0.72439	0.83574	0.99104	1.1038	0.14247	0.31459	0.705	1.1921	0.25353	0.14391	0.26118	1.1924	0.25391	0.21327	0.5105	1.1836	0.24318	0.1451	0.37863	1.3455	0.4281	0.53213	0.73984	1.1333
NEG	560.974	0.84	0.26413	0.99684	0.88638	-0.17401	0.74464	0.99792	0.96117	-0.057139	0.17768	0.66994	1.1703	0.22682	0.01247	0.026791	0.74798	-0.41892	0.0070315	0.020554	0.74599	-0.42278	2.7244e-05	0.00036441	0.57587	-0.79618	0.49063	0.97443	0.88757	-0.17207	0.98317	0.99888	0.93872	-0.091233	0.033902	0.10045	1.4258	0.51179	0.80245	0.92578	1.0147	0.021066	0.0030471	0.097506	1.5318	0.61523	0.01766	0.2073	1.4697
NEG	283.081	3.06	0.26728	0.99684	0.99268	-0.010594	0.82103	0.99792	0.87096	-0.19932	0.29157	0.84725	1.0346	0.049008	0.92724	0.95493	0.68277	-0.55052	0.67721	0.77098	0.77949	-0.3594	0.37599	0.48381	0.96009	-0.058758	0.18622	0.95607	0.12514	-2.9984	0.31801	0.70549	0.15671	-2.6739	0.22011	0.35903	0.19702	-2.3436	0.037935	0.26976	2.1994	1.1371	0.0063009	0.12353	2.0355	1.0254	0.0068003	0.15399	4.0655
NEG	130.058	1.67	0.26744	0.99684	1.1057	0.14497	0.20314	0.99792	1.104	0.1427	0.69938	0.98117	1.0235	0.033443	0.16186	0.24209	0.85557	-0.22505	0.032877	0.073001	0.79674	-0.32782	0.40665	0.51296	1.1219	0.16594	0.43964	0.97443	0.90582	-0.1427	0.95663	0.99765	0.97447	-0.037308	0.25958	0.39654	0.87098	-0.19928	0.88221	0.95884	0.98446	-0.022588	0.13043	0.36628	1.1432	0.19308	0.58735	0.77465	0.97051
NEG	431.208	4.94	0.26827	0.99684	0.85796	-0.22102	0.73471	0.99792	1.1347	0.18229	0.035623	0.41353	0.7292	-0.45562	0.09264	0.1496	0.73506	-0.44406	0.85826	0.90751	1.0172	0.024593	0.8165	0.85518	1.1517	0.20378	0.18837	0.95607	0.86492	-0.20937	0.16258	0.63817	0.79822	-0.32514	8.5588e-06	0.0011665	0.3981	-1.3288	0.21111	0.50833	1.2654	0.33957	0.7058	0.82524	1.0282	0.040056	0.71632	0.85361	1.1171
NEG	484.982	0.92	0.26865	0.99684	1.0735	0.10237	0.29626	0.99792	0.9344	-0.09789	0.33682	0.85678	0.93893	-0.090915	0.60398	0.69814	0.97118	-0.042187	0.8129	0.87015	0.98579	-0.020645	0.67124	0.74529	0.9797	-0.02959	0.94749	0.9933	0.87741	-0.18868	0.76628	0.93583	0.92685	-0.1096	0.0022821	0.023194	0.48255	-1.0513	0.0052009	0.1508	1.4485	0.5346	0.54816	0.7129	1.0699	0.097517	0.45407	0.68353	0.9455
NEG	243.061	0.34	0.26873	0.99684	0.88691	-0.17314	0.83425	0.99792	0.97042	-0.043319	0.5987	0.96494	0.94441	-0.082513	2.7197e-06	1.7974e-05	0.64601	-0.63037	0.0055817	0.017271	0.77228	-0.37281	0.00018082	0.0011914	0.71915	-0.47564	0.17784	0.95607	0.79425	-0.33233	0.77894	0.94248	1.0066	0.0094543	0.29507	0.43125	0.82927	-0.27009	0.0046503	0.1508	1.3569	0.44036	0.16046	0.38864	1.1289	0.17491	0.33716	0.58569	1.1173
NEG	385.185	4.81	0.26952	0.99684	0.91032	-0.13555	0.69291	0.99792	0.96805	-0.046849	0.89668	0.99507	1.0002	0.00032864	8.2279e-06	4.7194e-05	0.58778	-0.76666	0.0008562	0.0037051	0.70164	-0.5112	0.00022448	0.0013648	0.64143	-0.64063	0.80201	0.99104	0.93195	-0.10168	0.43883	0.79171	0.73151	-0.45104	0.010394	0.051377	1.5882	0.66739	0.76462	0.90215	0.92536	-0.11191	0.70928	0.82693	1.0729	0.1015	0.19783	0.45647	1.1655
NEG	298.068	0.4	0.26987	0.99684	0.91621	-0.12625	0.39056	0.99792	0.93632	-0.094924	1.9778e-05	0.0080168	0.68829	-0.53891	0.001608	0.0043163	0.67901	-0.55849	0.079548	0.15114	0.81046	-0.30319	0.37402	0.48282	1.1539	0.20658	0.94866	0.9933	0.9325	-0.10082	0.92723	0.98991	0.9243	-0.11357	0.0022681	0.023194	0.53596	-0.8998	0.5762	0.80075	0.95113	-0.072283	0.56406	0.72428	0.92026	-0.11988	0.06526	0.30111	0.78814
NEG	717.159	3.91	0.27	0.99684	1.1075	0.14728	0.98684	0.99792	1.0039	0.0056087	0.16803	0.65072	1.1495	0.201	3.8319e-05	0.00017006	0.63544	-0.65418	2.6623e-06	3.7212e-05	0.57541	-0.79734	0.0015741	0.0058358	0.67087	-0.57589	0.92059	0.99216	0.86175	-0.21465	0.72645	0.91468	0.97415	-0.037782	0.074923	0.17179	1.3083	0.38766	0.93426	0.97326	0.99531	-0.0067769	0.38393	0.57708	1.0708	0.09865	0.060248	0.29305	1.2792
NEG	291.017	1.75	0.27083	0.99684	0.76673	-0.38321	0.8026	0.99792	0.89571	-0.15889	0.27231	0.83617	0.86959	-0.20159	0.81536	0.86896	1.0584	0.081915	0.48047	0.59985	0.82816	-0.27201	0.4299	0.53451	1.6385	0.71242	0.17018	0.95607	1.8521	0.88914	0.96992	0.99883	0.96836	-0.046381	0.0023688	0.023611	3.2335	1.6931	0.00065401	0.076545	2.3468	1.2307	0.00017162	0.059485	3.0461	1.6069	0.089968	0.33079	2.2129
NEG	374.244	6.66	0.27122	0.99684	0.92333	-0.11509	0.3266	0.99792	1.059	0.082638	0.45668	0.92167	1.2232	0.2907	0.11586	0.18085	1.2824	0.35881	0.13033	0.22641	1.2224	0.28972	0.94573	0.95516	1.1172	0.15986	0.71493	0.97443	0.99248	-0.010897	0.54754	0.84494	1.0065	0.0093088	0.60331	0.7007	1.0431	0.060829	0.39708	0.67911	1.0511	0.071867	0.28509	0.50343	1.1159	0.15821	0.82655	0.9118	1.0116
NEG	522.013	4.13	0.27265	0.99684	1.0643	0.089916	0.69584	0.99792	1.0212	0.030294	0.048651	0.46218	1.1561	0.20931	0.00090656	0.0026061	1.2294	0.29797	0.0024484	0.0088345	1.2638	0.33777	0.03652	0.076697	1.1198	0.16322	0.50191	0.97443	0.9776	-0.032681	0.24669	0.67423	1.092	0.12701	0.023827	0.079599	1.3554	0.43867	0.62543	0.82651	1.0145	0.020813	0.35262	0.55327	1.0672	0.093784	0.25634	0.51647	1.0834
NEG	527.284	3.86	0.27307	0.99684	1.3562	0.43956	0.14171	0.99792	1.4084	0.49403	0.76748	0.98548	0.94897	-0.075562	0.84792	0.89115	1.0396	0.05609	0.19132	0.3082	0.79561	-0.32987	0.61188	0.69667	1.0959	0.13207	0.029345	0.81846	1.5294	0.613	0.11497	0.5925	1.4516	0.53767	0.075821	0.17179	0.68302	-0.55001	0.022334	0.22974	0.56336	-0.82788	0.0041819	0.11096	0.50481	-0.98619	0.0011166	0.079873	0.45066
NEG	444.169	2.79	0.27369	0.99684	0.9009	-0.15056	0.74905	0.99792	1.0236	0.03364	0.26054	0.82326	0.90281	-0.14751	2.9845e-07	3.2993e-06	0.51565	-0.95553	1.2201e-06	2.005e-05	0.58401	-0.77593	6.4914e-06	0.00015787	0.54668	-0.87123	0.4496	0.97443	1.0696	0.097099	0.42836	0.78094	1.0686	0.095662	0.26102	0.39729	1.1734	0.23067	0.10922	0.38978	1.1828	0.24226	0.32118	0.53089	1.0929	0.12819	0.84097	0.92169	1.0771
NEG	230.996	0.92	0.27384	0.99684	1.0792	0.11	0.81244	0.99792	0.96941	-0.044822	0.43557	0.91234	0.93165	-0.10213	0.00057931	0.0017699	0.72897	-0.45606	0.016338	0.041132	0.82553	-0.2766	0.057418	0.11065	0.84515	-0.24272	0.64605	0.97443	0.80972	-0.30451	0.72122	0.9126	0.82209	-0.28263	0.004949	0.034292	0.50966	-0.9724	0.020844	0.22751	1.3872	0.47214	0.36469	0.55787	1.1059	0.14524	0.85424	0.92973	1.0459
NEG	127.075	2.86	0.27402	0.99684	0.91751	-0.1242	0.47581	0.99792	1.0474	0.066764	0.041836	0.43263	0.84853	-0.23697	0.10653	0.16802	0.83143	-0.26634	0.49908	0.61818	0.91495	-0.12823	0.011801	0.030468	1.5046	0.58939	0.7515	0.98362	0.92038	-0.11969	0.81423	0.94905	0.96502	-0.051365	0.15307	0.27253	0.7702	-0.37669	0.52959	0.77031	1.2307	0.29948	0.57974	0.73347	1.06	0.084127	0.94855	0.97446	1.1014
NEG	210.076	3.82	0.2761	0.99684	1.1147	0.15661	0.9278	0.99792	1.0492	0.069355	0.66132	0.97104	1.016	0.02295	0.51432	0.62107	0.7637	-0.38892	0.58294	0.69275	0.80538	-0.31226	0.78036	0.82953	1.1148	0.15678	0.58079	0.97443	0.95735	-0.062877	0.6202	0.87693	0.9395	-0.090028	0.0011175	0.01686	0.58694	-0.76872	0.36043	0.65514	1.2529	0.32529	0.79999	0.87858	1.0511	0.071933	0.63399	0.8017	1.0041
NEG	552.273	7.45	0.27699	0.99684	0.8832	-0.17919	0.032598	0.99792	1.4497	0.53572	0.55611	0.95005	0.93649	-0.094659	0.35645	0.46096	0.98172	-0.02661	0.86784	0.91447	0.79752	-0.3264	0.78042	0.82953	1.1049	0.14386	0.70161	0.97443	0.84085	-0.25008	0.40361	0.76951	1.0173	0.024755	0.24238	0.37926	0.71432	-0.48536	0.41906	0.6938	0.77635	-0.36522	0.57708	0.73326	0.92148	-0.11798	0.27194	0.52993	0.8063
NEG	204.065	3.46	0.2789	0.99684	1.0827	0.11468	0.93993	0.99792	1.0158	0.022569	0.88186	0.99507	0.96865	-0.04596	0.13459	0.20534	1.2015	0.26486	0.0027156	0.0095993	1.5775	0.65767	0.21713	0.32049	1.3448	0.42744	0.55776	0.97443	1.1032	0.14176	0.35564	0.73455	0.89412	-0.16146	0.64395	0.7325	0.94804	-0.076981	0.88743	0.95936	0.97806	-0.032	0.77621	0.86673	1.0111	0.015962	0.043684	0.26262	0.75784
NEG	364.046	1.37	0.2796	0.99684	1.0961	0.13239	0.75474	0.99792	1.0215	0.030682	0.7491	0.98449	0.9513	-0.072034	0.0028411	0.0071825	1.4364	0.52246	0.0058438	0.017899	1.3015	0.38021	0.00045599	0.0023298	1.5533	0.63537	0.94587	0.9933	1.0238	0.033885	0.15948	0.63402	1.1591	0.21305	0.84017	0.88149	1.0013	0.0019435	0.16401	0.45222	1.2009	0.26409	0.027212	0.20811	1.3233	0.40414	0.86282	0.93334	1.0565
NEG	443.166	2.79	0.28021	0.99684	0.90464	-0.14458	0.81513	0.99792	1.0143	0.020487	0.35902	0.87449	0.92045	-0.11959	4.6357e-07	4.4738e-06	0.53915	-0.89123	3.0749e-06	4.249e-05	0.60075	-0.73515	7.9651e-06	0.00018275	0.57972	-0.78656	0.61497	0.97443	0.99531	-0.006779	0.36485	0.74066	1.0805	0.11168	0.14047	0.25687	1.1614	0.21589	0.28023	0.5825	1.1088	0.14899	0.47367	0.64717	1.0443	0.0625	0.84559	0.92449	1.0758
NEG	265.117	3.96	0.28072	0.99684	0.81949	-0.28721	0.36418	0.99792	1.0935	0.12895	0.1009	0.56002	1.19	0.25091	2.1618e-05	0.00010862	0.45865	-1.1245	0.0013717	0.0055049	0.6123	-0.70769	7.3406e-05	0.00067623	0.50452	-0.98701	0.55472	0.97443	0.78126	-0.35613	0.69817	0.90367	0.86754	-0.205	0.42503	0.54519	1.0281	0.039981	0.083336	0.34538	1.236	0.30563	0.18924	0.41827	1.1389	0.1877	0.011411	0.19631	1.4681
NEG	349.067	2.2	0.2818	0.99684	1.097	0.13355	0.45234	0.99792	1.1028	0.14123	0.91765	0.99507	0.98015	-0.028926	0.025059	0.048832	0.83216	-0.26507	0.95664	0.97316	1.0697	0.097163	0.064936	0.1228	0.84195	-0.24819	0.94723	0.9933	1.1612	0.21568	0.37348	0.74451	1.1372	0.18545	0.35282	0.48331	1.1144	0.15625	0.35865	0.65492	0.90093	-0.15052	0.6484	0.78363	0.94579	-0.080405	0.012262	0.19631	0.66594
NEG	362.16	5.24	0.28187	0.99684	0.82894	-0.27065	0.21266	0.99792	0.79087	-0.33848	0.81078	0.99507	0.99097	-0.013093	5.1247e-05	0.00022177	0.55192	-0.85746	0.0013016	0.0052584	0.65269	-0.61552	0.040382	0.082589	0.77247	-0.37244	0.67092	0.97443	0.97727	-0.03317	0.49787	0.8166	1.0568	0.079728	0.79572	0.84951	0.97083	-0.042712	0.16648	0.45347	1.2387	0.3088	0.55208	0.71493	1.086	0.119	0.14628	0.39884	1.2495
NEG	176.099	3.48	0.28233	0.99684	0.79567	-0.32975	0.78641	0.99792	1.0319	0.045285	0.97115	0.99507	1.1342	0.18163	0.085119	0.13893	0.84421	-0.24433	0.62751	0.73159	0.97037	-0.043394	0.36199	0.47105	0.93159	-0.10223	0.84867	0.99104	0.92106	-0.11863	0.75416	0.93292	0.89516	-0.15978	0.33878	0.47296	1.0753	0.10474	0.051191	0.30484	1.3896	0.47472	0.36113	0.55787	1.0997	0.13717	0.01834	0.2073	1.3913
NEG	284.084	3.06	0.2841	0.99684	0.97105	-0.042381	0.84959	0.99792	0.85292	-0.22952	0.29499	0.84941	1.0174	0.02495	0.88115	0.91815	0.65684	-0.60639	0.73225	0.81168	0.75091	-0.41328	0.39279	0.49858	0.94212	-0.08602	0.19225	0.95607	0.11486	-3.122	0.2669	0.68601	0.13916	-2.8451	0.28866	0.42699	0.1858	-2.4282	0.034524	0.2657	2.1289	1.0901	0.003214	0.097706	2.0007	1.0005	0.0088079	0.17483	4.1844
NEG	202.017	0.83	0.28497	0.99684	0.90745	-0.14012	0.033041	0.99792	0.78145	-0.35578	1.7706e-05	0.0080168	0.57504	-0.79827	9.9128e-07	8.2689e-06	0.36883	-1.439	1.8583e-07	4.9124e-06	0.37532	-1.4138	6.1138e-11	2.4781e-08	0.2364	-2.0807	0.25667	0.97443	0.8123	-0.29992	0.47714	0.81128	1.0691	0.096402	0.10273	0.20647	0.75435	-0.40669	0.28425	0.58765	0.86213	-0.21402	0.92154	0.95289	1.1164	0.15879	0.50587	0.71956	0.94744
NEG	209.081	2.67	0.28734	0.99684	0.89542	-0.15937	0.71236	0.99792	1.0512	0.071982	0.033507	0.41183	0.79611	-0.32896	1.4157e-06	1.1251e-05	0.44946	-1.1537	3.4928e-06	4.7085e-05	0.47275	-1.0809	0.044733	0.089909	0.76231	-0.39156	0.43993	0.97443	1.1207	0.16441	0.24271	0.67423	1.1029	0.14126	0.54393	0.65358	0.83574	-0.25887	0.30616	0.60906	1.1746	0.23211	0.1614	0.38864	1.2254	0.2932	0.71515	0.85355	1.1973
NEG	279.157	5.8	0.28926	0.99684	0.92865	-0.1068	0.38417	0.99792	0.94062	-0.088314	0.44345	0.91477	1.0648	0.090535	0.00036963	0.0011986	0.74839	-0.41814	0.46137	0.58349	0.99872	-0.0018505	0.59295	0.6783	1.0059	0.0085544	0.042453	0.90268	1.3643	0.44818	0.67497	0.89419	1.0103	0.014749	0.11608	0.22405	1.3404	0.42264	0.097773	0.36582	1.1687	0.2249	0.73402	0.84205	1.0137	0.019655	0.14355	0.39636	1.1426
NEG	194.07	2.36	0.2898	0.99684	0.92461	-0.11308	0.76383	0.99792	0.98115	-0.027458	0.3775	0.87986	0.94203	-0.086148	1.4129e-06	1.1251e-05	0.62975	-0.66714	0.0010905	0.0045885	0.76789	-0.38103	0.0011939	0.004674	0.72473	-0.46449	0.12248	0.91172	0.73574	-0.44273	0.2218	0.6654	0.76583	-0.3849	0.027482	0.087906	0.6779	-0.56085	0.50951	0.7562	1.058	0.081371	0.39511	0.58166	1.0851	0.11789	0.86759	0.93334	1.0498
NEG	411.125	1.85	0.28996	0.99684	0.82534	-0.27695	0.20676	0.99792	0.84324	-0.24598	0.0195	0.32449	0.6789	-0.55873	0.54354	0.64376	1.0439	0.061983	0.98818	0.99419	0.9392	-0.090493	0.34879	0.46101	1.2662	0.3405	0.39569	0.97443	0.76439	-0.38762	0.70113	0.90603	0.82082	-0.28485	0.00059419	0.012042	0.41117	-1.2822	0.33909	0.63931	0.79005	-0.33998	0.085635	0.309	0.6977	-0.51933	0.036759	0.25025	0.67086
NEG	231.998	0.92	0.2904	0.99684	1.0745	0.1037	0.8499	0.99792	0.97264	-0.040027	0.43768	0.91234	0.93125	-0.10276	0.00055957	0.0017183	0.73038	-0.45328	0.042528	0.090409	0.85291	-0.22954	0.054599	0.10669	0.84431	-0.24415	0.37226	0.97443	0.80247	-0.31748	0.30639	0.7045	0.79656	-0.32815	0.0042888	0.031349	0.58406	-0.7758	0.14522	0.43926	1.2209	0.28799	0.52818	0.69652	1.0613	0.085897	0.53495	0.74076	0.93211
NEG	462.966	1.45	0.29108	0.99684	0.91376	-0.13011	0.98226	0.99792	1.0011	0.0015467	0.33866	0.85678	1.0804	0.11158	3.2213e-10	7.8342e-08	0.52687	-0.92447	1.5325e-07	4.3336e-06	0.6467	-0.62884	1.1556e-07	1.2775e-05	0.52659	-0.92524	0.38167	0.97443	0.89657	-0.15751	0.49567	0.81577	0.90237	-0.14821	0.99824	0.99824	0.9899	-0.014642	0.56117	0.79173	0.94095	-0.087815	0.67284	0.80006	1.0913	0.12603	0.0943	0.33631	0.84704
NEG	278.901	9.93	0.29164	0.99684	0.94502	-0.081589	0.25777	0.99792	0.94279	-0.084997	0.81699	0.99507	1.009	0.01299	0.92405	0.95386	1.0145	0.020792	0.67477	0.76971	0.97447	-0.037306	0.73146	0.79487	1.0204	0.029178	0.67871	0.97443	1.0275	0.039074	0.36056	0.73563	1.0502	0.070652	0.11558	0.22379	1.088	0.12171	0.14127	0.43472	1.0703	0.097976	0.27113	0.50011	1.0513	0.07211	0.76023	0.87892	1.0097
NEG	260.015	0.41	0.2922	0.99684	0.92588	-0.1111	0.47899	0.99792	0.94609	-0.079954	3.6818e-05	0.0091628	0.73374	-0.44666	0.068039	0.11459	0.86105	-0.21584	0.92945	0.95215	0.99604	-0.0057193	0.34783	0.46024	1.072	0.10027	0.4521	0.97443	1.061	0.085438	0.89482	0.98204	1.0184	0.026315	0.023721	0.079586	0.75069	-0.41371	0.5693	0.7948	0.88152	-0.18194	0.68125	0.80505	0.92058	-0.11939	0.050887	0.27688	0.71251
NEG	278.147	7.62	0.29237	0.99684	1.0417	0.05893	0.21526	0.99792	1.0571	0.080068	0.82281	0.99507	1.0067	0.0095951	0.79559	0.85468	1.0107	0.01531	0.77223	0.84049	0.99026	-0.014122	0.3707	0.48006	0.95539	-0.065844	0.40412	0.97443	1.0419	0.059232	0.70964	0.90895	1.0213	0.030455	0.35406	0.48375	1.0495	0.069717	0.03713	0.269	1.1271	0.17257	0.0086278	0.14606	1.1539	0.2065	0.092657	0.33585	1.0913
NEG	307.15	0.31	0.2924	0.99684	0.81626	-0.2929	0.70276	0.99792	0.91264	-0.13188	0.457	0.92167	1.0437	0.061762	0.0036954	0.0090887	0.57744	-0.79225	0.051129	0.10449	0.73739	-0.4395	3.3761e-05	0.00040249	0.42544	-1.233	0.48689	0.97443	0.58905	-0.76354	0.39743	0.76346	0.97223	-0.04063	0.035981	0.10368	1.3215	0.40214	0.083659	0.34538	1.4773	0.56292	0.26301	0.4928	1.2345	0.30398	0.21928	0.48304	1.2796
NEG	336.147	4.42	0.29242	0.99684	0.88182	-0.18144	0.37667	0.99792	1.0769	0.10686	0.94689	0.99507	1.0296	0.042093	0.022592	0.044816	0.7795	-0.35937	0.51496	0.63061	0.93326	-0.099644	0.22099	0.32494	1.4827	0.56819	0.55522	0.97443	1.1731	0.23031	0.52978	0.83125	1.1059	0.14524	0.0012421	0.01736	1.6754	0.74449	0.26253	0.56035	1.2885	0.36566	0.22135	0.45458	1.174	0.2314	0.039284	0.25615	1.586
NEG	569.332	5.84	0.29351	0.99684	0.76263	-0.39094	0.11483	0.99792	1.6778	0.74661	0.30776	0.84941	1.1518	0.20394	2.3518e-05	0.00011625	0.30537	-1.7114	0.02539	0.059373	0.5997	-0.73769	0.0019292	0.0068999	0.44914	-1.1548	0.03938	0.90268	1.8621	0.89694	0.0065584	0.29591	2.3347	1.2232	0.0012176	0.01736	2.0834	1.059	0.00054463	0.076545	2.2518	1.1711	0.0070379	0.13166	1.8713	0.90404	0.07043	0.30918	1.5005
NEG	222.04	0.56	0.29561	0.99684	0.91432	-0.12923	0.55577	0.99792	0.94201	-0.086178	0.069629	0.51315	0.83447	-0.26107	2.8327e-06	1.8519e-05	0.56903	-0.81342	5.7075e-06	6.8042e-05	0.58043	-0.78481	0.038056	0.079101	0.79253	-0.33546	0.09021	0.90268	0.74722	-0.4204	0.88943	0.98055	0.93895	-0.090881	0.1318	0.24728	0.77626	-0.36539	0.32252	0.6245	1.1054	0.14463	0.13921	0.37535	1.1192	0.16248	0.54826	0.75077	1.0674
NEG	203.128	5.03	0.30019	0.99684	0.90348	-0.14644	0.64855	0.99792	0.95584	-0.065153	0.60047	0.96494	0.97475	-0.0369	6.4081e-05	0.00026504	0.65213	-0.61676	0.026777	0.061902	0.83683	-0.25699	0.14529	0.2381	0.89854	-0.15434	0.83892	0.99104	1.1147	0.15665	0.35441	0.73455	1.1276	0.17322	0.13797	0.25421	1.161	0.21534	0.0094356	0.17928	1.3984	0.48374	0.017777	0.19984	1.307	0.38623	0.022165	0.21418	1.3241
NEG	217.862	10.15	0.30083	0.99684	1.0534	0.074993	0.56244	0.99792	0.97938	-0.03006	0.95052	0.99507	1.0012	0.0016987	0.21553	0.30444	0.92707	-0.10924	0.25408	0.37956	0.93607	-0.095308	0.24343	0.35281	0.93464	-0.097523	0.55358	0.97443	1.0254	0.036123	0.21304	0.6654	1.0817	0.11327	0.073543	0.16949	1.0967	0.1332	0.66791	0.857	1.0353	0.050032	0.98765	0.99337	1.0029	0.0041968	0.20225	0.46403	0.9469
NEG	344.856	9.9	0.30367	0.99684	1.047	0.066312	0.51046	0.99792	1.0274	0.039047	0.32816	0.85678	0.96385	-0.053116	0.58764	0.6838	0.95687	-0.063605	0.37252	0.50331	0.93835	-0.091808	0.25755	0.36976	0.9243	-0.11356	0.93845	0.9933	0.99166	-0.012089	0.91914	0.98647	1.0065	0.0093211	0.2254	0.36447	1.0824	0.11427	0.26551	0.56334	1.0611	0.085581	0.46548	0.64222	1.04	0.056575	0.97717	0.99002	1.0082
NEG	235.169	7.59	0.30592	0.99684	1.0405	0.057209	0.63057	0.99792	0.98513	-0.021607	0.62508	0.96494	1.0227	0.032347	0.62454	0.71713	0.97066	-0.042957	0.61408	0.71869	0.97514	-0.036321	0.97842	0.98327	0.99587	-0.0059637	0.89514	0.99111	0.98671	-0.019302	0.86615	0.96894	1.0026	0.0036818	0.58353	0.68624	1.0183	0.026198	0.58038	0.80106	1.0316	0.044895	0.58316	0.73401	1.03	0.042593	0.6733	0.82638	0.96905
NEG	243.122	5.05	0.30623	0.99684	0.8964	-0.15778	0.36491	0.99792	0.87852	-0.18685	0.66408	0.97175	0.9184	-0.12281	1.0184e-05	5.6546e-05	0.51019	-0.97091	0.0039296	0.012759	0.68464	-0.54659	0.086173	0.15734	0.79907	-0.3236	0.02658	0.78833	0.69105	-0.53313	0.0020988	0.28198	0.6133	-0.70534	0.301	0.43522	0.87842	-0.18701	0.20379	0.49961	1.2018	0.26524	0.4873	0.6591	1.1209	0.16465	0.19575	0.45427	1.3221
NEG	558.135	1.76	0.30765	0.99684	1.0766	0.10647	0.67268	0.99792	0.96154	-0.05658	0.70267	0.98117	1.0303	0.043041	0.35868	0.46301	1.0908	0.12534	0.87513	0.91775	0.96012	-0.058714	0.26676	0.38073	0.84793	-0.23798	0.14349	0.92319	1.1847	0.24458	0.064956	0.55875	1.2438	0.3148	0.051694	0.13374	1.2639	0.33792	0.89928	0.96345	0.99425	-0.0083241	0.24109	0.47186	1.0754	0.10493	0.19474	0.45427	1.0818
NEG	195.81	9.98	0.3088	0.99684	0.97432	-0.037537	0.20918	0.99792	0.96884	-0.045668	0.76681	0.98548	1.0059	0.0084467	0.23334	0.32354	0.95675	-0.063785	0.16637	0.276	0.95453	-0.067139	0.060197	0.11509	0.93972	-0.089704	0.75208	0.98362	1.0091	0.013012	0.16999	0.65001	1.0511	0.071961	0.073595	0.16949	1.0603	0.084471	0.049623	0.30484	1.0642	0.089721	0.097677	0.32536	1.0505	0.07101	0.23935	0.49912	1.0383
NEG	275.957	0.28	0.30939	0.99684	1.0624	0.087379	0.72341	0.99792	1.0163	0.023374	0.12702	0.60336	1.0918	0.12665	0.92223	0.9536	1.0222	0.031723	0.67778	0.77098	0.97983	-0.029401	0.4633	0.56735	1.0365	0.051653	0.091323	0.90268	1.1315	0.1782	0.09251	0.58132	1.1066	0.14617	0.93825	0.95715	1.0301	0.042814	0.082944	0.34538	1.1518	0.20392	0.0041976	0.11096	1.2244	0.29213	0.082114	0.32354	1.1634
NEG	477.175	4.49	0.30999	0.99684	1.1074	0.14721	0.1314	0.99792	1.2084	0.27313	0.15067	0.63865	1.1615	0.21594	0.0017649	0.0046859	0.68535	-0.54508	0.00046195	0.0022001	0.66124	-0.59674	0.0049315	0.014843	0.75095	-0.41321	0.068546	0.90268	1.4629	0.54882	0.0073616	0.29839	1.5451	0.62768	0.0049915	0.034292	1.5564	0.63823	0.059454	0.31799	1.2706	0.34555	0.0026263	0.096747	1.4911	0.57635	0.010015	0.18176	1.5743
NEG	210.112	5.49	0.31057	0.99684	0.92683	-0.10963	0.96241	0.99792	0.98614	-0.020136	0.077671	0.51887	0.88105	-0.1827	0.061802	0.10555	0.80955	-0.30481	0.0056247	0.017359	0.7487	-0.41754	0.36767	0.47664	1.1659	0.22149	0.86674	0.99104	1.0487	0.068586	0.31308	0.705	1.1043	0.14312	0.2299	0.36934	0.85747	-0.22184	0.02189	0.22751	1.5818	0.66154	0.22683	0.46047	1.1143	0.15611	0.076049	0.3188	1.4634
NEG	220.976	0.59	0.31106	0.99684	0.85522	-0.22563	0.5259	0.99792	1.042	0.059396	0.87044	0.99507	0.96345	-0.053715	0.00014809	0.00053596	0.59402	-0.75143	0.070658	0.13617	0.82985	-0.26908	0.00012506	0.00096861	0.58922	-0.76312	0.84908	0.99104	0.99554	-0.0064422	0.529	0.83125	0.91865	-0.12241	0.047244	0.12661	1.2276	0.29589	0.12514	0.41275	1.1511	0.20307	0.14227	0.37844	1.1602	0.21439	0.072551	0.31284	1.1953
NEG	260.989	1.6	0.3115	0.99684	0.90189	-0.14898	0.91033	0.99792	1.0063	0.0090931	0.37767	0.87986	0.92494	-0.11256	6.1233e-08	1.1019e-06	0.52313	-0.93476	0.00013559	0.00081222	0.68765	-0.54025	3.6312e-05	0.00041656	0.61149	-0.70959	0.67639	0.97443	0.86385	-0.21115	0.78654	0.94322	0.93977	-0.089615	0.19556	0.32907	1.1251	0.17003	0.1771	0.46815	1.1625	0.21719	0.58284	0.73401	1.0597	0.083647	0.10537	0.35104	1.1981
NEG	232.995	0.92	0.31166	0.99684	1.0699	0.097503	0.76041	0.99792	0.96503	-0.051347	0.44685	0.91477	0.93618	-0.095137	0.00028423	0.00094691	0.7057	-0.50287	0.0098386	0.026645	0.80816	-0.3073	0.032605	0.069557	0.81757	-0.29059	0.69494	0.97443	0.88432	-0.17737	0.65769	0.88596	0.72542	-0.4631	0.089812	0.18895	0.58995	-0.76134	0.12453	0.41275	1.3186	0.39896	0.10085	0.32616	1.3775	0.46208	0.81747	0.90905	1.2545
NEG	215.091	2.35	0.31173	0.99684	0.91055	-0.1352	0.38255	0.99792	0.92292	-0.11573	0.43438	0.91234	0.92983	-0.10495	0.0016805	0.0044815	0.74327	-0.42804	0.011633	0.030818	0.80154	-0.31916	0.3307	0.44637	0.92676	-0.10973	0.61498	0.97443	0.84875	-0.23659	0.44629	0.79458	0.80837	-0.30692	0.51094	0.62006	0.81891	-0.28822	0.021095	0.22751	1.3984	0.48382	0.048051	0.26829	1.198	0.26066	0.21884	0.48304	1.1918
NEG	631.125	2.36	0.31186	0.99684	0.94311	-0.084502	0.12872	0.99792	0.91494	-0.12826	0.78874	0.99507	1.025	0.035665	0.025268	0.048949	0.8529	-0.22954	0.40016	0.52891	0.9518	-0.071276	0.011441	0.029601	0.83202	-0.26532	0.074723	0.90268	0.7953	-0.33044	0.6016	0.86985	0.91551	-0.12736	0.07124	0.16627	0.8058	-0.31151	0.5812	0.80121	1.0438	0.061839	0.28504	0.50343	1.1472	0.19811	0.59585	0.77942	1.1082
NEG	493.979	1.56	0.31189	0.99684	0.89577	-0.15881	0.77303	0.99792	0.95929	-0.05996	0.98101	0.99507	0.98961	-0.015067	2.0382e-09	1.9065e-07	0.50451	-0.98703	2.2808e-06	3.3415e-05	0.65207	-0.61691	8.1201e-06	0.00018285	0.59101	-0.75876	0.43924	0.97443	0.81413	-0.29666	0.59241	0.86732	1.0341	0.048413	0.09797	0.19855	1.2179	0.28435	0.37357	0.66241	1.0604	0.084602	0.61559	0.76227	1.0429	0.060574	0.3423	0.58817	1.0988
NEG	284.266	9.19	0.31216	0.99684	0.94086	-0.087948	0.10245	0.99792	0.90888	-0.13784	0.80154	0.99507	0.98224	-0.025859	0.088206	0.14301	0.92598	-0.11095	0.028734	0.065431	0.91259	-0.13197	0.34334	0.45656	0.96299	-0.054406	0.18927	0.95607	1.1108	0.15165	0.21788	0.6654	1.0674	0.09413	0.025841	0.084019	1.1616	0.21617	0.29532	0.60109	1.0656	0.091733	0.62321	0.76548	0.97691	-0.033706	0.5961	0.77942	1.0231
NEG	175.096	3.99	0.31225	0.99684	0.77812	-0.36193	0.88379	0.99792	0.94844	-0.076373	0.84293	0.99507	1.1875	0.24788	0.25637	0.34949	0.94244	-0.085532	0.70279	0.79003	0.99332	-0.0096679	0.65864	0.73397	0.99218	-0.011333	0.53103	0.97443	0.77695	-0.36411	0.30183	0.70384	0.67947	-0.55752	0.35167	0.48265	1.121	0.16484	0.053295	0.30569	1.5403	0.6232	0.7441	0.8504	1.043	0.060731	0.013042	0.19631	1.5922
NEG	124.99	0.34	0.31243	0.99684	0.8563	-0.22381	0.56311	0.99792	0.89151	-0.16567	0.00053358	0.072093	0.58843	-0.76506	0.33578	0.43856	1.2568	0.32978	0.29795	0.42919	1.1128	0.15422	0.00064293	0.0029614	1.7751	0.82794	0.72471	0.97443	0.9125	-0.13211	0.96426	0.99883	0.92746	-0.10864	0.002193	0.023194	0.43361	-1.2055	0.66559	0.857	0.81693	-0.29171	0.36076	0.55787	0.70733	-0.49954	0.059932	0.29305	0.57607
NEG	571.015	1.86	0.31348	0.99684	0.87462	-0.19327	0.15067	0.99792	0.83034	-0.26823	0.22976	0.76121	0.85691	-0.22278	0.18716	0.27191	1.2224	0.2897	0.67039	0.76616	1.0802	0.11128	0.92897	0.94335	1.0291	0.041329	0.37469	0.97443	1.1405	0.18965	0.79871	0.94662	0.81394	-0.297	0.0034659	0.028671	1.7981	0.84644	0.00013137	0.076545	2.0242	1.0173	0.0028113	0.096747	1.7037	0.76867	0.064796	0.30111	1.3846
NEG	485.165	4.9	0.31418	0.99684	1.1385	0.18716	0.02899	0.99792	1.3763	0.46084	0.28949	0.84725	1.1754	0.2331	0.82074	0.8724	0.9902	-0.014204	0.34873	0.4797	1.0997	0.13714	0.40948	0.51442	0.97335	-0.038964	0.092416	0.90268	0.72374	-0.46645	0.0030146	0.28198	0.57589	-0.79614	1.1022e-05	0.0011665	0.398	-1.3292	0.51346	0.75794	0.872	-0.1976	0.97238	0.98372	0.9896	-0.01508	0.11086	0.35383	0.74759
NEG	449.038	0.93	0.31427	0.99684	0.89149	-0.1657	0.52953	0.99792	0.93824	-0.091973	0.93894	0.99507	0.99539	-0.0066642	1.6326e-05	8.557e-05	0.61125	-0.71016	4.5725e-06	5.7918e-05	0.6386	-0.64702	2.2437e-05	0.00032333	0.59721	-0.74369	0.54008	0.97443	1.0569	0.079776	0.21091	0.6654	1.167	0.22279	0.09262	0.19187	1.2392	0.30941	0.028639	0.25682	1.2835	0.36004	0.014382	0.18409	1.3565	0.43992	0.18342	0.44165	1.1817
NEG	112.985	9.78	0.31535	0.99684	0.9739	-0.03816	0.15905	0.99792	0.96298	-0.054415	0.71037	0.98272	0.99072	-0.013456	0.66073	0.74532	1.0201	0.02871	0.75342	0.8276	1.0054	0.0077998	0.90458	0.92747	0.99196	-0.011653	0.39542	0.97443	1.0342	0.048484	0.21701	0.6654	1.0507	0.071329	0.32985	0.46472	1.0371	0.052494	0.030325	0.25682	1.0919	0.12689	0.3568	0.55695	1.029	0.041288	0.93671	0.9661	1.0023
NEG	467.193	5.8	0.31549	0.99684	0.90246	-0.14806	0.34335	0.99792	1.1099	0.15043	0.95898	0.99507	1.0048	0.0069339	0.0012324	0.003406	0.69321	-0.52864	0.021964	0.052267	0.80706	-0.30925	0.092268	0.16597	0.86473	-0.20967	0.16793	0.95607	1.2714	0.34641	0.025517	0.50046	1.325	0.40596	0.40764	0.52738	1.181	0.23995	0.03657	0.26788	1.4624	0.54833	0.106	0.33461	1.2751	0.35061	0.74475	0.87074	1.0894
NEG	385.113	2.63	0.31609	0.99684	0.89642	-0.15775	0.95359	0.99792	1.0398	0.056343	0.76562	0.98548	0.96736	-0.047872	2.3126e-06	1.5798e-05	0.45868	-1.1244	9.6967e-05	0.00063393	0.55576	-0.84748	3.8611e-07	2.6084e-05	0.41084	-1.2834	0.60513	0.97443	0.95833	-0.061402	0.91887	0.98647	0.77235	-0.37266	0.060427	0.14749	1.3404	0.42263	0.37142	0.66225	1.081	0.11233	0.44495	0.62489	1.0744	0.10357	0.57567	0.76672	1.0834
NEG	218.12	4.78	0.31673	0.99684	0.87049	-0.20011	0.93209	0.99792	1.0734	0.10219	0.034235	0.41288	0.69542	-0.52404	0.22409	0.31249	1.18	0.23882	0.045101	0.094285	1.4255	0.51149	0.0001339	0.0010177	2.5698	1.3617	0.57953	0.97443	0.6932	-0.52865	0.11346	0.5925	0.54275	-0.88165	0.00053368	0.011385	0.33757	-1.5668	0.92147	0.97186	0.99151	-0.0123	0.20322	0.4366	0.67381	-0.56959	0.097044	0.33812	0.67855
NEG	305.106	3.51	0.31697	0.99684	1.1013	0.13916	0.18326	0.99792	1.1328	0.17987	0.1838	0.67726	1.1491	0.20053	0.00020505	0.00071039	0.62496	-0.67816	2.8235e-05	0.000247	0.59732	-0.74342	0.0013035	0.0050105	0.6739	-0.56938	0.12243	0.91172	1.2785	0.35449	0.28257	0.69416	1.1635	0.21852	0.18411	0.31559	1.2698	0.34464	0.56513	0.79353	1.0546	0.076723	0.034567	0.23628	1.297	0.3752	0.11398	0.35539	1.2787
NEG	272.053	3.46	0.31731	0.99684	1.085	0.11773	0.40377	0.99792	0.9597	-0.059349	0.52343	0.94283	0.96719	-0.048133	0.00099736	0.0028235	1.4616	0.54757	5.5387e-05	0.00041371	1.5152	0.59954	0.016701	0.040167	1.3844	0.46924	0.48384	0.97443	1.0752	0.10467	0.97511	0.99883	1.006	0.0086095	0.45401	0.56915	1.0887	0.12258	0.5311	0.77106	0.94981	-0.074287	0.97949	0.98926	0.99922	-0.0011225	0.0010675	0.079873	0.72208
NEG	185.082	3.96	0.31816	0.99684	0.91267	-0.13184	0.68857	0.99792	1.0291	0.041444	0.093402	0.55396	0.85717	-0.22234	0.9621	0.97972	1.0338	0.047944	0.59797	0.70527	0.93726	-0.093479	0.012715	0.032345	1.398	0.48342	0.42034	0.97443	0.88647	-0.17385	0.3063	0.7045	0.85309	-0.22923	0.1208	0.23097	0.81371	-0.29741	0.047513	0.30249	1.4085	0.49412	0.45363	0.63332	1.0757	0.10531	0.31573	0.56459	1.1993
NEG	229.977	0.6	0.31853	0.99684	0.92905	-0.10618	0.14315	0.99792	0.89938	-0.153	0.30788	0.84941	0.93232	-0.10111	2.7882e-06	1.8327e-05	0.63323	-0.6592	7.8821e-06	8.6348e-05	0.65788	-0.60409	0.0017458	0.0063941	0.72989	-0.45426	0.37709	0.97443	1.1579	0.21145	0.24736	0.67423	1.1641	0.21921	0.038903	0.10951	1.2278	0.29605	0.50068	0.75072	1.0618	0.086564	0.013845	0.1791	1.3219	0.40264	0.011793	0.19631	1.3405
NEG	293.175	6.84	0.31892	0.99684	0.97675	-0.033942	0.25487	0.99792	0.97187	-0.041172	0.91797	0.99507	0.9971	-0.004191	0.62611	0.71735	0.98143	-0.027048	0.30675	0.43832	0.96379	-0.053216	0.32783	0.44604	0.96629	-0.049472	0.65054	0.97443	1.0152	0.021818	0.19208	0.65795	1.0473	0.066687	0.075536	0.17179	1.0629	0.08804	0.20741	0.50342	1.0417	0.058956	0.31843	0.52907	1.0313	0.044478	0.43674	0.66802	1.0255
NEG	326.186	8.36	0.31918	0.99684	0.94243	-0.085536	0.78351	0.99792	1.0333	0.047244	0.2299	0.76121	0.93297	-0.1001	0.40194	0.50754	0.95766	-0.062413	0.53021	0.64587	0.96876	-0.045793	0.64074	0.71943	0.97647	-0.034354	0.54266	0.97443	1.0599	0.083967	0.86331	0.96665	0.99169	-0.012038	0.29351	0.42949	1.0792	0.11002	0.51092	0.7562	1.0316	0.044886	0.75762	0.85859	1.0417	0.058935	0.40799	0.64882	1.0546
NEG	292.157	6.19	0.31953	0.99684	0.92327	-0.11518	0.014169	0.99792	1.2066	0.27101	0.7857	0.99507	0.97797	-0.032137	0.012514	0.026837	0.61532	-0.7006	0.21649	0.34012	0.77119	-0.37483	0.17887	0.27533	1.4344	0.52048	0.15089	0.94579	1.3076	0.38691	0.35069	0.73336	1.0927	0.12791	0.50349	0.6147	0.97075	-0.042823	0.33851	0.63931	1.4874	0.57278	0.73042	0.84109	1.0022	0.0032025	0.73308	0.86448	1.3025
NEG	276.024	1.89	0.31973	0.99684	0.78364	-0.35174	0.97352	0.99792	0.95857	-0.061046	0.72096	0.98449	0.9212	-0.11842	0.82432	0.87467	0.98743	-0.018248	0.030628	0.069226	0.72229	-0.46935	0.65913	0.73397	1.1208	0.16448	0.10994	0.91172	1.5416	0.6244	0.51823	0.82896	0.84635	-0.24067	0.0068342	0.040938	1.9976	0.99829	0.00025334	0.076545	2.1784	1.1233	0.00041489	0.059485	2.5725	1.3632	0.038009	0.25535	1.8158
NEG	215.001	1.76	0.31992	0.99684	1.0951	0.13104	0.099371	0.99792	1.2684	0.34303	0.13026	0.60544	1.1996	0.26261	0.012091	0.026069	0.75331	-0.40869	0.021909	0.052267	0.77765	-0.36281	0.27062	0.38488	0.94428	-0.082716	0.079085	0.90268	1.4128	0.49855	0.020774	0.49632	1.7577	0.81371	0.11576	0.22379	1.4505	0.53652	0.57028	0.79525	1.0581	0.081426	0.022064	0.20638	1.4608	0.54679	0.17976	0.43544	1.5861
NEG	174.955	9.94	0.32091	0.99684	0.97193	-0.041081	0.17417	0.99792	0.96335	-0.053875	0.80644	0.99507	0.99248	-0.010888	0.50492	0.61093	0.97442	-0.037377	0.30086	0.43244	0.96332	-0.053906	0.3423	0.45656	0.96726	-0.048019	0.60954	0.97443	1.0174	0.024843	0.11775	0.5925	1.0561	0.078702	0.080428	0.17635	1.0537	0.07552	0.033652	0.2635	1.0664	0.092763	0.13614	0.37118	1.048	0.067608	0.39117	0.62918	1.0271
NEG	171.005	0.34	0.32281	0.99684	0.83393	-0.262	0.80573	0.99792	0.93167	-0.10211	0.0045754	0.19821	0.63068	-0.66502	0.81121	0.86681	0.96092	-0.057513	0.19625	0.31384	0.82148	-0.28371	0.091479	0.16493	1.3549	0.4382	0.17823	0.95607	0.53242	-0.90936	0.4825	0.81128	0.64143	-0.64064	0.00010953	0.0049776	0.26799	-1.8997	0.39164	0.67611	0.8499	-0.23464	0.27824	0.50229	0.7909	-0.33843	0.031224	0.23741	0.66395
NEG	201.068	2.25	0.32333	0.99684	0.92566	-0.11144	0.63355	0.99792	0.96654	-0.049102	0.76646	0.98548	1.0464	0.065443	2.783e-05	0.00013168	0.70641	-0.50143	0.030868	0.069511	0.86779	-0.20458	0.010881	0.028638	0.81577	-0.29377	0.97003	0.99723	1.002	0.0029127	0.8599	0.96461	1.0275	0.039086	0.028819	0.089628	1.2115	0.27677	0.018044	0.22163	1.2936	0.37141	0.13555	0.37099	1.1225	0.1667	0.21027	0.47267	1.1426
NEG	473.925	0.28	0.32364	0.99684	1.0835	0.11568	0.37511	0.99792	0.9224	-0.11653	0.40715	0.89816	0.92404	-0.11397	0.19666	0.28233	1.1222	0.16633	0.54206	0.65652	1.0639	0.089295	0.17421	0.2705	1.1463	0.19694	0.16635	0.95607	1.1342	0.18169	0.58042	0.8651	1.0255	0.036377	0.43483	0.55538	0.90027	-0.15157	0.050149	0.30484	1.3176	0.39794	0.0012972	0.070255	1.5237	0.60757	0.012488	0.19631	1.3741
NEG	351.25	9.19	0.32375	0.99684	0.95928	-0.059969	0.033995	0.99792	0.90998	-0.1361	0.51858	0.94283	0.97432	-0.037533	0.35173	0.45548	0.94551	-0.080839	0.25889	0.38252	0.93668	-0.094375	0.47241	0.57274	0.95722	-0.063073	0.90131	0.99111	0.9917	-0.012017	0.24198	0.67423	1.0624	0.08729	0.14124	0.25789	1.0668	0.093254	0.13736	0.4316	1.0952	0.13122	0.36392	0.55787	1.0369	0.052266	0.12274	0.36227	1.0791
NEG	249.006	0.4	0.32543	0.99684	0.91974	-0.12071	0.74318	0.99792	0.96775	-0.047301	0.0020019	0.13891	0.76122	-0.39362	0.92499	0.95402	1.0016	0.0022911	0.51052	0.62707	1.075	0.10434	0.0028315	0.0095641	1.3632	0.447	0.13298	0.91172	1.2008	0.26394	0.63451	0.87693	0.87816	-0.18745	0.97177	0.98064	0.9234	-0.11497	0.59124	0.80631	1.0161	0.023087	0.39105	0.58166	1.1051	0.14417	0.4204	0.65559	0.84453
NEG	169.122	6.08	0.32603	0.99684	0.91129	-0.13401	0.73731	0.99792	0.96827	-0.046518	0.25489	0.8135	0.9076	-0.13987	0.082272	0.13489	0.74685	-0.42112	0.70838	0.7939	0.9043	-0.14513	0.091259	0.16489	1.2956	0.3736	0.37146	0.97443	0.8931	-0.16311	0.088012	0.5785	0.80712	-0.30915	0.0049814	0.034292	0.69223	-0.53067	0.35923	0.65492	1.1586	0.21233	0.85418	0.90778	0.97639	-0.034473	0.82259	0.91099	1.0756
NEG	404.191	3.16	0.32719	0.99684	0.87992	-0.18455	0.58846	0.99792	1.0464	0.065486	0.0056631	0.19821	0.67165	-0.57423	0.038017	0.069102	0.67807	-0.56049	0.029366	0.066745	0.68177	-0.55265	0.35892	0.46981	1.4727	0.55849	0.98879	0.99735	0.86197	-0.21429	0.26527	0.68601	1.0928	0.12808	0.0074918	0.042972	0.48001	-1.0589	0.36294	0.65645	1.2166	0.28287	0.18979	0.41827	1.2229	0.2903	0.91832	0.95606	1.2432
NEG	205.107	3.13	0.32729	0.99684	0.77045	-0.37622	0.94655	0.99792	0.9921	-0.011437	0.92651	0.99507	1.2101	0.27514	0.29932	0.39735	0.97513	-0.036327	0.97145	0.98358	1.03	0.042598	0.55981	0.64955	0.95972	-0.059309	0.58919	0.97443	0.73412	-0.44592	0.30605	0.7045	0.64393	-0.63502	0.53276	0.64142	0.97953	-0.029837	0.12191	0.40839	1.4961	0.58123	0.98082	0.98942	0.99691	-0.0044706	0.084325	0.32354	1.4066
NEG	423.164	5.68	0.32821	0.99684	0.86851	-0.20339	0.031187	0.99792	0.75176	-0.41166	0.64761	0.97104	0.94644	-0.079412	0.070659	0.11868	0.77631	-0.3653	0.0033584	0.011312	0.66452	-0.58961	0.050125	0.099271	0.77351	-0.37051	0.43156	0.97443	1.1439	0.19398	0.688	0.89836	1.04	0.056648	0.037012	0.1059	1.2235	0.29101	0.40588	0.68645	1.0941	0.1298	0.51485	0.68197	1.0264	0.037613	0.15301	0.40982	1.5626
NEG	412.247	8.89	0.32948	0.99684	0.96307	-0.054284	0.57778	0.99792	0.9814	-0.027082	0.54054	0.94283	0.9774	-0.032977	0.70559	0.78213	1.0098	0.014071	0.77276	0.84049	0.97757	-0.03273	0.69909	0.76792	0.9656	-0.050508	0.85214	0.99104	1.0085	0.012169	0.17211	0.65093	1.0675	0.094286	0.072031	0.16716	1.0871	0.12048	0.48663	0.73691	1.0476	0.067105	0.95943	0.97652	0.99804	-0.0028284	0.3871	0.62651	1.0549
NEG	324.216	6.13	0.33191	0.99684	1.1098	0.1503	0.3898	0.99792	1.1266	0.17196	0.45231	0.91894	1.097	0.13354	0.0001767	0.00062882	0.62044	-0.68863	0.025771	0.060033	0.80057	-0.32089	0.0050921	0.015214	0.72356	-0.46681	0.27667	0.97443	1.0989	0.13612	0.93887	0.99474	0.84842	-0.23714	0.22448	0.36347	1.213	0.27856	0.16744	0.45347	1.3107	0.39038	0.41444	0.6021	1.1882	0.24884	0.74017	0.86961	1.1631
NEG	322.885	9.91	0.3335	0.99684	0.95262	-0.070028	0.14134	0.99792	0.92571	-0.11137	0.1674	0.65035	0.93292	-0.10018	0.71042	0.78605	0.98192	-0.026323	0.94181	0.96239	0.99563	-0.0063195	0.74389	0.80693	0.98371	-0.023698	0.54577	0.97443	1.029	0.041237	0.9687	0.99883	0.99818	-0.0026233	0.4724	0.58796	1.0314	0.044657	0.21453	0.51151	1.0632	0.088347	0.16528	0.39101	1.0695	0.096913	0.62821	0.79947	1.021
NEG	127.869	10.12	0.33366	0.99684	0.96781	-0.047204	0.17752	0.99792	0.95227	-0.070555	0.50675	0.94283	1.0257	0.036637	0.13238	0.20299	0.93971	-0.089717	0.5372	0.65324	0.97721	-0.033258	0.24594	0.35561	0.9583	-0.061444	0.65118	0.97443	1.0185	0.026428	0.84099	0.95594	1.015	0.021439	0.92955	0.9518	0.99854	-0.0021071	0.22634	0.52687	1.0809	0.11217	0.3167	0.52826	1.0449	0.063417	0.27402	0.53088	1.0653
NEG	209.028	0.33	0.33393	0.99684	0.87784	-0.18797	0.9021	0.99792	1.0012	0.0017638	0.0011695	0.09613	0.66017	-0.59909	0.24738	0.33951	0.82989	-0.26901	0.73295	0.81172	0.99417	-0.0084306	0.46575	0.56829	1.1587	0.21249	0.012592	0.7447	0.70217	-0.5101	0.036454	0.52116	0.75823	-0.39929	7.8232e-06	0.0011665	0.4737	-1.0779	0.11371	0.3924	0.73872	-0.43691	0.0099223	0.15273	0.55491	-0.84968	0.02189	0.21418	0.56626
NEG	194.081	6.82	0.33395	0.99684	0.96602	-0.049878	0.75497	0.99792	0.99068	-0.013506	0.25839	0.82036	1.0357	0.050612	0.22979	0.31922	0.94974	-0.074402	0.42747	0.55181	0.96828	-0.04651	0.58836	0.67495	0.97713	-0.033377	0.6635	0.97443	0.9704	-0.043356	0.91339	0.98616	0.99835	-0.002384	0.033128	0.10011	1.1116	0.15266	0.99562	0.99727	0.99364	-0.0092032	0.96608	0.97896	0.99045	-0.013838	0.98432	0.99002	0.99408
NEG	407.064	1.37	0.33436	0.99684	1.1339	0.18131	0.092985	0.99792	1.28	0.35614	0.81818	0.99507	0.94229	-0.085763	0.021029	0.042058	0.7202	-0.47354	0.0023312	0.0085383	0.61874	-0.6926	0.058725	0.11281	0.76891	-0.37911	0.032798	0.83087	1.6949	0.76123	0.0080247	0.30494	1.8897	0.91816	0.66946	0.75035	1.035	0.049683	0.56137	0.79173	0.93456	-0.097635	0.031504	0.22668	1.5248	0.60862	0.91668	0.95599	1.1662
NEG	384.16	8.8	0.33482	0.99684	0.96424	-0.052538	0.39559	0.99792	1.0303	0.043009	0.011568	0.26049	1.1173	0.16003	0.64415	0.73137	0.97822	-0.031765	0.40611	0.535	0.96037	-0.058338	0.38504	0.49078	0.95876	-0.060755	0.10628	0.91172	1.0738	0.10275	0.68633	0.89836	1.0203	0.029007	0.38184	0.50408	1.0421	0.059537	0.23918	0.54028	1.069	0.096197	0.073207	0.29192	1.1159	0.15826	0.23096	0.49249	1.0642
NEG	187.006	2.66	0.3355	0.99684	1.0315	0.044715	0.7867	0.99792	0.95118	-0.072206	0.38767	0.88609	1.0363	0.051418	0.56811	0.66618	0.61687	-0.69696	0.86487	0.91212	0.66171	-0.59572	0.43706	0.54032	0.9653	-0.05095	0.26901	0.97443	0.24904	-2.0055	0.56849	0.85766	0.32353	-1.628	0.35919	0.48856	0.35895	-1.4781	0.037164	0.269	1.7879	0.83829	0.0049591	0.11623	1.8707	0.90361	0.0024545	0.10587	3.4178
NEG	277.143	7.62	0.33582	0.99684	0.97377	-0.038352	0.49784	0.99792	0.9808	-0.027974	0.6853	0.98117	0.98839	-0.016854	0.54671	0.64512	0.97539	-0.035951	0.18811	0.30499	0.95136	-0.07193	0.12776	0.21458	0.94578	-0.080427	0.90739	0.99111	1.0029	0.0041421	0.18263	0.65787	1.0491	0.069211	0.17147	0.29744	1.0471	0.066452	0.29363	0.60009	1.0419	0.059181	0.16497	0.39101	1.0508	0.07155	0.31532	0.56459	1.035
NEG	481.982	1.13	0.33593	0.99684	0.90893	-0.13775	0.41978	0.99792	1.0898	0.12411	0.093568	0.55396	0.85405	-0.22761	0.00071103	0.0020935	0.63915	-0.64578	0.011907	0.031325	0.7381	-0.43811	0.0024909	0.008647	0.68445	-0.54699	0.6203	0.97443	0.99063	-0.013581	0.38628	0.76018	1.128	0.17372	0.36628	0.49161	0.78117	-0.35629	0.53574	0.77463	0.91936	-0.1213	0.67374	0.80006	1.3038	0.38277	0.45593	0.68445	0.89268
NEG	294.178	6.84	0.33604	0.99684	0.9675	-0.047664	0.18672	0.99792	0.95381	-0.068229	0.54037	0.94283	0.9797	-0.029592	0.97445	0.9864	0.99701	-0.0043218	0.40817	0.53657	0.96328	-0.05398	0.25827	0.36991	0.95082	-0.072761	0.36734	0.97443	1.0425	0.060056	0.80711	0.94735	1.0153	0.021852	0.219	0.35793	1.0513	0.072215	0.062581	0.32347	1.0927	0.12795	0.092672	0.31898	1.0756	0.10514	0.096751	0.33807	1.0841
NEG	276.053	1.1	0.33859	0.99684	1.1912	0.25238	0.12312	0.99792	1.2722	0.34736	0.50043	0.94283	0.90691	-0.14096	0.081722	0.13429	1.3118	0.39154	0.032602	0.072608	1.2647	0.33878	4.7035e-06	0.00013581	2.6848	1.4248	0.9465	0.9933	0.74204	-0.43043	0.52149	0.83002	0.82989	-0.26901	0.0056761	0.036519	0.35412	-1.4977	0.063193	0.32347	1.7903	0.84018	0.12016	0.35039	1.3225	0.40326	0.48274	0.70073	1.8248
NEG	193.068	2.36	0.33999	0.99684	0.93186	-0.10182	0.80637	0.99792	0.98568	-0.020811	0.40093	0.89763	0.94392	-0.083271	3.1714e-07	3.4127e-06	0.62524	-0.67751	0.00042025	0.0020199	0.7634	-0.38948	0.00031821	0.001775	0.70961	-0.49489	0.12962	0.91172	0.73941	-0.43555	0.31164	0.70483	0.7885	-0.34281	0.042492	0.11792	0.70403	-0.50629	0.4505	0.7189	1.0655	0.091527	0.47994	0.6512	1.0646	0.090314	0.89008	0.94422	1.0532
NEG	300.127	4.22	0.34062	0.99684	0.87662	-0.18998	0.60641	0.99792	1.1438	0.19388	0.0061366	0.19821	0.62347	-0.68161	0.52282	0.62884	0.75512	-0.40523	0.61053	0.71611	0.97997	-0.029196	0.0011324	0.0045297	2.4161	1.2727	0.71365	0.97443	0.75833	-0.39909	0.29646	0.70136	0.61705	-0.69655	0.00072274	0.013107	0.3555	-1.4921	0.85881	0.95212	1.2038	0.26764	0.18939	0.41827	0.74554	-0.42364	0.21713	0.48148	0.9051
NEG	520.911	9.78	0.34143	0.99684	0.96882	-0.045693	0.11575	0.99792	0.94258	-0.085319	0.45117	0.91894	0.97644	-0.034393	0.56364	0.66285	1.036	0.051037	0.21241	0.335	1.0795	0.11037	0.67174	0.74529	1.0033	0.0047188	0.64222	0.97443	1.0249	0.0355	0.98204	0.99888	0.9889	-0.016102	0.18094	0.3121	1.0773	0.10738	0.062153	0.32347	1.1137	0.1553	0.80623	0.88005	0.98867	-0.016446	0.85349	0.92973	0.98824
NEG	235.925	10.15	0.34163	0.99684	1.0663	0.092624	0.066325	0.99792	1.1148	0.15673	0.10061	0.56002	1.1007	0.13837	0.76983	0.83236	0.97216	-0.040741	0.75638	0.82861	0.97249	-0.040242	0.61646	0.69927	0.95826	-0.061505	0.024687	0.78833	1.1468	0.19761	0.21647	0.6654	1.0854	0.11823	0.45129	0.56632	1.0398	0.056308	0.011371	0.19194	1.1889	0.24964	0.1228	0.35455	1.1018	0.13982	0.030053	0.23277	1.1209
NEG	243.999	2.25	0.34167	0.99684	1.0873	0.12077	0.67706	0.99792	1.0914	0.12622	0.74233	0.98449	1.0767	0.1066	0.01913	0.038834	0.70811	-0.49795	0.015932	0.040277	0.70091	-0.51269	0.039367	0.080998	0.74409	-0.42644	0.037522	0.87744	1.8471	0.88527	0.017044	0.482	1.8162	0.86089	0.0077728	0.043758	1.9036	0.92877	0.34152	0.63931	1.1815	0.24062	0.0068589	0.13032	1.616	0.69246	0.15991	0.41789	1.6395
NEG	92.0579	2.19	0.34315	0.99684	1.0714	0.099528	0.70937	0.99792	1.0501	0.070544	0.6273	0.96494	0.94067	-0.08824	0.014169	0.029808	0.78253	-0.35379	0.47658	0.59646	0.9653	-0.050951	0.11569	0.19814	0.86386	-0.21113	0.66434	0.97443	1.14	0.18901	0.28901	0.69772	1.109	0.14926	0.38591	0.50633	1.0876	0.12112	0.98438	0.99727	1.005	0.0072283	0.95582	0.97584	0.98628	-0.019938	0.040105	0.25667	0.78049
NEG	460.121	1.65	0.34483	0.99684	1.0783	0.10869	0.27965	0.99792	1.2119	0.27729	0.28208	0.84725	1.1309	0.17743	0.003149	0.0078953	0.59648	-0.74546	0.071756	0.13763	0.74258	-0.42939	0.10804	0.18662	0.7635	-0.38929	0.84575	0.99104	1.0335	0.04753	0.90702	0.98616	1.0457	0.064453	0.2587	0.39654	1.1407	0.18992	0.92281	0.97186	1.0033	0.0047832	0.29141	0.50872	1.1576	0.21119	0.70682	0.8493	1.0209
NEG	195.05	0.32	0.34936	0.99684	0.92623	-0.11056	0.73924	0.99792	1.0185	0.02644	0.0093531	0.23695	0.80344	-0.31573	0.78108	0.84277	1.0117	0.016827	0.10454	0.18945	1.131	0.17759	0.0041348	0.012992	1.3168	0.397	0.78441	0.98887	1.0303	0.0431	0.6319	0.87693	1.0419	0.059249	0.058034	0.14369	0.81767	-0.2904	0.66824	0.857	0.94179	-0.086526	0.35251	0.55327	0.83205	-0.26526	0.14276	0.39636	0.77905
NEG	412.766	0.3	0.34937	0.99684	1.184	0.24368	0.96005	0.99792	1.018	0.025701	0.094664	0.55396	1.2292	0.29771	0.0022097	0.0057048	0.63144	-0.66328	0.0017952	0.0069081	0.64816	-0.62558	2.8762e-08	5.4356e-06	0.41635	-1.2641	0.72653	0.97443	0.86309	-0.21241	0.27379	0.68929	1.1127	0.15403	0.0019402	0.022289	2.178	1.123	0.30094	0.60631	1.1578	0.21142	0.042242	0.25804	1.4767	0.56235	0.48044	0.7005	1.023
NEG	216.092	0.45	0.34996	0.99684	0.92989	-0.10487	0.97632	0.99792	0.99385	-0.0088958	0.66003	0.97104	1.0244	0.034781	6.2523e-08	1.1019e-06	0.60489	-0.72525	8.1202e-07	1.4861e-05	0.64856	-0.62469	9.7964e-07	5.3315e-05	0.59944	-0.73831	0.021623	0.78833	0.81749	-0.29072	0.68245	0.89836	0.96411	-0.05273	0.00050631	0.011194	0.74396	-0.4267	0.83733	0.94158	1.008	0.011442	0.34066	0.54678	1.069	0.09622	0.23144	0.49249	0.92852
NEG	91.0545	2.19	0.35041	0.99684	1.0733	0.10212	0.61865	0.99792	1.064	0.089503	0.99991	0.99991	0.98564	-0.020872	0.023902	0.046955	0.79582	-0.32949	0.55541	0.67069	0.97191	-0.0411	0.15093	0.24341	0.8724	-0.19694	0.97931	0.99735	1.0719	0.1001	0.53066	0.83155	1.0509	0.071595	0.88738	0.91991	1.0143	0.020503	0.82357	0.93887	0.97844	-0.031443	0.88446	0.92876	1.0145	0.020776	0.041916	0.2617	0.78787
NEG	181.018	0.66	0.35112	0.99684	1.069	0.096301	0.087997	0.99792	1.2019	0.26531	0.56833	0.95623	1.0484	0.068257	0.00065475	0.0019562	0.6358	-0.65336	0.0076377	0.02209	0.7405	-0.43342	0.15682	0.25091	0.86661	-0.20655	0.61774	0.97443	0.81469	-0.29569	0.67764	0.89566	0.82487	-0.27776	0.018598	0.069131	0.59352	-0.75264	0.15381	0.44787	1.271	0.34594	0.036082	0.23845	1.2625	0.33632	0.76331	0.87979	1.2124
NEG	179.034	0.67	0.35164	0.99684	1.0659	0.092079	0.87157	0.99792	1.0116	0.016637	0.51282	0.94283	0.91592	-0.12671	0.38025	0.48724	0.88362	-0.1785	0.73068	0.81071	1.0758	0.10546	0.61339	0.69709	0.94112	-0.087545	0.9427	0.9933	1.0637	0.089121	0.031242	0.52116	1.2011	0.2644	0.37033	0.49486	1.0657	0.091785	0.11792	0.39966	1.1715	0.22838	0.32427	0.53358	1.0956	0.13167	0.21906	0.48304	0.89803
NEG	356.097	2.56	0.353	0.99684	0.89966	-0.15254	0.73184	0.99792	1.0611	0.085551	0.29098	0.84725	1.1451	0.19552	0.023813	0.04693	0.68496	-0.5459	0.90637	0.9372	0.98355	-0.023935	0.00055458	0.0026761	0.52501	-0.92959	0.71484	0.97443	0.98861	-0.016532	0.62772	0.87693	0.99747	-0.0036527	0.033673	0.10036	1.3979	0.48328	0.095284	0.36414	1.2144	0.28021	0.076356	0.29644	1.267	0.34141	0.068784	0.30638	1.2929
NEG	387.138	1.56	0.35467	0.99684	0.90424	-0.14523	0.82276	0.99792	1.0124	0.017812	0.91059	0.99507	1.0168	0.024069	1.0137e-05	5.6546e-05	0.59112	-0.75848	0.0016753	0.0064878	0.71197	-0.49011	0.00025985	0.0015328	0.63426	-0.65685	0.88538	0.99111	0.92596	-0.11098	0.56085	0.85143	1.0399	0.056433	0.72174	0.7928	0.99345	-0.0094833	0.33252	0.63475	1.1218	0.16578	0.10994	0.33932	1.1996	0.26253	0.05436	0.27891	1.2371
NEG	569.997	1.09	0.35511	0.99684	0.92491	-0.11261	0.71396	0.99792	0.96783	-0.047172	0.17909	0.67008	0.89884	-0.15386	0.49763	0.60331	0.97496	-0.036582	0.25589	0.38179	1.1003	0.13789	0.070085	0.13091	1.1621	0.2167	0.48179	0.97443	1.0712	0.099273	0.11781	0.5925	0.80231	-0.31777	0.0032054	0.027644	0.60294	-0.7299	0.87118	0.95633	0.95065	-0.073016	0.88187	0.92684	0.94575	-0.080468	0.14022	0.39636	0.79652
NEG	205.069	3.98	0.35514	0.99684	0.94977	-0.074348	0.085179	0.99792	0.89932	-0.15309	0.022288	0.34374	0.86033	-0.21704	1.0351e-10	6.2934e-08	0.48804	-1.0349	4.2151e-07	8.9825e-06	0.53843	-0.89318	0.00015789	0.0010971	0.62426	-0.67978	0.5067	0.97443	1.1376	0.18594	0.092303	0.58132	1.2901	0.36752	0.031382	0.095879	1.3232	0.40403	0.32733	0.62979	1.0949	0.13075	0.19011	0.41827	1.1652	0.22062	0.12401	0.36393	1.2419
NEG	331.952	1.48	0.35649	0.99684	0.96454	-0.05209	0.45015	0.99792	0.97107	-0.042355	0.66881	0.97512	0.98415	-0.023043	0.09773	0.15616	0.92974	-0.1051	0.00237	0.0086285	0.87569	-0.19151	3.7319e-05	0.00042411	0.80658	-0.31011	0.76546	0.98447	0.97574	-0.035425	0.92713	0.98991	0.98622	-0.020024	0.47929	0.59532	1.0315	0.04468	0.73718	0.88578	0.97259	-0.040092	0.9025	0.94201	1.0059	0.0084676	0.069964	0.30855	0.87258
NEG	163.039	2.19	0.35666	0.99684	1.0694	0.096815	0.52421	0.99792	1.0767	0.10661	0.98877	0.99697	0.98573	-0.020733	0.0080357	0.018028	0.77834	-0.36153	0.42629	0.55087	0.95053	-0.073198	0.096175	0.17073	0.85775	-0.22137	0.8612	0.99104	1.1036	0.14216	0.4991	0.8166	1.0547	0.076767	0.64267	0.73173	1.0486	0.068506	0.93766	0.97326	0.99252	-0.010832	0.85943	0.90954	1.0157	0.022438	0.052666	0.27724	0.8107
NEG	258.991	1.6	0.35761	0.99684	0.9065	-0.14162	0.85506	0.99792	1.0128	0.018298	0.3391	0.85678	0.91247	-0.13216	2.7059e-08	6.8608e-07	0.49261	-1.0215	4.731e-05	0.00037115	0.66053	-0.5983	1.876e-05	0.00030827	0.56676	-0.81918	0.55856	0.97443	0.8638	-0.21123	0.80152	0.94718	0.959	-0.060393	0.19082	0.32227	1.1297	0.17597	0.23948	0.54028	1.1297	0.1759	0.41627	0.6026	1.0747	0.10396	0.17761	0.43271	1.1544
NEG	202.071	0.48	0.35788	0.99684	0.93356	-0.099186	0.26663	0.99792	1.0654	0.091383	0.42967	0.91234	0.94915	-0.075287	7.545e-06	4.3898e-05	0.70814	-0.49789	0.00023187	0.0012737	0.78621	-0.34701	0.21027	0.31182	0.92959	-0.10534	0.068917	0.90268	0.68076	-0.55479	0.099041	0.59036	0.70836	-0.49744	0.047795	0.12745	0.67977	-0.55689	0.49968	0.75014	1.069	0.096283	0.59878	0.74544	1.0323	0.045923	0.87082	0.93334	1.0296
NEG	101.023	0.36	0.35877	0.99684	0.9377	-0.092801	0.79735	0.99792	0.98345	-0.02407	0.37789	0.87986	0.94421	-0.082825	0.00018394	0.00064833	0.76922	-0.37854	0.012405	0.032302	0.86734	-0.20533	0.093344	0.16726	0.89693	-0.15693	0.62264	0.97443	0.8884	-0.17072	0.25383	0.67687	0.8221	-0.28262	0.8553	0.89505	0.94179	-0.086519	0.0029076	0.1279	1.4216	0.50748	0.084395	0.30634	1.2188	0.28549	0.0062913	0.15	1.3508
NEG	542.011	1.92	0.35908	0.99684	0.92448	-0.11329	0.55428	0.99792	0.94593	-0.080188	0.97661	0.99507	0.99535	-0.0067253	2.8173e-05	0.00013278	0.68763	-0.54029	0.00036568	0.0018003	0.76398	-0.38839	0.0005719	0.0027379	0.7224	-0.46913	0.61047	0.97443	1.0319	0.045372	0.21719	0.6654	1.196	0.25818	0.08907	0.18894	1.265	0.33919	0.091242	0.35506	1.214	0.27975	0.030821	0.22308	1.2994	0.37782	0.11564	0.35725	1.2075
NEG	167.02	0.35	0.36042	0.99684	1.0514	0.072305	0.40125	0.99792	0.90989	-0.13624	0.48152	0.93834	1.0438	0.061861	0.0020577	0.0053694	0.61745	-0.6956	0.028352	0.064805	0.73706	-0.44015	0.10156	0.17807	0.80565	-0.31177	0.12845	0.91172	0.84928	-0.23569	0.036365	0.52116	0.80209	-0.31816	9.6172e-08	0.00011695	0.48741	-1.0368	0.036437	0.26788	0.7424	-0.42973	0.0084302	0.14606	0.69791	-0.51889	0.0001076	0.026169	0.56097
NEG	171.065	2.86	0.36164	0.99684	0.9361	-0.09527	0.35006	0.99792	1.0708	0.098667	0.019747	0.32449	0.83264	-0.26423	0.17076	0.25322	0.85814	-0.22072	0.46357	0.5839	0.90844	-0.13854	0.010492	0.027856	1.5189	0.60303	0.65611	0.97443	0.9065	-0.14161	0.84588	0.95594	0.95534	-0.065915	0.13384	0.24923	0.76348	-0.38933	0.45436	0.72128	1.2384	0.3085	0.76172	0.86018	1.027	0.038488	0.86905	0.93334	1.0708
NEG	192.065	2.36	0.36167	0.99684	0.93927	-0.090382	0.81847	0.99792	0.98857	-0.016578	0.37051	0.87852	0.94387	-0.083343	3.2059e-07	3.4196e-06	0.64529	-0.63199	0.00024367	0.0013228	0.77097	-0.37525	0.00027338	0.001583	0.72218	-0.46957	0.11701	0.91172	0.75713	-0.4014	0.31184	0.70483	0.81141	-0.30149	0.046484	0.12568	0.73041	-0.45321	0.45908	0.72313	1.0619	0.086637	0.56477	0.72443	1.0465	0.065571	0.87828	0.93715	1.0479
NEG	275.02	1.89	0.36181	0.99684	0.82324	-0.28062	0.97692	0.99792	0.97765	-0.032609	0.70779	0.98117	0.92724	-0.10899	0.48903	0.59526	0.93428	-0.098067	0.010782	0.028816	0.71142	-0.49122	0.54741	0.64005	1.0533	0.074947	0.14539	0.93048	1.4771	0.56279	0.57567	0.86284	0.85123	-0.23238	0.0061669	0.03826	1.9238	0.94397	0.0004211	0.076545	1.9552	0.9673	0.00037254	0.059485	2.2393	1.163	0.047833	0.27145	1.6877
NEG	189.003	2.65	0.36407	0.99684	1.0195	0.027793	0.83562	0.99792	0.93886	-0.091023	0.40538	0.89816	1.0288	0.040926	0.56686	0.66535	0.58861	-0.76462	0.86139	0.91004	0.62949	-0.66775	0.43567	0.54003	0.95288	-0.069632	0.22641	0.96026	0.20567	-2.2816	0.5391	0.84044	0.27513	-1.8618	0.35787	0.48731	0.32211	-1.6344	0.063209	0.32347	1.7303	0.79102	0.019067	0.20338	1.7461	0.80416	0.0053433	0.14125	3.5891
NEG	202.115	3.13	0.36538	0.99684	0.94115	-0.087509	0.52704	0.99792	1.0324	0.045989	0.38282	0.88164	0.9491	-0.075362	0.54633	0.64512	0.94622	-0.079745	0.21906	0.34179	1.0978	0.13459	0.021612	0.050441	1.4718	0.55761	0.63324	0.97443	0.99919	-0.0011753	0.38133	0.75561	1.0982	0.13519	0.02032	0.072247	1.2364	0.30615	0.12869	0.41888	1.2011	0.26432	0.39418	0.58166	1.0945	0.13022	0.038816	0.25615	1.2782
NEG	408.086	1.76	0.3657	0.99684	0.93625	-0.095037	0.095424	0.99792	0.88686	-0.17322	0.16429	0.64712	0.90479	-0.14435	0.98489	0.98814	0.98978	-0.014817	0.27275	0.39872	1.0731	0.10176	0.46594	0.56829	0.92358	-0.11469	0.56091	0.97443	1.0661	0.092364	0.12394	0.5925	1.1413	0.19067	0.63152	0.72174	1.0549	0.077051	0.30313	0.60826	1.0733	0.10206	0.13429	0.37099	1.1565	0.20975	0.90528	0.9498	1.0246
NEG	543.019	1.91	0.36619	0.99684	0.87311	-0.19577	0.83892	0.99792	0.95379	-0.06825	0.64889	0.97104	0.94171	-0.086642	0.83095	0.87864	1.0704	0.09815	0.039924	0.086078	0.80536	-0.31229	0.87488	0.90515	1.0873	0.1208	0.11698	0.91172	1.4252	0.51116	0.88906	0.98055	0.92756	-0.10849	0.034238	0.10084	1.6303	0.7051	0.0020288	0.1279	1.6239	0.69949	0.00066018	0.059485	1.9685	0.97711	0.054975	0.27971	1.551
NEG	436.143	3.32	0.36629	0.99684	0.92359	-0.11467	0.9368	0.99792	0.98426	-0.022886	0.68289	0.98093	0.9681	-0.046765	0.0010117	0.0028478	0.72221	-0.4695	0.00016975	0.00099238	0.70858	-0.497	0.0045949	0.013969	0.77313	-0.37121	0.25209	0.97443	0.85996	-0.21766	0.27135	0.68741	0.87266	-0.19652	0.36575	0.49144	0.89246	-0.16414	0.05166	0.30484	1.2622	0.33597	0.16593	0.39178	1.1383	0.18694	0.17348	0.43165	1.1554
NEG	356.188	8.18	0.36645	0.99684	0.95454	-0.067121	0.40011	0.99792	0.96	-0.058894	0.53741	0.94283	1.0267	0.038021	0.25382	0.34718	0.94293	-0.084778	0.23759	0.36114	0.94388	-0.083324	0.16354	0.25928	0.92917	-0.10599	0.28809	0.97443	0.9414	-0.087117	0.78583	0.94322	1.0205	0.029285	0.18335	0.31511	1.0751	0.10446	0.054924	0.31064	1.1681	0.22412	0.13576	0.37099	1.1179	0.16084	0.10864	0.35342	1.119
NEG	74.0242	2.36	0.36803	0.99684	0.93584	-0.09567	0.72263	0.99792	0.97943	-0.029989	0.41915	0.9005	0.94634	-0.079564	6.825e-07	6.1476e-06	0.63513	-0.65487	0.0015615	0.0061648	0.78092	-0.35676	0.00070687	0.0031718	0.723	-0.46794	0.13219	0.91172	0.75288	-0.40951	0.22918	0.6699	0.78194	-0.35487	0.027364	0.087795	0.69284	-0.52942	0.43401	0.70556	1.0662	0.092426	0.4415	0.62354	1.0708	0.098746	0.87021	0.93334	1.0492
NEG	415.196	5.69	0.36903	0.99684	0.86105	-0.21584	0.73619	0.99792	0.95757	-0.062546	0.15929	0.64489	0.81579	-0.29373	0.031331	0.058703	0.70935	-0.49542	0.13923	0.24049	0.80228	-0.31782	0.49187	0.58986	0.93361	-0.099106	0.59211	0.97443	1.0069	0.0099556	0.8043	0.94735	1.1185	0.16161	0.012882	0.057999	0.73272	-0.44867	0.077358	0.34538	1.3976	0.48293	0.35178	0.55327	1.1576	0.21108	0.73658	0.86707	1.1016
NEG	399.235	8.72	0.36904	0.99684	0.94883	-0.075778	0.34585	0.99792	0.94743	-0.07791	0.86911	0.99507	0.98989	-0.014663	0.2061	0.29346	0.90895	-0.13773	0.10519	0.19035	0.89209	-0.16474	0.11203	0.19242	0.8939	-0.16182	0.58484	0.97443	1.0214	0.030536	0.6323	0.87693	1.0274	0.039022	0.2312	0.36977	1.0767	0.10666	0.37645	0.66342	1.0554	0.07775	0.29159	0.50872	1.0683	0.095371	0.63967	0.80477	1.0267
NEG	351.056	0.35	0.37087	0.99684	0.87901	-0.18604	0.81765	0.99792	0.99904	-0.0013913	0.0026032	0.15074	0.64495	-0.63275	0.023862	0.046951	1.3677	0.4518	0.0034453	0.01151	1.3883	0.47331	0.0001565	0.0010971	1.759	0.81479	0.62273	0.97443	0.67272	-0.57193	0.58916	0.86732	0.68678	-0.54208	0.00027161	0.0076809	0.26514	-1.9152	0.39361	0.67611	0.66953	-0.57879	0.41942	0.60541	0.6863	-0.54308	0.025808	0.2258	0.4339
NEG	338.039	4.55	0.37131	0.99684	0.79294	-0.33471	0.98281	0.99792	1.0458	0.064567	0.76578	0.98548	1.0504	0.070932	0.57423	0.67205	0.52651	-0.92546	0.17415	0.28693	0.55129	-0.85913	0.49443	0.59176	0.59345	-0.75281	0.54291	0.97443	1.2926	0.37032	0.19169	0.65795	1.2605	0.334	5.9673e-05	0.0031549	2.2573	1.1746	0.93215	0.97326	0.94939	-0.07493	0.15837	0.38864	1.2375	0.30739	0.013894	0.19631	1.4631
NEG	325.183	8.36	0.37237	0.99684	0.9542	-0.06763	0.81601	0.99792	1.0279	0.03964	0.29194	0.84725	0.94798	-0.07707	0.8568	0.89816	0.99114	-0.012834	0.19833	0.31567	0.95235	-0.070442	0.83639	0.87226	0.99175	-0.01195	0.61221	0.97443	1.0521	0.073307	0.77132	0.93605	1.0172	0.024665	0.23501	0.37307	1.0786	0.10921	0.37917	0.66533	1.0434	0.061224	0.35396	0.55466	1.0735	0.10228	0.080009	0.32323	1.0938
NEG	188.009	2.65	0.37255	0.99684	1.0097	0.013892	0.8479	0.99792	0.93245	-0.10091	0.41141	0.89816	1.0227	0.032356	0.52242	0.62884	0.58555	-0.77212	0.84222	0.89601	0.6325	-0.66086	0.43724	0.54032	0.95702	-0.06338	0.23601	0.97443	0.21574	-2.2126	0.4883	0.81271	0.27499	-1.8626	0.34185	0.47475	0.3258	-1.618	0.032641	0.2635	1.8263	0.8689	0.0033816	0.10029	1.9086	0.93251	0.002699	0.10587	3.8436
NEG	289.003	1.09	0.37267	0.99684	0.89239	-0.16425	0.74037	0.99792	0.92457	-0.11314	0.085902	0.53819	0.80151	-0.3192	6.483e-07	5.8831e-06	0.51199	-0.96582	0.00035716	0.00178	0.66489	-0.58881	0.084451	0.15443	0.83515	-0.2599	0.58273	0.97443	1.0928	0.12808	0.36002	0.73563	0.86804	-0.20416	0.09043	0.18959	0.79827	-0.32505	0.23074	0.53342	1.1864	0.24654	0.035331	0.23782	1.3414	0.42375	0.8119	0.90492	1.1444
NEG	115.075	2.86	0.37324	0.99684	1.0861	0.11917	0.65746	0.99792	0.93784	-0.092581	0.49144	0.94283	1.0971	0.13368	1.9074e-06	1.423e-05	0.50139	-0.99599	1.3997e-07	4.1625e-06	0.48484	-1.0444	0.012507	0.031885	0.76036	-0.39524	0.3156	0.97443	1.2818	0.35822	0.10421	0.59118	1.3956	0.48084	0.018473	0.068905	1.6298	0.70465	0.31873	0.61914	1.1648	0.22003	0.044194	0.26473	1.4115	0.49726	0.02774	0.23258	1.4544
NEG	233.153	7.36	0.37396	0.99684	0.96536	-0.050866	0.21016	0.99792	0.95201	-0.070957	0.72412	0.98449	0.98502	-0.021773	0.64218	0.7298	0.97954	-0.029825	0.91699	0.94129	0.99482	-0.0074883	0.35104	0.46348	0.96109	-0.05725	0.82325	0.99104	1.0119	0.017041	0.18617	0.65795	1.064	0.089549	0.15535	0.27497	1.0675	0.094204	0.49671	0.7466	1.0265	0.037688	0.74363	0.8504	1.0136	0.019547	0.19047	0.45113	1.0422
NEG	194.048	0.46	0.37489	0.99684	0.90261	-0.14783	0.69528	0.99792	1.0465	0.065632	0.14115	0.62953	0.85197	-0.23112	0.00042829	0.0013598	0.65562	-0.60907	0.033075	0.07326	0.79997	-0.32199	0.55081	0.64288	1.1571	0.21047	0.60164	0.97443	0.88461	-0.17688	0.1681	0.64688	0.77941	-0.35954	0.0074443	0.042972	0.62118	-0.68692	0.89738	0.96227	0.91599	-0.12659	0.49564	0.66597	0.8461	-0.24109	0.35239	0.59613	0.81386
NEG	295.129	2.77	0.37533	0.99684	0.89319	-0.16295	0.78271	0.99792	1.0242	0.034535	0.45902	0.92167	1.0467	0.065843	2.3204e-05	0.00011582	0.50111	-0.9968	0.00060641	0.0027442	0.66539	-0.58772	6.1936e-06	0.0001537	0.44968	-1.153	0.53125	0.97443	0.8196	-0.287	0.76097	0.93583	0.82936	-0.26993	0.020465	0.072551	1.5576	0.63931	0.096127	0.36414	1.2546	0.32726	0.26291	0.4928	1.1721	0.22906	0.031239	0.23741	1.4153
NEG	588.895	9.78	0.37632	0.99684	0.96016	-0.058655	0.72477	0.99792	0.98491	-0.021936	0.30409	0.84941	0.95475	-0.066805	0.67722	0.75829	1.0199	0.02848	0.89733	0.93022	0.95702	-0.063376	0.96174	0.96971	0.95624	-0.064556	0.89301	0.99111	0.96995	-0.044021	0.16983	0.65001	1.0825	0.11441	0.89921	0.929	0.99027	-0.014113	0.62941	0.82831	1.0374	0.053004	0.79111	0.87374	0.99408	-0.0085589	0.93104	0.96366	1.0056
NEG	266.135	4.09	0.37744	0.99684	0.92988	-0.10489	0.37459	0.99792	0.93612	-0.09523	0.41434	0.89972	0.94179	-0.086529	2.7627e-08	6.8608e-07	0.52887	-0.91903	4.4038e-08	2.1811e-06	0.55377	-0.85265	4.8064e-05	0.00050952	0.60379	-0.72788	0.65332	0.97443	1.1056	0.1448	0.49577	0.81577	1.1029	0.14132	0.27348	0.41004	1.1247	0.16955	0.86375	0.95382	0.98639	-0.019767	0.053332	0.27188	1.2365	0.30631	0.042212	0.2617	1.2308
NEG	204.065	3.98	0.37895	0.99684	0.95666	-0.063922	0.082444	0.99792	0.90478	-0.14435	0.01712	0.30615	0.86294	-0.21267	2.9476e-10	7.8342e-08	0.50852	-0.97563	2.7804e-07	7.0437e-06	0.54355	-0.87953	0.00017274	0.0011605	0.63733	-0.64988	0.55082	0.97443	1.1079	0.14787	0.091597	0.58132	1.2806	0.35682	0.034248	0.10084	1.3028	0.38158	0.34568	0.63931	1.0892	0.12323	0.18824	0.41827	1.1556	0.20861	0.13287	0.38106	1.226
NEG	215.001	1.45	0.37981	0.99684	0.9203	-0.11983	0.52664	0.99792	1.0491	0.069121	0.82358	0.99507	1.0233	0.033219	4.7647e-11	5.7939e-08	0.45142	-1.1475	8.3047e-09	1.0643e-06	0.53234	-0.90959	2.7864e-05	0.00036829	0.49078	-1.0268	0.54984	0.97443	0.92503	-0.11242	0.28594	0.6972	0.86699	-0.20591	0.39913	0.52075	1.0508	0.071482	0.77396	0.9041	1.0081	0.0116	0.35732	0.55705	1.1265	0.1718	0.99655	0.99737	1.0499
NEG	332.152	6.27	0.38053	0.99684	0.91569	-0.12707	0.46745	0.99792	0.93838	-0.091756	0.034294	0.41288	0.78467	-0.34984	0.47057	0.57682	0.78097	-0.35666	0.78068	0.8453	0.99941	-0.00084791	0.004897	0.014813	1.7787	0.83081	0.55277	0.97443	0.81546	-0.29432	0.22278	0.6654	0.69138	-0.53244	0.0033822	0.028561	0.49103	-1.0261	0.45958	0.72313	1.2863	0.36322	0.39181	0.58166	0.82699	-0.27406	0.44797	0.67838	1.0034
NEG	386.938	0.27	0.3808	0.99684	1.0389	0.055087	0.7278	0.99792	0.96668	-0.048894	0.99941	0.99991	0.98795	-0.017495	0.20215	0.28852	1.1055	0.14475	0.41097	0.53852	1.0596	0.08347	0.010558	0.027971	1.1523	0.20448	0.0092246	0.70107	1.282	0.35842	0.05243	0.54798	1.1585	0.21224	0.39751	0.51919	0.92695	-0.10944	0.012825	0.19807	1.3494	0.43227	0.00045421	0.059485	1.4077	0.49331	0.007557	0.16022	1.3099
NEG	78.9586	0.34	0.38117	0.99684	0.72943	-0.45516	0.33729	0.99792	1.1261	0.17138	0.53216	0.94283	0.78282	-0.35325	0.060159	0.10318	1.2987	0.3771	0.64592	0.74379	1.0081	0.011621	0.35484	0.4662	1.2198	0.28667	0.0050348	0.65423	0.49055	-1.0275	0.023068	0.50046	0.59144	-0.75769	4.565e-06	0.0011154	0.31312	-1.6752	0.19869	0.49307	0.66094	-0.5974	0.12954	0.36578	0.59621	-0.74611	0.014207	0.19631	0.45483
NEG	217.016	3.82	0.38132	0.99684	1.0646	0.090318	0.36074	0.99792	0.94003	-0.089226	0.76033	0.98548	1.0046	0.0065775	2.9475e-07	3.2882e-06	0.52688	-0.92446	1.1117e-07	3.5574e-06	0.49387	-1.0178	4.4144e-05	0.0004836	0.54838	-0.86676	0.15867	0.95607	1.2902	0.36761	0.0070133	0.29591	1.5079	0.59258	0.012174	0.056024	1.6369	0.71094	0.0053506	0.1508	1.4421	0.52821	0.00049274	0.059485	2.0375	1.0268	0.00043567	0.064213	1.912
NEG	272.022	3.22	0.38175	0.99684	0.95411	-0.067771	0.095769	0.99792	0.91063	-0.13507	0.054946	0.48057	0.89599	-0.15845	0.012561	0.026891	1.2148	0.28075	0.017066	0.042701	1.2026	0.2661	0.0013062	0.0050105	1.3336	0.41534	0.18825	0.95607	1.0739	0.10282	0.17527	0.65123	1.0733	0.10204	0.80644	0.85495	1.0022	0.0032012	0.82696	0.94017	0.9864	-0.019751	0.37922	0.57256	1.0513	0.072229	0.2558	0.51647	0.91597
NEG	226.083	0.65	0.38195	0.99684	0.95697	-0.063454	0.98439	0.99792	1.0157	0.022535	0.29392	0.84941	0.94965	-0.074531	0.02089	0.041849	0.84555	-0.24204	0.31766	0.44916	0.93676	-0.09425	0.58051	0.66846	0.96823	-0.046575	0.8654	0.99104	1.0141	0.020249	0.12539	0.5925	1.1156	0.15785	0.12854	0.24384	0.87245	-0.19685	0.02386	0.23978	1.21	0.27505	0.032571	0.23298	1.1935	0.25515	0.56613	0.76322	1.0701
NEG	272.958	0.28	0.38236	0.99684	1.0341	0.048308	0.53564	0.99792	0.96581	-0.05019	0.46235	0.92167	1.0304	0.043165	0.68245	0.76274	1.0331	0.047016	0.72353	0.80495	0.98891	-0.016092	0.55089	0.64288	1.0264	0.037662	0.035069	0.8703	1.154	0.2067	0.07563	0.55875	1.1156	0.15787	0.90653	0.9343	1.0025	0.0036061	0.026735	0.25462	1.1758	0.23364	0.0020565	0.084155	1.2258	0.29375	0.017289	0.2073	1.1934
NEG	306.1	1.33	0.38284	0.99684	0.93061	-0.10375	0.1363	0.99792	1.1369	0.18512	0.67306	0.97512	0.97432	-0.037531	0.67566	0.75724	0.99215	-0.011371	0.87683	0.91806	1.0322	0.045679	0.024514	0.05551	1.4345	0.52052	0.82934	0.99104	0.98907	-0.015862	0.56388	0.85496	1.0393	0.055561	0.0077425	0.043758	0.70286	-0.50868	0.075908	0.34538	1.3121	0.39184	0.21829	0.45146	1.1673	0.22321	0.31665	0.56541	1.2763
NEG	207.101	6.23	0.3833	0.99684	0.96502	-0.051373	0.80742	0.99792	0.991	-0.013045	0.75775	0.98548	1.0134	0.019151	0.25223	0.34539	0.94009	-0.089132	0.049009	0.10101	0.90368	-0.14611	0.082045	0.15048	0.90954	-0.13679	0.76457	0.98447	1.0237	0.033782	0.72349	0.91451	1.0231	0.032953	0.36756	0.49279	1.0523	0.073564	0.26499	0.56334	1.0625	0.087529	0.079213	0.29729	1.0999	0.13734	0.064104	0.30111	1.1229
NEG	446.993	1.45	0.38367	0.99684	0.95425	-0.067557	0.87485	0.99792	1.0128	0.018405	0.64367	0.97104	1.0181	0.025849	1.0743e-07	1.692e-06	0.62255	-0.68375	1.0996e-07	3.5574e-06	0.68368	-0.54861	2.8223e-06	9.8056e-05	0.64923	-0.62319	0.86786	0.99104	1.0042	0.0060295	0.55863	0.85096	1.0676	0.094324	0.37145	0.49526	1.0631	0.088341	0.36331	0.65645	1.0682	0.095247	0.32271	0.53172	1.1618	0.21638	0.65798	0.81726	1.0148
NEG	477.987	1.53	0.38606	0.99684	0.91176	-0.13328	0.81052	0.99792	0.96146	-0.056699	0.90111	0.99507	0.98322	-0.024411	7.9498e-07	7.0051e-06	0.57007	-0.81079	0.0027851	0.009732	0.75149	-0.41217	0.00021033	0.0013252	0.62962	-0.66746	0.71088	0.97443	1.0498	0.070151	0.29313	0.69993	1.1378	0.18625	0.048941	0.12938	1.3231	0.40394	0.13624	0.43012	1.275	0.35052	0.13194	0.36798	1.2092	0.27404	0.18852	0.44949	1.2081
NEG	215.867	10.16	0.38665	0.99684	0.96447	-0.05219	0.62197	0.99792	1.0267	0.038074	0.69436	0.98117	0.9885	-0.016688	0.74051	0.80897	1.0241	0.034291	0.26587	0.39141	0.93331	-0.099567	0.63103	0.71116	0.96901	-0.045415	0.89552	0.99111	1.0081	0.01164	0.64389	0.88045	1.0213	0.030424	0.18139	0.31242	1.07	0.097634	0.17482	0.46484	1.0735	0.10231	0.63255	0.76993	0.97681	-0.033853	0.80199	0.89871	1.0159
NEG	677.967	1.45	0.38738	0.99684	0.90564	-0.143	0.84292	0.99792	1.006	0.0085782	0.83582	0.99507	1.0039	0.0056656	1.871e-06	1.4131e-05	0.51919	-0.94565	1.7689e-05	0.00017347	0.61301	-0.70602	4.6282e-06	0.00013581	0.54359	-0.8794	0.81733	0.99104	1.0235	0.033494	0.40447	0.76951	1.1217	0.16568	0.48875	0.60337	1.05	0.070456	0.62045	0.82546	1.0534	0.075007	0.62226	0.76508	1.1833	0.24285	0.58171	0.77022	0.97633
NEG	385.138	2.36	0.38856	0.99684	0.92422	-0.11369	0.66429	0.99792	1.0357	0.050577	0.09349	0.55396	0.85739	-0.22197	0.00014054	0.00051167	0.6522	-0.61662	0.00066201	0.002938	0.71908	-0.47578	0.043961	0.088651	0.80567	-0.31175	0.2124	0.96026	0.72002	-0.47389	0.19919	0.6654	0.7091	-0.49593	0.007898	0.044055	0.56791	-0.81627	0.31634	0.61705	1.0902	0.12453	0.83017	0.89615	0.94152	-0.08694	0.59492	0.77942	0.95424
NEG	540.252	3.14	0.38857	0.99684	0.88083	-0.18306	0.97165	0.99792	0.96977	-0.044287	0.012589	0.26857	0.64443	-0.63392	0.28112	0.37689	1.249	0.32081	0.010527	0.028195	2.106	1.0745	0.0026312	0.0090153	1.8553	0.89169	0.29684	0.97443	0.85751	-0.22178	0.0027422	0.28198	0.45202	-1.1455	0.014751	0.061294	0.53574	-0.9004	0.48739	0.73714	0.55257	-0.85576	0.17161	0.399	0.54896	-0.86522	0.042373	0.2617	0.35608
NEG	290.033	0.62	0.38883	0.99684	1.1215	0.16547	0.49736	0.99792	1.1224	0.16663	0.6837	0.98093	0.95074	-0.072875	0.52785	0.63188	0.80245	-0.31752	0.88646	0.92527	0.95344	-0.068792	0.10319	0.17952	1.3727	0.45697	0.40777	0.97443	1.1138	0.15551	0.84292	0.95594	0.95302	-0.069419	0.00032443	0.0083938	0.49008	-1.0289	0.64036	0.83639	1.154	0.20664	0.47211	0.64576	1.0849	0.11755	0.20628	0.46798	0.88433
NEG	573.495	9.8	0.38899	0.99684	0.96256	-0.055048	0.72553	0.99792	0.98436	-0.022746	0.61198	0.96494	1.0125	0.017957	0.21268	0.30184	0.94254	-0.085367	0.054902	0.1109	0.92228	-0.11673	0.015268	0.037356	0.89622	-0.15808	0.40275	0.97443	0.95248	-0.070234	0.95167	0.99625	0.9944	-0.008103	0.76304	0.82652	1.0126	0.018111	0.64968	0.84493	1.0181	0.025917	0.11363	0.34457	1.062	0.086741	0.79663	0.89574	1.0107
NEG	287.022	2.26	0.38984	0.99684	1.0845	0.11703	0.79551	0.99792	1.0399	0.056405	0.69901	0.98117	1.1038	0.14253	7.2638e-09	3.1545e-07	0.46311	-1.1106	5.7079e-08	2.4788e-06	0.42707	-1.2275	2.5375e-05	0.00034809	0.52948	-0.91735	0.46256	0.97443	1.165	0.22038	0.12314	0.5925	1.3159	0.39602	0.1384	0.25421	1.1622	0.21685	0.159	0.44847	1.2301	0.29879	0.022268	0.20638	1.4204	0.5063	0.0012029	0.08126	1.6328
NEG	140.021	0.35	0.39058	0.99684	0.92794	-0.10789	0.95528	0.99792	0.98645	-0.019687	0.2889	0.84725	0.9129	-0.13148	2.2661e-06	1.5657e-05	0.66787	-0.58237	0.0058785	0.017961	0.87704	-0.18928	0.00046568	0.0023618	0.77161	-0.37405	0.4169	0.97443	0.92539	-0.11186	0.73306	0.91992	0.96342	-0.05376	0.45959	0.57437	0.93498	-0.096988	0.20557	0.50096	1.0917	0.12658	0.73357	0.84205	0.97761	-0.032673	0.71752	0.85361	0.99136
NEG	242.996	1.54	0.3919	0.99684	0.90012	-0.15181	0.71296	0.99792	1.0203	0.029059	0.88891	0.99507	0.98588	-0.02052	1.8571e-06	1.4114e-05	0.53727	-0.89627	0.00111	0.0046201	0.71921	-0.47552	0.00018717	0.0012185	0.61415	-0.70333	0.83471	0.99104	1.0359	0.050939	0.48893	0.81271	1.0495	0.069636	0.079119	0.17493	1.2628	0.3366	0.057795	0.31799	1.4102	0.4959	0.054072	0.27188	1.2539	0.32643	0.1087	0.35342	1.4224
NEG	244.961	0.28	0.393	0.99684	1.0334	0.047431	0.83976	0.99792	0.98419	-0.02299	0.95456	0.99507	0.99549	-0.0065218	0.27271	0.36888	1.0614	0.086003	0.80344	0.86154	1.0131	0.018743	0.022228	0.051781	1.106	0.1453	0.0041209	0.62638	1.2006	0.26372	0.038018	0.52116	1.1214	0.1653	0.95726	0.96926	1.0075	0.010763	0.035089	0.26675	1.1593	0.21322	0.006307	0.12353	1.1937	0.25538	0.032942	0.2414	1.1688
NEG	173.117	6.12	0.39385	0.99684	0.96702	-0.048376	0.67538	0.99792	0.98491	-0.021943	0.80956	0.99507	0.9917	-0.012023	0.06337	0.10792	0.90646	-0.14168	0.024455	0.05763	0.90085	-0.15065	0.005527	0.016352	0.86964	-0.20151	0.7678	0.98447	1.0123	0.017578	0.82311	0.95143	1.0104	0.01498	0.25679	0.39476	1.0547	0.076888	0.19264	0.48326	1.0625	0.087456	0.18764	0.41827	1.061	0.08536	0.84234	0.92195	1.0078
NEG	258.991	0.48	0.39469	0.99684	1.0737	0.10253	0.90485	0.99792	1.0532	0.074797	0.15073	0.63865	0.80303	-0.31647	0.96447	0.98059	0.97806	-0.032005	0.28351	0.41288	1.3882	0.47324	0.31043	0.42557	1.1751	0.23277	0.34995	0.97443	1.1042	0.14301	0.58542	0.8651	0.92386	-0.11425	0.046383	0.12568	0.71358	-0.48686	0.74865	0.89338	0.85275	-0.22981	0.59746	0.74544	0.82868	-0.27111	0.017933	0.2073	0.53601
NEG	665.167	3.83	0.39525	0.99684	1.1199	0.16336	0.79679	0.99792	1.0472	0.066513	0.38695	0.88609	1.1077	0.14762	0.0026429	0.0067234	0.6986	-0.51746	9.9787e-05	0.00064592	0.60491	-0.72521	0.013206	0.033454	0.75546	-0.40458	0.63163	0.97443	0.84948	-0.23536	0.89603	0.98248	0.93661	-0.094482	0.11498	0.22299	1.2995	0.37791	0.42091	0.6938	1.1418	0.19128	0.21059	0.44305	1.2591	0.33239	0.17551	0.43271	1.4058
NEG	516.014	1.96	0.39675	0.99684	1.0489	0.068933	0.45207	0.99792	1.0709	0.098787	0.82054	0.99507	1.0372	0.052714	0.32577	0.42652	0.9179	-0.12359	0.23052	0.35516	0.88688	-0.1732	0.9311	0.94354	1.0041	0.0058522	0.10364	0.91172	1.3534	0.43659	0.064802	0.55875	1.3333	0.41502	0.27157	0.40769	1.2025	0.26608	0.75581	0.89753	1.0356	0.050523	0.21859	0.45146	1.2722	0.34734	0.35039	0.59508	1.2114
NEG	168.988	10.01	0.39758	0.99684	1.0468	0.065919	0.72984	0.99792	0.98443	-0.022641	0.062802	0.48641	1.0935	0.12902	0.28242	0.37821	0.9276	-0.10843	0.17345	0.28618	0.91291	-0.13146	0.99865	0.99865	0.99363	-0.0092226	0.17934	0.95607	1.0814	0.11296	0.64378	0.88045	1.0229	0.032652	0.62712	0.71788	1.0222	0.031717	0.25536	0.5547	1.0529	0.074385	0.15697	0.38864	0.9164	-0.12595	0.46946	0.69367	0.96092
NEG	419.028	0.82	0.39768	0.99684	0.89029	-0.16765	0.7403	0.99792	0.94979	-0.074324	0.84333	0.99507	0.97459	-0.037135	1.1781e-06	9.4871e-06	0.47345	-1.0787	1.6491e-05	0.00016304	0.56206	-0.8312	1.4682e-05	0.00027053	0.50287	-0.99174	0.98919	0.99735	0.91099	-0.13449	0.62496	0.87693	1.0491	0.069145	0.52958	0.63886	0.8083	-0.30704	0.040208	0.27939	1.3639	0.44769	0.0096525	0.15249	1.3483	0.43112	0.25775	0.51647	1.1669
NEG	244.154	5.87	0.39982	0.99684	1.1651	0.22049	0.81339	0.99792	0.96608	-0.049786	0.026841	0.3636	0.72859	-0.45682	0.51139	0.61814	0.90151	-0.14959	0.07334	0.14022	0.75174	-0.41169	0.028303	0.062461	1.6541	0.72606	0.42684	0.97443	0.74229	-0.42994	0.59299	0.86732	0.77365	-0.37024	0.0042358	0.031349	0.47271	-1.081	0.54154	0.78022	1.2293	0.29789	0.71918	0.83367	0.86964	-0.20151	0.5708	0.76444	1.0151
NEG	212.001	1.44	0.40009	0.99684	0.93056	-0.10383	0.65459	0.99792	1.0421	0.059453	0.88065	0.99507	1.0078	0.011264	4.0706e-09	2.7499e-07	0.47209	-1.0829	1.4315e-07	4.1625e-06	0.5586	-0.84012	4.1352e-06	0.00013233	0.55108	-0.85966	0.85332	0.99104	0.99201	-0.01157	0.82566	0.95166	1.0164	0.023455	0.78388	0.83834	1.0054	0.0077584	0.42973	0.70043	1.0731	0.10181	0.31328	0.52545	1.197	0.25946	0.72851	0.86173	1.02
NEG	443.974	0.93	0.40026	0.99684	0.92346	-0.11488	0.14933	0.99792	0.88414	-0.17766	0.79662	0.99507	1.0171	0.02447	0.27738	0.37353	0.88883	-0.17003	0.00067885	0.0030018	0.68377	-0.54842	0.022674	0.052368	0.79109	-0.33809	0.65232	0.97443	1.0218	0.03115	0.17418	0.65093	1.1447	0.19493	0.015085	0.061971	1.5162	0.60041	0.67226	0.857	0.94014	-0.089059	0.41559	0.60234	1.0781	0.10848	0.048792	0.27332	1.2167
NEG	243.159	6.38	0.4024	0.99684	0.96138	-0.056818	0.92689	0.99792	0.99206	-0.011508	0.1435	0.63222	1.0984	0.1354	0.029769	0.05621	1.354	0.43726	0.0066646	0.019828	1.258	0.33118	0.001139	0.0045409	1.3428	0.42523	0.3758	0.97443	0.83837	-0.25434	0.5252	0.83125	0.87508	-0.19252	0.087371	0.18677	1.211	0.27616	0.38034	0.66641	1.0586	0.082181	0.32017	0.53042	1.1022	0.14039	0.19773	0.45647	1.1175
NEG	377.155	6.65	0.40252	0.99684	1.0325	0.046162	0.52563	0.99792	1.0198	0.028291	0.6628	0.97104	1.0128	0.018299	0.1304	0.20072	0.92861	-0.10686	0.44529	0.56937	0.96495	-0.051478	0.024331	0.055213	0.90249	-0.14801	0.12758	0.91172	1.1196	0.163	0.17139	0.65093	1.0975	0.13416	0.021881	0.075466	1.1708	0.22751	0.13636	0.43012	1.1133	0.15486	0.25456	0.48671	1.0936	0.12907	0.08948	0.33079	1.1338
NEG	539.097	1.49	0.40286	0.99684	0.95151	-0.071716	0.41669	0.99792	0.95941	-0.05978	0.65155	0.97104	0.99447	-0.0080043	2.5114e-08	6.7864e-07	0.55223	-0.85665	6.2086e-08	2.5165e-06	0.53714	-0.89663	0.00019795	0.0012804	0.63458	-0.65613	0.31214	0.97443	1.1918	0.25311	0.05192	0.54798	1.2945	0.37244	0.002755	0.025456	1.3563	0.43967	0.37486	0.66241	1.1343	0.18184	0.025056	0.20638	1.2917	0.36926	0.026305	0.22848	1.3315
NEG	312.07	1.28	0.40307	0.99684	0.95862	-0.060975	0.67993	0.99792	0.98223	-0.025874	0.076369	0.51887	0.90725	-0.14043	0.18797	0.27276	0.89822	-0.15486	0.56951	0.6808	0.96531	-0.050938	0.40609	0.51277	1.0872	0.12061	0.28316	0.97443	0.87124	-0.19886	0.08148	0.56693	0.8116	-0.30117	0.23221	0.37056	0.86279	-0.21292	0.90437	0.96479	1.0061	0.0088322	0.45882	0.63691	0.91142	-0.13381	0.20418	0.46566	0.86149
NEG	512.176	5.41	0.40542	0.99684	1.08	0.11101	0.56286	0.99792	1.1176	0.16042	0.49236	0.94283	1.0689	0.09611	1.3029e-05	7.0102e-05	0.59912	-0.73907	0.0024911	0.0089541	0.70892	-0.4963	0.000153	0.0010944	0.58418	-0.77552	0.4011	0.97443	1.1273	0.17284	0.17566	0.65123	1.2737	0.34902	0.0087102	0.046659	1.5537	0.63569	0.66666	0.857	0.99515	-0.007012	0.1254	0.35628	1.306	0.38519	0.11835	0.35725	1.2024
NEG	187.133	6.49	0.40598	0.99684	0.97169	-0.041432	0.023402	0.99792	0.92643	-0.11024	0.9818	0.99507	0.99874	-0.0018154	0.55856	0.65815	0.96636	-0.049361	0.36594	0.49825	0.95389	-0.0681	0.17148	0.26803	0.93062	-0.10373	0.23732	0.97443	1.0562	0.078938	0.040861	0.52116	1.1046	0.14351	0.032498	0.098795	1.0956	0.13172	0.22288	0.52221	1.0575	0.080707	0.16911	0.39697	1.0569	0.079772	0.31342	0.56459	1.0546
NEG	109.065	2.86	0.40688	0.99684	0.91121	-0.13415	0.54627	0.99792	1.0361	0.051144	0.30255	0.84941	0.88623	-0.17425	0.54134	0.64221	0.9164	-0.12595	0.85485	0.90469	0.94937	-0.074959	0.010059	0.026899	1.3744	0.45879	0.4515	0.97443	0.86326	-0.21213	0.57618	0.86284	0.88225	-0.18075	0.01637	0.064643	0.67619	-0.5645	0.21721	0.51187	1.2644	0.3385	0.43875	0.62038	1.1098	0.1503	0.93117	0.96366	1.1297
NEG	256.154	4.62	0.40701	0.99684	0.90299	-0.14722	0.94682	0.99792	0.97551	-0.035773	0.07861	0.51951	0.80996	-0.30408	0.059844	0.10293	0.69112	-0.53299	0.15686	0.26272	0.75549	-0.40451	0.044825	0.089945	1.4547	0.54069	0.24176	0.97443	1.2007	0.26388	0.1156	0.5925	1.1694	0.22575	0.015756	0.063835	0.68854	-0.53839	0.16791	0.45372	1.5161	0.60033	0.91634	0.9497	1.0081	0.011574	0.87001	0.93334	1.2982
NEG	166.923	9.97	0.40713	0.99684	0.97036	-0.043402	0.79833	0.99792	0.99176	-0.011942	0.85753	0.99507	1.0071	0.010174	0.064712	0.1099	0.90551	-0.14319	0.05674	0.11367	0.90579	-0.14275	0.14501	0.2381	0.92338	-0.115	0.67156	0.97443	0.98122	-0.027348	0.11562	0.5925	1.0793	0.11009	0.07882	0.1749	1.0855	0.11832	0.77778	0.90598	0.98496	-0.021867	0.52869	0.69652	1.0265	0.037739	0.92997	0.96366	0.99469
NEG	514.016	1.96	0.40805	0.99684	1.0578	0.081056	0.26209	0.99792	1.1342	0.18168	0.43945	0.91234	1.1004	0.13809	0.21479	0.30413	0.87976	-0.18481	0.10742	0.1938	0.82363	-0.27993	0.38269	0.48881	0.90261	-0.14783	0.11415	0.91172	1.4222	0.50808	0.095201	0.58132	1.4218	0.50771	0.27651	0.41347	1.237	0.30687	0.99712	0.99769	1.0041	0.005942	0.094989	0.32175	1.3851	0.46997	0.38263	0.62243	1.2959
NEG	172.99	1.14	0.40808	0.99684	0.85886	-0.21951	0.19371	0.99792	1.2505	0.32256	0.10014	0.56002	0.7679	-0.38101	0.00032959	0.0010803	0.48811	-1.0347	0.0045183	0.01442	0.59238	-0.75541	0.00063396	0.0029426	0.52125	-0.93995	0.72994	0.97647	0.96323	-0.054052	0.14256	0.60401	1.3345	0.41634	0.79916	0.85061	0.91154	-0.13363	0.59935	0.81069	0.91039	-0.13544	0.7729	0.86462	1.3965	0.48187	0.96066	0.98248	1.0496
NEG	301.156	6.92	0.40814	0.99684	1.1008	0.13852	0.46102	0.99792	1.0384	0.054401	0.3603	0.87449	0.88321	-0.17918	0.01037	0.022885	0.65351	-0.61373	0.0032735	0.011181	0.63044	-0.66557	0.79924	0.84438	0.97554	-0.035721	0.68239	0.97443	0.91419	-0.12943	0.7652	0.93583	0.9883	-0.016984	0.067976	0.16058	0.70045	-0.51365	0.063733	0.32347	0.77411	-0.36938	0.49627	0.66608	0.91631	-0.1261	0.16404	0.42183	0.91322
NEG	307.085	2.76	0.40845	0.99684	0.87617	-0.19071	0.85921	0.99792	0.97235	-0.040452	0.11581	0.57839	0.80731	-0.30881	8.9569e-08	1.5127e-06	0.4624	-1.1128	4.0413e-05	0.00032981	0.6314	-0.66338	1.9393e-05	0.00030833	0.58536	-0.77261	0.70808	0.97443	1.0726	0.10108	0.9944	0.99888	0.97995	-0.02922	0.24655	0.38289	0.88996	-0.16818	0.45904	0.72313	1.118	0.16088	0.21324	0.44611	1.1582	0.21194	0.75892	0.87891	1.1001
NEG	303.017	1.72	0.40876	0.99684	0.90067	-0.15093	0.65762	0.99792	0.92207	-0.11706	0.62769	0.96494	0.9557	-0.065376	0.00015217	0.00054907	0.56945	-0.81235	0.0069401	0.020434	0.72561	-0.46274	0.00027206	0.0015829	0.58401	-0.77593	0.53545	0.97443	0.79264	-0.33527	0.69311	0.90141	0.82904	-0.27048	0.014645	0.061294	1.5049	0.58968	0.033544	0.2635	1.3582	0.44173	0.058499	0.27475	1.2727	0.34786	0.089166	0.33079	1.297
NEG	361.162	6.57	0.40975	0.99684	1.0253	0.036109	0.48958	0.99792	0.97892	-0.030742	0.50947	0.94283	1.0274	0.039027	0.82773	0.87676	0.99343	-0.0095034	0.71649	0.79932	0.98826	-0.017032	0.49393	0.59174	0.9765	-0.034307	0.086454	0.90268	1.0728	0.10144	0.52869	0.83125	1.038	0.053854	0.38172	0.50408	1.0357	0.050592	0.048036	0.30423	1.1042	0.14297	0.23686	0.46605	1.0564	0.079195	0.37521	0.61573	1.0341
NEG	173.093	3.25	0.41214	0.99684	0.94524	-0.081247	0.95895	0.99792	1.0144	0.020622	0.11701	0.57839	0.88467	-0.17678	0.70157	0.7791	0.94146	-0.087031	0.72207	0.80406	0.93929	-0.090356	0.006389	0.018323	1.5538	0.63577	0.27657	0.97443	0.80594	-0.31126	0.55438	0.84902	0.85154	-0.23185	0.07598	0.17179	0.72739	-0.4592	0.20111	0.49605	1.2843	0.36103	0.95519	0.97584	1.0108	0.015441	0.94788	0.97446	1.1191
NEG	379.208	3.52	0.41308	0.99684	0.89833	-0.15469	0.65719	0.99792	1.0209	0.029876	0.026911	0.3636	0.72366	-0.46663	0.031296	0.058703	0.75003	-0.41497	0.82139	0.87538	1.0531	0.074659	0.47218	0.57274	1.2273	0.29545	0.23032	0.96577	0.8019	-0.31851	0.20444	0.6654	0.77661	-0.36474	0.0043827	0.031349	0.57938	-0.78742	0.6673	0.857	1.155	0.20788	0.79413	0.87469	0.97752	-0.032806	0.6147	0.78751	1.0189
NEG	200.128	5.75	0.4131	0.99684	1.1656	0.22109	0.69442	0.99792	1.0395	0.055921	0.19395	0.69866	0.87331	-0.19543	0.28561	0.38165	0.8928	-0.1636	0.015487	0.039234	0.74868	-0.41758	0.030211	0.065484	1.4564	0.5424	0.4314	0.97443	0.85279	-0.22974	0.85955	0.96461	0.95724	-0.063046	0.027756	0.088096	0.65409	-0.61244	0.12559	0.41275	1.3817	0.46647	0.42802	0.61219	1.0867	0.11991	0.98074	0.99002	1.1142
NEG	534.237	5.86	0.41386	0.99684	1.1589	0.21276	0.030548	0.99792	1.3151	0.39512	0.82393	0.99507	1.0481	0.06772	0.32393	0.42537	0.89173	-0.16533	0.60421	0.71056	0.95109	-0.072341	0.025473	0.057026	1.4292	0.51525	0.3188	0.97443	1.163	0.21784	0.26001	0.68217	1.16	0.21408	0.11494	0.22299	0.82563	-0.27644	0.076105	0.34538	1.3983	0.48365	0.065394	0.28707	1.2239	0.29148	0.42699	0.66044	1.2911
NEG	569.003	1.85	0.41404	0.99684	0.91695	-0.12509	0.06029	0.99792	0.77888	-0.36053	0.39448	0.8957	0.9342	-0.098202	0.34561	0.44948	0.80114	-0.31988	0.46209	0.58349	1.1054	0.14458	0.05522	0.10744	0.68724	-0.54112	0.98603	0.99735	0.98429	-0.022851	0.60956	0.8713	1.0382	0.054116	0.017528	0.06599	1.5008	0.58569	0.013279	0.19807	1.507	0.5917	0.16422	0.39101	1.1348	0.18242	0.17368	0.43165	1.2207
NEG	595.996	1.09	0.41487	0.99684	0.92705	-0.10927	0.61567	0.99792	0.91875	-0.12226	0.10612	0.56731	0.81768	-0.29038	8.0073e-05	0.00031613	0.58728	-0.76787	0.0015703	0.0061796	0.69884	-0.51697	0.28221	0.39756	0.90969	-0.13656	0.74469	0.98362	1.091	0.12559	0.35619	0.73455	0.83269	-0.26416	0.069618	0.16311	0.74852	-0.41788	0.88245	0.95884	1.037	0.05243	0.034485	0.23628	1.6416	0.71509	0.7654	0.88054	1.2196
NEG	238.074	1.02	0.41567	0.99684	0.91321	-0.13099	0.28979	0.99792	1.0706	0.098386	0.65152	0.97104	1.0344	0.048822	0.48732	0.59437	1.0401	0.056711	0.018343	0.04488	1.3464	0.42909	3.1015e-05	0.00039286	2.1664	1.1153	0.83396	0.99104	0.98073	-0.028066	0.12171	0.5925	0.75782	-0.40008	0.088698	0.18856	0.75279	-0.40969	0.50624	0.7562	0.84543	-0.24224	0.62775	0.76766	0.88752	-0.17215	0.057813	0.28998	0.69425
NEG	402.111	0.62	0.41597	0.99684	0.91833	-0.12291	0.36289	0.99792	0.90976	-0.13644	0.89446	0.99507	1.0192	0.027479	4.4829e-07	4.3961e-06	0.5588	-0.83959	2.8819e-05	0.00025031	0.6432	-0.63666	0.0011467	0.004557	0.69146	-0.53228	0.72873	0.97593	1.0528	0.074223	0.74084	0.92586	0.91574	-0.12699	0.076362	0.17219	1.2233	0.29074	0.76867	0.90309	1.0132	0.01895	0.61342	0.76036	1.0306	0.043419	0.1478	0.40118	1.1203
NEG	442.971	0.92	0.4172	0.99684	0.93749	-0.093121	0.070742	0.99792	0.8673	-0.2054	0.40094	0.89763	1.0941	0.12981	0.046791	0.083673	0.86169	-0.21476	4.2676e-06	5.58e-05	0.63187	-0.6623	0.0001612	0.0011053	0.72826	-0.45747	0.43859	0.97443	1.0694	0.096759	0.12663	0.5925	1.2281	0.29648	0.01721	0.065808	1.5029	0.58773	0.95784	0.98456	0.96778	-0.047247	0.29144	0.50872	1.1142	0.156	0.048169	0.27145	1.2367
NEG	391.195	5.13	0.41724	0.99684	1.0527	0.074121	0.91818	0.99792	0.99434	-0.0081868	0.33329	0.85678	0.91775	-0.12382	0.00045688	0.0014356	0.67022	-0.57729	9.9924e-05	0.00064592	0.66731	-0.58356	0.16143	0.25659	0.87608	-0.19086	0.6782	0.97443	1.0507	0.07134	0.051404	0.54798	1.1904	0.2515	0.34073	0.47475	0.88348	-0.17873	0.024634	0.24158	1.3005	0.37906	0.02716	0.20811	1.2071	0.27152	0.043955	0.26262	1.2738
NEG	616.16	2.36	0.41872	0.99684	0.96018	-0.058621	0.12481	0.99792	0.92409	-0.11389	0.15598	0.64489	0.92977	-0.10505	0.09431	0.15169	0.9034	-0.14657	0.44125	0.56658	0.95845	-0.061225	0.011152	0.029073	0.83516	-0.25987	0.19056	0.95607	0.86554	-0.20834	0.7782	0.94248	0.9496	-0.074602	0.02782	0.088096	0.79184	-0.33672	0.24885	0.54919	1.0964	0.13273	0.15728	0.38864	1.133	0.18008	0.34294	0.58817	1.1153
NEG	524.066	0.62	0.4203	0.99684	1.1026	0.14091	0.11536	0.99792	1.2181	0.28461	0.23566	0.77588	0.88768	-0.17188	0.027302	0.0522	0.77233	-0.37272	0.01498	0.038107	0.76203	-0.39209	0.83224	0.86867	1.0075	0.01079	0.84671	0.99104	1.0454	0.064075	0.81024	0.94735	1.012	0.017263	0.011588	0.054812	0.65218	-0.61665	0.23258	0.5346	1.2639	0.33786	0.016314	0.19676	1.4157	0.50155	0.63073	0.79976	1.2124
NEG	168.031	0.72	0.42108	0.99684	0.91524	-0.12777	0.61675	0.99792	1.0419	0.059261	0.91956	0.99507	0.97307	-0.039385	0.0009589	0.0027244	0.68513	-0.54556	0.04649	0.096636	0.8329	-0.26379	6.3089e-05	0.00062882	0.60576	-0.72319	0.7111	0.97443	0.99782	-0.0031429	0.54733	0.84494	1.078	0.1084	0.10263	0.20647	1.1935	0.25515	0.020671	0.22751	1.28	0.35611	0.0098735	0.15273	1.3218	0.40246	0.033485	0.2414	1.2551
NEG	328.121	6	0.42137	0.99684	0.90501	-0.14399	0.35659	0.99792	1.0812	0.11269	0.21205	0.7284	0.87289	-0.19613	0.0020558	0.0053694	0.60187	-0.73247	0.2058	0.32607	0.81515	-0.29487	0.93113	0.94354	1.0707	0.098522	0.80821	0.99104	1.179	0.23761	0.40833	0.76951	0.90592	-0.14255	0.0010028	0.015915	0.57602	-0.7958	0.046733	0.30067	1.7193	0.78179	0.46005	0.63716	1.1097	0.15012	0.99366	0.99529	1.1879
NEG	174.987	1.13	0.42141	0.99684	0.84884	-0.23644	0.18012	0.99792	1.2773	0.35308	0.11542	0.57839	0.75678	-0.40206	0.00029652	0.00098247	0.46265	-1.112	0.0048175	0.015216	0.57456	-0.79948	0.0005775	0.0027498	0.49385	-1.0179	0.74969	0.98362	0.93595	-0.095499	0.15071	0.61706	1.3498	0.43279	0.77481	0.83435	0.8986	-0.15425	0.61048	0.81887	0.89809	-0.15507	0.78107	0.867	1.4468	0.53282	0.96298	0.98402	1.0513
NEG	213.999	1.44	0.42172	0.99684	0.92835	-0.10726	0.6087	0.99792	1.0502	0.070654	0.83329	0.99507	1.0138	0.019769	5.7549e-09	3.0878e-07	0.4469	-1.162	2.9561e-07	7.0601e-06	0.53952	-0.89024	6.0945e-06	0.0001537	0.53096	-0.91332	0.92068	0.99216	0.99713	-0.0041427	0.7983	0.94662	1.018	0.025758	0.77589	0.83435	1.0021	0.0029979	0.39421	0.67611	1.086	0.11904	0.28111	0.50229	1.2337	0.30301	0.71833	0.85361	1.0212
NEG	277.02	1.89	0.42478	0.99684	0.80225	-0.31787	0.76655	0.99792	1.0075	0.010831	0.75088	0.98449	0.92243	-0.11649	0.98235	0.98797	1.0178	0.025513	0.036107	0.079109	0.71702	-0.47991	0.76329	0.82211	1.1462	0.19686	0.11481	0.91172	1.541	0.62386	0.44017	0.79178	0.83255	-0.2644	0.0054242	0.035653	2.0054	1.0039	0.00034778	0.076545	2.06	1.0427	0.00054258	0.059485	2.4492	1.2923	0.043133	0.26186	1.8087
NEG	273.169	5.44	0.42522	0.99684	0.8556	-0.22499	0.42277	0.99792	0.88432	-0.17737	0.86761	0.99507	1.0301	0.042852	0.010613	0.023379	0.72611	-0.46174	0.087484	0.16391	0.81901	-0.28805	0.13944	0.23037	0.84841	-0.23717	0.87775	0.99104	1.0121	0.017338	0.58465	0.8651	1.0487	0.068599	0.0041908	0.031264	1.5284	0.61202	0.079895	0.34538	1.2152	0.28122	0.50883	0.67622	1.0912	0.12596	0.032113	0.23957	1.4859
NEG	472.147	3.97	0.42617	0.99684	1.0968	0.13326	0.26814	0.99792	0.93131	-0.10266	0.61326	0.96494	1.0765	0.10629	2.5551e-05	0.00012379	0.57205	-0.80579	2.2005e-06	3.2632e-05	0.56335	-0.82789	0.00087326	0.0037259	0.62946	-0.66782	0.15204	0.94812	1.3059	0.38505	0.016686	0.482	1.5687	0.64956	0.016373	0.064643	1.3681	0.45218	0.60535	0.81427	0.86197	-0.21429	0.38001	0.5726	1.1278	0.17346	0.26143	0.52025	1.1504
NEG	290.94	0.28	0.42667	0.99684	0.94505	-0.08153	0.97345	0.99792	1.0025	0.0035739	0.653	0.97104	1.0391	0.055275	0.48058	0.58733	0.97776	-0.03245	0.00019138	0.0010926	0.74966	-0.41569	0.069698	0.13039	0.90145	-0.14968	0.15713	0.95607	1.1718	0.22871	0.041083	0.52116	1.2142	0.28003	0.09949	0.20108	1.1833	0.24281	0.12444	0.41275	1.1105	0.15127	0.077169	0.29644	1.2413	0.31186	0.32549	0.57195	1.3047
NEG	174.022	2.44	0.42843	0.99684	1.1008	0.13853	0.86039	0.99792	1.0225	0.032131	0.27117	0.83479	1.1549	0.20779	0.035631	0.065549	0.68794	-0.53964	2.2302e-05	0.00021165	0.4265	-1.2294	0.49904	0.5961	0.95802	-0.06188	0.10403	0.91172	1.2964	0.37448	0.24977	0.67423	1.1254	0.17039	0.013665	0.059136	1.436	0.52207	0.84057	0.94216	1.0381	0.05389	0.34736	0.55286	1.1887	0.24943	0.82102	0.91067	1.0263
NEG	101.06	1.67	0.42863	0.99684	1.0825	0.11434	0.29437	0.99792	1.0811	0.11249	0.72497	0.98449	1.0293	0.041681	0.073246	0.12268	0.82229	-0.28229	0.022033	0.052328	0.78566	-0.34801	0.89423	0.91996	1.0474	0.066874	0.4886	0.97443	0.91512	-0.12796	0.95365	0.99625	0.98554	-0.021016	0.42455	0.54515	0.91654	-0.12574	0.98805	0.99727	0.97389	-0.038172	0.10208	0.32852	1.1553	0.20831	0.59058	0.77553	0.95697
NEG	375.13	2.79	0.42867	0.99684	1.0469	0.066095	0.62485	0.99792	0.95324	-0.069096	0.87672	0.99507	0.94074	-0.088134	0.53732	0.63869	0.99606	-0.0056939	0.89523	0.92899	0.87796	-0.18777	0.53331	0.62658	1.1616	0.2161	0.051318	0.90268	1.3367	0.41866	0.45368	0.79667	1.0248	0.035312	0.66668	0.74876	1.0575	0.080675	0.73354	0.88491	0.84782	-0.23818	0.86572	0.91461	1.039	0.055211	0.026849	0.23018	0.54151
NEG	247.994	0.81	0.42928	0.99684	0.90411	-0.14543	0.56382	0.99792	1.0379	0.053657	0.76023	0.98548	1.0428	0.060523	6.2751e-05	0.00026132	0.65389	-0.61289	0.0062741	0.018884	0.80587	-0.31139	0.00056406	0.0027111	0.7189	-0.47613	0.8181	0.99104	1.0228	0.032528	0.37304	0.74451	0.92409	-0.11389	0.44032	0.5589	0.93682	-0.094149	0.4522	0.71974	1.0585	0.082053	0.26845	0.4973	1.0973	0.13393	0.65355	0.8138	1.0484
NEG	343.172	5.41	0.43038	0.99684	0.93116	-0.1029	0.9608	0.99792	0.99954	-0.00066406	0.93254	0.99507	0.99335	-0.009626	0.0057712	0.013496	0.78939	-0.34119	0.054239	0.10974	0.86379	-0.21125	0.0058861	0.017199	0.77034	-0.37643	0.85348	0.99104	0.9418	-0.086513	0.769	0.93583	0.92919	-0.10596	0.28862	0.42699	1.1086	0.14869	0.011179	0.19194	1.5637	0.64492	0.16289	0.39069	1.1693	0.22569	0.1488	0.40209	1.1721
NEG	173.993	1.13	0.43069	0.99684	0.84818	-0.23755	0.19025	0.99792	1.2719	0.34703	0.11636	0.57839	0.75398	-0.4074	0.00035167	0.0011465	0.46454	-1.1061	0.0050626	0.015907	0.57308	-0.80319	0.00063401	0.0029426	0.49165	-1.0243	0.72392	0.97443	0.94951	-0.074739	0.14444	0.60637	1.3639	0.44779	0.78298	0.83812	0.90224	-0.14841	0.59056	0.80631	0.90567	-0.14295	0.7294	0.84072	1.4738	0.55954	0.98623	0.99112	1.0537
NEG	227.128	3.37	0.43146	0.99684	0.96239	-0.055301	0.26728	0.99792	0.91471	-0.12862	0.056611	0.48532	0.85231	-0.23055	5.7555e-09	3.0878e-07	0.45255	-1.1438	9.8049e-08	3.5067e-06	0.52591	-0.92711	0.0032432	0.010693	0.70504	-0.50423	0.67936	0.97443	1.0673	0.093905	0.37073	0.74146	1.0995	0.13686	0.023758	0.079586	1.3302	0.41164	0.11484	0.39447	1.1751	0.2328	0.078388	0.29729	1.3014	0.38005	0.25849	0.51698	1.1841
NEG	401.181	3.03	0.43227	0.99684	1.0679	0.094719	0.30152	0.99792	1.0981	0.13507	0.021679	0.34374	1.3722	0.45652	0.0048784	0.011586	0.70867	-0.49682	0.00040355	0.0019551	0.61871	-0.69266	0.17017	0.26666	0.87894	-0.18617	0.72328	0.97443	0.92717	-0.1091	0.99349	0.99888	0.84373	-0.24515	0.027231	0.087601	1.5717	0.65233	0.93375	0.97326	0.94785	-0.077269	0.78567	0.8701	1.0165	0.023647	0.11932	0.35725	1.2255
NEG	243.999	1.54	0.43415	0.99684	0.89946	-0.15287	0.70046	0.99792	1.0217	0.031017	0.87831	0.99507	0.98397	-0.023311	3.581e-06	2.2446e-05	0.53678	-0.89759	0.002632	0.0093857	0.7324	-0.44929	0.00028718	0.0016472	0.6198	-0.69012	0.81916	0.99104	1.0353	0.050082	0.50165	0.8166	1.041	0.057924	0.081779	0.17695	1.2575	0.33051	0.097264	0.36504	1.3871	0.4721	0.044856	0.26544	1.2655	0.33974	0.10965	0.3535	1.4431
NEG	166.017	0.35	0.43456	0.99684	0.91587	-0.12679	0.66037	0.99792	0.9349	-0.09712	0.0011369	0.09613	0.68738	-0.54082	0.73421	0.80475	1.072	0.10035	0.92086	0.94416	0.98512	-0.021628	0.00021879	0.0013567	1.7388	0.79813	0.71787	0.97443	0.77274	-0.37195	0.34942	0.73336	0.7171	-0.47975	0.0064654	0.039707	0.4794	-1.0607	0.37197	0.66225	0.80915	-0.30553	0.25355	0.48631	0.73654	-0.44117	0.079064	0.32323	0.67273
NEG	594.994	1.09	0.43477	0.99684	0.9284	-0.10718	0.8947	0.99792	0.95577	-0.065272	0.086235	0.53819	0.81083	-0.30252	5.7126e-05	0.00024374	0.56979	-0.8115	0.00054385	0.0024955	0.67821	-0.5602	0.34042	0.45538	0.93169	-0.10209	0.62474	0.97443	1.0974	0.13408	0.28523	0.6972	0.79371	-0.33332	0.061084	0.14796	0.72396	-0.46602	0.80076	0.92499	1.1035	0.14207	0.066528	0.28754	1.5336	0.61692	0.89549	0.94725	1.2352
NEG	340.124	5.32	0.43487	0.99684	0.92738	-0.10877	0.39617	0.99792	0.92592	-0.11104	0.64115	0.97104	0.96147	-0.056688	5.3233e-07	5.0179e-06	0.52921	-0.9181	1.5156e-05	0.00015107	0.65751	-0.60491	7.9995e-05	0.00071525	0.61272	-0.7067	0.084747	0.90268	1.2567	0.32968	0.048191	0.54767	1.2805	0.35674	0.94905	0.96493	0.96856	-0.04609	0.36512	0.65679	1.0817	0.11332	0.052699	0.27188	1.274	0.34941	0.8591	0.93274	0.99977
NEG	411.317	9.29	0.43492	0.99684	0.97105	-0.04238	0.57902	0.99792	1.0345	0.048917	0.051425	0.46834	1.0723	0.10072	0.16644	0.24773	0.93147	-0.10241	0.3203	0.45019	0.95164	-0.071506	0.33004	0.44637	0.95378	-0.068271	0.43863	0.97443	0.94561	-0.080685	0.87093	0.9725	1.0044	0.0064014	0.82037	0.86698	0.98441	-0.022663	0.33153	0.63475	1.0628	0.087919	0.38665	0.57974	1.0404	0.057095	0.80965	0.90324	0.9895
NEG	275.058	2.6	0.43498	0.99684	1.099	0.13625	0.14665	0.99792	1.1777	0.23603	0.33863	0.85678	1.1271	0.17262	0.0076782	0.017336	0.70052	-0.51351	0.037345	0.081382	0.77945	-0.35947	0.00085595	0.0036779	0.62964	-0.6674	0.21876	0.96026	1.1627	0.21747	0.26921	0.68741	1.1334	0.18067	0.034849	0.10138	1.4577	0.54365	0.60963	0.81887	0.98185	-0.026424	0.16056	0.38864	1.1892	0.25004	0.29163	0.54725	1.1388
NEG	213.004	1.44	0.43591	0.99684	0.93272	-0.10049	0.64159	0.99792	1.0442	0.062459	0.8448	0.99507	1.0121	0.017327	4.5005e-09	2.8803e-07	0.45629	-1.132	2.1425e-07	5.5432e-06	0.54814	-0.86739	5.7542e-06	0.00015211	0.53947	-0.8904	0.87723	0.99104	0.99395	-0.0087514	0.81134	0.94773	1.0179	0.025539	0.76399	0.82652	1.0054	0.0077984	0.39987	0.68006	1.0831	0.11517	0.28921	0.50675	1.2189	0.28555	0.71883	0.85361	1.0189
NEG	416.983	4.13	0.43727	0.99684	1.0337	0.047772	0.30311	0.99792	0.94994	-0.074088	0.1998	0.70628	1.0603	0.084457	0.051985	0.091217	1.135	0.18272	0.0095182	0.025893	1.1495	0.20096	0.81373	0.85431	1.0102	0.014653	0.77509	0.98447	0.98967	-0.014974	0.079599	0.56693	1.0916	0.12644	0.13365	0.24923	1.087	0.12034	0.15725	0.44787	0.91468	-0.12866	0.98704	0.99337	0.99711	-0.0041771	0.60524	0.7835	0.96963
NEG	329.102	4.88	0.43732	0.99684	0.92472	-0.11291	0.87384	0.99792	0.99679	-0.0046389	0.087191	0.53819	0.85227	-0.23061	2.127e-07	2.6374e-06	0.59103	-0.75869	0.010926	0.029137	0.80759	-0.30831	0.0084485	0.023296	0.78323	-0.35248	0.97849	0.99735	0.98122	-0.027357	0.35625	0.73455	0.84314	-0.24616	0.04818	0.1282	0.72841	-0.45718	0.23696	0.53788	1.1498	0.20137	0.57928	0.73347	1.1233	0.16769	0.14874	0.40209	0.84495
NEG	344.935	1.97	0.43828	0.99684	0.9616	-0.05649	0.3835	0.99792	0.95839	-0.061316	0.45287	0.91894	0.96425	-0.052516	0.0059577	0.013852	1.2005	0.26369	0.074564	0.14212	1.1375	0.18582	0.14758	0.23896	1.0833	0.11549	0.16986	0.95607	1.1463	0.19704	0.025357	0.50046	1.2035	0.26721	0.093259	0.19253	1.1494	0.20088	0.51444	0.75794	0.95936	-0.059855	0.54454	0.70971	1.0433	0.061154	0.36672	0.60588	1.0737
NEG	366.118	2.98	0.43846	0.99684	0.92137	-0.11816	0.95365	0.99792	1.0422	0.059622	0.6732	0.97512	0.98262	-0.025296	2.931e-06	1.8858e-05	0.4857	-1.0419	0.00054821	0.0025061	0.66507	-0.58841	0.00015967	0.0011032	0.50584	-0.98325	0.81134	0.99104	0.80221	-0.31794	0.94224	0.99625	0.84603	-0.24122	0.62445	0.71567	0.8818	-0.18147	0.18061	0.47333	1.2771	0.35286	0.4673	0.64354	1.109	0.14927	0.37156	0.61138	1.1292
NEG	342.137	6.45	0.43851	0.99684	0.94296	-0.084739	0.35942	0.99792	1.0987	0.13581	0.90869	0.99507	0.9946	-0.0078138	0.079235	0.13109	0.74293	-0.4287	0.99855	0.99916	0.97817	-0.031848	0.19138	0.29054	1.3115	0.39124	0.69051	0.97443	0.93784	-0.092582	0.050452	0.54798	1.2603	0.33372	0.28899	0.42699	0.83303	-0.26356	0.87562	0.95884	0.96675	-0.048782	0.15458	0.38677	1.1641	0.21918	0.66587	0.82287	1.1276
NEG	250.145	7.75	0.4388	0.99684	0.9107	-0.13495	0.18971	0.99792	0.87178	-0.19797	0.46832	0.929	1.0691	0.096351	0.62924	0.719	1.0694	0.096821	0.8442	0.89654	1.0137	0.019698	0.55941	0.64955	0.96698	-0.048443	0.95743	0.9933	0.97684	-0.033808	0.48637	0.81128	1.0701	0.097777	0.1978	0.33176	1.177	0.23515	0.38867	0.67517	1.1327	0.1798	0.13555	0.37099	1.1389	0.18762	0.071739	0.31155	1.1824
NEG	583.53	9.79	0.44192	0.99684	0.97148	-0.041741	0.22785	0.99792	0.95222	-0.070638	0.80993	0.99507	0.99234	-0.011088	0.93708	0.96321	1.007	0.010015	0.56602	0.67811	0.96764	-0.047462	0.96635	0.97321	0.99376	-0.0090249	0.75427	0.98362	1.0087	0.012542	0.44308	0.79178	1.0444	0.062675	0.16548	0.28934	1.0676	0.094306	0.14869	0.44224	1.0856	0.11853	0.22211	0.45468	1.0592	0.082969	0.19727	0.45647	1.047
NEG	732.95	0.92	0.44212	0.99684	1.0701	0.09781	0.31122	0.99792	0.90163	-0.14939	0.51471	0.94283	0.92964	-0.10526	0.40119	0.50712	0.93598	-0.095453	0.78273	0.8453	1.0234	0.033385	0.65793	0.73397	0.98629	-0.019914	0.73853	0.97933	0.72806	-0.45788	0.88625	0.98055	0.81853	-0.2889	0.0050273	0.034344	0.40177	-1.3156	0.058168	0.31799	1.3859	0.47086	0.85296	0.90744	0.97687	-0.033759	0.57808	0.76824	0.95139
NEG	695.176	3.9	0.44247	0.99684	1.1074	0.14716	0.94375	0.99792	1.0005	0.00073885	0.42823	0.91196	1.1047	0.14366	6.6221e-06	3.909e-05	0.54729	-0.86962	5.3764e-06	6.6037e-05	0.50545	-0.98436	0.00096508	0.0039513	0.61885	-0.69235	0.89699	0.99111	0.84664	-0.24018	0.71093	0.90903	0.92845	-0.1071	0.046509	0.12568	1.4822	0.56774	0.77694	0.90598	1.0033	0.0047969	0.4217	0.60685	1.0737	0.10257	0.15514	0.41101	1.2988
NEG	246.094	1.26	0.44374	0.99684	1.0961	0.13241	0.045958	0.99792	1.1603	0.21447	0.51888	0.94283	0.96019	-0.058615	0.72095	0.79409	0.95102	-0.072446	0.038452	0.083235	1.2741	0.34947	0.0021554	0.0075315	1.4281	0.51407	0.18071	0.95607	1.2104	0.27543	0.19486	0.66001	0.8482	-0.23752	0.0268	0.086442	0.74019	-0.43404	0.46091	0.72411	1.1326	0.17959	0.28179	0.50243	1.3226	0.40342	0.76533	0.88054	1.0164
NEG	128.034	0.39	0.44506	0.99684	1.0472	0.066596	0.18435	0.99792	1.087	0.12039	0.6754	0.97624	1.0377	0.053441	0.0010454	0.0029359	0.76382	-0.3887	8.2766e-05	0.00056861	0.7395	-0.43539	0.019086	0.044978	0.83928	-0.25278	0.42904	0.97443	1.1294	0.17556	0.41532	0.77011	1.0641	0.089601	0.60283	0.7007	0.8963	-0.15795	0.10306	0.37749	1.2783	0.35417	0.019774	0.2048	1.3043	0.38327	0.34761	0.592	0.93357
NEG	431.121	3.98	0.44539	0.99684	0.94029	-0.088821	0.050504	0.99792	0.85225	-0.23066	0.018435	0.32024	0.80673	-0.30985	2.2747e-08	6.7463e-07	0.46852	-1.0938	1.941e-06	2.9318e-05	0.49131	-1.0253	0.00015717	0.0010971	0.577	-0.79335	0.84884	0.99104	1.0106	0.015259	0.15282	0.61943	1.3038	0.38273	0.070155	0.16406	1.3269	0.40808	0.64801	0.84457	1.0171	0.024429	0.62052	0.76372	1.0869	0.12024	0.17828	0.43271	1.3108
NEG	151.06	0.4	0.44567	0.99684	0.92407	-0.11393	0.37643	0.99792	1.0854	0.11827	0.41724	0.9005	0.92514	-0.11226	0.00027118	0.00091855	0.66245	-0.59412	0.0083715	0.023619	0.77757	-0.36296	0.041975	0.08546	0.81723	-0.29119	0.59963	0.97443	0.95955	-0.059568	0.4677	0.80803	0.93559	-0.09605	0.089705	0.18895	0.85831	-0.22043	0.18142	0.47443	1.2513	0.32341	0.076743	0.29644	1.1968	0.2592	0.97435	0.98981	1.0848
NEG	330.091	1.71	0.44999	0.99684	1.0448	0.063163	0.51556	0.99792	0.95898	-0.060421	0.65634	0.97104	1.0192	0.027445	5.0004e-05	0.00021716	1.3459	0.42854	0.021308	0.051206	1.1829	0.24228	0.00073255	0.0032629	1.2659	0.3402	0.90725	0.99111	0.98175	-0.026567	0.76664	0.93583	1.0037	0.0053903	0.51887	0.62844	1.0481	0.067806	0.91055	0.96563	0.99587	-0.0059692	0.83247	0.89654	1.0122	0.017562	0.67684	0.82884	0.99489
NEG	329.083	0.58	0.45033	0.99684	0.91916	-0.12161	0.75423	0.99792	0.99878	-0.0017591	0.29684	0.84941	1.0966	0.13305	0.013336	0.028154	0.82968	-0.26937	0.31112	0.44145	0.95249	-0.070226	0.0018533	0.0067273	0.77538	-0.36703	0.25978	0.97443	0.83163	-0.26599	0.40914	0.76951	0.88878	-0.17011	0.20168	0.33732	1.1152	0.15729	0.089661	0.35322	1.1339	0.18128	0.63245	0.76993	1.0405	0.05729	0.24857	0.5108	1.1051
NEG	154.021	2.18	0.45175	0.99684	0.92195	-0.11724	0.94626	0.99792	0.97365	-0.03852	0.70363	0.98117	1.0253	0.035984	2.8557e-06	1.857e-05	0.58408	-0.77576	0.0008942	0.0038559	0.70977	-0.49458	0.00050267	0.002459	0.63993	-0.64401	0.47835	0.97443	1.1452	0.19562	0.45929	0.79899	1.0804	0.11159	0.018647	0.069131	1.3358	0.4177	0.34338	0.63931	1.0635	0.08883	0.092427	0.31898	1.2041	0.26798	0.0928	0.33585	1.1671
NEG	347.193	5.09	0.45254	0.99684	1.2166	0.28286	0.2283	0.99792	1.2748	0.35025	0.74174	0.98449	0.94711	-0.078392	0.050276	0.088603	0.73401	-0.44613	0.040067	0.086233	0.71985	-0.47423	0.061646	0.11768	0.75707	-0.4015	0.3545	0.97443	1.1581	0.2117	0.067634	0.55875	1.3285	0.40983	0.16676	0.29093	0.75122	-0.4127	0.95419	0.9833	0.94925	-0.075142	0.75971	0.86015	0.92775	-0.10819	0.71452	0.85355	0.90248
NEG	214.071	0.67	0.45293	0.99684	0.95054	-0.073182	0.60739	0.99792	1.0424	0.059944	0.026295	0.36334	0.85098	-0.2328	0.034254	0.063399	0.83837	-0.25435	0.19667	0.31384	0.91276	-0.1317	0.52379	0.61837	1.1143	0.15614	0.6952	0.97443	0.99264	-0.010662	0.36896	0.74088	1.0279	0.039759	0.0010211	0.015918	0.49722	-1.008	0.31715	0.61705	1.1768	0.23484	0.41813	0.60457	1.0924	0.12754	0.77375	0.88428	1.0294
NEG	145.048	3.58	0.45341	0.99684	0.94818	-0.076765	0.68202	0.99792	1.032	0.045406	0.92909	0.99507	1.0038	0.0055424	0.030231	0.056905	0.81718	-0.29128	0.41547	0.54265	0.93194	-0.10169	0.56663	0.65622	0.95105	-0.072407	0.67433	0.97443	1.0527	0.074054	0.69257	0.90141	1.0106	0.015176	0.59336	0.69378	0.97477	-0.036871	0.41689	0.6938	0.89932	-0.15309	0.84366	0.89989	0.96469	-0.051867	0.059305	0.29305	0.78821
NEG	447.995	1.45	0.45447	0.99684	0.96394	-0.05299	0.70644	0.99792	1.0243	0.034605	0.49152	0.94283	1.034	0.048238	3.4514e-07	3.5592e-06	0.63572	-0.65354	4.5072e-08	2.1811e-06	0.66341	-0.59202	1.9076e-06	7.7323e-05	0.64864	-0.62452	0.80952	0.99104	0.99948	-0.00074989	0.5432	0.8441	1.0766	0.1065	0.37084	0.495	1.0641	0.089579	0.29073	0.59517	1.0931	0.1284	0.24188	0.47211	1.1939	0.25564	0.71316	0.85355	1.0171
NEG	274.009	1.88	0.45507	0.99684	0.90548	-0.14324	0.78951	0.99792	0.95175	-0.07135	0.79034	0.99507	0.96999	-0.043961	2.1044e-06	1.4957e-05	0.56884	-0.81391	0.00011526	0.00071145	0.68529	-0.54522	0.00050172	0.002459	0.66268	-0.59362	0.80453	0.99104	1.0702	0.097939	0.44792	0.79514	1.0726	0.10105	0.021974	0.07548	1.4073	0.4929	0.01512	0.19984	1.3731	0.45745	0.021081	0.20507	1.3519	0.43497	0.059475	0.29305	1.2557
NEG	433.208	4.48	0.45565	0.99684	0.90886	-0.13787	0.80937	0.99792	1.013	0.018649	0.78912	0.99507	0.97899	-0.030641	2.1338e-06	1.4998e-05	0.57318	-0.80294	0.011334	0.030091	0.76458	-0.38726	0.0019738	0.0070384	0.70432	-0.50569	0.75252	0.98362	1.0203	0.029048	0.16269	0.63817	1.1807	0.23962	0.79954	0.85061	0.93507	-0.096854	0.1849	0.47936	1.1506	0.20235	0.19123	0.41895	1.134	0.18136	0.5884	0.77465	1.0539
NEG	281.062	2.07	0.45675	0.99684	0.92711	-0.10919	0.79674	0.99792	1.0188	0.026879	0.31095	0.85352	0.91016	-0.13581	5.9642e-06	3.5844e-05	0.61129	-0.71006	0.00863	0.02418	0.78347	-0.35205	0.04318	0.087366	0.82563	-0.27644	0.93652	0.9933	1.0351	0.049714	0.55572	0.84975	0.90598	-0.14245	0.057399	0.14303	0.78279	-0.35331	0.65413	0.84981	1.1261	0.17136	0.62752	0.76766	0.95306	-0.069357	0.41053	0.64917	0.96161
NEG	350.004	4.99	0.46028	0.99684	1.0587	0.082276	0.088089	0.99792	1.1828	0.24216	0.055329	0.48057	1.2235	0.29105	0.37191	0.47755	0.93967	-0.089771	0.31945	0.4496	0.91932	-0.12137	0.27416	0.38855	0.94303	-0.084617	0.18636	0.95607	1.2354	0.30492	0.12059	0.5925	1.2555	0.3283	0.022221	0.076114	1.5157	0.59997	0.045776	0.30013	1.2657	0.3399	0.020214	0.2048	1.3927	0.47793	0.26964	0.5285	1.1699
NEG	401.108	0.62	0.46034	0.99684	0.93236	-0.10104	0.37674	0.99792	0.91617	-0.12632	0.89739	0.99507	1.0151	0.021579	3.5706e-07	3.6182e-06	0.57161	-0.80688	2.6004e-05	0.00023534	0.62176	-0.68557	0.0015048	0.0056423	0.68914	-0.53713	0.83883	0.99104	1.0156	0.022305	0.84062	0.95594	0.88292	-0.17965	0.35038	0.48142	1.0759	0.10549	0.79547	0.92123	1.0266	0.037852	0.64959	0.78363	1.0251	0.035734	0.68717	0.83728	1.0228
NEG	159.065	2.04	0.46046	0.99684	0.90183	-0.14908	0.96088	0.99792	0.98976	-0.01485	0.63919	0.97104	0.96825	-0.04655	0.0001797	0.00063706	0.59913	-0.73906	0.0012021	0.0049082	0.66816	-0.58174	0.010718	0.02827	0.71941	-0.47512	0.66205	0.97443	0.97576	-0.035404	0.89799	0.98303	0.96804	-0.046856	0.13825	0.25421	1.1119	0.15308	0.0089525	0.1728	1.5206	0.60466	0.13081	0.3665	1.1579	0.21146	0.028141	0.23258	1.3008
NEG	423.094	2.37	0.46116	0.99684	0.94873	-0.075933	0.67061	0.99792	0.97131	-0.041991	0.57031	0.95623	1.041	0.057941	0.026218	0.050433	0.86179	-0.21459	0.15383	0.25909	0.91561	-0.12719	0.023513	0.053844	0.84447	-0.24388	0.75968	0.98447	1.0253	0.036083	0.78212	0.94322	0.96733	-0.047926	0.72285	0.79296	1.0396	0.056082	0.3496	0.6451	1.0788	0.1094	0.17797	0.40776	1.1548	0.20764	0.98406	0.99002	0.99779
NEG	132.08	3.98	0.46189	0.99684	0.94697	-0.078615	0.11698	0.99792	0.88937	-0.16914	0.23711	0.77716	0.91592	-0.12671	2.4079e-07	2.8706e-06	0.54247	-0.88238	0.00010832	0.00067896	0.65223	-0.61656	0.00014168	0.0010555	0.62744	-0.67244	0.90072	0.99111	1.0106	0.01521	0.17371	0.65093	1.2446	0.31565	0.023756	0.079586	1.2799	0.356	0.88882	0.95936	0.99817	-0.0026453	0.069655	0.29049	1.253	0.32539	0.10205	0.34591	1.2483
NEG	463	0.92	0.46196	0.99684	1.0676	0.094358	0.5512	0.99792	0.94793	-0.077148	0.054402	0.48057	0.8405	-0.25067	0.0075782	0.01716	0.76238	-0.39142	0.12846	0.2238	0.86511	-0.20904	0.24318	0.35281	0.90053	-0.15115	0.65116	0.97443	0.69294	-0.52919	0.47484	0.81128	0.62691	-0.67368	0.0016997	0.020668	0.32557	-1.619	0.034052	0.26374	1.5383	0.62135	0.43482	0.61749	1.1032	0.14166	0.43908	0.67069	0.94785
NEG	364.045	1.65	0.46343	0.99684	0.94422	-0.082801	0.59174	0.99792	0.9553	-0.065969	0.5087	0.94283	1.0425	0.060113	0.095698	0.15332	0.86135	-0.21533	0.0037116	0.012198	0.7795	-0.35938	0.27199	0.38638	0.91932	-0.12136	0.51364	0.97443	0.88776	-0.17176	0.58551	0.8651	1.0309	0.043842	0.31951	0.45494	0.8225	-0.28191	0.71468	0.87429	0.93659	-0.094513	0.84137	0.89932	0.99597	-0.0058277	0.33368	0.58245	0.92311
NEG	309.169	6.65	0.46368	0.99684	0.98125	-0.027311	0.58994	0.99792	0.98609	-0.020205	0.36392	0.87802	0.97777	-0.032427	0.31522	0.41573	0.96136	-0.056853	0.23617	0.36008	0.95766	-0.06242	0.096011	0.17069	0.94536	-0.081057	0.56615	0.97443	1.0198	0.028346	0.12801	0.5925	1.0582	0.081599	0.22422	0.36347	1.0403	0.057003	0.095954	0.36414	1.0717	0.099891	0.079212	0.29729	1.0636	0.088923	0.20312	0.46514	1.047
NEG	482.985	1.13	0.46594	0.99684	0.92995	-0.10478	0.38322	0.99792	1.0823	0.11408	0.17909	0.67008	0.88493	-0.17636	0.00025733	0.00087898	0.63686	-0.65094	0.0047749	0.015121	0.7309	-0.45225	0.0029784	0.0099771	0.71342	-0.48718	0.76103	0.98447	0.94921	-0.075207	0.26051	0.68217	1.1568	0.21014	0.50242	0.61401	0.84165	-0.24871	0.47243	0.7281	0.92391	-0.11418	0.79351	0.87469	1.1737	0.23106	0.55776	0.7578	0.92764
NEG	373.185	5.1	0.46817	0.99684	1.0615	0.086102	0.40292	0.99792	1.0629	0.088058	0.85159	0.99507	0.98047	-0.028453	0.00012528	0.00046588	0.633	-0.65971	0.00016691	0.00098051	0.71026	-0.49358	0.16528	0.26	0.93839	-0.091744	0.26072	0.97443	0.80701	-0.30934	0.75875	0.93583	0.98535	-0.021298	0.0096382	0.049866	1.5037	0.58856	0.14044	0.43472	1.1771	0.23527	0.2518	0.48448	1.207	0.27137	0.161	0.41921	1.2697
NEG	681.984	1.45	0.46845	0.99684	0.9576	-0.062507	0.99955	0.99975	1.0045	0.0064924	0.57108	0.95623	1.0203	0.028962	2.7332e-05	0.00013085	0.66636	-0.58563	6.9535e-06	8.0528e-05	0.70749	-0.49922	7.1506e-05	0.00066375	0.67981	-0.55679	0.94526	0.9933	1.0424	0.059847	0.44296	0.79178	1.1094	0.14981	0.11871	0.22769	1.1113	0.15224	0.10766	0.38617	1.1475	0.19852	0.24136	0.47186	1.1875	0.24798	0.93435	0.96531	1.085
NEG	272.059	1.51	0.47016	0.99684	1.0383	0.054184	0.091388	0.99792	1.2374	0.30731	0.20174	0.70696	1.2292	0.29769	0.01977	0.039868	1.3924	0.47753	0.0014448	0.0057414	1.7913	0.84097	0.00031796	0.001775	2.4641	1.301	0.36068	0.97443	1.0836	0.11587	0.076736	0.55875	0.69682	-0.52114	0.80978	0.857	1.0449	0.063381	0.73666	0.88578	1.0256	0.036529	0.66228	0.79187	1.0553	0.07764	0.097947	0.33836	0.77241
NEG	427.195	4.29	0.47123	0.99684	0.94522	-0.081277	0.49939	0.99792	0.95145	-0.071796	0.80328	0.99507	0.99971	-0.00041893	3.4538e-07	3.5592e-06	0.58652	-0.76975	3.565e-09	6.193e-07	0.58239	-0.77995	7.4175e-05	0.00067817	0.66486	-0.58887	0.73809	0.97933	0.95796	-0.06196	0.63369	0.87693	1.0458	0.064666	0.58122	0.68484	0.9489	-0.075674	0.25616	0.5547	1.1143	0.15612	0.11696	0.34457	1.1248	0.16961	0.46562	0.69133	1.1099
NEG	249.115	5.64	0.47131	0.99684	0.93425	-0.098122	0.43714	0.99792	1.0921	0.12707	0.06136	0.48641	0.84415	-0.24443	8.3886e-07	7.3385e-06	0.55008	-0.86229	0.0016427	0.0064023	0.72269	-0.46856	0.17879	0.27533	0.90479	-0.14434	0.058632	0.90268	1.301	0.37967	0.024813	0.50046	1.2377	0.30769	0.16561	0.28934	1.0995	0.1369	0.3741	0.66241	1.1151	0.15716	0.20778	0.43968	1.1086	0.1488	0.62602	0.79795	0.99404
NEG	570.007	1.85	0.47444	0.99684	0.92838	-0.10722	0.063881	0.99792	0.77456	-0.36855	0.28119	0.84725	0.90267	-0.14773	0.23846	0.32913	0.79207	-0.33629	0.44431	0.56913	1.1399	0.18886	0.19314	0.29247	0.79941	-0.323	0.96133	0.99487	0.95857	-0.06105	0.69847	0.90367	1.0038	0.0054627	0.010089	0.050625	1.5472	0.62967	0.011319	0.19194	1.4465	0.53255	0.10772	0.33461	1.1981	0.2607	0.32395	0.5709	1.1477
NEG	277.144	7.23	0.47477	0.99684	0.97195	-0.041046	0.6375	0.99792	0.98311	-0.024579	0.99257	0.99915	1.0008	0.001204	0.4618	0.56722	1.0483	0.068037	0.69799	0.78661	1.018	0.025701	0.90047	0.92559	0.99144	-0.012397	0.22397	0.96026	1.0585	0.082084	0.28882	0.69772	1.0522	0.073445	0.16503	0.28916	1.0629	0.087954	0.011653	0.19194	1.1246	0.16944	0.15673	0.38864	1.0557	0.07824	0.89506	0.94725	1.005
NEG	288	1.1	0.47518	0.99684	0.92578	-0.11126	0.86922	0.99792	0.95654	-0.06411	0.059519	0.48641	0.80496	-0.31302	3.8709e-06	2.4016e-05	0.54546	-0.87444	0.00029595	0.0015314	0.66379	-0.59121	0.14679	0.23832	0.86732	-0.20536	0.65423	0.97443	1.0651	0.091042	0.25791	0.68177	0.84838	-0.23721	0.05905	0.14496	0.77128	-0.37468	0.39244	0.67611	1.1439	0.19402	0.049981	0.27098	1.3367	0.41863	0.90263	0.94809	1.1697
NEG	274.956	0.28	0.47533	0.99684	1.0269	0.03823	0.48271	0.99792	0.9593	-0.059951	0.4976	0.94283	1.0302	0.042971	0.52899	0.63188	1.0469	0.066148	0.90901	0.93913	1.0012	0.0017818	0.33723	0.45312	1.0413	0.058418	0.018938	0.78833	1.1701	0.22668	0.052725	0.54798	1.1272	0.17276	0.86173	0.89791	1.0024	0.0035079	0.021336	0.22751	1.1915	0.25277	0.0029438	0.096747	1.2367	0.30654	0.01174	0.19631	1.2171
NEG	365.017	0.63	0.4768	0.99684	1.1206	0.16428	0.30862	0.99792	0.9332	-0.099738	0.61964	0.96494	0.9884	-0.016835	7.7357e-07	6.8662e-06	0.53757	-0.89546	3.1661e-07	7.4037e-06	0.46562	-1.1028	0.00032902	0.0018104	0.61855	-0.69303	0.70579	0.97443	1.1095	0.14989	0.2612	0.68217	1.2311	0.3	0.24531	0.38145	1.1865	0.24665	0.68551	0.86114	0.97285	-0.039713	0.10787	0.33461	1.2699	0.34468	0.02549	0.2258	1.498
NEG	439.16	5.2	0.47698	0.99684	1.0862	0.11924	0.06467	0.99792	1.2231	0.29049	0.46672	0.92733	1.106	0.14532	0.017653	0.036138	0.75612	-0.40331	0.003165	0.010903	0.7061	-0.50205	0.00014323	0.0010555	0.56975	-0.81161	0.95371	0.9933	0.96092	-0.057508	0.72564	0.91468	0.92985	-0.10493	0.41651	0.53653	0.90152	-0.14956	0.11753	0.39966	1.1845	0.24422	0.14349	0.37844	1.2455	0.31677	0.39731	0.63629	0.92863
NEG	288.935	9.92	0.47708	0.99684	0.97749	-0.032842	0.64439	0.99792	0.98634	-0.019837	0.55938	0.95133	1.0172	0.024547	0.32546	0.42652	0.94873	-0.075936	0.58873	0.69708	0.97195	-0.041053	0.12492	0.21039	0.92771	-0.10825	0.735	0.97892	1.0147	0.021084	0.033374	0.52116	1.1091	0.14938	0.68043	0.75818	0.97426	-0.037624	0.14165	0.43472	1.06	0.084075	0.7805	0.867	1.021	0.029986	0.46514	0.69133	1.0321
NEG	247.027	1.4	0.47736	0.99684	1.0671	0.093696	0.61857	0.99792	0.99102	-0.013016	0.90757	0.99507	1.0517	0.072733	1.9018e-08	6.341e-07	0.47832	-1.064	1.3344e-09	3.2452e-07	0.45324	-1.1417	6.9397e-05	0.00066273	0.59042	-0.76019	0.40036	0.97443	1.2531	0.3255	0.17451	0.65093	1.3414	0.42374	0.10837	0.21531	1.2624	0.33617	0.15924	0.44847	1.1763	0.23428	0.025119	0.20638	1.6644	0.73502	0.0055376	0.14327	1.7806
NEG	131.07	2.29	0.47736	0.99684	0.87523	-0.19226	0.88266	0.99792	0.97251	-0.040219	0.51807	0.94283	1.0555	0.077932	0.56602	0.66501	1.1428	0.19252	0.0002636	0.0013926	1.5866	0.66595	0.026828	0.05975	1.5482	0.6306	0.33135	0.97443	1.1107	0.1515	0.32908	0.71715	0.66787	-0.58235	0.0013312	0.017987	2.1459	1.1016	0.83029	0.94068	0.86461	-0.20988	0.56145	0.72322	1.1756	0.23339	0.7257	0.86009	0.96072
NEG	306.915	9.83	0.47829	0.99684	0.9706	-0.043053	0.60243	0.99792	0.97787	-0.032281	0.38518	0.8854	1.0347	0.049274	0.16516	0.24612	0.89358	-0.16234	0.6591	0.75574	0.96256	-0.055056	0.32663	0.44577	0.92424	-0.11366	0.070069	0.90268	1.1145	0.15633	0.14348	0.60582	1.0843	0.1168	0.29657	0.43151	1.0536	0.075388	0.11391	0.3924	1.0934	0.12876	0.26585	0.49431	1.0906	0.12517	0.69067	0.83985	0.97703
NEG	144.065	0.66	0.47952	0.99684	0.95374	-0.068331	0.56281	0.99792	0.96356	-0.053557	0.0022993	0.1398	0.80331	-0.31597	0.38819	0.4948	0.93903	-0.090763	0.46012	0.58282	0.98769	-0.017866	0.0049291	0.014843	1.6401	0.71382	0.1349	0.91172	0.73121	-0.45164	0.17871	0.65654	0.75786	-0.4	0.024648	0.081446	0.66449	-0.58967	0.626	0.82651	0.9087	-0.13813	0.13144	0.36743	0.77996	-0.35853	0.6093	0.7842	0.90915
NEG	255.079	6.6	0.47996	0.99684	0.97295	-0.039563	0.19041	0.99792	0.94598	-0.080122	0.98094	0.99507	0.99534	-0.0067359	0.57936	0.67611	0.9753	-0.036077	0.78235	0.8453	0.9896	-0.015088	0.4736	0.57361	0.96877	-0.045773	0.24806	0.97443	1.0556	0.078104	0.075408	0.55875	1.0965	0.13294	0.15721	0.27746	1.0735	0.10231	0.15287	0.44787	1.076	0.10565	0.39242	0.58166	1.0363	0.051499	0.2904	0.54686	1.051
NEG	404.191	3.4	0.48048	0.99684	0.91909	-0.12172	0.37974	0.99792	1.1426	0.19227	0.0059187	0.19821	0.7195	-0.47494	0.005646	0.013254	0.66887	-0.58021	0.022684	0.053664	0.73528	-0.44364	0.1799	0.27605	1.3628	0.44662	0.8582	0.99104	0.79548	-0.3301	0.26741	0.68601	1.0803	0.11149	0.010807	0.052776	0.41706	-1.2617	0.1117	0.3924	1.3115	0.39121	0.077354	0.29644	1.3249	0.40589	0.4367	0.66802	1.4817
NEG	308.137	3.22	0.48067	0.99684	0.91298	-0.13134	0.36392	0.99792	1.0662	0.092519	0.81928	0.99507	0.97156	-0.04162	6.6711e-05	0.00027313	0.63196	-0.6621	0.050817	0.10403	0.84682	-0.23986	0.0018856	0.006803	0.71852	-0.4769	0.29417	0.97443	0.85264	-0.22999	0.94312	0.99625	0.9697	-0.044388	0.31083	0.44718	1.0983	0.13522	0.044677	0.29687	1.3167	0.39692	0.10212	0.32852	1.2511	0.32325	0.097731	0.33836	1.27
NEG	395.062	1.74	0.48153	0.99684	0.94534	-0.081102	0.14716	0.99792	0.88474	-0.17668	0.93872	0.99507	1.0081	0.011647	0.3052	0.40427	1.0728	0.10132	0.58214	0.69264	1.0274	0.039044	0.17408	0.2705	0.85438	-0.22705	0.28596	0.97443	1.1055	0.14472	0.24959	0.67423	1.1087	0.14885	0.096528	0.19714	1.1676	0.22354	0.98227	0.9962	1.0139	0.019966	0.86837	0.91582	1.0047	0.0067942	0.65048	0.81185	0.97985
NEG	175.06	1.55	0.48323	0.99684	1.0595	0.083438	0.37373	0.99792	1.078	0.10836	0.85446	0.99507	0.95217	-0.070714	0.002153	0.0055704	0.69674	-0.52131	0.0093436	0.025647	0.73912	-0.43612	0.024337	0.055213	0.77407	-0.36946	0.25361	0.97443	1.3172	0.39751	0.27303	0.6888	1.2655	0.33973	0.00052612	0.011385	2.175	1.121	0.39551	0.67738	1.1913	0.25248	0.051319	0.27188	1.5039	0.58866	0.25466	0.51647	1.4629
NEG	295.971	4.14	0.48365	0.99684	0.95789	-0.06207	0.93104	0.99792	0.98958	-0.015106	0.53404	0.94283	1.033	0.046898	0.0013712	0.0037384	1.2949	0.3728	0.093217	0.17227	1.1224	0.16663	0.093393	0.16726	1.1281	0.17384	0.36329	0.97443	1.0642	0.089793	0.21644	0.6654	1.0854	0.11829	0.038069	0.10791	1.1381	0.18658	0.24267	0.54338	0.9341	-0.098346	0.34974	0.55327	0.95097	-0.072531	0.18909	0.44997	0.93061
NEG	100.003	2	0.48422	0.99684	0.92137	-0.11814	0.86179	0.99792	1.0046	0.0066023	0.87218	0.99507	0.99268	-0.010597	2.2264e-06	1.547e-05	0.56529	-0.82294	0.0064728	0.019339	0.77353	-0.37047	1.6386e-05	0.00027674	0.57625	-0.79524	0.72681	0.97443	1.0176	0.025157	0.84522	0.95594	1.0219	0.031185	0.24204	0.37926	0.91448	-0.12897	0.19155	0.48326	1.1116	0.15262	0.070589	0.29049	1.1336	0.18093	0.63068	0.79976	1.1084
NEG	115.039	0.63	0.48493	0.99684	1.0667	0.093114	0.47861	0.99792	1.0738	0.10279	0.33177	0.85678	0.8876	-0.17202	0.81006	0.86634	0.95817	-0.061644	0.59495	0.70307	0.92933	-0.10574	0.044332	0.089251	1.2966	0.37476	0.53914	0.97443	0.91521	-0.12783	0.62141	0.87693	0.92075	-0.11912	0.044507	0.12188	0.75472	-0.40599	0.92587	0.97186	0.9622	-0.055584	0.30407	0.52224	1.0805	0.11167	0.35112	0.59549	0.88867
NEG	383.097	2.35	0.48635	0.99684	0.92308	-0.11548	0.50863	0.99792	0.92324	-0.11522	0.95835	0.99507	0.99731	-0.0038804	2.26e-07	2.7209e-06	0.49371	-1.0183	3.5236e-06	4.7085e-05	0.54423	-0.8777	0.00024164	0.0014475	0.59623	-0.74607	0.67692	0.97443	1.0534	0.075052	0.97472	0.99883	0.94108	-0.087611	0.21051	0.34699	1.1707	0.22742	0.6178	0.8238	1.0227	0.032336	0.5054	0.67313	1.0263	0.037484	0.38288	0.62243	1.0784
NEG	260.099	5.02	0.48649	0.99684	0.89851	-0.15439	0.53147	0.99792	1.0539	0.075733	0.37972	0.88071	1.1647	0.2199	2.3409e-05	0.00011619	0.58454	-0.77462	0.010465	0.028091	0.77845	-0.36133	0.0019089	0.0068471	0.69617	-0.52249	0.54016	0.97443	0.90114	-0.15017	0.64693	0.88092	1.0632	0.088447	0.012457	0.056734	1.3709	0.45516	0.46902	0.7281	1.0587	0.082269	0.59817	0.74544	1.0541	0.076036	0.3526	0.59613	1.1357
NEG	379.063	0.69	0.48901	0.99684	0.96686	-0.048627	0.014301	0.99792	0.8784	-0.18705	0.074623	0.51887	1.0773	0.10738	0.013809	0.029102	0.83349	-0.26277	0.001618	0.0063466	0.80246	-0.3175	0.00094408	0.0039048	0.77521	-0.36735	0.77665	0.98447	1.0509	0.071646	0.42693	0.77949	1.0852	0.11791	0.036568	0.10487	1.2532	0.32567	0.52286	0.7651	1.025	0.035686	0.068182	0.29049	1.2361	0.30585	0.064288	0.30111	1.1886
NEG	266.993	2	0.48958	0.99684	0.98061	-0.028247	0.38428	0.99792	0.97452	-0.037234	0.79764	0.99507	1.007	0.010076	0.92744	0.95493	1.0033	0.0047589	0.37207	0.50327	0.95656	-0.064077	0.6742	0.74666	0.97818	-0.031826	0.17629	0.95607	1.1493	0.20075	0.075716	0.55875	1.1606	0.21485	0.3322	0.46646	1.0828	0.1148	0.99116	0.99727	1.0039	0.0056597	0.052059	0.27188	1.131	0.17758	0.25781	0.51647	1.0803
NEG	481.068	0.4	0.49032	0.99684	0.96128	-0.056978	0.95991	0.99792	0.99987	-0.00019213	0.08	0.52301	0.89889	-0.15378	0.21741	0.30634	0.92957	-0.10537	0.42213	0.54755	0.95972	-0.05931	0.14655	0.23832	1.1503	0.202	0.065032	0.90268	1.2077	0.2723	0.9675	0.99883	1.0046	0.0065563	0.077533	0.17299	0.86083	-0.21619	0.99397	0.99727	1.0203	0.02906	0.36491	0.55787	1.071	0.099015	0.56805	0.76444	0.96223
NEG	234.157	7.36	0.4909	0.99684	0.96415	-0.052671	0.65056	0.99792	1.034	0.048265	0.21859	0.74031	1.0758	0.10546	0.087647	0.14249	0.92073	-0.11914	0.016215	0.040906	0.87854	-0.18681	0.0087709	0.024021	0.88249	-0.18035	0.30052	0.97443	1.0713	0.099391	0.011316	0.36211	1.1697	0.22611	0.02368	0.079586	1.1391	0.1879	0.42155	0.6938	0.93132	-0.10265	0.5695	0.72785	1.0263	0.037476	0.38927	0.62779	1.063
NEG	287.005	1.1	0.49094	0.99684	0.92989	-0.10487	0.89137	0.99792	0.96021	-0.058582	0.062053	0.48641	0.81218	-0.30013	5.7904e-06	3.503e-05	0.55404	-0.85193	0.00036152	0.0017871	0.67132	-0.57494	0.1458	0.23832	0.86598	-0.2076	0.65346	0.97443	1.0692	0.096526	0.27067	0.68741	0.85878	-0.21963	0.057067	0.14249	0.77637	-0.36518	0.39825	0.6792	1.1386	0.1873	0.052001	0.27188	1.3301	0.4115	0.94458	0.97282	1.1651
NEG	281.113	4.03	0.49178	0.99684	0.91019	-0.13576	0.81095	0.99792	0.97392	-0.038126	0.88836	0.99507	0.9721	-0.040825	3.5618e-05	0.00015982	0.58698	-0.76861	0.0062493	0.01887	0.75256	-0.41011	0.0080347	0.022357	0.71313	-0.48776	0.75312	0.98362	1.0127	0.018215	0.62527	0.87693	1.0022	0.0032118	0.03563	0.10291	1.3443	0.42687	0.099064	0.36838	1.206	0.27028	0.5041	0.67287	1.0568	0.079748	0.33326	0.58245	1.0975
NEG	194.044	0.76	0.49244	0.99684	0.94759	-0.077667	0.26963	0.99792	0.91898	-0.12189	0.37057	0.87852	0.93446	-0.097797	0.16447	0.24539	0.91476	-0.12853	0.0013656	0.0054987	0.81302	-0.29863	0.0013137	0.0050235	0.79332	-0.33402	0.063605	0.90268	1.2313	0.30021	0.038575	0.52116	1.2189	0.2856	0.057994	0.14369	1.1851	0.24502	0.46379	0.72583	0.95721	-0.063094	0.02334	0.20638	1.1439	0.19399	0.2152	0.47928	1.1016
NEG	368.081	4.79	0.49266	0.99684	0.96353	-0.053592	0.18474	0.99792	0.92941	-0.10562	0.13599	0.61244	0.92177	-0.11752	3.3819e-07	3.5452e-06	0.6731	-0.5711	9.5196e-09	1.0643e-06	0.63289	-0.65997	6.296e-05	0.00062882	0.69415	-0.52668	0.39427	0.97443	1.0828	0.11474	0.11258	0.5925	1.2255	0.29341	0.018168	0.067976	1.3101	0.38968	0.89231	0.96	0.98826	-0.017033	0.098343	0.32536	1.1614	0.21586	0.018268	0.2073	1.2046
NEG	425.011	1.44	0.49317	0.99684	0.92997	-0.10474	0.6975	0.99792	1.0369	0.052249	0.88537	0.99507	0.98858	-0.016568	1.9816e-08	6.341e-07	0.47835	-1.0639	8.5219e-07	1.5018e-05	0.57627	-0.79519	2.5477e-05	0.00034809	0.57303	-0.80332	0.94732	0.9933	1.0161	0.023076	0.98565	0.99888	0.97	-0.043947	0.90789	0.9348	0.97589	-0.035213	0.24464	0.54484	1.1237	0.16824	0.18174	0.41078	1.2699	0.34469	0.62065	0.7936	1.0066
NEG	286.165	5.55	0.49339	0.99684	0.95107	-0.072377	0.93111	0.99792	1.0014	0.0020055	0.15854	0.64489	0.8942	-0.16134	0.003829	0.0093121	0.69004	-0.53525	0.11977	0.21199	0.82736	-0.27341	0.80542	0.84869	1.1035	0.1421	0.90294	0.99111	1.0323	0.045874	0.27108	0.68741	1.1103	0.1509	0.079439	0.17531	1.194	0.25576	0.083453	0.34538	1.2726	0.34776	0.15696	0.38864	1.1761	0.23395	0.012993	0.19631	1.3157
NEG	246.991	0.81	0.49438	0.99684	0.92527	-0.11206	0.5368	0.99792	1.0408	0.057759	0.79752	0.99507	1.0327	0.046455	7.9576e-05	0.00031519	0.68277	-0.55054	0.0080022	0.022788	0.82757	-0.27304	0.00080617	0.0035171	0.74773	-0.41941	0.93841	0.9933	0.9948	-0.0075202	0.36266	0.73746	0.92806	-0.10772	0.40605	0.52695	0.93641	-0.094782	0.41356	0.69364	1.0611	0.085531	0.20779	0.43968	1.0996	0.13701	0.62146	0.7938	1.0495
NEG	369.876	1.94	0.4944	0.99684	1.0634	0.088654	0.065719	0.99792	0.88327	-0.17908	0.72835	0.98449	0.98725	-0.018519	0.035721	0.065615	1.2213	0.28836	0.74142	0.81812	1.1035	0.14206	0.57263	0.6619	1.0724	0.10079	0.068503	0.90268	1.6245	0.69998	0.055679	0.55875	1.5026	0.58742	0.12043	0.23061	1.3196	0.40014	0.7691	0.90309	1.0644	0.090052	0.11692	0.34457	1.2739	0.3492	0.42222	0.65738	1.1138
NEG	203.996	0.39	0.49463	0.99684	0.90616	-0.14216	0.56541	0.99792	1.024	0.034222	0.86806	0.99507	0.97834	-0.031594	0.00013568	0.00049845	0.5986	-0.74035	0.058014	0.11603	0.82019	-0.28596	5.2519e-05	0.00053666	0.5497	-0.86328	0.90819	0.99111	0.93086	-0.10336	0.38315	0.75757	1.0924	0.12756	0.045901	0.12515	1.3306	0.41207	0.35592	0.65181	1.1164	0.15881	0.77608	0.86673	1.0061	0.0087936	0.69385	0.84137	1.0121
NEG	229.048	5.65	0.49475	0.99684	0.8912	-0.16617	0.54747	0.99792	0.9027	-0.14769	0.4225	0.90476	1.0668	0.093248	0.0028297	0.0071788	0.75785	-0.40002	0.002622	0.0093777	0.76577	-0.38501	0.76612	0.82224	1.0558	0.078383	0.55085	0.97443	1.0937	0.12924	0.96267	0.99883	0.94263	-0.085233	0.54539	0.65468	1.0696	0.097065	0.24431	0.54484	1.1523	0.20457	0.19423	0.42403	1.1515	0.20352	0.17245	0.43165	1.3005
NEG	136.893	9.92	0.49493	0.99684	0.97764	-0.032619	0.5019	0.99792	0.97836	-0.031563	0.93805	0.99507	1.0011	0.0015808	0.82042	0.8724	1.0113	0.016211	0.41276	0.54027	0.96316	-0.054157	0.75829	0.8189	0.98393	-0.023367	0.288	0.97443	0.95129	-0.072037	0.34807	0.73336	1.0392	0.055486	0.40768	0.52738	1.0291	0.041324	0.28614	0.58874	1.05	0.070457	0.059424	0.27475	1.0776	0.10782	0.54377	0.74715	1.0245
NEG	472.18	3.4	0.49498	0.99684	0.9232	-0.11529	0.82731	0.99792	1.0167	0.023934	0.047085	0.45266	0.79561	-0.32987	0.28082	0.37689	0.91439	-0.12912	0.14433	0.24719	0.88416	-0.17762	0.058203	0.11199	1.4501	0.53616	0.83986	0.99104	0.97126	-0.042076	0.041229	0.52116	1.2513	0.32345	0.029681	0.091836	0.70342	-0.50754	0.33295	0.63475	1.0796	0.11052	0.24474	0.4754	1.1486	0.19991	0.6975	0.84227	1.0839
NEG	489.14	4	0.49634	0.99684	0.94993	-0.074105	0.51618	0.99792	0.96142	-0.056763	0.5497	0.94545	0.94873	-0.075938	2.7822e-09	2.2554e-07	0.43299	-1.2076	1.1365e-09	3.2452e-07	0.50077	-0.99777	3.129e-08	5.4356e-06	0.46349	-1.1094	0.20722	0.96026	1.2464	0.31776	0.047931	0.54767	1.3605	0.44415	0.26105	0.39729	1.1856	0.24561	0.0067089	0.15774	1.5046	0.58937	0.079161	0.29729	1.6036	0.68136	0.25564	0.51647	1.2571
NEG	246.96	0.28	0.49655	0.99684	1.0286	0.04062	0.83841	0.99792	1.0115	0.01647	0.077179	0.51887	0.92466	-0.11301	0.86471	0.90489	0.99695	-0.0044056	0.47783	0.59716	0.96134	-0.056885	0.62765	0.70858	1.0309	0.043952	0.080139	0.90268	1.1554	0.20836	0.16507	0.63927	1.1065	0.14601	0.72997	0.79769	0.96748	-0.047702	0.071892	0.34228	1.1528	0.2052	0.0031994	0.097706	1.2558	0.32864	0.042741	0.26186	1.1711
NEG	596.992	1.09	0.49682	0.99684	0.94249	-0.085447	0.89924	0.99792	0.95516	-0.066187	0.10045	0.56002	0.82323	-0.28063	1.6599e-05	8.6629e-05	0.5773	-0.79261	0.0014083	0.0056148	0.70205	-0.51036	0.14651	0.23832	0.8666	-0.20656	0.62414	0.97443	1.0878	0.12146	0.28936	0.69772	0.81869	-0.28861	0.080511	0.17635	0.7683	-0.38026	0.62549	0.82651	1.1206	0.16422	0.10738	0.33461	1.3964	0.48171	0.80263	0.89871	1.1087
NEG	541.008	1.92	0.49721	0.99684	0.93664	-0.094439	0.40852	0.99792	0.92814	-0.10759	0.72251	0.98449	0.96651	-0.049138	2.6474e-06	1.7592e-05	0.63495	-0.65529	0.0011132	0.0046201	0.77789	-0.36236	0.00093871	0.0038958	0.72329	-0.46736	0.49918	0.97443	1.1133	0.15489	0.19046	0.65795	1.1991	0.26201	0.060943	0.14792	1.3578	0.44123	0.085056	0.34593	1.2552	0.32788	0.018376	0.19984	1.3683	0.45241	0.080451	0.32354	1.2571
NEG	221.153	7.42	0.49738	0.99684	0.97939	-0.030041	0.73066	0.99792	0.98985	-0.014719	0.67219	0.97512	1.0104	0.014951	0.35672	0.46096	0.96502	-0.051372	0.11689	0.20781	0.94463	-0.082177	0.030571	0.065911	0.92447	-0.1133	0.69484	0.97443	1.0149	0.021288	0.44965	0.79589	1.0317	0.045092	0.66096	0.74488	1.0197	0.028076	0.71055	0.87235	1.0175	0.025006	0.26936	0.49778	1.0432	0.061054	0.46314	0.68969	1.0302
NEG	514.992	0.88	0.49841	0.99684	1.0387	0.054757	0.76272	0.99792	0.97298	-0.039522	0.21864	0.74031	1.0795	0.11043	0.0006873	0.0020335	0.74684	-0.42114	0.00060705	0.0027442	0.77044	-0.37625	0.0077813	0.021752	0.77693	-0.36414	0.84977	0.99104	1.0324	0.045989	0.21515	0.6654	1.1949	0.25685	0.53645	0.64523	1.0641	0.089688	0.085387	0.3461	1.2184	0.28499	0.099287	0.32536	1.2462	0.31754	0.071547	0.31155	1.2634
NEG	386.115	0.54	0.49944	0.99684	0.9398	-0.089571	0.61799	0.99792	1.0168	0.024029	0.15804	0.64489	0.88209	-0.18101	0.0059524	0.013852	0.80661	-0.31006	0.0079649	0.022788	0.82707	-0.27392	0.9059	0.92804	1.0202	0.028806	0.33639	0.97443	0.93296	-0.10011	0.13442	0.5925	0.89621	-0.15809	0.00014451	0.0054913	0.70028	-0.514	0.96703	0.98733	1.0442	0.062369	0.16109	0.38864	1.1186	0.16172	0.82733	0.9118	1.0583
NEG	242.138	5.48	0.5002	0.99684	0.97226	-0.040582	0.79086	0.99792	0.99316	-0.0098986	0.024313	0.34377	0.88638	-0.174	0.024955	0.048709	0.81845	-0.28903	0.04139	0.088609	0.83773	-0.25545	0.088281	0.15999	1.2805	0.35675	0.27159	0.97443	0.81696	-0.29167	0.99356	0.99888	0.93453	-0.097693	0.32506	0.46177	0.83078	-0.26747	0.16198	0.45184	1.193	0.25453	0.53378	0.70019	1.0367	0.052006	0.65733	0.81726	1.1087
NEG	192.023	0.36	0.50197	0.99684	0.92804	-0.10774	0.77541	0.99792	0.95441	-0.067314	0.44862	0.91685	0.91938	-0.12127	0.016338	0.033717	0.78618	-0.34706	0.3194	0.4496	0.91782	-0.12372	0.069115	0.1295	1.2828	0.35929	0.74839	0.98362	1.0157	0.022446	0.63972	0.87998	0.93127	-0.10272	0.00092552	0.015209	1.4258	0.51176	0.0025527	0.1279	1.3719	0.45621	0.092049	0.31898	1.2526	0.32495	0.0013987	0.085038	1.3916
NEG	273.006	1.88	0.50233	0.99684	0.92118	-0.11845	0.90022	0.99792	0.97161	-0.041558	0.8541	0.99507	0.98123	-0.027343	2.0861e-06	1.4922e-05	0.58892	-0.76386	5.3846e-05	0.00040669	0.68833	-0.53883	0.00047027	0.002364	0.67518	-0.56665	0.81237	0.99104	1.0654	0.091395	0.44331	0.79178	1.0731	0.10184	0.020532	0.072578	1.4044	0.48999	0.01828	0.22228	1.3375	0.41949	0.02475	0.20638	1.313	0.39289	0.064671	0.30111	1.24
NEG	364.178	5.62	0.50537	0.99684	0.89308	-0.16315	0.68261	0.99792	0.91798	-0.12347	0.66698	0.97482	1.0047	0.0067141	0.00070243	0.0020732	0.68573	-0.5443	0.0062537	0.01887	0.76901	-0.37893	0.43641	0.54032	0.98472	-0.022208	0.53417	0.97443	1.1046	0.14347	0.15637	0.62756	1.1607	0.21497	0.012531	0.056858	1.3709	0.45512	0.06431	0.32347	1.3088	0.38825	0.20632	0.43938	1.1823	0.24161	0.029675	0.23258	1.3383
NEG	291.09	4.71	0.50539	0.99684	0.89415	-0.16142	0.81902	0.99792	0.95611	-0.064757	0.34542	0.85896	0.88325	-0.17911	4.2557e-08	8.9223e-07	0.47285	-1.0805	6.8992e-05	0.0004935	0.64099	-0.64163	4.8589e-05	0.00050952	0.56118	-0.83347	0.82325	0.99104	0.94476	-0.081988	0.33216	0.71735	1.1008	0.13849	0.97952	0.98683	0.89171	-0.16536	0.19066	0.48326	1.1674	0.22328	0.16937	0.39697	1.1806	0.23955	0.11703	0.35725	1.1994
NEG	362.16	4.44	0.50663	0.99684	0.9311	-0.103	0.91411	0.99792	0.9783	-0.031645	0.51956	0.94283	0.96011	-0.058725	1.5605e-05	8.2502e-05	0.57508	-0.79816	0.00064285	0.0028739	0.67148	-0.57458	0.23921	0.34795	0.90265	-0.14776	0.93261	0.9933	1.0226	0.032216	0.79818	0.94662	1.0315	0.044686	0.31854	0.45441	1.2067	0.27112	0.21652	0.51184	1.248	0.31967	0.39074	0.58166	1.1489	0.20023	0.046569	0.27076	1.3229
NEG	239.127	4.29	0.50701	0.99684	0.92361	-0.11464	0.825	0.99792	0.96076	-0.057745	0.6146	0.96494	0.93847	-0.09161	2.5098e-08	6.7864e-07	0.50489	-0.98596	2.1529e-05	0.00020778	0.64865	-0.62448	0.00050353	0.002459	0.67221	-0.57302	0.72492	0.97443	0.97081	-0.042734	0.52393	0.83125	0.93373	-0.098923	0.17084	0.29719	1.1733	0.23056	0.17876	0.47152	1.1417	0.19119	0.044679	0.26544	1.2812	0.35749	0.14039	0.39636	1.2624
NEG	134.894	9.91	0.50701	0.99684	0.98233	-0.025713	0.063741	0.99792	0.94933	-0.075013	0.49587	0.94283	0.98223	-0.025867	0.4491	0.55499	0.96326	-0.054004	0.19136	0.3082	0.94369	-0.08362	0.1471	0.2385	0.93725	-0.093501	0.46656	0.97443	1.029	0.041184	0.066464	0.55875	1.0903	0.12479	0.23785	0.37579	1.0491	0.069097	0.24056	0.54171	1.043	0.060769	0.066175	0.28739	1.0727	0.10124	0.22077	0.48416	1.0539
NEG	259.994	1.6	0.50801	0.99684	0.92804	-0.10775	0.88519	0.99792	1.0124	0.017839	0.62555	0.96494	0.9593	-0.059947	5.6765e-08	1.0657e-06	0.521	-0.94064	0.00010039	0.00064592	0.6678	-0.58252	4.227e-05	0.00046728	0.58853	-0.76481	0.65467	0.97443	0.8663	-0.20707	0.8006	0.94702	0.96539	-0.05082	0.19946	0.33408	1.1423	0.19193	0.24309	0.54338	1.1439	0.19393	0.37371	0.56522	1.0828	0.11473	0.16225	0.42157	1.1822
NEG	476.141	2.34	0.50904	0.99684	0.94475	-0.081993	0.58645	0.99792	0.94689	-0.078727	0.36776	0.87852	1.1006	0.13833	5.8666e-05	0.00024943	0.72623	-0.4615	0.021615	0.051841	0.86563	-0.20818	0.00014833	0.0010801	0.71231	-0.48943	0.44852	0.97443	1.0606	0.084893	0.23637	0.67423	1.1252	0.17015	0.0196	0.070722	1.2335	0.30276	0.033511	0.2635	1.2033	0.26695	0.084667	0.30641	1.1818	0.24099	0.019537	0.20817	1.2641
NEG	340.103	0.53	0.50949	0.99684	0.92611	-0.11075	0.16367	0.99792	0.8485	-0.23701	3.7676e-05	0.0091628	0.5967	-0.74492	2.4901e-07	2.9171e-06	0.38192	-1.3886	4.0643e-07	8.8253e-06	0.42897	-1.2211	3.557e-09	8.6507e-07	0.34678	-1.5279	0.36292	0.97443	0.76591	-0.38476	0.24793	0.67423	0.76461	-0.3872	0.0005848	0.012042	0.48396	-1.047	0.83555	0.94119	1.0143	0.020471	0.63643	0.77235	1.1698	0.22627	0.59684	0.77955	1.0297
NEG	502.956	0.92	0.51093	0.99684	1.036	0.051003	0.55066	0.99792	0.95324	-0.069089	0.57532	0.95623	1.0646	0.090325	0.011314	0.024656	0.83251	-0.26447	0.10252	0.18607	0.89523	-0.15967	0.000399	0.0020913	0.75872	-0.39836	0.62395	0.97443	0.88466	-0.17681	0.68597	0.89836	0.88917	-0.16947	0.0038485	0.030027	0.62295	-0.68281	0.37832	0.66479	1.0894	0.12358	0.6689	0.79822	1.036	0.051065	0.45454	0.68353	0.92251
NEG	215.102	0.48	0.51255	0.99684	0.93177	-0.10195	0.79503	0.99792	0.95274	-0.069851	0.18146	0.67478	1.1358	0.18374	0.0014591	0.0039516	0.71313	-0.48777	0.027103	0.0623	0.82035	-0.2857	3.2069e-05	0.0003939	0.6346	-0.65608	0.71496	0.97443	0.94149	-0.086986	0.63685	0.87901	1.0632	0.088472	0.32758	0.46407	1.1003	0.13785	0.1547	0.44787	1.1731	0.23032	0.11567	0.34457	1.1944	0.2563	0.12797	0.36962	1.1502
NEG	437.34	9.11	0.51326	0.99684	0.95326	-0.069053	0.27676	0.99792	0.9282	-0.10749	0.060004	0.48641	0.88102	-0.18275	0.96037	0.9794	1.0062	0.0089225	0.51114	0.62719	0.96971	-0.04438	0.69405	0.76377	1.0242	0.034461	0.82212	0.99104	0.98297	-0.024774	0.71366	0.91057	0.97544	-0.035871	0.36499	0.49144	1.0584	0.08194	0.11203	0.3924	1.0909	0.12552	0.90045	0.94148	1.0027	0.0039107	0.90916	0.95141	1.004
NEG	286.002	1.1	0.51372	0.99684	0.93599	-0.095429	0.90349	0.99792	0.96576	-0.050256	0.055287	0.48057	0.82004	-0.28623	6.721e-06	3.9482e-05	0.5776	-0.79186	0.000403	0.0019551	0.6849	-0.54604	0.14164	0.23337	0.86813	-0.20401	0.68793	0.97443	1.0616	0.086251	0.27026	0.68741	0.87094	-0.19936	0.058256	0.14369	0.78894	-0.34201	0.37402	0.66241	1.1324	0.17941	0.056465	0.27464	1.2918	0.36938	0.86132	0.93334	1.157
NEG	301.037	3.19	0.5143	0.99684	0.9504	-0.073393	0.27264	0.99792	0.91862	-0.12246	0.66079	0.97104	0.97115	-0.042227	2.3424e-09	2.0345e-07	0.55912	-0.83877	3.3656e-07	7.5787e-06	0.60809	-0.71764	0.00032872	0.0018104	0.69574	-0.52337	0.34782	0.97443	1.1564	0.20964	0.20314	0.6654	1.1434	0.19338	0.021532	0.074596	1.2797	0.35586	0.46713	0.7281	1.0569	0.079798	0.05925	0.27475	1.178	0.23635	0.016336	0.2073	1.2839
NEG	153.018	2.18	0.51456	0.99684	0.93864	-0.091353	0.74661	0.99792	0.95844	-0.061235	0.61823	0.96494	1.0431	0.060902	2.0196e-06	1.4727e-05	0.59634	-0.74579	0.00036073	0.0017871	0.69096	-0.53332	0.00024426	0.001456	0.61683	-0.69707	0.38186	0.97443	1.1757	0.2335	0.38798	0.76018	1.1047	0.1437	0.016877	0.065254	1.4075	0.49313	0.45968	0.72313	1.039	0.055151	0.11423	0.34457	1.1833	0.24278	0.072361	0.31284	1.1971
NEG	380.174	4.52	0.51523	0.99684	0.86023	-0.2172	0.8058	0.99792	0.91725	-0.12461	0.9495	0.99507	1.023	0.032775	2.7191e-05	0.00013069	0.55126	-0.85918	0.0018015	0.0069104	0.70007	-0.51444	0.00036393	0.0019581	0.61737	-0.69579	0.43102	0.97443	1.0815	0.11299	0.21108	0.6654	1.2029	0.26653	0.26743	0.40455	1.1	0.13751	0.099664	0.36949	1.2476	0.31918	0.15374	0.38627	1.2538	0.32634	0.083316	0.32354	1.2653
NEG	459.326	9.06	0.51588	0.99684	0.96345	-0.053713	0.63247	0.99792	0.97207	-0.040864	0.87083	0.99507	1.0117	0.016847	0.52157	0.62857	0.96613	-0.049713	0.21818	0.34144	0.93831	-0.091868	0.97041	0.97603	1.0027	0.0038975	0.47499	0.97443	1.0379	0.053709	0.3262	0.716	1.0628	0.087803	0.042022	0.11697	1.118	0.16086	0.8644	0.95382	1.0041	0.0058327	0.59893	0.74544	0.96775	-0.047291	0.97062	0.98687	1.0077
NEG	156.059	0.68	0.51591	0.99684	0.93661	-0.094479	0.90732	0.99792	0.99889	-0.0016084	0.30836	0.84941	0.92354	-0.11475	0.0021203	0.0054975	0.75737	-0.40092	0.46985	0.59023	0.95432	-0.067449	0.012093	0.031022	0.81414	-0.29665	0.5429	0.97443	0.90701	-0.1408	0.21278	0.6654	0.84552	-0.24208	0.034622	0.10138	0.75424	-0.4069	0.38932	0.67534	1.0637	0.089112	0.24666	0.47761	1.1248	0.16967	0.78811	0.89093	0.98769
NEG	161.044	0.43	0.51646	0.99684	0.95238	-0.070397	0.92217	0.99792	0.997	-0.0043388	0.85076	0.99507	0.99118	-0.012779	4.4409e-06	2.7136e-05	0.6877	-0.54015	0.00048281	0.0022494	0.79729	-0.32682	0.0010769	0.0043217	0.78836	-0.34307	0.03722	0.87744	0.84658	-0.24028	0.023171	0.50046	0.84077	-0.25022	0.3822	0.50408	0.9401	-0.089118	0.18593	0.47936	1.1028	0.14113	0.11688	0.34457	1.1347	0.18226	0.2703	0.5285	1.0929
NEG	201.112	3.13	0.52021	0.99684	0.94873	-0.07593	0.51833	0.99792	1.0342	0.048548	0.46101	0.92167	0.94252	-0.085405	0.97165	0.98581	0.98691	-0.019008	0.19708	0.31408	1.1067	0.14625	0.0083985	0.02321	1.5767	0.65692	0.75888	0.98447	1.0294	0.041755	0.47748	0.81128	1.0887	0.12266	0.0043619	0.031349	1.2981	0.37639	0.11167	0.3924	1.1971	0.25955	0.3727	0.56438	1.0828	0.11473	0.039049	0.25615	1.2629
NEG	301.038	2.47	0.52022	0.99684	0.94776	-0.077408	0.8349	0.99792	0.98666	-0.019378	0.74499	0.98449	1.0604	0.084543	1.5717e-07	2.1475e-06	0.51183	-0.96626	4.2844e-07	8.9825e-06	0.52172	-0.93864	0.00079776	0.0035021	0.64037	-0.64302	0.28627	0.97443	1.256	0.32886	0.13662	0.5925	1.2839	0.36054	0.013159	0.058205	1.4326	0.51862	0.34517	0.63931	1.1078	0.1477	0.035594	0.23782	1.2835	0.36008	0.025796	0.2258	1.3358
NEG	296.948	0.47	0.52233	0.99684	0.90126	-0.14999	0.42486	0.99792	0.90664	-0.1414	0.39293	0.89477	0.8895	-0.16893	0.33624	0.4387	0.86099	-0.21592	0.35927	0.49142	1.1967	0.25901	0.030539	0.065911	0.74864	-0.41766	0.42029	0.97443	0.90299	-0.14721	0.1289	0.5925	0.81031	-0.30345	0.0014097	0.018629	0.62106	-0.68721	0.65488	0.84988	0.82746	-0.27324	0.5418	0.70753	0.80825	-0.30713	0.0068384	0.15399	0.49445
NEG	256.091	2.79	0.52381	0.99684	1.0432	0.061016	0.40633	0.99792	0.895	-0.16004	0.94419	0.99507	0.97443	-0.03737	0.81449	0.86896	0.972	-0.040964	0.5014	0.61961	0.86739	-0.20524	0.81104	0.85313	1.0765	0.1064	0.079711	0.90268	1.2908	0.36829	0.57382	0.8627	1.0189	0.027059	0.85995	0.89791	1.0048	0.0069591	0.63836	0.83557	0.8836	-0.17853	0.75712	0.85859	1.0752	0.10464	0.024395	0.2258	0.60876
NEG	96.9596	0.35	0.52493	0.99684	0.9341	-0.098344	0.91424	0.99792	0.98625	-0.019975	0.086114	0.53819	0.86112	-0.21572	0.78004	0.84239	1.0269	0.038294	0.55116	0.66688	1.0542	0.076142	0.29125	0.40661	0.93097	-0.1032	0.91042	0.99111	1.0349	0.049554	0.10626	0.59118	0.8611	-0.21575	0.26943	0.40648	0.90256	-0.14791	0.072059	0.34228	0.70139	-0.51171	0.1486	0.38117	0.74887	-0.41721	0.0011012	0.079873	0.53747
NEG	193.814	9.98	0.52548	0.99684	1.027	0.038369	0.36551	0.99792	0.96479	-0.05171	0.48067	0.93834	1.0241	0.034344	0.24019	0.33114	0.94946	-0.074817	0.13946	0.24055	0.93914	-0.090586	0.097938	0.17285	0.93455	-0.097663	0.32396	0.97443	0.95441	-0.067324	0.67506	0.89419	0.98008	-0.029033	0.80289	0.85268	0.98916	-0.015721	0.064375	0.32347	1.089	0.123	0.59553	0.74502	1.0268	0.03819	0.647	0.80942	1.0176
NEG	250.002	0.76	0.5257	0.99684	0.88153	-0.18191	0.6816	0.99792	1.0495	0.069728	0.51281	0.94283	1.0823	0.11412	0.028563	0.05427	0.79282	-0.33494	0.38722	0.51458	0.95647	-0.064209	0.028565	0.062737	0.79689	-0.32755	0.75911	0.98447	1.0846	0.11718	0.99548	0.99888	1.0267	0.037982	0.60629	0.70196	1.0561	0.078711	0.30078	0.60631	1.1175	0.16026	0.019621	0.2048	1.3533	0.43646	0.24952	0.5108	1.1855
NEG	297.06	2.32	0.52617	0.99684	1.0504	0.070926	0.73344	0.99792	0.96958	-0.044569	0.9604	0.99507	0.99466	-0.007726	1.8023e-07	2.3565e-06	0.56154	-0.83254	1.354e-07	4.1625e-06	0.60072	-0.73524	0.00091337	0.0038299	0.72394	-0.46605	0.96847	0.99723	0.99301	-0.010115	0.97104	0.99883	0.94635	-0.07955	0.092031	0.1913	0.6291	-0.66863	0.33841	0.63931	1.1092	0.14954	0.68689	0.81014	1.0637	0.089111	0.31402	0.56459	0.88249
NEG	415.159	2.95	0.52661	0.99684	0.91925	-0.12147	0.47836	0.99792	1.1273	0.17288	0.54878	0.94545	0.92556	-0.1116	1.0046e-05	5.6508e-05	0.49264	-1.0214	0.003299	0.011192	0.67201	-0.57345	0.00017933	0.0011914	0.5352	-0.90185	0.92061	0.99216	0.87147	-0.19847	0.99559	0.99888	0.88776	-0.17175	0.38641	0.50633	1.0298	0.042351	0.12913	0.41888	1.3079	0.38724	0.23511	0.46411	1.1726	0.22972	0.22849	0.49176	1.2208
NEG	184.097	3.02	0.52728	0.99684	0.95593	-0.065026	0.12985	0.99792	0.8721	-0.19743	0.28624	0.84725	1.1337	0.18098	0.02942	0.055724	0.74608	-0.4226	0.00020496	0.0011433	0.61044	-0.71207	0.79056	0.83884	1.0148	0.021262	0.33885	0.97443	1.1863	0.24648	0.5662	0.85653	1.0488	0.068691	0.0018055	0.02142	1.9175	0.93925	0.10244	0.377	1.2397	0.30996	0.26524	0.49431	1.1385	0.18715	3.3862e-05	0.010294	1.857
NEG	253.09	2.14	0.52733	0.99684	0.89441	-0.16099	0.91564	0.99792	0.97441	-0.037405	0.70718	0.98117	0.9202	-0.11998	2.7801e-05	0.00013168	0.55136	-0.85895	0.0082894	0.023442	0.7381	-0.43811	0.00013485	0.0010185	0.55579	-0.84738	0.61047	0.97443	1.0816	0.11323	0.33878	0.72147	1.1586	0.21233	0.39982	0.5211	1.0312	0.04429	0.014586	0.19853	1.3725	0.45682	0.035425	0.23782	1.3066	0.38576	0.16545	0.42183	1.1827
NEG	267.071	0.35	0.52976	0.99684	0.95453	-0.067137	0.66304	0.99792	0.96933	-0.044938	0.0059036	0.19821	0.8001	-0.32175	0.17804	0.26149	1.1826	0.242	0.18713	0.3038	1.1245	0.16932	5.0278e-05	0.00051812	1.6298	0.70467	0.44938	0.97443	1.0757	0.10528	0.77994	0.94275	0.96379	-0.053216	0.000439	0.010467	0.60246	-0.73106	0.48662	0.73691	1.1146	0.15657	0.75139	0.85571	0.99875	-0.0018106	0.32855	0.57585	0.8844
NEG	692.938	1.44	0.53044	0.99684	0.91869	-0.12236	0.79315	0.99792	1.0268	0.038182	0.58138	0.95822	1.0301	0.042737	9.0449e-07	7.8004e-06	0.46967	-1.0903	0.00046741	0.0022115	0.5998	-0.73745	9.5618e-05	0.00079638	0.55733	-0.84338	0.9338	0.9933	1.0651	0.091035	0.38869	0.76018	1.162	0.21657	0.22267	0.36199	1.1622	0.21689	0.81706	0.93819	1.0725	0.10097	0.52117	0.6881	1.2498	0.32175	0.68503	0.8355	1.0208
NEG	102.052	0.4	0.5309	0.99684	0.93565	-0.095963	0.53361	0.99792	1.0495	0.069645	0.71478	0.98449	1.0113	0.016257	0.00049719	0.0015384	0.73386	-0.44642	0.041099	0.088297	0.85525	-0.22558	0.0093258	0.025369	0.80605	-0.31107	0.51876	0.97443	1.0706	0.098385	0.19206	0.65795	1.0809	0.11224	0.93944	0.95755	0.99939	-0.0008801	0.86717	0.95515	0.99211	-0.011435	0.5784	0.73347	0.96369	-0.053354	0.30237	0.55861	0.92645
NEG	189.014	0.46	0.53112	0.99684	0.93562	-0.096005	0.90822	0.99792	0.9851	-0.021657	0.9726	0.99507	0.98754	-0.018088	1.0121e-06	8.3725e-06	0.61676	-0.69721	4.3066e-05	0.00034228	0.71679	-0.48037	0.0021139	0.0074292	0.71387	-0.48627	0.047085	0.90268	0.81781	-0.29016	0.3953	0.763	0.94232	-0.085705	0.011793	0.055369	0.79031	-0.33952	0.72018	0.87742	0.97344	-0.038832	0.41402	0.6021	1.0794	0.11025	0.98935	0.99343	1.0258
NEG	305.032	1.81	0.53181	0.99684	1.0498	0.070046	0.39936	0.99792	1.2627	0.33652	0.52086	0.94283	1.145	0.19537	0.9628	0.97972	0.88892	-0.16988	0.43937	0.56477	0.7842	-0.35071	0.88243	0.90935	1.0461	0.064988	0.0025055	0.52584	3.441	1.7828	0.39419	0.763	1.5525	0.63462	5.5037e-06	0.0011154	4.307	2.1067	0.00069243	0.076545	2.6897	1.4275	0.00077216	0.059485	3.5373	1.8227	0.10757	0.35342	1.8452
NEG	352.852	10.18	0.53271	0.99684	0.9688	-0.045731	0.36912	0.99792	0.95787	-0.062094	0.14232	0.62953	0.93455	-0.097658	0.1753	0.2587	0.91549	-0.12739	0.23694	0.36061	0.93011	-0.10452	0.4347	0.53939	0.95111	-0.072309	0.90593	0.99111	0.9901	-0.014359	0.2805	0.69186	1.0521	0.073322	0.10947	0.21626	1.0691	0.096337	0.24978	0.55017	1.0729	0.10153	0.20624	0.43938	1.0744	0.1035	0.74303	0.87045	1.0238
NEG	263.127	4.91	0.53404	0.99684	0.92409	-0.11389	0.70405	0.99792	1.0259	0.036891	0.59173	0.96494	1.099	0.13615	1.7255e-05	8.9666e-05	0.5709	-0.80869	0.00028026	0.0014626	0.707	-0.50021	2.0951e-05	0.00031069	0.60894	-0.71564	0.3965	0.97443	0.74015	-0.43411	0.87779	0.97568	0.92356	-0.11473	0.28627	0.42452	1.0512	0.072103	0.71268	0.87273	1.0145	0.020812	0.98129	0.98942	0.97741	-0.032966	0.42043	0.65559	1.1168
NEG	180.035	0.36	0.53458	0.99684	0.95606	-0.06483	0.84942	0.99792	0.985	-0.021798	0.07415	0.51887	0.87624	-0.1906	0.0024092	0.0061676	0.77678	-0.36443	0.0079374	0.022764	0.82173	-0.28326	0.12512	0.21044	0.89808	-0.15508	0.30042	0.97443	1.0978	0.13463	0.59559	0.86736	1.0481	0.067838	0.083874	0.18051	0.8039	-0.31492	0.9048	0.96479	1.0161	0.023067	0.81051	0.8825	0.93796	-0.092403	0.20509	0.46614	0.84356
NEG	257.174	7.2	0.53509	0.99684	0.97876	-0.030967	0.46989	0.99792	0.97375	-0.038382	0.37007	0.87852	1.0286	0.040733	0.62709	0.71735	0.97637	-0.034502	0.047979	0.09939	0.90744	-0.14013	0.052314	0.10327	0.90722	-0.14047	0.90652	0.99111	0.99621	-0.0054746	0.22428	0.6654	1.0556	0.078055	0.29159	0.42771	1.0601	0.084235	0.6617	0.85508	1.022	0.031397	0.7693	0.86267	1.0288	0.040969	0.27461	0.53088	0.94707
NEG	435.08	1.76	0.53562	0.99684	0.95738	-0.06284	0.35096	0.99792	0.89867	-0.15413	0.072013	0.51793	0.8002	-0.32156	0.00045583	0.0014356	0.53685	-0.89741	0.097145	0.17737	0.76708	-0.38255	0.1523	0.24487	0.80642	-0.3104	0.71764	0.97443	0.95842	-0.061269	0.7408	0.92586	0.90917	-0.13738	0.98713	0.9912	0.9801	-0.028996	0.10704	0.38531	1.3371	0.41908	0.05545	0.27395	1.5714	0.65205	0.41393	0.65115	1.5663
NEG	199.804	9.98	0.53587	0.99684	0.98422	-0.022953	0.2054	0.99792	0.96885	-0.045653	0.76641	0.98548	1.0068	0.0098225	0.21273	0.30184	0.95263	-0.070012	0.059294	0.11801	0.93718	-0.093604	0.054731	0.10669	0.93766	-0.092861	0.64619	0.97443	1.0161	0.023091	0.13628	0.5925	1.058	0.081276	0.075483	0.17179	1.06	0.084053	0.037486	0.26972	1.0669	0.093399	0.045388	0.26544	1.0647	0.090381	0.16002	0.41789	1.0448
NEG	222.076	1.34	0.53623	0.99684	1.0701	0.097759	0.80562	0.99792	0.9584	-0.061295	0.62436	0.96494	1.0245	0.034954	0.00058332	0.0017777	1.6184	0.69455	0.0094858	0.025863	1.4111	0.4968	0.039198	0.080788	1.2743	0.3497	0.10249	0.91172	1.6505	0.72291	0.038596	0.52116	1.457	0.54299	0.15369	0.27283	1.2163	0.28245	0.03024	0.25682	1.2914	0.36898	0.11711	0.34457	1.3901	0.47521	0.11363	0.3552	1.5916
NEG	372.183	6.26	0.53835	0.99684	0.89138	-0.16589	0.79644	0.99792	0.98237	-0.025665	0.32725	0.85678	1.1309	0.17744	0.0034083	0.0084929	0.70676	-0.5007	0.38763	0.51458	0.92299	-0.11561	0.20739	0.30841	0.93945	-0.090108	0.58985	0.97443	1.0764	0.10616	0.71874	0.9123	0.91155	-0.13361	0.0046699	0.032825	1.5098	0.59435	0.030447	0.25682	1.4196	0.50553	0.39965	0.58622	1.1516	0.20366	0.022297	0.21418	1.6807
NEG	192.928	9.89	0.5412	0.99684	0.97309	-0.03935	0.39153	0.99792	1.0367	0.052063	0.90756	0.99507	1.0052	0.007473	0.72992	0.80251	1.0175	0.025057	0.82039	0.87508	1.0086	0.012357	0.58526	0.67266	0.96663	-0.048967	0.54971	0.97443	1.0341	0.048394	0.89054	0.98089	1.0042	0.0061024	0.71648	0.78846	1.0079	0.011298	0.11931	0.4019	1.086	0.11902	0.040248	0.25359	1.0985	0.13558	0.142	0.39636	1.0626
NEG	163.06	0.36	0.54196	0.99684	0.94016	-0.089019	0.73334	0.99792	1.006	0.0086108	0.62362	0.96494	1.0339	0.048042	1.1115e-05	6.0881e-05	0.64443	-0.63391	0.0016296	0.0063718	0.7532	-0.4089	1.539e-05	0.0002713	0.64308	-0.63693	0.14192	0.92319	1.2882	0.36538	0.61055	0.8713	1.0777	0.10789	0.053071	0.13644	1.1638	0.21888	0.065745	0.32615	1.195	0.25704	0.017283	0.19984	1.2919	0.36945	0.15971	0.41789	1.1754
NEG	199.006	3.73	0.54226	0.99684	0.94151	-0.086956	0.89271	0.99792	0.97936	-0.030086	0.28871	0.84725	1.0988	0.13599	7.3103e-05	0.00029435	0.62017	-0.68927	0.0043872	0.014076	0.71712	-0.47972	0.0045783	0.013953	0.69536	-0.52416	0.47718	0.97443	1.1734	0.23068	0.52669	0.83125	0.92343	-0.11492	0.01583	0.063835	1.3692	0.45329	0.19275	0.48326	1.1867	0.24697	0.13782	0.37409	1.1793	0.23798	0.015428	0.20712	1.4819
NEG	380.173	3.77	0.54243	0.99684	0.85038	-0.23382	0.9525	0.99792	0.93549	-0.096208	0.82607	0.99507	1.0822	0.11396	6.6191e-05	0.0002728	0.55439	-0.85104	0.0073017	0.021241	0.72568	-0.46259	0.0032536	0.010693	0.67922	-0.55806	0.38302	0.97443	1.1455	0.19602	0.23589	0.67423	1.2294	0.298	0.058815	0.14477	1.3202	0.40073	0.13836	0.4325	1.225	0.29276	0.36947	0.56306	1.1552	0.20811	0.088155	0.32984	1.2602
NEG	300.126	5.78	0.54304	0.99684	0.94855	-0.076201	0.86277	0.99792	1.0112	0.016004	0.23608	0.77588	0.90377	-0.14598	0.017872	0.03649	0.66396	-0.59084	0.22426	0.34828	0.80344	-0.31574	0.21949	0.32312	1.2515	0.32365	0.88831	0.99111	0.98331	-0.024278	0.096437	0.58245	0.7677	-0.38138	0.0010078	0.015915	0.56501	-0.82365	0.69413	0.86534	1.0026	0.0037822	0.15157	0.38469	0.83123	-0.26669	0.32096	0.56897	0.95098
NEG	301.058	0.54	0.54355	0.99684	0.94052	-0.088473	0.44426	0.99792	1.0608	0.085211	0.88167	0.99507	1.006	0.0085651	0.005102	0.01207	0.68827	-0.53895	0.46187	0.58349	0.95809	-0.061773	0.00080698	0.0035171	0.60206	-0.73202	0.56854	0.97443	1.0666	0.092966	0.39687	0.76346	1.0774	0.10753	0.0054652	0.035697	1.6365	0.71062	0.67259	0.857	0.99945	-0.00078951	0.69299	0.81539	1.0101	0.014563	0.35581	0.60009	1.0817
NEG	341.123	3.46	0.54438	0.99684	0.9485	-0.076285	0.42618	0.99792	1.0847	0.11735	0.47963	0.93834	0.92322	-0.11525	0.00024668	0.00084495	0.6817	-0.5528	0.00028857	0.0014996	0.69695	-0.52087	0.96681	0.97321	1.0662	0.092423	0.44942	0.97443	0.87728	-0.18889	0.43213	0.78547	0.8739	-0.19445	0.75961	0.82472	1.031	0.043994	0.0051573	0.1508	1.5937	0.67241	0.0054027	0.11945	1.4142	0.50001	0.3224	0.57022	1.1442
NEG	440.165	5.19	0.54456	0.99684	1.0717	0.09995	0.087493	0.99792	1.1754	0.23321	0.31736	0.85678	1.1314	0.1781	0.0013615	0.0037255	0.7412	-0.43206	0.00055968	0.002549	0.74728	-0.42027	9.3634e-05	0.00079069	0.62586	-0.67609	0.75129	0.98362	1.0335	0.047601	0.12511	0.5925	1.1507	0.20251	0.033952	0.10045	0.80586	-0.31141	0.079164	0.34538	1.1981	0.2608	0.073221	0.29192	1.1659	0.22141	0.48104	0.70054	1.1167
NEG	252.087	2.14	0.54457	0.99684	0.90805	-0.13915	0.9048	0.99792	0.97969	-0.029602	0.70832	0.98117	0.92827	-0.10739	2.5237e-05	0.00012275	0.56974	-0.81163	0.0060234	0.018311	0.74709	-0.42065	0.00018738	0.0012185	0.5724	-0.8049	0.66024	0.97443	1.0741	0.10307	0.34974	0.73336	1.1602	0.21435	0.33006	0.46472	1.0573	0.080366	0.014191	0.19853	1.355	0.43834	0.050206	0.27098	1.2649	0.33904	0.23607	0.4975	1.166
NEG	339.152	1.28	0.54524	0.99684	1.04	0.056651	0.23482	0.99792	0.86186	-0.21448	0.75759	0.98548	1.0404	0.057158	0.099637	0.15879	1.1916	0.25287	0.0020542	0.0077816	2.1124	1.0789	0.0112	0.029073	1.3876	0.4726	0.60212	0.97443	0.86883	-0.20285	0.4056	0.76951	0.85649	-0.2235	0.96231	0.9719	0.94883	-0.075784	0.016604	0.20821	0.61498	-0.7014	0.0060507	0.12353	0.58185	-0.78127	0.0024985	0.10587	0.55302
NEG	188.091	1.06	0.54533	0.99684	1.0518	0.0728	0.31325	0.99792	0.87338	-0.19531	0.26284	0.82655	0.81658	-0.29233	0.00010379	0.00039439	1.8451	0.88373	0.013681	0.035096	1.3738	0.45819	3.2901e-06	0.00011095	2.8088	1.49	0.2237	0.96026	0.78111	-0.35639	0.30714	0.7045	0.81446	-0.29609	0.00011052	0.0049776	0.51192	-0.966	0.59879	0.81069	1.0782	0.10859	0.25636	0.48861	0.82572	-0.27628	0.34158	0.58817	0.91667
NEG	291.09	4.17	0.54606	0.99684	0.8848	-0.17657	0.92012	0.99792	0.954	-0.067937	0.53904	0.94283	0.90284	-0.14746	3.1002e-07	3.3962e-06	0.46103	-1.1171	0.00022814	0.0012631	0.63882	-0.64653	4.9598e-05	0.00051548	0.53951	-0.89029	0.9553	0.9933	0.92625	-0.11052	0.34915	0.73336	1.1353	0.18305	0.8044	0.85353	0.81708	-0.29146	0.27064	0.56839	1.1301	0.1764	0.134	0.37099	1.2349	0.3044	0.08218	0.32354	1.2906
NEG	269.099	3.13	0.54775	0.99684	0.95887	-0.060587	0.84306	0.99792	1.0074	0.010668	0.57508	0.95623	0.96159	-0.0565	0.0023989	0.0061541	1.2151	0.28109	0.0019127	0.0072684	1.2493	0.32114	0.00019978	0.0012842	1.3881	0.4731	0.83267	0.99104	0.97766	-0.032593	0.19765	0.66438	1.1181	0.16111	0.0094481	0.049098	1.253	0.3254	0.20986	0.50633	1.0848	0.1174	0.58026	0.73347	1.0422	0.05969	0.19544	0.45427	1.1074
NEG	289.073	3.27	0.54788	0.99684	0.87921	-0.18572	0.82685	0.99792	0.93123	-0.10279	0.48391	0.93974	0.8919	-0.16504	7.2605e-08	1.2613e-06	0.41779	-1.2591	0.00011394	0.00070689	0.61992	-0.68985	1.4906e-05	0.00027053	0.51708	-0.95155	0.80499	0.99104	1.0192	0.027391	0.36922	0.74088	1.1421	0.19171	0.26999	0.40682	0.76979	-0.37747	0.34546	0.63931	1.1306	0.17711	0.052988	0.27188	1.2536	0.32604	0.30761	0.56459	1.1882
NEG	582.529	9.8	0.54796	0.99684	0.98314	-0.024527	0.44203	0.99792	0.97865	-0.031135	0.3624	0.8761	1.0238	0.033972	0.49445	0.60125	1.0318	0.045225	0.72179	0.80406	0.98501	-0.021793	0.15939	0.25435	0.94641	-0.079457	0.89283	0.99111	0.98523	-0.021462	0.36984	0.74089	1.0416	0.058776	0.17121	0.29742	1.0593	0.08312	0.62798	0.82822	1.0238	0.033888	0.29641	0.51125	1.0347	0.049267	0.91152	0.95303	0.99555
NEG	146.923	9.89	0.54933	0.99684	0.97464	-0.037065	0.52931	0.99792	0.97435	-0.037481	0.96537	0.99507	1.0005	0.0007796	0.70532	0.78213	0.97478	-0.036857	0.38542	0.51332	0.94869	-0.075996	0.3157	0.43182	0.94191	-0.086338	0.48689	0.97443	0.96232	-0.055411	0.8744	0.97411	1.0026	0.0038181	0.40221	0.52365	1.0364	0.051571	0.075247	0.34538	1.0907	0.12521	0.14889	0.38117	1.0619	0.086698	0.50594	0.71956	1.0308
NEG	269.113	2.43	0.55037	0.99684	0.94223	-0.085847	0.79274	0.99792	0.98807	-0.017316	0.44568	0.91477	0.94065	-0.088267	7.0518e-05	0.00028583	0.60685	-0.72059	0.00040521	0.0019553	0.63624	-0.65236	0.022283	0.051809	0.76851	-0.37986	0.68301	0.97443	0.83322	-0.26322	0.90785	0.98616	0.9055	-0.14321	0.050134	0.13167	0.59616	-0.74623	0.57802	0.80106	1.127	0.17246	0.71447	0.829	1.0632	0.088476	0.60262	0.7835	0.9942
NEG	416.163	2.95	0.55076	0.99684	0.94058	-0.088383	0.4465	0.99792	1.1017	0.13979	0.65564	0.97104	1.0506	0.071272	9.7678e-06	5.5503e-05	0.52787	-0.92174	0.0031607	0.010903	0.7078	-0.49858	0.00011557	0.00092455	0.57499	-0.79838	0.92391	0.99216	0.9478	-0.077344	0.93108	0.99076	0.93037	-0.10412	0.56552	0.67156	0.99892	-0.0015574	0.1279	0.41888	1.3224	0.40311	0.28641	0.50475	1.1462	0.19685	0.19208	0.45265	1.205
NEG	279.1	1.36	0.55107	0.99684	0.90555	-0.14314	0.99151	0.99792	0.97013	-0.043755	0.90117	0.99507	0.96883	-0.045685	0.0062498	0.014503	0.73194	-0.45021	0.62174	0.72557	0.97885	-0.030834	0.22981	0.33668	0.89656	-0.15753	0.013473	0.7447	0.6463	-0.62972	0.0020573	0.28198	0.59056	-0.75984	0.0018143	0.02142	0.56489	-0.82397	0.021836	0.22751	0.62578	-0.67627	0.1249	0.35628	0.74003	-0.43434	0.052055	0.27688	0.6776
NEG	502.135	4.07	0.5519	0.99684	0.90764	-0.1398	0.78485	0.99792	0.94359	-0.083767	0.67274	0.97512	0.93279	-0.10037	2.9204e-05	0.00013606	0.48358	-1.0482	0.0092864	0.025606	0.69412	-0.52675	0.00041103	0.0021451	0.53428	-0.90433	0.61428	0.97443	0.8666	-0.20657	0.97688	0.99888	0.97227	-0.040571	0.6797	0.75818	0.97157	-0.041612	0.2394	0.54028	1.1473	0.19824	0.36476	0.55787	1.125	0.16988	0.16014	0.41789	1.1669
NEG	214.107	4.3	0.55326	0.99684	1.1702	0.22681	0.99925	0.99975	1.0076	0.01097	0.0051678	0.19821	0.65227	-0.61645	0.74905	0.81543	1.0293	0.041597	0.018426	0.044993	0.68771	-0.54013	0.028387	0.062534	1.631	0.70573	0.3155	0.97443	0.43997	-1.1845	0.82983	0.95465	0.56646	-0.81996	0.00046567	0.010858	0.19432	-2.3635	0.69771	0.86567	1.1091	0.14934	0.84163	0.89932	1.013	0.018645	0.31864	0.5673	0.98798
NEG	365.231	4.66	0.55472	0.99684	1.1503	0.20206	0.7484	0.99792	1.0412	0.058231	0.15636	0.64489	0.83597	-0.25848	0.59203	0.68693	1.0271	0.038511	0.77567	0.8414	0.96626	-0.049512	0.2049	0.30684	1.2408	0.3113	0.19634	0.96026	1.2241	0.29175	0.28611	0.6972	0.82888	-0.27076	0.023352	0.079318	0.67392	-0.56936	0.00062202	0.076545	0.41495	-1.269	3.1929e-05	0.038825	0.34311	-1.5433	1.4213e-05	0.0057611	0.33401
NEG	617.075	1.76	0.55512	0.99684	0.94648	-0.079349	0.2991	0.99792	0.92488	-0.11267	0.76125	0.98548	0.99084	-0.013272	0.35936	0.46339	1.0972	0.13389	0.31022	0.4412	0.88798	-0.17139	0.054246	0.10639	0.80104	-0.32005	0.52526	0.97443	1.0977	0.13454	0.23795	0.67423	1.1668	0.22258	0.052777	0.13597	1.193	0.25455	0.15612	0.44787	1.1204	0.16404	0.0096398	0.15249	1.2987	0.37705	0.053731	0.27891	1.2233
NEG	259.096	5.01	0.55646	0.99684	0.91943	-0.12119	0.71141	0.99792	1.0308	0.043727	0.35289	0.86514	1.1715	0.22841	0.00016295	0.0005845	0.6096	-0.71405	0.0069074	0.020419	0.75199	-0.41122	0.00034948	0.0018972	0.64347	-0.63605	0.69178	0.97443	0.8494	-0.23549	0.40699	0.76951	1.1027	0.1411	0.027543	0.087906	1.3518	0.4349	0.46819	0.7281	1.066	0.092159	0.28101	0.50229	1.1327	0.17977	0.19336	0.4539	1.1822
NEG	329.16	5.66	0.55676	0.99684	1.0512	0.072075	0.43509	0.99792	1.039	0.055245	0.061671	0.48641	1.409	0.49465	0.0051343	0.012123	1.7819	0.83344	0.47337	0.59403	1.1749	0.23248	0.039051	0.080683	1.6764	0.7454	0.071986	0.90268	0.60553	-0.72372	0.01027	0.35679	0.51351	-0.96152	0.83565	0.87903	1.0866	0.11982	0.0027595	0.1279	2.3201	1.2142	0.51953	0.68669	1.4975	0.58253	0.2257	0.48835	1.4698
NEG	215.001	3.31	0.55783	0.99684	0.94299	-0.084691	0.56217	0.99792	1.0654	0.091422	0.78616	0.99507	1.0349	0.049457	7.9151e-05	0.00031453	0.60732	-0.71948	0.0076661	0.02209	0.75496	-0.40553	0.0037198	0.011779	0.64285	-0.63745	0.6606	0.97443	1.1016	0.13955	0.707	0.90783	0.99496	-0.0072826	0.096891	0.19735	1.2414	0.31196	0.54962	0.78813	1.0389	0.05509	0.13538	0.37099	1.175	0.23261	0.070033	0.30855	1.3014
NEG	157.052	1.14	0.55828	0.99684	1.0436	0.061625	0.39056	0.99792	1.0879	0.12158	0.978	0.99507	0.97222	-0.040648	0.91144	0.94405	1.006	0.0086523	0.7067	0.79275	1.0118	0.016877	0.0026319	0.0090153	1.4188	0.5047	0.77828	0.98447	0.90355	-0.14633	0.21742	0.6654	0.80943	-0.30502	0.00017446	0.0060351	0.56345	-0.82763	0.4399	0.70756	1.2282	0.2965	0.93535	0.96307	1.0254	0.036204	0.36174	0.60465	0.94774
NEG	148.075	2.36	0.55861	0.99684	0.95369	-0.068404	0.8865	0.99792	0.98343	-0.024103	0.49957	0.94283	0.95535	-0.065897	4.8648e-07	4.658e-06	0.69586	-0.52313	0.00047763	0.0022339	0.81082	-0.30255	0.0027132	0.0092104	0.79122	-0.33784	0.15542	0.95451	0.81772	-0.29032	0.20765	0.6654	0.83335	-0.263	0.02877	0.089628	0.7519	-0.41139	0.34124	0.63931	1.0702	0.09782	0.17806	0.40776	1.1001	0.13759	0.61368	0.78717	1.0521
NEG	244.078	4.04	0.55898	0.99684	1.0664	0.092774	0.37748	0.99792	0.93847	-0.091618	0.95766	0.99507	0.99543	-0.0066054	0.00016437	0.00058787	0.65801	-0.60382	0.00070894	0.0031122	0.71343	-0.48715	0.00076578	0.0033985	0.66992	-0.57795	0.012377	0.7447	1.5264	0.61013	0.017619	0.48483	1.5047	0.58943	0.10414	0.20897	1.2064	0.27068	0.16278	0.45184	0.81816	-0.28955	0.14641	0.3796	1.2504	0.32234	0.93621	0.9661	1.0149
NEG	279.106	0.73	0.55907	0.99684	0.95536	-0.065889	0.94863	0.99792	0.97666	-0.034076	0.85143	0.99507	0.98939	-0.015392	0.0078554	0.017656	0.7882	-0.34337	0.75519	0.82861	0.98934	-0.015457	0.00069419	0.0031535	0.72845	-0.4571	0.30298	0.97443	0.88228	-0.18069	0.87588	0.97445	1.0281	0.039938	0.14383	0.26118	1.1334	0.18062	0.052144	0.30484	1.2203	0.28726	0.10771	0.33461	1.1702	0.22677	0.041526	0.2617	1.2347
NEG	354.157	3.12	0.55979	0.99684	0.89195	-0.16497	0.82413	0.99792	0.93291	-0.10019	0.85311	0.99507	1.0107	0.015382	2.3239e-05	0.00011582	0.56116	-0.83352	0.002659	0.0094544	0.73077	-0.45251	0.00065425	0.0030013	0.65243	-0.61609	0.56352	0.97443	1.0339	0.048127	0.65791	0.88596	1.0057	0.0081662	0.15798	0.27826	1.228	0.29629	0.18448	0.47936	1.1235	0.16795	0.27783	0.50229	1.1341	0.18154	0.16288	0.42183	1.173
NEG	145.93	10.16	0.56001	0.99684	0.97952	-0.029849	0.72642	0.99792	0.98699	-0.018898	0.14596	0.63691	1.074	0.10296	0.79564	0.85468	0.98666	-0.019381	0.3652	0.49786	0.95683	-0.063671	0.91455	0.93374	1.0061	0.0087826	0.19136	0.95607	1.0765	0.10633	0.89418	0.98204	1.0027	0.0039147	0.17568	0.30432	1.0565	0.079229	0.27232	0.57093	1.0501	0.070528	0.034145	0.23628	1.089	0.12307	0.065685	0.30111	1.1161
NEG	594.188	4.66	0.56013	0.99684	1.0782	0.10868	0.95637	0.99792	1.0786	0.10917	0.11305	0.57839	1.2645	0.33857	0.15295	0.23019	0.82326	-0.28058	0.15086	0.2555	0.82971	-0.26932	0.17253	0.26897	0.84302	-0.24635	0.99499	0.99797	0.86853	-0.20335	0.89467	0.98204	0.82413	-0.27906	0.073438	0.16949	1.349	0.43193	0.017996	0.22163	1.4568	0.5428	0.10576	0.33461	1.233	0.30218	0.10086	0.34548	1.3296
NEG	373.149	5.65	0.56072	0.99684	0.89021	-0.16778	0.86122	0.99792	0.97402	-0.037971	0.91508	0.99507	0.99513	-0.0070435	4.4186e-05	0.00019397	0.58256	-0.77952	0.0021631	0.0080932	0.71367	-0.48668	0.0034596	0.011129	0.71059	-0.4929	0.5454	0.97443	1.1363	0.18441	0.589	0.86732	1.0357	0.05065	0.00067449	0.013105	1.7572	0.81329	0.079252	0.34538	1.3208	0.40146	0.089212	0.3146	1.252	0.32426	0.028873	0.23258	1.4259
NEG	130.983	0.27	0.56078	0.99684	0.97438	-0.037449	0.19446	0.99792	0.94887	-0.075714	0.32004	0.85678	0.95989	-0.059066	0.24349	0.33494	1.0962	0.13256	0.34128	0.47266	1.0541	0.076038	0.10297	0.17939	1.0658	0.091937	0.11777	0.91172	1.099	0.13624	0.21866	0.6654	1.0758	0.10547	0.10542	0.21085	1.0966	0.13299	0.0016648	0.12584	1.2221	0.2893	0.0096562	0.15249	1.1684	0.22452	0.00044849	0.064213	1.2341
NEG	241.107	3.35	0.5622	0.99684	0.96925	-0.045061	0.67163	0.99792	0.94736	-0.07802	0.17249	0.66167	0.85542	-0.2253	1.6945e-07	2.2895e-06	0.48768	-1.036	1.1395e-05	0.00011843	0.58037	-0.78494	0.054582	0.10669	0.80379	-0.31511	0.99921	0.99921	1.0208	0.029671	0.49472	0.81577	0.91043	-0.13538	0.65006	0.73601	1.103	0.14139	0.065324	0.32555	1.2509	0.32301	0.06019	0.27609	1.3587	0.44226	0.10445	0.34893	1.4039
NEG	333.027	2.23	0.56263	0.99684	0.93701	-0.09386	0.49819	0.99792	1.0635	0.088875	0.89498	0.99507	1.0022	0.0031865	3.9269e-05	0.00017364	0.50021	-0.99939	0.002765	0.0097174	0.65113	-0.61898	7.5353e-05	0.0006838	0.49012	-1.0288	0.78862	0.98887	0.88265	-0.18008	0.41148	0.76951	1.1181	0.16102	0.019931	0.071704	1.5626	0.64398	0.25065	0.55017	1.1548	0.20762	0.075883	0.29644	1.2529	0.32524	0.14467	0.39636	1.2256
NEG	399.164	3.61	0.56335	0.99684	1.0395	0.055829	0.32537	0.99792	1.0732	0.10198	0.22611	0.75745	1.1388	0.18755	0.0038427	0.0093268	0.75696	-0.40172	0.04952	0.10189	0.84867	-0.23672	0.038105	0.079101	0.82828	-0.27181	0.3614	0.97443	1.0981	0.13504	0.69664	0.90367	0.99678	-0.0046534	0.0052695	0.034998	1.509	0.59355	0.69136	0.86534	1.0177	0.025262	0.33648	0.5441	1.0853	0.11808	0.1731	0.43165	1.1732
NEG	496.122	3.14	0.56343	0.99684	1.0434	0.061238	0.76728	0.99792	1.0173	0.024788	0.94474	0.99507	0.98954	-0.015174	0.00027012	0.00091855	0.55741	-0.84319	8.4282e-05	0.00057551	0.53397	-0.90517	0.0098712	0.026498	0.67955	-0.55734	0.60383	0.97443	1.0702	0.097931	0.83753	0.95594	1.0154	0.022027	0.28953	0.42726	1.1394	0.18826	0.23345	0.5346	1.2376	0.30754	0.32177	0.53089	1.1427	0.19239	0.47821	0.69892	1.1404
NEG	307.138	3.22	0.56346	0.99684	0.9247	-0.11295	0.57303	0.99792	1.0387	0.054745	0.92339	0.99507	1.0215	0.030662	5.3247e-05	0.00022879	0.53452	-0.90369	0.044878	0.094228	0.80742	-0.30862	0.00037359	0.0019925	0.56302	-0.82874	0.71458	0.97443	0.87436	-0.1937	0.85222	0.95954	0.98775	-0.017778	0.055981	0.14094	1.3005	0.37901	0.14281	0.43633	1.1955	0.25766	0.28011	0.50229	1.1452	0.19566	0.14284	0.39636	1.2378
NEG	131.06	1.66	0.56419	0.99684	1.0441	0.062243	0.28118	0.99792	1.0839	0.11617	0.89963	0.99507	1.0031	0.0044969	0.21628	0.30511	0.87674	-0.18977	0.31458	0.44531	0.90126	-0.14999	0.33071	0.44637	1.1756	0.23344	0.49699	0.97443	0.90505	-0.14393	0.61678	0.87605	0.92562	-0.1115	0.36917	0.4944	0.90295	-0.14728	0.89533	0.96176	0.98921	-0.015652	0.059944	0.27609	1.1947	0.25664	0.69744	0.84227	0.97129
NEG	303.094	4.04	0.56465	0.99684	0.92805	-0.10773	0.8471	0.99792	0.97489	-0.036682	0.81146	0.99507	1.0102	0.014666	9.7156e-05	0.00037387	0.64667	-0.6289	0.013231	0.034086	0.80637	-0.31049	0.0061283	0.017752	0.74187	-0.43076	0.85316	0.99104	0.98951	-0.01522	0.79277	0.94463	1.0035	0.0049764	0.033633	0.10036	1.2954	0.37338	0.12854	0.41888	1.1723	0.22934	0.50401	0.67287	1.0652	0.091117	0.29825	0.55539	1.0979
NEG	611.379	6.13	0.56504	0.99684	1.0416	0.058815	0.0096339	0.99792	1.3204	0.40102	0.15683	0.64489	1.2216	0.28879	1.9649e-05	9.9554e-05	0.48849	-1.0336	0.0021456	0.0080524	0.64998	-0.62154	0.0054953	0.016298	0.66023	-0.59897	0.059507	0.90268	1.5448	0.62738	0.15979	0.63402	1.3042	0.38315	0.58569	0.68812	1.0016	0.002252	0.0023641	0.1279	1.6821	0.75024	0.0046788	0.11611	1.776	0.82861	0.89584	0.94725	1.106
NEG	149.024	0.93	0.56614	0.99684	0.95399	-0.06796	0.92575	0.99792	0.99289	-0.010287	0.69709	0.98117	0.98094	-0.027769	3.3378e-07	3.5294e-06	0.63633	-0.65215	0.00099189	0.0042026	0.76304	-0.39018	6.8767e-05	0.00066273	0.69275	-0.52959	0.20249	0.96026	0.88942	-0.16906	0.020816	0.49632	0.81386	-0.29715	0.14962	0.26795	0.87993	-0.18453	0.71062	0.87235	0.9673	-0.047968	0.43621	0.61821	1.0468	0.065966	0.48863	0.70484	0.94865
NEG	85.0659	1.67	0.56699	0.99684	1.0545	0.076604	0.5987	0.99792	1.0382	0.054109	0.67165	0.97512	0.96022	-0.058568	0.1924	0.2774	0.85119	-0.23245	0.055854	0.11208	0.80107	-0.32	0.7648	0.82224	1.037	0.05242	0.42921	0.97443	0.89691	-0.15697	0.64542	0.88085	0.92962	-0.10529	0.24163	0.37926	0.85793	-0.22107	0.55693	0.79173	1.0306	0.043444	0.16472	0.39101	1.123	0.16735	0.89948	0.94781	1.0505
NEG	264.126	5.54	0.57098	0.99684	0.96518	-0.051135	0.69183	0.99792	0.97537	-0.035985	0.17795	0.66994	0.9181	-0.12328	3.5192e-05	0.00015849	0.62706	-0.67333	4.8967e-05	0.00037773	0.65826	-0.60326	0.17975	0.27605	0.89698	-0.15686	0.55272	0.97443	1.0824	0.11419	0.59901	0.86985	1.0331	0.047014	0.11227	0.21912	0.86902	-0.20254	0.081352	0.34538	1.4262	0.51218	0.30964	0.52318	1.0928	0.12806	0.48406	0.70073	1.2762
NEG	169.086	4.65	0.57148	0.99684	0.8922	-0.16457	0.67541	0.99792	1.0811	0.1125	0.62176	0.96494	1.1762	0.23408	0.064815	0.10992	0.83721	-0.25633	0.033916	0.074812	0.80024	-0.3215	0.066814	0.12557	0.82511	-0.27734	0.35517	0.97443	0.83525	-0.25972	0.22915	0.6699	0.80837	-0.30691	0.59734	0.69642	1.1039	0.14255	0.056252	0.3152	1.307	0.38631	0.69509	0.81585	1.038	0.053848	0.058762	0.29285	1.2752
NEG	255.088	2.79	0.57174	0.99684	1.0275	0.039072	0.52275	0.99792	0.9521	-0.070822	0.70559	0.98117	0.94	-0.089267	0.43817	0.54368	1.0344	0.048791	0.96334	0.9786	0.91216	-0.13265	0.55202	0.64358	1.1683	0.22444	0.067006	0.90268	1.3171	0.39733	0.49361	0.81577	1.0196	0.028047	0.60591	0.70196	1.0551	0.077365	0.69096	0.86534	0.84042	-0.25081	0.80413	0.87858	1.0734	0.1022	0.024984	0.2258	0.54506
NEG	222.076	3.42	0.57394	0.99684	0.91274	-0.13172	0.99426	0.99792	0.98225	-0.025841	0.68847	0.98117	1.0359	0.050939	9.846e-05	0.00037769	0.57209	-0.80569	0.0099176	0.026799	0.74239	-0.42976	0.00021501	0.0013419	0.54671	-0.87114	0.59371	0.97443	1.0511	0.071946	0.29748	0.70177	1.1742	0.23165	0.10972	0.21626	1.1829	0.24234	0.027288	0.25524	1.3535	0.43667	0.10508	0.33449	1.272	0.34715	0.15863	0.41752	1.1811
NEG	261.993	0.49	0.57461	0.99684	1.0341	0.048327	0.15555	0.99792	0.89904	-0.15355	0.3587	0.87449	0.93408	-0.098387	0.061471	0.10513	0.8498	-0.2348	0.29637	0.4275	0.92313	-0.1154	0.36418	0.47312	0.93671	-0.094326	0.46832	0.97443	0.94816	-0.076799	0.66131	0.88661	1.0348	0.049348	0.60814	0.70228	1.054	0.075925	0.42052	0.6938	1.1008	0.13854	0.14124	0.37745	1.0886	0.12254	0.97969	0.99002	1.026
NEG	229.118	0.57	0.5749	0.99684	0.94733	-0.078065	0.81115	0.99792	0.96737	-0.047865	0.6413	0.97104	1.0296	0.042036	6.0521e-07	5.5753e-06	0.64589	-0.63063	7.7327e-05	0.00053426	0.73855	-0.43723	7.0763e-07	4.3024e-05	0.66012	-0.5992	0.63332	0.97443	0.92714	-0.10915	0.99396	0.99888	0.994	-0.0086797	0.95794	0.96926	0.96958	-0.044572	0.056137	0.3152	1.2218	0.289	0.14394	0.37844	1.1578	0.21135	0.77036	0.88345	1.0111
NEG	309.1	3.64	0.57511	0.99684	0.89936	-0.15303	0.80331	0.99792	0.94708	-0.078438	0.30654	0.84941	0.86688	-0.20609	9.2696e-08	1.5441e-06	0.46079	-1.1178	0.00010544	0.00067126	0.6427	-0.63778	2.4744e-05	0.00034585	0.54883	-0.86557	0.71006	0.97443	1.0058	0.0083699	0.28677	0.69742	1.1948	0.2568	0.77603	0.83435	0.82997	-0.26886	0.14817	0.44224	1.2307	0.29951	0.051632	0.27188	1.3825	0.46723	0.064672	0.30111	1.3708
NEG	320.125	5.42	0.57566	0.99684	0.90864	-0.13821	0.48269	0.99792	0.89618	-0.15813	0.33391	0.85678	0.87156	-0.19832	2.4673e-08	6.7864e-07	0.41209	-1.279	3.4641e-05	0.00028833	0.60233	-0.73138	9.0668e-06	0.00020046	0.48636	-1.0399	0.99687	0.99797	0.96536	-0.05086	0.60139	0.86985	1.0476	0.067127	0.92771	0.95117	0.87789	-0.18789	0.053988	0.30822	1.3044	0.38343	0.14681	0.37983	1.2154	0.28139	0.1435	0.39636	1.1894
NEG	269.065	1.56	0.57685	0.99684	0.8491	-0.23599	0.13807	0.99792	1.5034	0.58823	0.12916	0.60544	0.69754	-0.51964	0.0018307	0.0048394	0.46134	-1.1161	0.0097363	0.026427	0.51471	-0.95816	0.00045423	0.0023298	0.39333	-1.3462	0.39686	0.97443	0.9718	-0.041268	0.21468	0.6654	1.1907	0.25185	0.67824	0.75803	0.82371	-0.27979	0.91766	0.97117	0.9513	-0.072025	0.78638	0.8701	1.2963	0.37437	0.41368	0.65115	0.818
NEG	306.137	4.27	0.5775	0.99684	0.8968	-0.15714	0.30052	0.99792	1.1904	0.25145	0.71305	0.98449	0.97169	-0.041438	0.00012573	0.00046612	0.52989	-0.91624	0.0029442	0.010258	0.62635	-0.67497	0.11048	0.19001	0.82749	-0.27318	0.0082529	0.70107	1.5096	0.59412	0.0045613	0.2877	1.6079	0.68521	2.746e-06	0.0011154	2.3634	1.2409	0.21497	0.51156	1.2079	0.27246	0.028648	0.21637	1.3863	0.47125	0.029217	0.23258	1.3401
NEG	261.087	2.25	0.57761	0.99684	0.95027	-0.07359	0.89766	0.99792	0.99599	-0.0057922	0.69846	0.98117	1.0511	0.071884	3.5103e-05	0.00015849	0.68319	-0.54965	0.0036828	0.012136	0.80676	-0.30978	0.0005964	0.0028109	0.72649	-0.46099	0.4816	0.97443	1.0614	0.085911	0.35723	0.735	1.1281	0.17387	0.0083222	0.046209	1.3363	0.41826	0.052092	0.30484	1.2403	0.31069	0.15797	0.38864	1.1498	0.20136	0.073757	0.31682	1.2025
NEG	571.496	9.8	0.57854	0.99684	0.97797	-0.03214	0.63165	0.99792	0.98149	-0.026949	0.13344	0.60544	1.0537	0.075485	0.43443	0.54071	0.96894	-0.045517	0.0093848	0.025703	0.90796	-0.13929	0.048914	0.09719	0.92946	-0.10554	0.7558	0.98362	1.0065	0.0093554	0.21179	0.6654	1.0614	0.085978	0.22607	0.36508	1.0615	0.086084	0.39376	0.67611	1.0352	0.049906	0.13535	0.37099	1.0607	0.085013	0.82526	0.91146	1.0058
NEG	421.225	8.33	0.5786	0.99684	0.84478	-0.24336	0.98306	0.99792	0.96594	-0.049993	0.22571	0.75745	1.6635	0.73426	0.52896	0.63188	1.0825	0.11441	0.15447	0.25981	0.77844	-0.36134	0.30409	0.41925	0.83346	-0.26281	0.89037	0.99111	1.0286	0.040643	0.39077	0.76272	1.5745	0.65485	0.037509	0.10657	1.6504	0.7228	0.13396	0.42702	1.4971	0.58217	0.029482	0.21861	1.4405	0.52661	0.019927	0.20817	1.6538
NEG	138.891	9.92	0.57941	0.99684	1.0243	0.034663	0.43779	0.99792	0.96948	-0.044723	0.73331	0.98449	0.98894	-0.01604	0.074471	0.12439	0.92165	-0.1177	0.44753	0.57104	0.96686	-0.048614	0.1227	0.20723	0.93166	-0.10212	0.84211	0.99104	0.98335	-0.024226	0.42079	0.77293	1.0402	0.05684	0.38551	0.50633	1.0342	0.048576	0.0088161	0.1728	1.0959	0.13209	0.0057377	0.1224	1.1118	0.15285	0.37944	0.61933	1.0263
NEG	227.102	0.98	0.58072	0.99684	0.96073	-0.0578	0.9332	0.99792	1.0074	0.010653	0.64948	0.97104	0.96489	-0.051558	5.9838e-06	3.5844e-05	0.55858	-0.84017	2.6668e-05	0.00023811	0.60656	-0.72128	0.0033713	0.010936	0.71915	-0.47564	0.82465	0.99104	0.96576	-0.05027	0.4653	0.80599	1.0568	0.079758	0.64854	0.73566	0.8581	-0.22078	0.64924	0.84493	1.1033	0.14179	0.75521	0.85745	1.0499	0.070222	0.9219	0.95778	1.0046
NEG	223.078	3.42	0.58108	0.99684	0.90643	-0.14174	0.99054	0.99792	0.98285	-0.024956	0.68393	0.98093	1.0449	0.063371	0.00010132	0.00038742	0.57535	-0.79748	0.013128	0.033894	0.75248	-0.41027	0.00012967	0.00099472	0.54681	-0.87088	0.76655	0.98447	1.0011	0.0015658	0.57362	0.8627	1.0424	0.05997	0.051624	0.13374	1.3387	0.42079	0.032669	0.2635	1.3505	0.43351	0.1167	0.34457	1.2783	0.35418	0.051772	0.27688	1.2999
NEG	317.106	5.05	0.58301	0.99684	0.90481	-0.14431	0.64184	0.99792	0.92025	-0.1199	0.42262	0.90476	0.88766	-0.17192	2.821e-08	6.8608e-07	0.40519	-1.3033	6.5587e-05	0.00047191	0.60152	-0.73331	7.0341e-06	0.00016449	0.48576	-1.0417	0.80923	0.99104	1.0016	0.0023397	0.42194	0.77295	1.0786	0.1091	0.48018	0.59581	0.78113	-0.35636	0.064171	0.32347	1.3153	0.39536	0.41986	0.60541	1.1547	0.20751	0.11903	0.35725	1.2444
NEG	502.918	0.27	0.58419	0.99684	1.0211	0.030076	0.80457	0.99792	0.95051	-0.07323	0.62606	0.96494	1.0325	0.046104	0.40735	0.51239	1.1027	0.1411	0.34726	0.47876	1.1077	0.1475	0.29627	0.41117	1.0888	0.12279	0.0022492	0.52584	1.4148	0.50062	0.030636	0.52116	1.2721	0.34721	0.48816	0.60325	0.92816	-0.10755	0.014934	0.19955	1.443	0.52906	0.004652	0.11611	1.5263	0.61003	0.013612	0.19631	1.4499
NEG	484.181	5.09	0.58426	0.99684	1.035	0.049629	0.53077	0.99792	0.91131	-0.13398	0.40979	0.89816	0.86921	-0.20222	0.046034	0.082441	0.78818	-0.3434	8.7771e-05	0.00058642	0.60118	-0.73414	0.086358	0.15744	0.852	-0.23108	0.86673	0.99104	0.96594	-0.049999	0.47622	0.81128	0.85784	-0.22122	0.33606	0.47026	1.073	0.10171	0.45891	0.72313	1.1748	0.23241	0.29571	0.51096	1.1145	0.15634	0.063215	0.30111	1.282
NEG	325.105	0.45	0.58471	0.99684	0.94607	-0.079982	0.85189	0.99792	1.0245	0.034968	0.10328	0.56317	0.85124	-0.23237	0.0028693	0.0072387	0.75705	-0.40153	0.17477	0.28719	0.89616	-0.15818	0.53913	0.63219	0.95328	-0.069027	0.19064	0.95607	1.1829	0.24227	0.48438	0.81128	1.0324	0.045986	0.50874	0.61925	0.90615	-0.14218	0.47241	0.7281	1.1171	0.15973	0.27349	0.50017	1.1199	0.16336	0.090314	0.33079	0.85259
NEG	212.091	2.51	0.58541	0.99684	0.94122	-0.087391	0.58997	0.99792	1.0709	0.098869	0.019681	0.32449	0.71274	-0.48855	0.081289	0.13427	1.3714	0.45567	0.058155	0.11612	1.2467	0.31808	1.1259e-05	0.00022602	2.3621	1.2401	0.80201	0.99104	0.8694	-0.2019	0.51026	0.82074	0.94702	-0.078538	0.015658	0.063678	0.49341	-1.0191	0.44124	0.70878	1.3844	0.46929	0.59312	0.74355	1.1179	0.16081	0.75151	0.87369	1.1468
NEG	438.115	2.15	0.58949	0.99684	1.0375	0.053083	0.84849	0.99792	0.98624	-0.019987	0.8227	0.99507	0.98862	-0.016517	0.0070885	0.016233	0.7117	-0.49067	0.64409	0.74309	0.97945	-0.02996	0.014509	0.035859	0.71019	-0.49372	0.81343	0.99104	1.0633	0.088575	0.38153	0.75561	1.1607	0.21497	0.18768	0.31855	1.1362	0.18417	0.11126	0.3924	1.1828	0.2422	0.25963	0.49098	1.1806	0.23956	0.90287	0.94809	1.0094
NEG	175.959	9.94	0.58985	0.99684	0.97029	-0.043512	0.70129	0.99792	0.98168	-0.026679	0.8571	0.99507	1.0067	0.0096226	0.86638	0.90586	1.0116	0.016641	0.32124	0.45055	0.94987	-0.074201	0.65416	0.73156	1.0218	0.03109	0.80447	0.99104	0.98677	-0.019211	0.89815	0.98303	1.0054	0.0078029	0.95367	0.968	0.99345	-0.0094812	0.053255	0.30569	1.0939	0.12954	0.71331	0.82857	1.0194	0.027739	0.094888	0.3364	0.91185
NEG	244.027	0.64	0.59008	0.99684	0.93272	-0.10049	0.054889	0.99792	0.76491	-0.38664	1.914e-05	0.0080168	0.52911	-0.91837	2.1993e-08	6.6858e-07	0.30363	-1.7196	9.6279e-09	1.0643e-06	0.32787	-1.6088	1.6632e-11	1.0112e-08	0.20921	-2.2569	0.70191	0.97443	0.87606	-0.19091	0.26309	0.68358	1.1499	0.20145	0.096502	0.19714	0.70243	-0.50958	0.85894	0.95212	1.0173	0.024777	0.63927	0.77503	1.3979	0.48323	0.66233	0.82099	1.022
NEG	200.091	1.58	0.59165	0.99684	0.96757	-0.047555	0.34248	0.99792	1.0594	0.0833	0.073124	0.51887	0.86562	-0.2082	0.0014269	0.0038731	0.68453	-0.54681	0.23219	0.35516	0.87313	-0.19574	0.46983	0.57131	1.1494	0.20085	0.092203	0.90268	0.7136	-0.48682	0.12126	0.5925	0.73438	-0.44539	0.0026696	0.025361	0.59411	-0.7512	0.15055	0.44541	1.404	0.48959	0.89441	0.93597	1.0719	0.10011	0.74878	0.87298	1.2552
NEG	435.222	4.43	0.59214	0.99684	0.93174	-0.102	0.89285	0.99792	0.99699	-0.0043438	0.32258	0.85678	0.91342	-0.13065	1.0084e-05	5.6508e-05	0.53683	-0.89746	0.00019088	0.0010926	0.63166	-0.66279	0.0088755	0.024253	0.72255	-0.46883	0.24393	0.97443	1.1756	0.23342	0.044763	0.53634	1.3472	0.43001	0.1482	0.26618	1.1561	0.20923	0.069648	0.3387	1.2729	0.34807	0.25448	0.48671	1.1297	0.17591	0.063855	0.30111	1.2425
NEG	289.164	4.68	0.593	0.99684	0.95946	-0.059705	0.26892	0.99792	0.88236	-0.18056	0.14692	0.63805	1.1552	0.20815	0.00060419	0.0018261	0.6378	-0.64882	0.00037984	0.0018625	0.6774	-0.56191	0.0036574	0.011643	0.65564	-0.60901	0.31511	0.97443	1.1402	0.1893	0.9011	0.98448	0.8603	-0.21709	0.0020795	0.022378	1.9265	0.94602	0.050166	0.30484	1.4261	0.51204	0.066909	0.28754	1.366	0.45001	0.090966	0.33218	1.2514
NEG	120.995	5.84	0.59372	0.99684	0.83536	-0.25954	0.47893	0.99792	1.0473	0.066742	0.36	0.87449	1.1681	0.22413	0.0030541	0.0076731	0.59266	-0.75473	0.30967	0.44094	0.8864	-0.17397	0.020033	0.047026	0.68421	-0.5475	0.79541	0.98999	0.92511	-0.1123	0.27806	0.69034	0.72507	-0.46382	0.062229	0.15014	1.3423	0.42475	0.58246	0.80121	1.1176	0.16043	0.9613	0.97652	0.99709	-0.0041982	0.8981	0.94781	1.0072
NEG	148.92	9.9	0.59539	0.99684	0.98109	-0.027539	0.078624	0.99792	0.93645	-0.094729	0.19524	0.70032	0.95245	-0.070288	0.74474	0.81147	0.98608	-0.02022	0.98308	0.99124	0.99677	-0.0046662	0.13209	0.22072	0.93595	-0.095504	0.079881	0.90268	1.0942	0.12989	0.31956	0.70651	1.0555	0.077878	0.57504	0.67931	1.032	0.045435	0.36727	0.65774	1.04	0.056626	0.057904	0.27475	1.0771	0.10711	0.78065	0.88686	0.99242
NEG	539.987	1.09	0.59545	0.99684	0.9654	-0.050807	0.020538	0.99792	0.86388	-0.21109	0.0011855	0.09613	0.82727	-0.27357	5.9429e-05	0.00025092	0.64662	-0.62901	6.6202e-07	1.2778e-05	0.62174	-0.68562	1.5012e-06	6.5195e-05	0.58349	-0.77721	0.093396	0.90268	1.1634	0.21829	0.1356	0.5925	1.2011	0.26438	0.075527	0.17179	0.82025	-0.28587	0.60092	0.81191	1.0436	0.061536	0.40561	0.59425	1.1105	0.15124	0.66791	0.82405	0.95348
NEG	204.029	0.98	0.5956	0.99684	0.9643	-0.052451	0.54662	0.99792	1.0415	0.058653	0.29574	0.84941	0.92346	-0.11488	0.11281	0.17654	0.89522	-0.15968	0.88914	0.92727	1.025	0.035681	0.88535	0.91158	1.0402	0.056795	0.51156	0.97443	0.97437	-0.037453	0.38707	0.76018	0.9445	-0.082379	0.50767	0.61918	1.0871	0.12049	0.58393	0.80143	0.95213	-0.070763	0.3715	0.56397	1.2174	0.28379	0.25696	0.51647	0.88698
NEG	85.0287	0.39	0.5962	0.99684	1.0236	0.033681	0.81878	0.99792	1.0102	0.014637	0.50896	0.94283	1.0371	0.052573	0.072971	0.12239	0.88288	-0.17972	0.24756	0.37256	0.92821	-0.10747	0.25905	0.3706	1.1611	0.21545	0.16499	0.95607	1.1818	0.24099	0.15811	0.63244	1.1323	0.17927	0.0052957	0.034998	1.3175	0.39777	0.0076275	0.15992	1.2684	0.34304	0.018101	0.19984	1.2245	0.29217	0.016428	0.2073	1.2481
NEG	425.214	3.13	0.59621	0.99684	0.94117	-0.087479	0.14051	0.99792	1.166	0.22159	0.38221	0.88164	0.90157	-0.14949	0.24436	0.33576	1.1855	0.24549	0.0032932	0.011192	1.4509	0.53692	7.0704e-05	0.00066375	2.4115	1.2699	0.80825	0.99104	1.0318	0.04514	0.22356	0.6654	1.1968	0.25922	0.0027432	0.025456	1.4594	0.54534	0.13173	0.42448	1.2212	0.28831	0.60084	0.74705	1.0747	0.10391	0.054809	0.27971	1.338
NEG	270.17	6.31	0.59671	0.99684	1.0715	0.099576	0.9053	0.99792	0.99374	-0.0090566	0.53226	0.94283	0.94418	-0.082859	0.050918	0.089474	0.73148	-0.45111	0.095251	0.17496	0.77026	-0.37659	0.09505	0.16947	1.3435	0.42599	0.11935	0.91172	0.68614	-0.54342	0.2249	0.6654	0.7281	-0.4578	0.011376	0.054466	0.56713	-0.81826	0.22866	0.53064	1.3311	0.41262	0.84439	0.89989	0.98057	-0.028307	0.56387	0.76275	1.2011
NEG	124.006	0.33	0.59698	0.99684	1.1363	0.18429	0.037676	0.99792	1.383	0.46784	0.022615	0.34374	1.3822	0.46692	0.00046725	0.0014644	1.6826	0.75072	1.2766e-05	0.00012936	2.0501	1.0357	4.1851e-07	2.6785e-05	2.1842	1.1271	0.0069814	0.6823	1.7603	0.81582	0.84563	0.95594	0.97481	-0.036802	0.98144	0.98712	0.92604	-0.11086	0.55314	0.79039	0.79081	-0.3386	0.80416	0.87858	0.96699	-0.048422	0.090052	0.33079	0.58244
NEG	250.071	2.57	0.59698	0.99684	0.92614	-0.11069	0.6924	0.99792	0.99346	-0.0094608	0.63539	0.97104	0.93357	-0.099164	0.18423	0.26829	0.84348	-0.24558	0.63921	0.73956	0.955	-0.066433	0.017795	0.042512	0.60751	-0.71901	0.80904	0.99104	1.0074	0.010649	0.42015	0.77293	1.092	0.12703	0.04257	0.11792	1.416	0.50177	0.23535	0.53692	1.2261	0.2941	0.05351	0.27188	1.3781	0.46273	0.44479	0.67608	1.1086
NEG	290.142	5.69	0.59819	0.99684	0.96842	-0.0463	0.86837	0.99792	1.0145	0.020795	0.74177	0.98449	0.99244	-0.010951	1.2294e-09	1.495e-07	0.56668	-0.81939	3.7229e-07	8.2309e-06	0.6748	-0.56748	6.9761e-05	0.00066273	0.64935	-0.62293	0.15324	0.95072	1.1785	0.23699	0.080669	0.56693	1.2523	0.32463	0.50002	0.61267	1.0488	0.0688	0.020448	0.22751	1.2641	0.33811	0.039346	0.24919	1.2656	0.33988	0.084695	0.32354	1.1883
NEG	308.151	4.24	0.59843	0.99684	0.95559	-0.065542	0.97944	0.99792	0.9861	-0.02019	0.47999	0.93834	0.94266	-0.085192	1.1919e-09	1.495e-07	0.4859	-1.0413	9.3346e-08	3.4397e-06	0.57151	-0.80714	0.0035549	0.011406	0.71369	-0.48662	0.049973	0.90268	1.2983	0.37666	0.073315	0.55875	1.2538	0.32629	0.64254	0.73173	1.076	0.10574	0.17475	0.46484	1.2576	0.33072	0.037414	0.2429	1.2481	0.31976	0.06958	0.30855	1.3011
NEG	501.955	0.93	0.59865	0.99684	0.9615	-0.056647	0.17231	0.99792	0.9133	-0.13084	0.76928	0.98675	0.9845	-0.022539	0.00030261	0.00099723	0.78919	-0.34155	0.48659	0.60501	0.96122	-0.057066	0.00058116	0.0027498	0.80014	-0.32168	0.4418	0.97443	0.8414	-0.24913	0.64664	0.88092	0.87777	-0.18808	0.0037221	0.02984	0.60679	-0.72072	0.51118	0.7562	1.0262	0.037361	0.73279	0.84205	0.89336	-0.16269	0.061778	0.29811	0.72255
NEG	206.045	1.76	0.59885	0.99684	0.96886	-0.045634	0.18158	0.99792	0.90216	-0.14854	0.038216	0.42446	0.8465	-0.24042	6.7801e-05	0.00027666	0.60894	-0.71563	0.0032566	0.011155	0.72782	-0.45834	0.015891	0.038724	0.74516	-0.42438	0.95571	0.9933	1.0205	0.029224	0.60444	0.8713	1.064	0.089526	0.58217	0.68531	1.052	0.073155	0.1131	0.3924	1.1987	0.26141	0.04094	0.25379	1.3202	0.40078	0.36369	0.60581	1.2934
NEG	164.926	9.97	0.6	0.99684	0.98698	-0.018904	0.36038	0.99792	0.97782	-0.032359	0.8483	0.99507	0.99596	-0.0058408	0.18077	0.26388	0.94673	-0.078976	0.081718	0.15454	0.93552	-0.096152	0.016365	0.039562	0.91458	-0.12882	0.6539	0.97443	0.97959	-0.029752	0.19713	0.66438	1.0548	0.077017	0.080646	0.17635	1.0657	0.091739	0.15468	0.44787	1.059	0.082755	0.16982	0.39697	1.057	0.079947	0.1654	0.42183	1.0562
NEG	500.918	0.27	0.60178	0.99684	1.0281	0.039989	0.44114	0.99792	0.91113	-0.13428	0.93446	0.99507	0.97743	-0.032933	0.22996	0.31922	1.1311	0.17775	0.087622	0.16392	1.1661	0.22167	0.0085944	0.023591	1.2454	0.31659	0.025433	0.78833	1.3204	0.40103	0.20831	0.6654	1.1438	0.19387	0.34332	0.47549	0.89481	-0.16035	0.021386	0.22751	1.4256	0.51159	0.002912	0.096747	1.4638	0.54974	0.063424	0.30111	1.2857
NEG	170.046	0.44	0.60381	0.99684	0.96774	-0.047304	0.53976	0.99792	0.96405	-0.052822	0.50215	0.94283	0.96117	-0.057142	2.9241e-06	1.8858e-05	0.73991	-0.43458	0.00018055	0.0010505	0.81419	-0.29657	0.0070654	0.01998	0.84519	-0.24265	0.32948	0.97443	0.92152	-0.11792	0.76833	0.93583	0.9658	-0.050209	0.011515	0.054812	0.82246	-0.28198	0.14401	0.43856	1.134	0.18139	0.1323	0.36813	1.0846	0.11718	0.91502	0.95508	1.0349
NEG	242.139	4.33	0.60427	0.99684	0.91138	-0.13387	0.63185	0.99792	0.91791	-0.12357	0.80241	0.99507	0.98229	-0.025779	3.4224e-05	0.00015645	0.58135	-0.78253	0.0012028	0.0049082	0.68672	-0.5422	0.00035225	0.0019037	0.62628	-0.67513	0.35545	0.97443	0.85877	-0.21966	0.47891	0.81128	0.89003	-0.16808	0.48525	0.60088	1.0353	0.050031	0.25736	0.55539	1.141	0.19033	0.28381	0.50343	1.0895	0.12361	0.20074	0.46232	1.1512
NEG	310.952	0.92	0.60467	0.99684	1.0425	0.059979	0.89589	0.99792	0.97295	-0.039568	0.22785	0.76116	0.89284	-0.16353	0.013146	0.027832	0.78912	-0.34169	0.3275	0.45775	0.91402	-0.1297	0.42938	0.53442	0.94306	-0.084579	0.80001	0.99104	0.72813	-0.45774	0.65391	0.88263	0.64971	-0.62214	0.0043438	0.031349	0.33773	-1.566	0.10231	0.377	1.5277	0.6114	0.98949	0.99358	0.98874	-0.016341	0.42427	0.65886	0.94582
NEG	310.105	3.63	0.60618	0.99684	0.90492	-0.14414	0.82641	0.99792	0.95583	-0.065172	0.32245	0.85678	0.87495	-0.19273	1.0853e-07	1.692e-06	0.47752	-1.0664	7.3217e-05	0.00051675	0.65009	-0.62129	3.8992e-05	0.00043902	0.58486	-0.77384	0.90805	0.99111	0.98997	-0.014538	0.10925	0.5925	1.1833	0.2428	0.32969	0.46472	0.84817	-0.23758	0.1566	0.44787	1.207	0.27146	0.076728	0.29644	1.2289	0.29735	0.16462	0.42183	1.2195
NEG	230.009	1.2	0.60634	0.99684	0.9103	-0.13559	0.2056	0.99792	0.84163	-0.24874	0.3239	0.85678	1.1406	0.18973	6.8468e-05	0.00027845	0.53102	-0.91316	8.3094e-06	8.8634e-05	0.49656	-1.01	0.0061431	0.017752	0.66303	-0.59286	0.42691	0.97443	1.0948	0.13073	0.83297	0.95594	0.99442	-0.0080676	0.28991	0.42732	1.1055	0.14465	0.20603	0.50107	1.1707	0.22737	0.0056939	0.1224	1.3934	0.47859	0.0092177	0.17483	1.5356
NEG	274.11	2.9	0.60779	0.99684	0.88846	-0.17062	0.69213	0.99792	1.1139	0.15558	0.014134	0.28645	0.61148	-0.70962	0.74351	0.81085	0.86834	-0.20367	0.23103	0.35516	1.1936	0.25537	0.0007968	0.0035021	2.2587	1.1755	0.55834	0.97443	0.70702	-0.50018	0.21652	0.6654	0.59128	-0.75809	0.0004825	0.010865	0.33726	-1.5681	0.90462	0.96479	1.0981	0.13502	0.34867	0.55327	0.75572	-0.40408	0.21106	0.47267	0.83009
NEG	343.069	0.56	0.60838	0.99684	0.95676	-0.063771	0.95037	0.99792	0.97762	-0.032652	0.63492	0.97104	1.0851	0.11785	0.003873	0.0093629	0.74091	-0.43263	0.26817	0.39426	0.91885	-0.12209	0.0052551	0.015662	0.749	-0.41696	0.7031	0.97443	0.9071	-0.14067	0.64861	0.88128	0.91406	-0.12963	0.082072	0.17726	1.1993	0.26224	0.030797	0.25682	1.1573	0.21072	0.18036	0.40841	1.1268	0.1722	0.82155	0.91067	1.034
NEG	360.147	5.56	0.60892	0.99684	0.9486	-0.076135	0.6182	0.99792	1.0552	0.077559	0.65853	0.97104	0.9578	-0.062198	0.27817	0.37418	0.79448	-0.33192	0.75776	0.82938	1.0257	0.036592	0.20746	0.30841	1.2811	0.35739	0.78653	0.98887	0.91376	-0.13011	0.051827	0.54798	1.2499	0.32178	0.28364	0.42165	0.817	-0.2916	0.67898	0.85887	0.92582	-0.1112	0.23401	0.46411	1.1252	0.17022	0.68227	0.83381	1.0669
NEG	503.918	0.27	0.60901	0.99684	1.0302	0.042979	0.17872	0.99792	0.87286	-0.19618	0.46547	0.92637	0.92181	-0.11746	0.33911	0.44197	1.1621	0.21669	0.092065	0.1704	1.2134	0.27911	0.047914	0.095671	1.2187	0.28529	0.057444	0.90268	1.2491	0.32091	0.089653	0.58132	1.1974	0.25985	0.44162	0.55895	0.87472	-0.1931	0.47137	0.7281	1.1259	0.17112	0.018223	0.19984	1.3026	0.38142	0.086922	0.32724	1.2272
NEG	384.896	1.99	0.6093	0.99684	0.97276	-0.039844	0.44686	0.99792	0.96243	-0.055239	0.76474	0.98548	1.0109	0.015682	0.201	0.28721	0.91804	-0.12338	0.46385	0.5839	0.95724	-0.063043	0.041363	0.084392	0.87435	-0.19371	0.18261	0.95607	1.1792	0.23778	0.025437	0.50046	1.3086	0.38808	0.063023	0.15134	1.2052	0.26923	0.3604	0.65514	1.064	0.089476	0.099727	0.32536	1.1655	0.22098	0.045518	0.26739	1.1243
NEG	324.071	0.99	0.60938	0.99684	0.95133	-0.071987	0.55631	0.99792	1.0277	0.039455	0.93328	0.99507	0.99396	-0.0087336	0.017885	0.03649	0.74263	-0.42929	0.0094804	0.025863	0.73458	-0.445	0.29654	0.41117	0.88008	-0.18429	0.77884	0.98447	0.95499	-0.06644	0.17356	0.65093	0.80482	-0.31327	0.33217	0.46646	0.8564	-0.22365	0.82071	0.93887	1.0353	0.050045	0.84131	0.89932	0.99665	-0.0048393	0.14174	0.39636	0.83182
NEG	207.048	1.76	0.61012	0.99684	0.97101	-0.042441	0.16964	0.99792	0.89335	-0.1627	0.037011	0.42043	0.83573	-0.25889	4.8931e-05	0.00021326	0.58526	-0.77284	0.0027282	0.009616	0.71092	-0.49223	0.016343	0.039562	0.73428	-0.4456	0.97017	0.99723	1.0208	0.029739	0.629	0.87693	1.0595	0.083399	0.66189	0.74524	1.036	0.051006	0.096455	0.36425	1.2266	0.2947	0.033155	0.2344	1.3712	0.4554	0.30701	0.56459	1.3472
NEG	329.231	6.58	0.61019	0.99684	1.0224	0.032024	0.066842	0.99792	1.0761	0.10584	0.57534	0.95623	0.976	-0.035053	0.71933	0.79374	1.022	0.031337	0.45029	0.57335	0.95934	-0.059886	0.58017	0.66846	1.022	0.031345	0.25609	0.97443	1.0511	0.071956	0.10213	0.59118	1.0827	0.11465	0.075901	0.17179	1.1034	0.142	0.015769	0.20232	1.1804	0.23923	0.12165	0.35304	1.087	0.12031	0.081267	0.32354	1.1233
NEG	486.981	0.93	0.61114	0.99684	1.039	0.055149	0.33469	0.99792	0.93711	-0.093711	0.89988	0.99507	0.98696	-0.018937	0.62092	0.71365	0.97793	-0.032198	0.8846	0.92412	0.99189	-0.011755	0.33037	0.44637	0.95303	-0.069402	0.68579	0.97443	0.88561	-0.17525	0.901	0.98448	0.9246	-0.11309	0.0020269	0.022289	0.58462	-0.77443	0.022494	0.22974	1.3436	0.42608	0.46821	0.64405	1.0589	0.08253	0.56863	0.76444	0.90949
NEG	279.995	0.43	0.61146	0.99684	1.0222	0.031648	0.16566	0.99792	1.1968	0.25915	0.33961	0.85678	0.88148	-0.182	0.027405	0.052232	0.66505	-0.58847	0.16797	0.2779	0.78462	-0.34992	0.63487	0.71481	0.90723	-0.14046	0.3087	0.97443	1.0971	0.13364	0.33165	0.71735	1.0673	0.094005	0.77498	0.83435	0.77431	-0.36901	0.56139	0.79173	0.915	-0.12815	0.83387	0.89654	1.0421	0.059501	0.41792	0.65404	0.96168
NEG	268.971	0.8	0.61195	0.99684	0.95022	-0.073671	0.40618	0.99792	0.91655	-0.12571	0.20048	0.70663	0.878	-0.18771	1.3376e-07	2.0081e-06	1.6199	0.69586	6.3393e-05	0.00046437	1.4644	0.55029	6.8255e-05	0.00066273	1.5187	0.60281	0.8757	0.99104	1.0006	0.00089303	0.46106	0.79979	1.0479	0.067434	5.7186e-05	0.0031549	0.80365	-0.31536	0.88286	0.95884	1.0041	0.0058644	0.62623	0.76766	0.97028	-0.043528	0.25745	0.51647	0.93793
NEG	111.008	0.37	0.61335	0.99684	0.9453	-0.08115	0.63303	0.99792	0.94812	-0.076861	0.9196	0.99507	0.98186	-0.026407	0.033483	0.062352	0.82869	-0.27109	0.14413	0.24719	0.89002	-0.16809	0.19648	0.29606	1.2099	0.27485	0.30602	0.97443	1.0962	0.1325	0.62047	0.87693	1.0156	0.022351	0.0019911	0.022289	1.4941	0.57924	0.0063112	0.15774	1.3561	0.43951	0.065999	0.28739	1.2558	0.32855	0.0016972	0.089731	1.4012
NEG	116.034	4.07	0.6191	0.99684	1.097	0.13351	0.7756	0.99792	0.96048	-0.058165	0.022341	0.34374	0.71545	-0.48307	0.75772	0.82267	0.94691	-0.078706	0.26587	0.39141	0.85259	-0.23008	0.016011	0.038938	1.6986	0.76438	0.37342	0.97443	0.72927	-0.45547	0.47542	0.81128	0.75449	-0.40643	0.0044151	0.031396	0.5024	-0.99308	0.77371	0.9041	1.073	0.10159	0.76512	0.86227	0.92063	-0.1193	0.47737	0.69853	0.98811
NEG	657.143	1.91	0.61913	0.99684	1.0774	0.10749	0.14583	0.99792	1.1838	0.24342	0.15775	0.64489	0.80131	-0.31957	0.003857	0.0093428	0.59291	-0.75412	0.0056764	0.017475	0.6385	-0.64724	0.30915	0.42478	0.91607	-0.12647	0.099225	0.91172	1.6694	0.73932	0.18157	0.65787	1.6186	0.69471	0.31124	0.44718	0.84231	-0.24758	0.4232	0.69486	1.4133	0.49908	0.036812	0.24066	1.83	0.87186	0.74543	0.87074	1.3567
NEG	318.058	2.57	0.61997	0.99684	0.90684	-0.14109	0.53647	0.99792	0.92434	-0.1135	0.4249	0.90646	0.85001	-0.23444	0.37596	0.48225	1.1393	0.18812	0.27757	0.40519	1.1234	0.16793	0.079606	0.14689	0.67876	-0.55904	0.46393	0.97443	1.0727	0.1013	0.098066	0.58743	1.2357	0.3053	0.055843	0.14094	1.2441	0.31509	0.0054566	0.1508	1.4101	0.49575	0.00082063	0.059485	1.5183	0.60241	0.17004	0.42987	1.1662
NEG	288.026	2.27	0.62106	0.99684	1.0531	0.074687	0.90141	0.99792	1.0242	0.034496	0.78072	0.99507	1.0767	0.10668	3.4343e-09	2.6101e-07	0.47886	-1.0623	1.7625e-08	1.4288e-06	0.43988	-1.1848	2.0871e-05	0.00031069	0.53803	-0.89423	0.73253	0.97777	1.082	0.11371	0.14722	0.60744	1.2559	0.32877	0.31756	0.45377	1.0711	0.099104	0.058742	0.31799	1.255	0.32772	0.018406	0.19984	1.3614	0.44508	0.0058858	0.14625	1.4119
NEG	240.16	6.34	0.62109	0.99684	1.0443	0.062518	0.54218	0.99792	1.0392	0.055444	0.026202	0.36334	1.3076	0.38693	0.0095581	0.021132	0.62292	-0.68288	0.21778	0.34126	0.77508	-0.36758	0.23039	0.33713	1.504	0.58877	0.30459	0.97443	1.3905	0.47563	0.38884	0.76018	1.049	0.068992	0.0084911	0.046358	1.6151	0.6916	0.074795	0.34538	1.6256	0.70096	0.81319	0.88368	0.917	-0.125	0.086561	0.32689	1.4805
NEG	324.137	1.29	0.62243	0.99684	0.94307	-0.084564	0.74188	0.99792	0.94087	-0.087934	0.75079	0.98449	0.93897	-0.090844	0.022366	0.044511	0.71964	-0.47465	0.80138	0.86122	1.0826	0.11452	0.0026858	0.0091483	0.61658	-0.69764	0.60157	0.97443	0.83432	-0.26133	0.93364	0.99076	0.94181	-0.086492	0.092535	0.19187	1.2176	0.28407	0.12518	0.41275	1.1771	0.23518	0.4083	0.59665	1.1241	0.16883	0.26869	0.5285	1.126
NEG	144.044	3.58	0.62571	0.99684	0.96496	-0.05146	0.64081	0.99792	1.0409	0.057771	0.79212	0.99507	1.012	0.017164	0.012669	0.027075	0.79627	-0.32867	0.36172	0.49422	0.92723	-0.109	0.33639	0.45249	0.92052	-0.11948	0.65689	0.97443	1.057	0.080011	0.66717	0.88861	1.0131	0.018744	0.56814	0.67269	0.97292	-0.039606	0.47147	0.7281	0.90578	-0.14276	0.81253	0.88368	0.95901	-0.060387	0.053578	0.27891	0.77902
NEG	319.121	5.42	0.62618	0.99684	0.92096	-0.1188	0.52698	0.99792	0.90888	-0.13784	0.37035	0.87852	0.88511	-0.17607	1.9428e-08	6.341e-07	0.43066	-1.2154	4.1488e-05	0.00033562	0.62396	-0.68047	1.0787e-05	0.00022602	0.50865	-0.97524	0.92383	0.99216	0.94526	-0.08121	0.57395	0.8627	1.0048	0.0069736	0.84492	0.88571	0.85289	-0.22958	0.081152	0.34538	1.2538	0.32635	0.20759	0.43968	1.1844	0.24413	0.16577	0.42183	1.1784
NEG	623.176	2.37	0.62763	0.99684	0.96802	-0.046895	0.9267	0.99792	0.99942	-0.00084099	0.78928	0.99507	1.0126	0.018127	0.28066	0.37689	1.1069	0.14655	0.26846	0.39426	1.0646	0.090354	0.69279	0.76308	1.0279	0.039656	0.069355	0.90268	0.84331	-0.24587	0.68696	0.89836	0.95333	-0.06895	0.075685	0.17179	0.8523	-0.23056	0.21178	0.50893	1.1118	0.15286	0.43776	0.61969	1.0443	0.062534	0.5659	0.76322	0.96563
NEG	572.498	9.8	0.63003	0.99684	0.97886	-0.030829	0.24249	0.99792	0.95285	-0.069675	0.30769	0.84941	1.0433	0.061107	0.27706	0.37351	1.0585	0.081976	0.032899	0.073001	0.90603	-0.14236	0.27234	0.38643	0.95309	-0.06932	0.92038	0.99216	1.0057	0.008271	0.46076	0.79979	1.0353	0.050096	0.54734	0.65638	1.0197	0.028119	0.47073	0.7281	1.0398	0.056335	0.27144	0.50011	1.0503	0.070801	0.67881	0.83041	1.0202
NEG	545.003	0.84	0.63157	0.99684	0.97463	-0.037068	0.57103	0.99792	0.96854	-0.04611	0.051178	0.46834	1.1141	0.15587	0.0020947	0.0054428	0.77579	-0.36626	0.0052514	0.016332	0.81799	-0.28985	0.0033299	0.010856	0.74579	-0.42316	0.36091	0.97443	1.1763	0.23426	0.1834	0.65787	1.0761	0.10582	0.0078456	0.043964	1.7717	0.8251	0.4143	0.6938	1.0326	0.046322	0.0064001	0.12353	1.5608	0.64225	0.0014938	0.085502	1.7002
NEG	129.018	0.39	0.63227	0.99684	1.0236	0.033594	0.81577	0.99792	1.0117	0.016841	0.64503	0.97104	1.0233	0.033222	0.078268	0.12998	0.88458	-0.17693	0.20613	0.32607	0.92226	-0.11675	0.23751	0.34588	1.1632	0.21814	0.20904	0.96026	1.1644	0.21962	0.13162	0.5925	1.1428	0.19252	0.0041772	0.031264	1.3209	0.40154	0.0079653	0.16143	1.2575	0.33055	0.025458	0.20658	1.2044	0.26836	0.01416	0.19631	1.2495
NEG	231.076	2.99	0.63297	0.99684	0.98036	-0.02861	0.75742	0.99792	1.0282	0.040092	0.94938	0.99507	1.0035	0.0049694	2.6115e-06	1.7448e-05	0.70864	-0.49688	8.4735e-05	0.00057551	0.78235	-0.35411	0.00022378	0.0013648	0.7232	-0.46753	0.18025	0.95607	1.1525	0.20476	0.24586	0.67423	1.0914	0.12615	0.27896	0.41571	1.1287	0.17472	0.05929	0.31799	1.2608	0.33434	0.010913	0.16183	1.2041	0.26791	0.6698	0.82405	1.0437
NEG	424.328	9.02	0.63379	0.99684	0.98309	-0.024606	0.30429	0.99792	0.9627	-0.054836	0.70181	0.98117	0.98636	-0.019812	0.7292	0.80245	1.013	0.018574	0.65308	0.74991	0.97185	-0.041194	0.67538	0.74728	0.97784	-0.032325	0.77832	0.98447	1.0096	0.013713	0.83759	0.95594	0.98565	-0.020847	0.50032	0.61267	1.0246	0.03506	0.34499	0.63931	1.0441	0.062288	0.39699	0.58372	1.0373	0.052765	0.9521	0.977	0.99445
NEG	435.222	5.02	0.63478	0.99684	0.92188	-0.11735	0.50082	0.99792	0.91044	-0.13537	0.34434	0.85896	0.902	-0.14881	3.6024e-05	0.00016105	0.54703	-0.8703	0.00026456	0.0013926	0.62522	-0.67757	0.034414	0.073032	0.77075	-0.37567	0.65244	0.97443	1.0877	0.12134	0.14526	0.60699	1.226	0.29392	0.9508	0.96589	0.99004	-0.014448	0.013819	0.19853	1.4079	0.49357	0.17664	0.40604	1.149	0.20034	0.18516	0.4441	1.1536
NEG	267.996	2	0.63563	0.99684	0.97868	-0.03109	0.21605	0.99792	0.94839	-0.07645	0.49088	0.94283	1.0252	0.035975	0.97585	0.9864	0.99827	-0.0024924	0.25662	0.38195	0.93995	-0.08935	0.29256	0.40751	0.94618	-0.079807	0.56423	0.97443	1.0383	0.054274	0.09455	0.58132	1.15	0.20157	0.37778	0.50096	1.0806	0.11182	0.96438	0.98733	1.0106	0.01518	0.042441	0.25804	1.1367	0.18491	0.15256	0.40982	1.0954
NEG	483.979	1.13	0.63607	0.99684	0.95502	-0.066402	0.57552	0.99792	1.0558	0.078359	0.33305	0.85678	0.91492	-0.12829	0.00075946	0.00222	0.66181	-0.59552	0.0022883	0.0084422	0.716	-0.48197	0.0044903	0.013754	0.72173	-0.47048	0.8048	0.99104	0.98273	-0.025133	0.31598	0.705	1.1507	0.20249	0.29144	0.42771	0.81699	-0.29161	0.8601	0.95253	0.98106	-0.02758	0.54229	0.70753	1.2491	0.32088	0.88558	0.94274	0.98749
NEG	302.054	3.23	0.6367	0.99684	1.0231	0.032922	0.2999	0.99792	0.94815	-0.07681	0.94657	0.99507	1.0018	0.0026153	0.10774	0.16948	1.1186	0.16175	0.091854	0.17027	1.1156	0.15781	0.027729	0.061643	1.1621	0.21677	0.48427	0.97443	1.0534	0.075106	0.030364	0.52116	1.1466	0.19735	0.071911	0.16716	1.1015	0.13953	0.801	0.92499	0.98781	-0.017698	0.27353	0.50017	1.0542	0.076136	0.66962	0.82405	1.0241
NEG	242.996	2.25	0.63671	0.99684	1.0184	0.026258	0.39117	0.99792	1.1422	0.19187	0.8645	0.99507	1.0507	0.071305	0.017065	0.035053	0.72504	-0.46386	0.018301	0.044866	0.71231	-0.48942	0.073003	0.13594	0.78741	-0.34481	0.030961	0.81846	1.9377	0.95433	0.022562	0.50046	1.8524	0.88938	0.012239	0.056024	1.9853	0.98933	0.31151	0.61394	1.2215	0.28863	0.0049136	0.11623	1.7305	0.7912	0.19069	0.45113	1.752
NEG	198.809	9.98	0.63732	0.99684	1.0206	0.029409	0.085285	0.99792	0.91506	-0.12806	0.73554	0.98449	1.0123	0.017691	0.32114	0.42263	0.94307	-0.084564	0.11573	0.2062	0.91721	-0.12468	0.039629	0.081399	0.89012	-0.16793	0.41717	0.97443	1.0468	0.06596	0.012341	0.3848	1.166	0.22163	0.40531	0.52692	1.0514	0.072361	0.7072	0.87235	1.0199	0.028457	0.5496	0.71339	1.0302	0.042906	0.28395	0.5395	1.0686
NEG	218.102	0.7	0.63734	0.99684	0.91445	-0.12902	0.33394	0.99792	1.0643	0.089881	0.11026	0.57534	1.189	0.24976	0.015789	0.03282	0.75261	-0.41003	0.98991	0.99419	1.0109	0.015574	0.0042828	0.013286	0.71929	-0.47536	0.70092	0.97443	1.0311	0.044219	0.79769	0.94662	0.88165	-0.18172	0.001387	0.018534	2.1426	1.0994	0.027821	0.25682	1.5075	0.59214	0.63044	0.76969	0.99523	-0.0068934	0.14155	0.39636	1.1725
NEG	186.112	4.04	0.63764	0.99684	0.96728	-0.047999	0.59613	0.99792	1.068	0.094894	0.04293	0.43263	0.80256	-0.31732	0.40331	0.50874	0.89895	-0.15369	0.86869	0.91457	1.1786	0.23711	0.15855	0.25334	1.208	0.27265	0.65747	0.97443	0.91039	-0.13545	0.46781	0.80803	0.82884	-0.27084	0.0039517	0.030222	0.55602	-0.84678	0.051753	0.30484	0.59022	-0.76068	0.0062315	0.12353	0.50408	-0.98829	0.0058933	0.14625	0.50105
NEG	129.054	1.34	0.63823	0.99684	1.0511	0.071899	0.85612	0.99792	0.96399	-0.052909	0.12701	0.60336	0.67148	-0.57459	0.00019677	0.0006856	1.8676	0.90121	0.0018655	0.0071335	1.6097	0.68677	1.6496e-06	6.917e-05	2.5278	1.3379	0.8641	0.99104	0.94739	-0.077964	0.91282	0.98616	0.94185	-0.086426	0.091429	0.19093	0.77235	-0.37268	0.30617	0.60906	1.1036	0.14218	0.32581	0.53538	1.0657	0.091742	0.71721	0.85361	0.94478
NEG	426.016	1.43	0.63901	0.99684	0.97727	-0.033164	0.48091	0.99792	1.0367	0.051979	0.060168	0.48641	0.90138	-0.14979	0.00015588	0.00056081	0.73723	-0.43982	3.7117e-06	4.9059e-05	0.70403	-0.50629	0.00086617	0.0037087	0.7629	-0.39043	0.74386	0.98362	1.0551	0.077432	0.28985	0.69772	1.1358	0.18377	0.68368	0.75923	1.0501	0.070462	0.55955	0.79173	1.0739	0.10282	0.04889	0.269	1.2141	0.27986	0.34984	0.59497	1.0979
NEG	429.082	3.02	0.63927	0.99684	0.92068	-0.11923	0.71905	0.99792	1.0045	0.0064832	0.18263	0.67705	1.2021	0.2655	0.10932	0.17153	0.88399	-0.17791	0.88179	0.92198	1.1325	0.17945	0.77657	0.82907	1.125	0.16992	0.79446	0.98999	0.84007	-0.25141	0.54561	0.8441	0.94315	-0.084446	0.047785	0.12745	1.3397	0.42194	0.1308	0.42302	1.1654	0.22078	0.16184	0.38892	1.1913	0.25254	0.1413	0.39636	1.2154
NEG	291.958	1.44	0.64022	0.99684	0.93281	-0.10034	0.39211	0.99792	1.1079	0.14777	0.88148	0.99507	1.0171	0.02441	3.4348e-08	7.8806e-07	0.40427	-1.3066	7.9952e-07	1.4861e-05	0.48493	-1.0442	1.1312e-05	0.00022602	0.48695	-1.0382	0.81959	0.99104	0.94672	-0.078985	0.75343	0.93292	0.99975	-0.00036393	0.60702	0.70196	1.0219	0.031259	0.19756	0.49128	1.1764	0.23439	0.2463	0.47761	1.2331	0.3023	0.82345	0.91112	1.0489
NEG	263.022	2.52	0.64056	0.99684	0.89365	-0.16222	0.64553	0.99792	1.0207	0.029608	0.17361	0.66387	1.2237	0.29126	0.79878	0.85578	1.0486	0.068497	0.56995	0.6808	0.98619	-0.02006	0.88228	0.90935	1.0859	0.11885	0.39367	0.97443	1.055	0.07729	0.81298	0.94874	0.92909	-0.10611	0.040847	0.11445	1.5139	0.59824	0.65926	0.85374	1.0715	0.099682	0.12302	0.35455	1.2037	0.26751	0.17387	0.43165	1.2889
NEG	336.141	4.8	0.64103	0.99684	0.98137	-0.027129	0.076833	0.99792	0.92944	-0.10557	0.6105	0.96494	0.98056	-0.028316	0.75457	0.81998	0.98263	-0.025277	0.073771	0.14082	0.91073	-0.13491	0.011189	0.029073	0.8678	-0.20457	0.25717	0.97443	1.1515	0.20353	0.063511	0.55875	1.2312	0.30008	0.0083832	0.046336	1.4186	0.50448	0.79179	0.91872	1.0086	0.012387	0.03923	0.24919	1.1782	0.23659	0.017595	0.2073	1.1951
NEG	420.249	6.66	0.64209	0.99684	1.0231	0.032977	0.10788	0.99792	1.2038	0.2676	0.30742	0.84941	1.2306	0.29941	0.18069	0.26388	1.1755	0.2333	0.10051	0.18269	1.2323	0.30135	0.90163	0.926	1.0582	0.081655	0.99268	0.9976	0.92095	-0.11881	0.50121	0.8166	1.012	0.017151	0.9982	0.99824	1.1155	0.15768	0.26388	0.56197	1.1589	0.21278	0.33958	0.5462	1.1118	0.15288	0.89901	0.94781	1.0206
NEG	120.013	0.48	0.64213	0.99684	0.94567	-0.080584	0.71834	0.99792	0.95028	-0.073579	0.40259	0.89797	1.0574	0.080469	4.4801e-05	0.00019596	0.60136	-0.7337	0.0034733	0.011571	0.71831	-0.47733	0.00088676	0.0037571	0.66793	-0.58223	0.024182	0.78833	0.80925	-0.30534	0.0012848	0.26038	0.74135	-0.43177	0.29104	0.42771	0.91466	-0.12869	0.016609	0.20821	0.80954	-0.30483	0.2335	0.46411	0.90654	-0.14155	0.11752	0.35725	0.87294
NEG	531.987	0.83	0.64271	0.99684	0.94749	-0.077814	0.54836	0.99792	0.95495	-0.066506	0.3305	0.85678	1.0963	0.13264	0.0071982	0.016391	0.83414	-0.26164	0.017604	0.043724	0.86927	-0.20213	7.1085e-05	0.00066375	0.76611	-0.38437	0.95016	0.9933	0.98122	-0.027358	0.99554	0.99888	0.97816	-0.031852	0.49122	0.60396	1.1148	0.15677	0.69616	0.86534	1.0105	0.01509	0.090867	0.31687	1.135	0.18272	0.10756	0.35342	1.1584
NEG	559.299	4.79	0.6429	0.99684	1.0327	0.046429	0.47856	0.99792	0.96675	-0.048791	0.58211	0.95822	0.97349	-0.038757	5.07e-08	9.9437e-07	0.55525	-0.8488	1.8341e-06	2.8965e-05	0.56113	-0.83358	0.00014212	0.0010555	0.60508	-0.72481	0.17073	0.95607	1.4795	0.56513	0.096756	0.58245	1.3804	0.46513	0.0036863	0.02984	1.8553	0.89164	0.67412	0.85746	0.86737	-0.20529	0.069822	0.29049	1.3646	0.44851	0.015856	0.2073	1.4496
NEG	296.877	9.91	0.64391	0.99684	0.97923	-0.030288	0.29115	0.99792	0.95424	-0.067574	0.72467	0.98449	1.0129	0.018454	0.66369	0.74726	0.98073	-0.028067	0.77883	0.84408	0.98449	-0.022556	0.26241	0.37496	0.94802	-0.077015	0.97671	0.99735	0.99673	-0.0047256	0.48515	0.81128	1.0469	0.066181	0.65312	0.73842	1.0151	0.021577	0.033804	0.2635	1.1391	0.18788	0.032906	0.234	1.1205	0.1641	0.032629	0.2414	1.1324
NEG	248.996	0.77	0.64488	0.99684	0.9091	-0.13749	0.47959	0.99792	1.0662	0.092468	0.59385	0.96494	1.0809	0.11227	0.015923	0.033042	0.7784	-0.36141	0.2398	0.36358	0.92404	-0.11397	0.030625	0.065912	0.81515	-0.29486	0.87033	0.99104	0.99095	-0.013112	0.5777	0.86407	0.93218	-0.10132	0.57744	0.68105	1.0941	0.12979	0.21316	0.5105	1.1351	0.1828	0.047291	0.2668	1.303	0.38179	0.31377	0.56459	1.1856
NEG	274.001	0.61	0.64585	0.99684	1.0454	0.063997	0.19877	0.99792	1.194	0.25581	0.30138	0.84941	1.2046	0.26854	0.027403	0.052232	0.68386	-0.54823	0.052818	0.1074	0.72283	-0.46826	0.0041457	0.012993	0.59766	-0.74261	0.042022	0.90268	1.4568	0.54284	0.043352	0.53634	1.506	0.59072	0.065851	0.15609	1.4285	0.5145	0.70659	0.87235	0.93704	-0.093825	0.04916	0.26927	1.4468	0.53289	0.28898	0.54649	1.3523
NEG	539.247	5.72	0.64637	0.99684	0.95403	-0.06789	0.5693	0.99792	1.012	0.017209	0.59432	0.96494	1.074	0.10303	0.0018291	0.0048394	1.7543	0.81087	0.0081679	0.023152	1.462	0.54791	0.0016566	0.006086	1.8686	0.90192	0.59962	0.97443	0.91323	-0.13095	0.0306	0.52116	0.66768	-0.58277	0.90664	0.9343	1.0061	0.008836	0.81857	0.93887	1.0274	0.03893	0.95999	0.97652	0.95886	-0.060613	0.7294	0.86195	1.05
NEG	402.169	5.35	0.64639	0.99684	1.0081	0.011587	0.13477	0.99792	1.3131	0.39299	0.9773	0.99507	0.96254	-0.055087	0.57588	0.67269	0.91556	-0.12727	0.64938	0.74706	0.87393	-0.19441	0.41035	0.51442	1.5359	0.61909	0.84385	0.99104	0.91154	-0.13362	0.90279	0.98456	0.86423	-0.21052	0.006631	0.040317	0.36731	-1.4449	0.67982	0.85887	1.2899	0.36729	0.89239	0.93467	0.90924	-0.13727	0.1651	0.42183	0.72255
NEG	364.08	3.87	0.64645	0.99684	0.9716	-0.041563	0.17816	0.99792	1.1641	0.21917	0.070951	0.5146	0.85893	-0.21938	0.0054955	0.012926	0.79879	-0.32411	0.11578	0.2062	0.90383	-0.14587	0.00011721	0.00092549	0.68493	-0.54597	0.32883	0.97443	0.77925	-0.35983	0.084603	0.57294	0.69314	-0.52878	8.6119e-05	0.0041888	0.43416	-1.2037	0.74017	0.88823	1.069	0.096324	0.092439	0.31898	1.2603	0.33381	0.084638	0.32354	0.81432
NEG	546.006	0.84	0.64729	0.99684	0.96779	-0.047229	0.34559	0.99792	0.9296	-0.10532	0.049605	0.46493	1.1391	0.18783	0.0022859	0.005889	0.7627	-0.39081	0.0051462	0.016087	0.78063	-0.35729	0.0031958	0.010608	0.71445	-0.4851	0.5121	0.97443	1.162	0.21664	0.25922	0.68217	1.0964	0.13282	0.0067234	0.040474	1.5909	0.66987	0.43726	0.70732	1.0606	0.084926	0.011342	0.16286	1.4289	0.51486	0.0034173	0.10935	1.5208
NEG	201.021	4.31	0.64786	0.99684	0.97578	-0.035379	0.038474	0.99792	0.84803	-0.23781	0.91261	0.99507	1.0116	0.016675	1.8981e-05	9.739e-05	0.63776	-0.6489	7.4253e-08	2.9126e-06	0.57849	-0.78963	0.018814	0.044423	0.79918	-0.3234	0.030905	0.81846	3.2916	1.7188	0.00018939	0.11515	7.2929	2.8665	0.0051663	0.034901	7.109	2.8297	0.00047992	0.076545	5.0049	2.3233	0.00033291	0.059485	4.7761	2.2558	1.0663e-05	0.0057611	9.0326
NEG	371.097	1.32	0.64881	0.99684	0.99972	-0.0003992	0.25003	0.99792	0.82588	-0.27599	0.7587	0.98548	0.91533	-0.12764	0.015646	0.032578	1.3595	0.44311	0.17965	0.29362	1.0874	0.12086	0.1144	0.19621	1.1654	0.22086	0.43462	0.97443	1.1031	0.14162	0.6077	0.8713	0.99578	-0.0060976	0.29723	0.43151	1.1436	0.19357	0.74725	0.89272	0.94028	-0.08884	0.47704	0.64828	1.0358	0.050677	0.60686	0.7842	1.0644
NEG	487.983	0.93	0.64934	0.99684	1.0149	0.021324	0.12228	0.99792	0.87191	-0.19776	0.35037	0.86472	0.9129	-0.13147	0.13001	0.20062	0.91807	-0.12332	0.34536	0.47723	1.048	0.067697	0.66879	0.74337	0.98632	-0.019869	0.88599	0.99111	0.93611	-0.095257	0.24565	0.67423	0.84588	-0.24147	0.0019896	0.022289	0.65168	-0.61778	0.064159	0.32347	1.1981	0.26076	0.81065	0.8825	1.0026	0.0038049	0.29052	0.54686	0.87752
NEG	270.007	0.94	0.6494	0.99684	1.0094	0.01351	0.94841	0.99792	1.0732	0.10185	0.85394	0.99507	0.90916	-0.1374	0.45933	0.56476	0.79703	-0.3273	0.73747	0.81559	0.96342	-0.053764	0.68689	0.75726	0.97749	-0.032848	0.9441	0.9933	0.91317	-0.13104	0.2316	0.67131	0.75383	-0.4077	0.00062183	0.012396	0.49604	-1.0115	0.52251	0.7651	0.86751	-0.20505	0.80148	0.87858	1.0788	0.10942	0.21146	0.47267	0.78597
NEG	416.2	5.69	0.64943	0.99684	0.90112	-0.1502	0.47992	0.99792	0.89609	-0.15829	0.37246	0.87922	0.87761	-0.18835	0.035865	0.06578	0.74891	-0.41714	0.11497	0.20589	0.80874	-0.30625	0.46911	0.571	0.94477	-0.081965	0.6558	0.97443	1.0367	0.051991	0.97197	0.99883	1.0915	0.12634	0.017166	0.065808	0.7691	-0.37875	0.052616	0.30569	1.3944	0.4796	0.26173	0.4928	1.1688	0.22504	0.60943	0.7842	1.0965
NEG	345.052	1.44	0.64971	0.99684	0.94008	-0.089146	0.83432	0.99792	1.0226	0.032224	0.98177	0.99507	0.9831	-0.024586	8.1631e-09	3.3736e-07	0.41958	-1.253	5.1676e-07	1.0473e-05	0.50724	-0.97927	6.0017e-06	0.0001537	0.5036	-0.98964	0.89747	0.99111	1.0644	0.090039	0.88498	0.98055	1.0297	0.042225	0.77547	0.83435	0.98768	-0.017891	0.34466	0.63931	1.1113	0.15224	0.14616	0.3796	1.2837	0.36035	0.82947	0.91279	1.0157
NEG	424.048	0.37	0.64986	0.99684	0.96973	-0.044347	0.47212	0.99792	1.0502	0.070675	0.016477	0.30615	0.80715	-0.30909	0.31458	0.41535	0.92302	-0.11557	0.9901	0.99419	1.0017	0.00247	0.12855	0.2156	1.198	0.26065	0.59282	0.97443	0.9917	-0.01203	0.66052	0.88661	0.9997	-0.00043218	0.0041235	0.031144	0.53788	-0.89464	0.47184	0.7281	0.84862	-0.2368	0.58927	0.73948	0.84563	-0.24189	0.039892	0.25667	0.64237
NEG	214.107	2.97	0.65027	0.99684	0.96037	-0.058342	0.72834	0.99792	1.0381	0.053902	0.017727	0.31241	0.73829	-0.43774	0.89993	0.93451	0.98775	-0.017784	0.67967	0.77241	1.1157	0.15795	0.00078647	0.0034776	1.8678	0.90135	0.53391	0.97443	0.80395	-0.31482	0.79111	0.94463	0.84701	-0.23956	0.0036137	0.029492	0.53139	-0.91216	0.88422	0.95884	0.97706	-0.033481	0.77822	0.867	0.91141	-0.13383	0.22621	0.48859	0.85506
NEG	387.939	0.27	0.65232	0.99684	1.0178	0.025394	0.32407	0.99792	0.93223	-0.10125	0.33733	0.85678	0.9328	-0.10036	0.15378	0.23115	1.1092	0.1495	0.46326	0.5839	1.0654	0.091453	0.038119	0.079101	1.1418	0.19133	0.05855	0.90268	1.2246	0.29232	0.072107	0.55875	1.1502	0.20191	0.37283	0.49656	0.91578	-0.12692	0.013997	0.19853	1.3294	0.41079	0.013353	0.1746	1.321	0.40165	0.020202	0.20817	1.2753
NEG	738.971	0.93	0.65308	0.99684	1.0483	0.068102	0.13882	0.99792	0.91659	-0.12565	0.91709	0.99507	0.99962	-0.00055426	0.15173	0.22891	1.1325	0.17953	0.14769	0.25188	1.1216	0.16555	0.58124	0.66867	1.0403	0.056965	0.59143	0.97443	0.80268	-0.3171	0.67431	0.89419	0.97075	-0.042827	0.002573	0.024636	0.48062	-1.057	0.0016146	0.12584	1.5373	0.62041	0.91047	0.94707	1.055	0.07724	0.72655	0.86025	1.0011
NEG	590.04	1.09	0.65412	0.99684	0.96851	-0.046167	0.97344	0.99792	0.9811	-0.027527	0.015694	0.30291	0.74462	-0.42543	3.6172e-06	2.2556e-05	0.46138	-1.116	0.00012112	0.00074385	0.58449	-0.77474	0.046593	0.093202	0.7783	-0.3616	0.25657	0.97443	1.1215	0.16539	0.50072	0.8166	0.83206	-0.26524	0.13749	0.25421	0.75185	-0.41148	0.50915	0.7562	1.1047	0.14367	0.14073	0.37745	1.3364	0.41837	0.90254	0.94809	1.1118
NEG	194.045	2.78	0.65502	0.99684	1.0251	0.035806	0.8319	0.99792	0.98505	-0.021733	0.92469	0.99507	1.0013	0.0018221	0.00024219	0.00083534	0.72248	-0.46897	4.4248e-06	5.6638e-05	0.66759	-0.58297	0.017896	0.042586	0.79922	-0.32334	0.5006	0.97443	1.1047	0.1437	0.63462	0.87693	1.0643	0.089954	0.025575	0.083599	1.2684	0.34303	0.82383	0.93887	1.017	0.024334	0.1488	0.38117	1.1728	0.23002	0.23813	0.49754	1.1541
NEG	309.079	1.65	0.65738	0.99684	0.93621	-0.095093	0.46417	0.99792	1.2009	0.26413	0.44569	0.91477	1.0697	0.097168	6.1053e-05	0.00025512	0.44563	-1.1661	0.001221	0.0049656	0.55702	-0.84419	0.0054666	0.016253	0.54656	-0.87155	0.48361	0.97443	0.9639	-0.053038	0.52299	0.83125	1.0328	0.046575	0.5988	0.69745	1.0558	0.078389	0.77783	0.90598	0.94448	-0.082415	0.53177	0.6983	1.1219	0.16589	0.56328	0.76275	0.95906
NEG	116.047	0.64	0.65813	0.99684	1.0128	0.018317	0.81076	0.99792	1.0149	0.021394	0.49424	0.94283	0.92738	-0.10877	0.52497	0.63017	0.93795	-0.092412	0.77547	0.8414	0.97127	-0.042054	0.50928	0.60418	1.0992	0.13646	0.83789	0.99104	0.99167	-0.012063	0.85903	0.96461	1.0038	0.0054477	0.17658	0.30543	0.87212	-0.1974	0.90402	0.96479	0.95281	-0.069737	0.69925	0.81995	1.0171	0.024471	0.43009	0.66284	0.90261
NEG	292.092	4.17	0.65859	0.99684	0.89217	-0.1646	0.84217	0.99792	0.92557	-0.11159	0.5554	0.95005	0.88885	-0.16998	1.8832e-06	1.4136e-05	0.45109	-1.1485	0.00023253	0.0012737	0.60999	-0.71314	9.1961e-05	0.00079008	0.53158	-0.91165	0.96813	0.99723	0.95741	-0.062796	0.37562	0.74755	1.1115	0.15251	0.32423	0.46113	0.77857	-0.3611	0.2961	0.60109	1.1407	0.18991	0.098518	0.32536	1.2502	0.32217	0.075149	0.3184	1.2999
NEG	223.1	4.1	0.65878	0.99684	0.97335	-0.038962	0.19582	0.99792	1.1086	0.14873	0.049704	0.46493	0.84697	-0.23962	1.3617e-07	2.0093e-06	0.45529	-1.1352	2.3318e-06	3.3755e-05	0.49881	-1.0034	0.12231	0.20686	0.86665	-0.20648	0.98161	0.99735	0.96901	-0.045414	0.80793	0.94735	0.977	-0.033567	0.027811	0.088096	0.68443	-0.54704	0.36418	0.65668	1.1838	0.24344	0.30508	0.52318	1.18	0.23876	0.84618	0.92449	1.2222
NEG	368.187	3.22	0.65893	0.99684	1.1138	0.15555	0.90441	0.99792	1.032	0.045422	0.095796	0.55736	0.7023	-0.50985	0.14791	0.22399	1.3317	0.41327	0.33515	0.46523	1.1418	0.19135	0.00021519	0.0013419	2.5152	1.3307	0.32113	0.97443	0.82081	-0.28487	0.89295	0.98204	0.9189	-0.12202	0.013	0.058117	0.64384	-0.63523	0.90608	0.96479	1.0426	0.060177	0.96234	0.97652	0.93566	-0.095942	0.49605	0.71248	0.92562
NEG	174.096	3.24	0.65903	0.99684	0.97862	-0.031181	0.68913	0.99792	0.97889	-0.030777	0.16573	0.64799	0.90236	-0.14822	0.61933	0.71355	0.92632	-0.11041	0.40317	0.53173	0.88538	-0.17563	0.010628	0.028094	1.5239	0.60778	0.25569	0.97443	0.79515	-0.3307	0.53724	0.8397	0.8449	-0.24314	0.07661	0.17219	0.72231	-0.46931	0.33569	0.6382	1.2328	0.30191	0.93854	0.96553	1.0127	0.018176	0.75154	0.87369	1.0747
NEG	330.834	9.92	0.65959	0.99684	1.0175	0.025071	0.64845	0.99792	1.0286	0.040689	0.2812	0.84725	0.95866	-0.060912	0.23507	0.3252	0.91818	-0.12315	0.046609	0.096718	0.86922	-0.2022	0.037205	0.077868	0.86926	-0.20213	0.90739	0.99111	0.99218	-0.011323	0.31801	0.70549	1.0498	0.070102	0.3259	0.46242	1.0532	0.074711	0.92075	0.97186	0.99988	-0.0001758	0.91674	0.9497	0.99611	-0.0056216	0.22554	0.48835	0.94371
NEG	369.154	6.15	0.66044	0.99684	0.95389	-0.068109	0.42078	0.99792	1.1222	0.16638	0.041979	0.43263	0.76655	-0.38354	0.31743	0.41819	0.81192	-0.3006	0.89006	0.92743	0.97144	-0.041808	0.031826	0.068014	1.4451	0.53118	0.70623	0.97443	0.70113	-0.51225	0.49166	0.81564	0.63243	-0.66102	5.1645e-05	0.0031549	0.22214	-2.1704	0.94929	0.97915	1.1491	0.20047	0.33281	0.54032	0.83592	-0.25856	0.10187	0.34591	0.79202
NEG	653.123	0.58	0.66047	0.99684	1.0457	0.064494	0.53685	0.99792	1.114	0.15573	0.16627	0.64802	0.82578	-0.27616	0.052737	0.092006	0.82895	-0.27065	0.28567	0.41502	0.97103	-0.042412	0.19422	0.29339	1.3422	0.42463	0.61051	0.97443	1.0893	0.12344	0.15003	0.61635	0.83863	-0.25389	0.0052067	0.03498	0.63235	-0.66121	0.86842	0.95566	1.0305	0.043294	0.26003	0.49098	1.1387	0.18745	0.73367	0.86448	0.98867
NEG	261.112	4.95	0.6635	0.99684	0.94981	-0.074294	0.6397	0.99792	1.0459	0.06472	0.73297	0.98449	1.0692	0.096589	1.9344e-06	1.4343e-05	0.56876	-0.8141	4.908e-05	0.00037773	0.67838	-0.55984	2.0236e-05	0.00031069	0.62585	-0.67611	0.44971	0.97443	0.86127	-0.21546	0.39356	0.763	1.0894	0.12351	0.64645	0.73465	0.99787	-0.0030767	0.47877	0.73323	1.0986	0.13566	0.22168	0.45458	1.1073	0.14706	0.40871	0.64882	1.0966
NEG	422.148	5.69	0.66387	0.99684	0.96179	-0.056199	0.31242	0.99792	0.90548	-0.14325	0.65034	0.97104	0.97603	-0.034995	0.011311	0.024656	0.77876	-0.36074	0.0031839	0.010937	0.75365	-0.40804	0.34399	0.45656	0.93087	-0.10335	0.52345	0.97443	1.0975	0.13418	0.039246	0.52116	1.3995	0.48489	0.58733	0.68937	1.0265	0.037738	0.14426	0.43856	1.3642	0.44806	0.34084	0.54678	1.1741	0.23156	0.11789	0.35725	1.2586
NEG	405.952	1.11	0.66398	0.99684	0.95118	-0.072204	0.40772	0.99792	0.91829	-0.12298	0.78562	0.99507	0.99903	-0.0014005	0.25632	0.34949	0.90349	-0.14641	0.19493	0.31312	0.89639	-0.1578	0.2909	0.40659	0.91365	-0.13028	0.68399	0.97443	1.0919	0.12687	0.45644	0.79667	0.94316	-0.084424	0.82997	0.87381	1.0106	0.015201	0.32687	0.62979	0.9241	-0.11389	0.99225	0.9947	0.99491	-0.0073577	0.074739	0.31777	0.86023
NEG	516.978	0.82	0.66517	0.99684	0.9501	-0.073856	0.81598	0.99792	1.0069	0.0098997	0.46186	0.92167	1.0953	0.13138	0.03185	0.059584	0.83665	-0.25731	0.63555	0.73814	0.98546	-0.021125	0.049469	0.098131	0.85715	-0.22238	0.60095	0.97443	0.94978	-0.074332	0.10984	0.5925	0.84576	-0.24167	0.21059	0.34699	0.88074	-0.18322	0.083428	0.34538	1.1825	0.24187	0.15613	0.38864	1.1724	0.22945	0.28213	0.5385	1.1348
NEG	544.948	1.95	0.66535	0.99684	1.0397	0.056134	0.22554	0.99792	1.1387	0.18744	0.52627	0.94283	1.1089	0.14907	0.19291	0.27761	0.83464	-0.26077	0.12166	0.21348	0.80474	-0.3134	0.4006	0.50637	0.88194	-0.18125	0.07874	0.90268	1.5398	0.62273	0.050044	0.54798	1.5374	0.62054	0.18427	0.31559	1.3559	0.43929	0.9629	0.98725	1.0426	0.060221	0.052994	0.27188	1.5081	0.59274	0.27726	0.53406	1.4209
NEG	191.942	9.96	0.66884	0.99684	1.0344	0.048815	0.9874	0.99792	1.0063	0.009034	0.78137	0.99507	1.0128	0.018317	0.088126	0.14301	0.91045	-0.13535	0.05523	0.11137	0.90282	-0.14749	0.32924	0.44637	0.9504	-0.073387	0.926	0.99216	0.99348	-0.0094305	0.19833	0.66438	1.0857	0.11858	0.39477	0.51617	1.0522	0.07338	0.51511	0.75794	0.96368	-0.053367	0.17981	0.40841	0.92923	-0.1059	0.90719	0.95017	0.99653
NEG	232.079	2.99	0.66917	0.99684	0.98163	-0.026742	0.55397	0.99792	1.0465	0.06554	0.83721	0.99507	1.0205	0.029231	2.2878e-06	1.5717e-05	0.69245	-0.53023	0.00010621	0.00067173	0.77151	-0.37424	0.00022058	0.0013567	0.70501	-0.50429	0.18224	0.95607	1.1639	0.21896	0.21483	0.6654	1.1017	0.13973	0.35367	0.48375	1.1262	0.17147	0.049806	0.30484	1.2892	0.36651	0.008602	0.14606	1.2247	0.29238	0.67022	0.82405	1.0401
NEG	146.045	0.34	0.66921	0.99684	0.9642	-0.052589	0.61654	0.99792	1.019	0.027115	0.1769	0.66994	0.90727	-0.1404	0.00080459	0.0023295	0.79466	-0.3316	0.031753	0.071239	0.88474	-0.17668	0.029011	0.063509	0.86519	-0.20891	0.59431	0.97443	0.95649	-0.064176	0.76433	0.93583	0.97117	-0.04221	5.3142e-05	0.0031549	0.66378	-0.59121	0.58937	0.80616	0.94959	-0.07462	0.33865	0.54542	0.89706	-0.15672	0.033432	0.2414	0.77867
NEG	360.105	2.16	0.66922	0.99684	1.0127	0.018168	0.20711	0.99792	1.1008	0.1386	0.077203	0.51887	1.2001	0.26317	0.52649	0.63137	0.97521	-0.036214	0.76377	0.83445	0.97592	-0.03517	0.58912	0.67518	1.0898	0.12411	0.46205	0.97443	1.0671	0.093672	0.22633	0.66802	1.1964	0.25874	0.6534	0.73842	1.0341	0.048408	0.76955	0.90309	0.93344	-0.099373	0.5303	0.69788	1.0565	0.079239	0.86852	0.93334	1.1688
NEG	255.983	0.36	0.67016	0.99684	0.9651	-0.051243	0.81035	0.99792	0.97357	-0.038646	0.006979	0.2176	0.81071	-0.30274	0.038983	0.070751	1.2278	0.29609	0.042446	0.090393	1.1542	0.2069	0.0082238	0.022831	1.2588	0.33208	0.61516	0.97443	0.99019	-0.014219	0.5448	0.8441	1.0548	0.077001	0.0024613	0.024333	0.54363	-0.87929	0.68145	0.85887	0.91052	-0.13524	0.83563	0.89718	0.93936	-0.090252	0.057105	0.28813	0.70328
NEG	159.065	2.86	0.6702	0.99684	1.0449	0.063339	0.53297	0.99792	0.92319	-0.1153	0.57221	0.95623	1.0777	0.108	5.7124e-08	1.0657e-06	0.47573	-1.0718	1.2051e-08	1.2212e-06	0.45326	-1.1416	0.0096709	0.026017	0.74026	-0.43389	0.26932	0.97443	1.2822	0.35865	0.1039	0.59118	1.3831	0.46791	0.012255	0.056024	1.6594	0.73068	0.33193	0.63475	1.143	0.19277	0.050585	0.27098	1.3881	0.47309	0.027899	0.23258	1.4532
NEG	574.499	9.8	0.67021	0.99684	0.98222	-0.025877	0.80707	0.99792	0.98819	-0.017135	0.19087	0.69699	1.0602	0.084271	0.81748	0.87045	0.99294	-0.01022	0.97562	0.98698	0.99914	-0.0012478	0.87538	0.90515	0.99403	-0.0086457	0.46224	0.97443	0.95338	-0.06888	0.80931	0.94735	1.0232	0.033064	0.82423	0.86851	1.0046	0.006651	0.56175	0.79173	1.0335	0.047542	0.23504	0.46411	1.0602	0.084311	0.84134	0.92169	1.0089
NEG	220.06	2	0.67027	0.99684	0.94369	-0.083608	0.65855	0.99792	1.0212	0.030277	0.74993	0.98449	0.96516	-0.05116	2.1156e-06	1.4957e-05	0.55061	-0.86089	0.0041758	0.013433	0.75097	-0.41318	1.5841e-05	0.0002713	0.55695	-0.84439	0.33611	0.97443	1.1926	0.25411	0.26974	0.68741	1.1972	0.25968	0.23141	0.36977	1.1552	0.20812	0.029684	0.25682	1.248	0.31958	0.0087685	0.14606	1.284	0.36061	0.095701	0.33807	1.2825
NEG	306.035	1.81	0.67262	0.99684	1.0318	0.045198	0.39522	0.99792	1.2458	0.3171	0.67829	0.97842	1.1021	0.14032	0.8263	0.876	0.93738	-0.093294	0.42015	0.54642	0.80198	-0.31836	0.91686	0.93454	1.0399	0.056486	0.003027	0.52584	3.0663	1.6165	0.29779	0.70177	1.4839	0.56935	3.8899e-06	0.0011154	3.6839	1.8812	0.0021591	0.1279	2.4119	1.2702	0.0013288	0.070255	3.2676	1.7083	0.081753	0.32354	1.82
NEG	227.996	1.21	0.67422	0.99684	0.95034	-0.073482	0.61484	0.99792	0.94036	-0.088712	0.15742	0.64489	0.85755	-0.22171	8.478e-07	7.3638e-06	0.52261	-0.93618	6.9613e-07	1.3227e-05	0.53772	-0.89508	9.9105e-05	0.00081981	0.63331	-0.65901	0.6114	0.97443	1.0586	0.082107	0.29376	0.69993	1.0945	0.13026	0.23474	0.37307	0.81519	-0.2948	0.19117	0.48326	1.1601	0.21422	0.035588	0.23782	1.3299	0.41132	0.95568	0.97837	1.1072
NEG	399.092	1.78	0.67459	0.99684	0.98893	-0.016054	0.82223	0.99792	0.98057	-0.02831	0.82992	0.99507	1.0326	0.046296	0.099527	0.15879	0.758	-0.39973	0.95301	0.97138	1.088	0.12163	0.024921	0.056328	0.67315	-0.571	0.43034	0.97443	0.73884	-0.43667	0.31084	0.70483	0.67112	-0.57536	0.11055	0.21717	1.2364	0.3062	0.029167	0.25682	1.3985	0.48387	0.12896	0.36555	1.2189	0.28562	0.12221	0.36215	1.2324
NEG	627.373	5.35	0.67599	0.99684	1.0563	0.078992	0.40464	0.99792	1.0897	0.12387	0.87577	0.99507	0.98378	-0.023598	0.011335	0.024657	0.72159	-0.47075	0.0016677	0.0064789	0.6834	-0.5492	0.015043	0.036955	0.73413	-0.44589	0.060604	0.90268	1.5412	0.62406	0.60925	0.8713	1.1063	0.1458	0.044603	0.12188	0.70558	-0.50312	0.1345	0.42702	1.3798	0.4645	0.057951	0.27475	1.5661	0.6472	0.11037	0.3535	0.74618
NEG	238.071	3.71	0.6771	0.99684	0.93492	-0.097088	0.71002	0.99792	1.0157	0.022489	0.61973	0.96494	1.0486	0.068464	0.00018523	0.000651	0.66137	-0.59647	0.0063531	0.019028	0.74713	-0.42057	0.022455	0.052009	0.78727	-0.34508	0.57371	0.97443	0.91669	-0.12549	0.70305	0.90637	0.93399	-0.098514	0.053271	0.13666	1.2526	0.32497	0.3775	0.66431	1.082	0.1137	0.78376	0.86878	1.0156	0.022372	0.21136	0.47267	1.1561
NEG	539.323	4.79	0.67768	0.99684	1.0669	0.093432	0.96898	0.99792	1.0196	0.028066	0.89201	0.99507	1.0325	0.046159	1.5642e-07	2.1475e-06	0.42905	-1.2208	2.4059e-06	3.4018e-05	0.43221	-1.2102	0.00024113	0.0014475	0.53607	-0.89952	0.18337	0.95607	1.4792	0.56484	0.085739	0.57294	1.4176	0.50345	0.0057812	0.036906	1.7261	0.78749	0.94888	0.97915	0.98837	-0.016878	0.086957	0.31284	1.3053	0.38439	0.021359	0.21289	1.4307
NEG	618.069	1.1	0.67873	0.99684	0.95245	-0.070278	0.72046	0.99792	0.91837	-0.12285	0.12091	0.58771	0.80755	-0.30838	0.026254	0.050433	0.74018	-0.43405	0.16237	0.27084	0.84139	-0.24916	0.65313	0.73132	1.1323	0.17924	0.98793	0.99735	1.0019	0.0027479	0.99401	0.99888	0.98288	-0.024912	0.55966	0.6672	0.95618	-0.064639	0.72367	0.87823	1.0671	0.093633	0.077523	0.29644	1.1865	0.24677	0.89064	0.94422	1.0286
NEG	545.946	1.95	0.67914	0.99684	1.0323	0.045883	0.34853	0.99792	1.109	0.1493	0.64216	0.97104	1.0696	0.097014	0.22983	0.31922	0.85299	-0.22941	0.080695	0.15284	0.78435	-0.35043	0.48654	0.58405	0.90799	-0.13925	0.12208	0.91172	1.4595	0.54552	0.064581	0.55875	1.488	0.57341	0.17943	0.30993	1.3245	0.40543	0.88793	0.95936	1.0219	0.031229	0.10034	0.32536	1.391	0.4761	0.29991	0.55763	1.3425
NEG	598.975	4.13	0.67971	0.99684	1.0164	0.023482	0.48117	0.99792	0.95215	-0.070733	0.12202	0.5888	1.1176	0.16045	0.001297	0.0035682	1.2311	0.29991	0.25832	0.38228	1.0719	0.10014	0.87846	0.90757	1.0209	0.029798	0.39584	0.97443	1.0627	0.087679	0.041504	0.52116	1.142	0.19161	0.02482	0.081572	1.1801	0.23896	0.96551	0.98733	1.015	0.021412	0.17912	0.40841	1.0935	0.1289	0.10268	0.34684	1.1537
NEG	250.144	6.22	0.67987	0.99684	1.0137	0.019587	0.58877	0.99792	1.0302	0.042885	0.25389	0.8135	1.1298	0.17611	0.024458	0.047893	0.68798	-0.53957	0.5043	0.62193	0.87463	-0.19326	0.70574	0.77313	1.1449	0.19526	0.68382	0.97443	1.0395	0.055946	0.41741	0.77033	0.86426	-0.21047	0.82064	0.86698	0.93939	-0.090203	0.15858	0.44847	1.2324	0.3015	0.73619	0.84344	0.9873	-0.018434	0.11622	0.35725	1.2136
NEG	377.084	0.32	0.68144	0.99684	0.94835	-0.076507	0.78884	0.99792	0.93383	-0.098767	0.54893	0.94545	1.0762	0.10597	0.00017685	0.00062882	0.64822	-0.62545	0.012988	0.033602	0.78054	-0.35745	0.0047791	0.014492	0.74207	-0.43038	0.59432	0.97443	0.82147	-0.28372	0.31542	0.705	1.4241	0.51006	0.016884	0.065254	1.8411	0.88055	0.40787	0.68775	1.0183	0.026227	0.13267	0.36832	1.2332	0.30242	0.022369	0.21418	1.5373
NEG	252.977	0.96	0.68159	0.99684	1.0198	0.028308	0.10737	0.99792	0.9099	-0.13622	0.61547	0.96494	1.0256	0.036445	0.0019322	0.0050857	1.2515	0.32369	0.020272	0.049203	1.1803	0.2391	0.035565	0.074951	1.1405	0.1897	0.61447	0.97443	1.0426	0.060239	0.18434	0.65795	1.0678	0.094697	0.012074	0.055981	0.8757	-0.1915	0.0017593	0.12584	1.1991	0.26198	0.51616	0.68297	1.0325	0.046075	0.581	0.77022	0.96317
NEG	452.921	9.78	0.68169	0.99684	0.98438	-0.022719	0.51717	0.99792	0.97498	-0.036558	0.44471	0.91477	0.97089	-0.042619	0.73452	0.80475	1.0206	0.029474	0.97118	0.98358	0.97477	-0.036871	0.94353	0.95452	0.96355	-0.053564	0.12409	0.91172	1.0858	0.11881	0.10084	0.59118	1.0986	0.13563	0.097828	0.19855	1.0958	0.13198	0.11806	0.39966	1.0889	0.12291	0.2634	0.4928	1.056	0.078602	0.85051	0.92839	0.99371
NEG	268.049	0.43	0.68176	0.99684	0.97234	-0.040473	0.10093	0.99792	1.1821	0.24135	0.05161	0.46834	0.81431	-0.29634	0.19826	0.28363	0.84393	-0.24481	0.55658	0.67143	1.052	0.073115	0.00095126	0.0039211	1.5233	0.60722	0.18994	0.95607	0.69001	-0.5353	0.069717	0.55875	0.63642	-0.65194	0.00074634	0.013153	0.44977	-1.1527	0.98043	0.99516	1.0195	0.027924	0.79291	0.87469	0.9402	-0.088954	0.26929	0.5285	0.83925
NEG	289.001	1.78	0.68301	0.99684	0.8938	-0.16197	0.695	0.99792	1.0131	0.018787	0.92945	0.99507	1.0014	0.0020859	0.00039364	0.0012597	0.55588	-0.84714	0.0024437	0.0088345	0.64318	-0.6367	0.038492	0.079739	0.77281	-0.37182	0.89397	0.99111	1.0507	0.071304	0.96569	0.99883	0.98324	-0.024378	0.099549	0.20108	1.5391	0.62208	0.36104	0.65525	1.1628	0.21757	0.038639	0.24729	1.3688	0.45289	0.26332	0.52235	1.2919
NEG	294.178	6.56	0.68418	0.99684	1.0119	0.017057	0.55985	0.99792	1.0174	0.024895	0.12631	0.60336	1.0411	0.058101	0.54698	0.64512	0.97572	-0.035463	0.61069	0.71611	0.97982	-0.029413	0.3611	0.47105	0.96568	-0.05038	0.76238	0.98447	1.0079	0.011363	0.67184	0.89383	1.0127	0.018275	0.44081	0.55894	1.0256	0.03644	0.11098	0.3924	1.0608	0.085179	0.16114	0.38864	1.0489	0.068871	0.51353	0.72565	1.0242
NEG	151.039	2.49	0.68439	0.99684	0.97633	-0.034562	0.36466	0.99792	1.0444	0.062645	0.43444	0.91234	1.0474	0.066806	0.00078162	0.0022717	0.7674	-0.38194	9.1908e-05	0.00060739	0.76523	-0.38603	0.00014342	0.0010555	0.72522	-0.4635	0.41434	0.97443	0.93922	-0.090468	0.2421	0.67423	0.89204	-0.16482	0.12612	0.24028	0.85591	-0.22446	0.62914	0.82831	0.95402	-0.067904	0.25548	0.4877	1.0839	0.11626	0.13713	0.39142	0.88374
NEG	607.346	6.11	0.68514	0.99684	0.95595	-0.065	0.35454	0.99792	1.0914	0.12618	0.70769	0.98117	0.9454	-0.081004	0.0011532	0.0032089	0.66926	-0.57936	0.24399	0.36902	0.91412	-0.12954	0.44836	0.55127	0.97484	-0.03677	0.59751	0.97443	0.94518	-0.081347	0.06651	0.55875	0.77226	-0.37284	0.0020529	0.022289	0.59149	-0.75756	0.00084114	0.078679	0.55646	-0.84565	0.00057022	0.059485	0.55769	-0.84247	0.00073034	0.079873	0.52972
NEG	154.896	9.98	0.68537	0.99684	0.98164	-0.026735	0.67928	0.99792	0.98354	-0.023952	0.34108	0.85688	1.0414	0.058476	0.48789	0.59447	0.96612	-0.049725	0.77367	0.84074	0.98383	-0.023518	0.61771	0.69939	0.97572	-0.035455	0.44071	0.97443	1.0341	0.048422	0.0087487	0.3129	1.1475	0.19851	0.030095	0.092646	1.1026	0.14088	0.55949	0.79173	1.0243	0.034593	0.2813	0.50229	1.0464	0.065468	0.10774	0.35342	1.0798
NEG	696.177	3.9	0.68568	0.99684	1.0626	0.087658	0.95698	0.99792	1.0181	0.02585	0.66069	0.97104	1.0564	0.079193	0.00013826	0.0005064	0.57125	-0.8078	3.8123e-05	0.00031323	0.52418	-0.93187	0.00092101	0.0038486	0.5996	-0.73792	0.9215	0.99216	0.8592	-0.21894	0.7696	0.93583	0.94763	-0.077601	0.060646	0.14749	1.3851	0.46996	0.68159	0.85887	1.0094	0.013463	0.18498	0.41424	1.1629	0.21772	0.12948	0.37309	1.3016
NEG	308.076	1.65	0.68855	0.99684	0.93143	-0.10248	0.54005	0.99792	1.2017	0.26509	0.34177	0.85688	1.0936	0.12905	9.1601e-05	0.00035701	0.45082	-1.1494	0.0044515	0.014245	0.59194	-0.75648	0.013791	0.034649	0.56439	-0.82524	0.43526	0.97443	0.95278	-0.069784	0.42207	0.77295	1.006	0.0086441	0.42216	0.54322	1.0952	0.13123	0.62298	0.82611	0.91171	-0.13335	0.64832	0.78363	1.0831	0.11521	0.53638	0.74076	0.96318
NEG	328.963	1.97	0.68913	0.99684	1.0282	0.040128	0.1467	0.99792	0.9148	-0.12848	0.82393	0.99507	1.0257	0.036552	0.0012589	0.0034713	1.3491	0.43203	0.16521	0.27483	1.1575	0.21104	0.027832	0.061645	1.2135	0.27916	0.096404	0.90873	1.2294	0.29794	0.076629	0.55875	1.1611	0.21549	0.15046	0.26906	1.1213	0.16514	0.4535	0.72086	0.94608	-0.079964	0.56996	0.72785	1.0507	0.071332	0.98308	0.99002	0.99682
NEG	393.19	6.12	0.69009	0.99684	0.91086	-0.1347	0.60918	0.99792	1.0383	0.054178	0.74226	0.98449	1.0473	0.066627	4.371e-05	0.00019258	0.44303	-1.1745	0.0011249	0.0046525	0.54689	-0.87069	0.00043485	0.0022597	0.50164	-0.99527	0.48388	0.97443	1.0182	0.026084	0.76587	0.93583	0.90821	-0.1389	0.21562	0.35335	1.1727	0.22987	0.53305	0.77165	1.0201	0.02874	0.36	0.55787	1.204	0.26785	0.39317	0.63074	1.2245
NEG	220.097	5.58	0.69076	0.99684	0.97319	-0.039211	0.19876	0.99792	1.1263	0.17158	0.62231	0.96494	0.93826	-0.091945	0.013039	0.02772	0.82354	-0.28008	0.022659	0.053664	0.84784	-0.23813	0.41368	0.51806	1.1145	0.15645	0.31268	0.97443	0.81014	-0.30376	0.15378	0.62125	0.76055	-0.39488	0.68264	0.75919	0.9045	-0.14481	0.013501	0.19807	1.6496	0.72216	0.798	0.87737	1.106	0.14541	0.93197	0.96367	1.0462
NEG	92.0259	4.13	0.6912	0.99684	0.99421	-0.0083815	0.34592	0.99792	0.98749	-0.018168	0.51209	0.94283	1.0107	0.015296	0.14519	0.22041	1.0174	0.024843	0.37563	0.50639	1.0116	0.01664	0.5882	0.67495	1.0079	0.011403	0.87765	0.99104	1.0036	0.0051668	0.30764	0.7045	1.0232	0.033062	0.086338	0.18516	1.0342	0.048491	0.3819	0.66677	1.015	0.021451	0.046563	0.26583	1.0315	0.044742	0.78982	0.89093	1.003
NEG	314.059	0.73	0.69131	0.99684	0.95846	-0.061206	0.67423	0.99792	0.95042	-0.073366	0.82619	0.99507	0.97304	-0.039435	9.4058e-05	0.00036425	0.70654	-0.50116	8.188e-07	1.4861e-05	0.66731	-0.58357	0.0011798	0.0046479	0.73789	-0.43852	0.90058	0.99111	0.9761	-0.034893	0.81889	0.95107	0.95899	-0.060419	0.79818	0.85061	1.0032	0.0045951	0.96114	0.98628	1.006	0.0086087	0.72429	0.8372	1.0302	0.042894	0.49225	0.70885	1.0532
NEG	259.993	1.03	0.69332	0.99684	0.96618	-0.049639	0.49949	0.99792	1.0566	0.079457	0.37063	0.87852	1.0783	0.10874	0.00013949	0.00050936	0.68776	-0.54003	0.00035541	0.0017785	0.71456	-0.48487	0.018105	0.042915	0.78767	-0.34435	0.61405	0.97443	1.0691	0.096367	0.24287	0.67423	1.1985	0.26128	0.0791	0.17493	1.3682	0.45226	0.46201	0.7249	1.1015	0.13949	0.0012838	0.070255	1.432	0.51804	0.0076419	0.16022	1.4318
NEG	114.029	0.34	0.69662	0.99684	0.98076	-0.028027	0.14713	0.99792	0.92663	-0.10993	0.0035832	0.17429	0.85454	-0.22678	3.5562e-07	3.6182e-06	0.74083	-0.43279	0.039373	0.08504	0.89143	-0.16581	0.036976	0.077523	0.88435	-0.17731	0.32119	0.97443	1.068	0.094849	0.23166	0.67131	1.0653	0.091238	0.014161	0.06042	0.81237	-0.29978	0.67181	0.857	0.95871	-0.060835	0.83056	0.89615	0.9769	-0.033719	0.067613	0.30531	0.84007
NEG	279.017	2.42	0.69664	0.99684	0.90565	-0.14297	0.5581	0.99792	1.0701	0.097749	0.69763	0.98117	1.0335	0.047543	0.047426	0.084684	0.71486	-0.48427	0.085748	0.16116	0.75777	-0.40016	0.16434	0.25951	0.84851	-0.237	0.62015	0.97443	1.0686	0.095729	0.85382	0.96045	0.90339	-0.14658	0.08117	0.17689	1.3261	0.4072	0.75493	0.89735	0.91596	-0.12664	0.087373	0.31341	1.2622	0.33589	0.52639	0.73791	1.1053
NEG	575.116	1.75	0.69786	0.99684	1.0323	0.045845	0.050844	0.99792	0.84843	-0.23714	0.65398	0.97104	0.9742	-0.03771	0.22146	0.3106	1.1296	0.17582	0.87298	0.9167	0.94642	-0.07945	0.47149	0.57274	0.8883	-0.17089	0.22664	0.96026	1.1342	0.18171	0.029147	0.52116	1.2867	0.36372	0.0084725	0.046358	1.3843	0.46916	0.99484	0.99727	0.98862	-0.016507	0.50397	0.67287	1.0429	0.060563	0.34214	0.58817	1.0742
NEG	478.178	4.49	0.69953	0.99684	1.0312	0.044255	0.15391	0.99792	1.1911	0.25225	0.70427	0.98117	1.0443	0.062602	0.0037037	0.0090887	0.72374	-0.46647	0.00012237	0.00074776	0.65339	-0.61397	0.0010484	0.0042495	0.72456	-0.46481	0.045694	0.90268	1.5064	0.59115	0.0065704	0.29591	1.4839	0.56936	0.017304	0.065875	1.4412	0.52728	0.013388	0.19807	1.3471	0.42981	0.0028592	0.096747	1.465	0.55086	0.010649	0.19042	1.5237
NEG	294.883	9.95	0.70254	0.99684	1.0102	0.014614	0.12355	0.99792	0.93462	-0.097552	0.86034	0.99507	1.0048	0.0068873	0.9831	0.98797	0.99421	-0.0083762	0.25841	0.38228	0.93355	-0.099194	0.16433	0.25951	0.9204	-0.11966	0.78879	0.98887	1.0114	0.016386	0.97341	0.99883	1.0004	0.00064601	0.25388	0.39204	1.0524	0.073737	0.026107	0.25346	1.1628	0.21766	0.17477	0.40251	1.0736	0.10251	0.10335	0.34793	1.1244
NEG	774.996	1.94	0.70499	0.99684	1.041	0.057965	0.36418	0.99792	1.1466	0.19733	0.90571	0.99507	1.0715	0.099655	0.36338	0.46809	0.8755	-0.19181	0.20059	0.31884	0.81327	-0.2982	0.75737	0.81863	0.91378	-0.13008	0.076594	0.90268	1.727	0.78829	0.085105	0.57294	1.6862	0.75373	0.25335	0.39204	1.3514	0.4344	0.87082	0.95633	1.0262	0.037264	0.10618	0.33461	1.6262	0.70148	0.33973	0.58738	1.4517
NEG	326.186	8.81	0.70568	0.99684	0.9747	-0.036975	0.98818	0.99792	1.0097	0.013958	0.32841	0.85678	0.94374	-0.083534	0.40708	0.51239	1.0545	0.076558	0.17791	0.29196	0.90466	-0.14455	0.55491	0.64571	1.0437	0.061704	0.22433	0.96026	1.0696	0.097088	0.64441	0.88045	1.042	0.059318	0.087393	0.18677	1.1097	0.15016	0.8155	0.93728	0.99066	-0.013545	0.3947	0.58166	1.0511	0.071867	0.62958	0.79976	1.0491
NEG	356.159	8.78	0.70578	0.99684	0.98698	-0.018906	0.27126	0.99792	0.96131	-0.056932	0.98083	0.99507	0.99891	-0.0015763	0.28478	0.38095	0.94792	-0.077162	0.11834	0.21008	0.93345	-0.099348	0.27925	0.39439	0.95076	-0.072845	0.97306	0.99735	0.99934	-0.00095313	0.43644	0.78858	1.0379	0.05364	0.055919	0.14094	1.0923	0.12733	0.41193	0.69187	1.0426	0.06017	0.53842	0.70531	1.032	0.045418	0.42053	0.65559	1.0391
NEG	416.973	0.43	0.70714	0.99684	0.95946	-0.059704	0.22303	0.99792	1.1298	0.17607	0.13288	0.60544	0.82171	-0.28331	0.58227	0.6782	1.247	0.31846	0.84313	0.8962	1.0415	0.058688	0.59389	0.67874	1.1909	0.25209	0.64977	0.97443	1.1195	0.16285	0.3509	0.73336	1.1831	0.24262	0.55589	0.66336	0.86152	-0.21505	0.01459	0.19853	0.33174	-1.5919	0.39344	0.58166	0.62768	-0.6719	0.013599	0.19631	0.38006
NEG	529.988	1.96	0.7072	0.99684	0.96983	-0.044199	0.96832	0.99792	1.0427	0.060258	0.65259	0.97104	1.0492	0.069271	0.020791	0.04172	0.78848	-0.34286	0.017152	0.042828	0.76191	-0.39231	0.0065143	0.01858	0.76164	-0.39282	0.10562	0.91172	1.2961	0.37418	0.071451	0.55875	1.293	0.37075	0.19616	0.32946	1.2394	0.3096	0.88914	0.95936	1.0029	0.004232	0.1451	0.37863	1.212	0.2774	0.53503	0.74076	1.1691
NEG	361.938	1.96	0.7085	0.99684	0.99354	-0.0093572	0.36632	0.99792	0.9564	-0.064313	0.57177	0.95623	1.0396	0.056091	0.0026165	0.00667	1.288	0.36512	0.24619	0.37143	1.1098	0.15024	0.086762	0.1577	1.1227	0.16691	0.12377	0.91172	1.2309	0.29976	0.035071	0.52116	1.2396	0.30983	0.090649	0.18972	1.1779	0.23625	0.86667	0.95515	0.96786	-0.047127	0.19975	0.43153	1.1206	0.16422	0.25205	0.51512	1.0865
NEG	341.108	5.44	0.70904	0.99684	0.95348	-0.068722	0.38911	0.99792	0.91997	-0.12034	0.38163	0.88164	0.91857	-0.12254	1.5628e-06	1.2104e-05	0.63926	-0.64554	0.0072087	0.021021	0.81994	-0.28641	0.023028	0.052934	0.81428	-0.2964	0.0015389	0.52584	0.6194	-0.69105	0.0022732	0.28198	0.65879	-0.60211	0.00016917	0.0060351	0.57799	-0.79089	0.054415	0.3092	1.4588	0.5448	0.083716	0.30634	1.2943	0.37213	0.39907	0.63684	1.0719
NEG	404.059	1.29	0.70948	0.99684	1.1109	0.15175	0.28819	0.99792	0.8909	-0.16667	0.11119	0.57534	0.8396	-0.25222	0.11175	0.17511	1.1629	0.21774	0.094313	0.17377	1.2023	0.26576	0.013886	0.034767	1.3496	0.4325	0.85169	0.99104	0.98119	-0.02739	0.4816	0.81128	0.90321	-0.14686	0.046698	0.12575	0.78819	-0.34338	0.19133	0.48326	1.1439	0.19394	0.066919	0.28754	1.3761	0.4606	0.49897	0.71314	1.0926
NEG	395.08	3.74	0.70961	0.99684	1.0617	0.086311	0.83403	0.99792	0.9751	-0.036379	0.98333	0.99507	0.93789	-0.092507	0.0011516	0.0032089	0.60621	-0.72212	0.010455	0.028091	0.71552	-0.48294	0.029343	0.063945	0.7556	-0.40431	0.1686	0.95607	1.2719	0.34703	0.83964	0.95594	1.0279	0.039681	0.14949	0.26795	1.3894	0.47444	0.014488	0.19853	1.5176	0.60175	0.012426	0.17171	1.7642	0.819	0.057949	0.28998	1.563
NEG	251.073	2.57	0.71217	0.99684	0.94822	-0.076701	0.786	0.99792	1.0163	0.023304	0.77181	0.98681	0.94534	-0.081098	0.22033	0.30974	0.85165	-0.23167	0.68238	0.77332	0.97398	-0.038037	0.0067	0.018991	0.61485	-0.70169	0.74889	0.98362	1.0795	0.11031	0.3564	0.73455	1.1546	0.20744	0.050245	0.13168	1.3807	0.46543	0.086502	0.34946	1.3395	0.42173	0.062688	0.28361	1.3604	0.44403	0.52795	0.73791	1.0186
NEG	363.165	3.02	0.71455	0.99684	0.98806	-0.017324	0.24821	0.99792	1.1386	0.18732	0.022209	0.34374	0.76367	-0.38899	0.74111	0.80897	0.99691	-0.0044658	0.55253	0.66787	0.8824	-0.18049	0.0032015	0.010608	1.6906	0.7575	0.62523	0.97443	0.78134	-0.35597	0.71491	0.91057	0.89235	-0.16432	0.0085984	0.0464	0.50854	-0.97558	0.21817	0.51314	1.313	0.39288	0.28433	0.50343	1.1326	0.17968	0.86577	0.93334	1.1859
NEG	182.052	1.02	0.71513	0.99684	1.0318	0.045152	0.84006	0.99792	0.95314	-0.069244	0.98345	0.99507	0.98329	-0.024306	2.0583e-06	1.481e-05	2.0733	1.0519	8.9812e-07	1.5382e-05	2.1391	1.097	1.8935e-07	1.7711e-05	2.7245	1.446	0.01334	0.7447	1.3771	0.46163	0.53997	0.84071	0.91837	-0.12286	0.61414	0.70586	1.0471	0.066439	0.64361	0.83973	1.0914	0.12617	0.40707	0.59566	0.87895	-0.18615	0.079977	0.32323	0.78587
NEG	539.122	4.26	0.7156	0.99684	1.0358	0.050793	0.30333	0.99792	1.1684	0.22449	0.090829	0.55101	0.81425	-0.29646	6.1005e-09	3.0878e-07	0.30999	-1.6897	3.9757e-11	4.8345e-08	0.37582	-1.4119	3.7573e-13	4.5689e-10	0.3109	-1.6855	0.16324	0.95607	1.3896	0.47467	0.0047319	0.2877	1.701	0.76642	0.13232	0.24755	0.7767	-0.36457	0.0054349	0.1508	1.6417	0.71518	0.058978	0.27475	1.7372	0.79677	0.42966	0.66284	1.2429
NEG	207.93	10.16	0.71595	0.99684	0.97999	-0.029161	0.149	0.99792	0.92254	-0.11632	0.33028	0.85678	0.94731	-0.078096	0.29052	0.38651	0.93508	-0.096831	0.56841	0.68031	0.96942	-0.04481	0.38786	0.49333	0.94923	-0.07517	0.33959	0.97443	1.0634	0.088625	0.45712	0.79667	1.0301	0.042763	0.93154	0.9519	0.99637	-0.0052498	0.011742	0.19194	1.1732	0.23048	0.0072187	0.133	1.1578	0.21143	0.46941	0.69367	1.0411
NEG	358.053	2.79	0.71609	0.99684	1.0693	0.096719	0.79406	0.99792	0.97223	-0.040627	0.042469	0.43263	0.82175	-0.28323	0.025258	0.048949	1.3349	0.41668	0.24766	0.37256	1.1365	0.18463	0.00018126	0.0011914	1.6172	0.69347	0.35646	0.97443	1.0614	0.085919	0.011262	0.36211	1.2021	0.26555	0.24953	0.38702	0.90744	-0.14013	0.26021	0.55903	0.92038	-0.1197	0.56879	0.72785	0.95893	-0.060499	0.27077	0.5285	0.92468
NEG	208.825	9.95	0.71672	0.99684	1.0167	0.023865	0.31841	0.99792	0.96437	-0.052339	0.86668	0.99507	1.0074	0.010691	0.26118	0.35446	0.93962	-0.089854	0.84985	0.90098	0.99033	-0.01402	0.20589	0.30719	0.93744	-0.0932	0.45973	0.97443	0.95481	-0.066713	0.96689	0.99883	0.99642	-0.0051777	0.86118	0.89791	1.0069	0.0099122	0.018695	0.22508	1.1369	0.18516	0.61881	0.76333	1.0203	0.028949	0.41535	0.65222	1.0332
NEG	191.018	0.36	0.71844	0.99684	0.94588	-0.080273	0.95674	0.99792	0.96702	-0.048381	0.94872	0.99507	0.99004	-0.014443	0.13328	0.2036	0.86023	-0.21721	0.37792	0.5079	0.91842	-0.12277	0.10198	0.17818	1.27	0.34487	0.34819	0.97443	1.0732	0.10196	0.66398	0.88861	1.0004	0.00057705	0.0019524	0.022289	1.5127	0.59711	0.0047705	0.1508	1.3494	0.43227	0.10015	0.32536	1.2337	0.30304	0.0015469	0.085502	1.39
NEG	219.02	0.84	0.72266	0.99684	1.0147	0.021055	0.43426	0.99792	0.93418	-0.098229	0.68826	0.98117	0.98382	-0.023539	0.00060518	0.0018261	0.67884	-0.55886	0.23176	0.35516	0.91205	-0.13282	0.075285	0.13934	0.84819	-0.23754	0.99362	0.99772	1.0512	0.071974	0.99834	0.99917	1.0648	0.090586	0.86138	0.89791	1.0068	0.009708	0.14475	0.43894	1.2237	0.29126	0.20024	0.43153	1.2182	0.28477	0.27757	0.53406	1.162
NEG	312.017	2.92	0.72388	0.99684	0.9692	-0.045138	0.57282	0.99792	0.95955	-0.059574	0.87649	0.99507	1.0481	0.06776	5.156e-05	0.00022233	0.61997	-0.68973	1.892e-06	2.9122e-05	0.54832	-0.86692	0.00065654	0.0030013	0.62564	-0.6766	0.26604	0.97443	1.239	0.30918	0.1879	0.65795	1.2516	0.32373	0.00017867	0.0060351	1.8194	0.8635	0.30714	0.60906	1.1126	0.15393	0.016667	0.19676	1.3676	0.4517	0.00103	0.079873	1.585
NEG	223.063	3.01	0.72728	0.99684	0.93438	-0.097925	0.60256	0.99792	1.0487	0.068573	0.95155	0.99507	1.0384	0.054315	0.00010898	0.00041237	0.54317	-0.88053	0.01285	0.033317	0.73083	-0.4524	0.039081	0.080683	0.76826	-0.38033	0.63292	0.97443	0.93836	-0.091786	0.68374	0.89836	0.91833	-0.12292	0.29327	0.42949	0.84779	-0.23823	0.2164	0.51184	1.2701	0.34493	0.17263	0.39941	1.2091	0.27388	0.41244	0.65115	1.2341
NEG	261.132	2.86	0.7279	0.99684	0.96093	-0.057499	0.33143	0.99792	0.89062	-0.16711	0.41361	0.89972	1.0688	0.096031	0.00014625	0.00053087	0.62426	-0.67977	0.0080561	0.022888	0.74449	-0.42568	0.016714	0.040167	0.74577	-0.4232	0.54872	0.97443	0.86765	-0.20482	0.076352	0.55875	0.71509	-0.4838	0.11833	0.22732	1.2466	0.31803	0.0046743	0.1508	1.443	0.52909	0.025653	0.20658	1.2492	0.32104	0.053367	0.27891	1.3333
NEG	590.083	1.76	0.72863	0.99684	1.0071	0.010222	0.19243	0.99792	0.86913	-0.20236	0.81483	0.99507	0.9786	-0.031209	0.16397	0.24495	1.1779	0.2362	0.55843	0.67166	0.91323	-0.13096	0.27627	0.39109	0.8728	-0.19628	0.082516	0.90268	1.2694	0.34419	0.045185	0.53634	1.3254	0.40647	0.020288	0.072247	1.3622	0.44593	0.86161	0.95333	0.98066	-0.028174	0.12995	0.36578	1.1087	0.14892	0.082223	0.32354	1.1637
NEG	399.091	0.74	0.72868	0.99684	1.0245	0.03498	0.46759	0.99792	0.94595	-0.080165	0.699	0.98117	0.9684	-0.046324	1.0404e-06	8.5479e-06	0.65461	-0.61129	4.5492e-05	0.00035921	0.70731	-0.49958	2.7271e-05	0.00036441	0.65317	-0.61447	0.4906	0.97443	1.0696	0.097008	0.29337	0.69993	1.0889	0.12291	0.35524	0.48481	1.0816	0.11321	0.92316	0.97186	0.98264	-0.025271	0.16988	0.39697	1.1398	0.1888	0.66321	0.82124	1.0217
NEG	426.162	5.64	0.72869	0.99684	0.97218	-0.040699	0.50573	0.99792	1.0774	0.1076	0.61713	0.96494	0.96003	-0.058844	2.3108e-10	7.8342e-08	0.46165	-1.1151	4.6801e-08	2.1811e-06	0.56708	-0.81839	1.3997e-06	6.3039e-05	0.51869	-0.94705	0.15049	0.94579	1.2642	0.33825	0.057637	0.55875	1.2693	0.34401	0.44265	0.55895	1.0726	0.10106	0.90608	0.96479	0.99978	-0.00031447	0.20813	0.43968	1.2021	0.26555	0.49791	0.71314	1.1238
NEG	86.0318	0.39	0.72949	0.99684	1.0222	0.031618	0.8445	0.99792	1.01	0.014346	0.49349	0.94283	1.0457	0.064447	0.023946	0.046964	0.84347	-0.24559	0.35729	0.48926	0.94401	-0.083129	0.50476	0.60116	1.0781	0.10854	0.13571	0.91172	1.1986	0.26131	0.1784	0.65654	1.1391	0.18791	0.009814	0.049932	1.2954	0.37337	0.035151	0.26675	1.2036	0.26734	0.016066	0.19676	1.2245	0.29217	0.052578	0.27724	1.1806
NEG	182.081	2.81	0.73066	0.99684	0.97688	-0.033742	0.02678	0.99792	0.7991	-0.32355	0.39199	0.89429	1.0989	0.136	0.016058	0.033265	0.71647	-0.48101	5.226e-05	0.00039767	0.56506	-0.82353	0.64941	0.72849	0.98953	-0.015181	0.36222	0.97443	1.1762	0.23413	0.63017	0.87693	1.0442	0.06234	0.0015113	0.019345	1.8304	0.87213	0.073593	0.34538	1.3053	0.38444	0.18407	0.41296	1.1725	0.2296	5.5478e-06	0.0057611	1.8263
NEG	455.068	2.53	0.73072	0.99684	1.0232	0.033116	0.65046	0.99792	0.97571	-0.035481	0.4032	0.89797	0.8931	-0.16311	1.9324e-07	2.4998e-06	0.4559	-1.1332	3.3198e-07	7.5787e-06	0.4654	-1.1034	0.00047046	0.002364	0.56898	-0.81354	0.078134	0.90268	1.481	0.56659	0.032777	0.52116	1.5181	0.60229	0.13146	0.24728	1.1953	0.25731	0.1635	0.45184	1.1673	0.22314	0.0091005	0.14954	1.456	0.54202	0.036218	0.25025	1.3763
NEG	323.134	1.29	0.7309	0.99684	0.97337	-0.038939	0.94639	0.99792	0.99217	-0.011348	0.80171	0.99507	0.96275	-0.05476	0.039542	0.071659	0.72357	-0.4668	0.78844	0.84995	1.0773	0.10745	0.0043537	0.013471	0.599	-0.73937	0.82482	0.99104	0.82909	-0.2704	0.81579	0.94905	0.93069	-0.10362	0.081649	0.17695	1.2314	0.30029	0.14875	0.44224	1.1853	0.24522	0.26837	0.4973	1.1524	0.20465	0.18494	0.4441	1.1756
NEG	137.023	1.26	0.73179	0.99684	0.95104	-0.072415	0.56566	0.99792	1.0331	0.046978	0.099659	0.56002	1.1609	0.21527	0.0053218	0.012541	0.7645	-0.38741	0.025363	0.059373	0.81925	-0.28763	0.076159	0.14074	0.85221	-0.23072	0.69837	0.97443	1.0911	0.12582	0.41196	0.76951	1.0672	0.093853	0.0014248	0.018629	1.636	0.71021	0.2307	0.53342	1.1193	0.16265	0.21997	0.45259	1.1834	0.2429	0.0079888	0.16465	1.454
NEG	278.068	1	0.73184	0.99684	0.98542	-0.021191	0.26026	0.99792	1.2098	0.27474	0.15355	0.64489	0.85706	-0.22254	0.61241	0.70721	0.81958	-0.28704	0.58513	0.69416	0.94513	-0.081414	0.00069897	0.0031535	2.9804	1.5755	0.8754	0.99104	0.62566	-0.67656	0.47169	0.81128	0.52111	-0.94035	0.089187	0.18894	0.41964	-1.2528	0.6201	0.82546	1.1822	0.24145	0.56088	0.72322	0.8037	-0.31527	0.97824	0.99002	1.1219
NEG	712.21	2.79	0.73454	0.99684	1.009	0.012919	0.88382	0.99792	1.0258	0.03675	0.31324	0.85678	0.82284	-0.28131	0.23641	0.32668	0.70456	-0.5052	0.3052	0.43661	0.74519	-0.42433	0.74557	0.80804	1.258	0.33108	0.18723	0.95607	1.2808	0.3571	0.48412	0.81128	0.94471	-0.082054	0.59229	0.69319	0.73439	-0.44539	0.43905	0.70756	0.7588	-0.39822	0.97539	0.98593	0.946	-0.080095	0.025	0.2258	0.45279
NEG	180.973	9.77	0.73483	0.99684	0.98675	-0.019242	0.45898	0.99792	0.9719	-0.041126	0.13778	0.61822	0.94098	-0.087765	0.43742	0.54332	1.0603	0.084435	0.69032	0.78013	1.0042	0.00608	0.54178	0.63407	1.0238	0.033916	0.97564	0.99735	0.99612	-0.0056079	0.18848	0.65795	1.0645	0.090206	0.37631	0.49955	1.0378	0.053464	0.07415	0.34538	1.1097	0.15018	0.62815	0.76766	1.0265	0.037715	0.49911	0.71314	1.0384
NEG	144.044	1.32	0.73645	0.99684	0.93756	-0.093011	0.27642	0.99792	0.86704	-0.20583	0.10135	0.56002	0.8103	-0.30347	0.0039701	0.0095597	1.5769	0.65708	0.0037956	0.01244	1.5735	0.65394	0.0050258	0.015053	1.5254	0.60923	0.052564	0.90268	0.83421	-0.26151	0.040921	0.52116	0.83105	-0.267	0.7772	0.83487	0.99949	-0.00074178	0.31681	0.61705	0.87326	-0.19552	0.80327	0.87858	0.99608	-0.0056704	0.11967	0.35725	0.81494
NEG	342.861	9.88	0.73719	0.99684	1.0122	0.017496	0.64429	0.99792	1.0225	0.032122	0.65512	0.97104	0.98458	-0.022424	0.86091	0.90169	1.0171	0.024484	0.98162	0.99124	0.99131	-0.012592	0.30608	0.42151	0.93992	-0.089388	0.19263	0.95607	1.0729	0.10154	0.19022	0.65795	1.0739	0.10279	0.36479	0.49144	1.0378	0.05352	0.16682	0.45347	1.0702	0.097916	0.05607	0.27395	1.1213	0.16513	0.33947	0.58738	1.0433
NEG	389.938	0.27	0.73752	0.99684	1.0175	0.025087	0.2643	0.99792	0.90756	-0.13993	0.26657	0.82919	0.90731	-0.14033	0.45397	0.55874	1.0991	0.13631	0.37119	0.50263	1.0835	0.11565	0.68587	0.75682	1.0405	0.057266	0.15494	0.95451	1.1313	0.17795	0.11835	0.5925	1.1355	0.18336	0.50223	0.61401	0.9485	-0.076287	0.029151	0.25682	1.3025	0.38133	0.00088054	0.059485	1.3833	0.46815	0.0075656	0.16022	1.4183
NEG	630.102	1.76	0.73832	0.99684	1.0423	0.059813	0.26551	0.99792	0.92571	-0.11138	0.37672	0.87986	0.94211	-0.086026	0.022686	0.044929	0.73213	-0.44983	0.1534	0.25872	0.82728	-0.27356	0.10069	0.17694	0.8083	-0.30704	0.60318	0.97443	0.93177	-0.10196	0.71288	0.91057	1.0536	0.075346	0.944	0.96058	1.0006	0.000932	0.16594	0.45345	1.1982	0.26085	0.054997	0.27395	1.3398	0.42197	0.1957	0.45427	1.3573
NEG	304.126	5.68	0.73839	0.99684	1.0273	0.038913	0.38259	0.99792	1.0922	0.12719	0.82822	0.99507	0.96693	-0.048518	0.00019439	0.00067926	0.54064	-0.88725	0.043927	0.092897	0.75781	-0.40009	0.070723	0.1319	0.7715	-0.37426	0.43149	0.97443	0.74999	-0.41505	0.25062	0.67423	0.70333	-0.50772	0.009312	0.048598	0.53078	-0.91381	0.90701	0.96494	1.0318	0.045214	0.70435	0.82434	1.0128	0.018293	0.74259	0.87045	0.96754
NEG	243.077	4.04	0.73916	0.99684	1.03	0.042679	0.22184	0.99792	0.9164	-0.12596	0.41103	0.89816	0.93638	-0.094837	0.00027078	0.00091855	0.66032	-0.59877	8.5744e-05	0.00057605	0.67265	-0.57207	0.0011539	0.0045705	0.6739	-0.56939	0.0087057	0.70107	1.6177	0.69391	0.0061726	0.29591	1.6349	0.7092	0.02578	0.084019	1.3785	0.46309	0.39788	0.6792	0.84674	-0.24001	0.10247	0.32876	1.2928	0.37047	0.98298	0.99002	0.9721
NEG	222.99	0.4	0.74052	0.99684	0.96332	-0.053906	0.55811	0.99792	1.0513	0.072191	0.34952	0.86472	0.84827	-0.2374	0.00093136	0.0026648	0.64491	-0.63283	0.15616	0.26191	0.87134	-0.19869	0.001394	0.0053137	0.61308	-0.70585	0.25948	0.97443	1.1108	0.15155	0.88906	0.98055	0.99036	-0.013981	0.291	0.42771	1.0682	0.095145	0.10931	0.38978	1.1218	0.16584	0.34595	0.55207	1.0465	0.065641	0.82523	0.91146	1.0546
NEG	254.138	4.48	0.74212	0.99684	1.0662	0.092455	0.66256	0.99792	1.0701	0.097778	0.062075	0.48641	0.77637	-0.36518	0.27559	0.37194	0.81688	-0.29181	0.78538	0.8474	0.90657	-0.1415	0.014478	0.035859	1.5363	0.61947	0.46636	0.97443	1.0788	0.10942	0.17715	0.65475	1.1473	0.19821	0.00069784	0.013105	0.50257	-0.99261	0.18481	0.47936	1.4182	0.50411	0.53125	0.6983	1.096	0.13222	0.57049	0.76444	1.0626
NEG	421.043	1.37	0.74234	0.99684	0.88875	-0.17015	0.27145	0.99792	1.1902	0.25117	0.91248	0.99507	1.0552	0.077467	0.17805	0.26149	0.86616	-0.20729	0.06069	0.12	0.74614	-0.42248	0.72644	0.79192	0.95401	-0.067922	0.3329	0.97443	1.274	0.34932	0.33321	0.71735	1.2074	0.27193	0.40663	0.52714	0.84854	-0.23695	0.38157	0.66677	1.2515	0.32368	0.013074	0.17422	1.6937	0.7602	0.16864	0.42812	1.5995
NEG	537.317	4.79	0.7424	0.99684	1.041	0.058019	0.99958	0.99975	1.0257	0.036666	0.5174	0.94283	0.96183	-0.056141	1.7376e-08	6.2145e-07	0.40927	-1.2889	6.1059e-07	1.2162e-05	0.43236	-1.2097	0.00020172	0.0012842	0.52933	-0.91777	0.24121	0.97443	1.53	0.61355	0.11651	0.5925	1.4106	0.49626	0.011377	0.054466	1.792	0.84159	0.97623	0.99338	0.90327	-0.14677	0.0937	0.32096	1.3818	0.46653	0.020368	0.20817	1.5313
NEG	262.089	2.25	0.74257	0.99684	0.96343	-0.053751	0.59682	0.99792	1.0348	0.04941	0.41524	0.90005	1.0923	0.12736	0.00011778	0.00043934	0.70478	-0.50476	0.0079842	0.022788	0.81172	-0.30094	0.0014923	0.0056354	0.73743	-0.43942	0.44984	0.97443	1.0847	0.11724	0.33044	0.71735	1.128	0.17371	0.012926	0.057999	1.2962	0.37426	0.062484	0.32347	1.2074	0.27187	0.19156	0.41895	1.136	0.18395	0.14573	0.39822	1.141
NEG	279.162	7.82	0.74432	0.99684	1.7578	0.81375	0.62941	0.99792	1.1138	0.15546	0.69988	0.98117	0.89605	-0.15835	0.97989	0.98797	0.83354	-0.26268	0.25143	0.37699	0.70079	-0.51294	0.67276	0.74574	0.84396	-0.24476	0.72025	0.97443	1.5548	0.63669	0.79497	0.94588	1.0231	0.03301	0.22786	0.36699	1.3072	0.38649	0.46615	0.7281	1.1022	0.14043	0.28866	0.50651	1.1306	0.17711	0.017463	0.2073	1.5106
NEG	260.059	2.79	0.74593	0.99684	0.97398	-0.038033	0.84151	0.99792	1.0624	0.08738	0.95679	0.99507	0.93667	-0.094388	0.048879	0.086769	0.51069	-0.96949	0.34838	0.4797	0.70007	-0.51444	0.66086	0.73523	1.1508	0.20258	0.71185	0.97443	0.96878	-0.045759	0.10346	0.59118	0.75115	-0.41283	0.0039871	0.030302	0.58981	-0.76169	0.66123	0.85508	1.0662	0.092411	0.55153	0.71493	0.93081	-0.10345	0.14293	0.39636	0.84498
NEG	119.034	0.35	0.74611	0.99684	1.0148	0.021212	0.42878	0.99792	1.0365	0.051784	0.91095	0.99507	1.0021	0.003037	0.00019076	0.00066849	0.75094	-0.41324	0.0093251	0.025647	0.82752	-0.27313	0.0094844	0.025743	0.82756	-0.27306	0.53943	0.97443	1.0663	0.092667	0.90993	0.98616	0.98859	-0.016554	0.66072	0.74488	1.0212	0.030235	0.14193	0.43472	1.1507	0.20254	0.36098	0.55787	1.0717	0.099855	0.87248	0.93334	1.0061
NEG	248.959	9.78	0.74658	0.99684	0.99211	-0.011433	0.20843	0.99792	0.96486	-0.051613	0.50505	0.94283	0.9822	-0.025906	0.62689	0.71735	1.0304	0.043269	0.56158	0.67412	1.0221	0.031594	0.40957	0.51442	1.0414	0.05847	0.83117	0.99104	1.0039	0.005634	0.21026	0.6654	1.0592	0.082937	0.44918	0.56484	1.0338	0.048007	0.033738	0.2635	1.0944	0.13017	0.26342	0.4928	1.0424	0.059846	0.80616	0.90183	1.0102
NEG	380.093	1.76	0.74712	0.99684	1.0101	0.014546	0.31128	0.99792	0.89479	-0.16038	0.95161	0.99507	0.99786	-0.003086	0.035372	0.065269	1.2991	0.37748	0.4022	0.53102	1.0658	0.091879	0.86868	0.90129	0.99323	-0.0097943	0.13983	0.92319	1.1668	0.2226	0.038236	0.52116	1.2717	0.34671	0.018875	0.069551	1.3335	0.41524	0.857	0.95212	1.0144	0.020663	0.33277	0.54032	1.0519	0.072941	0.3103	0.56459	1.0816
NEG	407.083	1.76	0.74719	0.99684	0.96554	-0.050593	0.043087	0.99792	0.83633	-0.25786	0.13175	0.60544	0.87651	-0.19015	0.63246	0.72077	1.0212	0.030257	0.33372	0.46377	1.0662	0.092465	0.81426	0.85431	1.0098	0.014089	0.36253	0.97443	1.0877	0.12127	0.076658	0.55875	1.1667	0.2225	0.64781	0.73552	1.0435	0.06142	0.99387	0.99727	0.99826	-0.0025158	0.21134	0.44385	1.1286	0.17452	0.70995	0.85139	1.0117
NEG	375.2	5.48	0.74753	0.99684	0.97504	-0.036467	0.82769	0.99792	1.0231	0.032931	0.004595	0.19821	0.74942	-0.41615	0.012207	0.026272	0.72418	-0.46557	0.0020735	0.0078305	0.6839	-0.54815	0.51237	0.60666	1.1824	0.24174	0.71651	0.97443	1.0795	0.11034	0.2959	0.70136	1.0713	0.099369	0.00083234	0.014255	0.53126	-0.9125	0.20311	0.49961	1.3371	0.41909	0.35029	0.55327	1.0997	0.13708	0.77157	0.88345	1.1596
NEG	484.057	2.37	0.74831	0.99684	0.98748	-0.01818	0.0072131	0.99792	0.87869	-0.18657	0.69278	0.98117	0.98682	-0.019136	0.40747	0.51239	1.0516	0.072548	0.91262	0.94049	0.99938	-0.00089221	0.13713	0.22779	0.92855	-0.10695	0.72188	0.97443	0.95759	-0.062522	0.23187	0.67131	1.068	0.094928	0.1365	0.25303	1.1123	0.15358	0.39881	0.6792	1.0598	0.083857	0.25708	0.48921	1.124	0.16866	0.65095	0.81185	1.0422
NEG	221.063	2	0.74861	0.99684	0.96624	-0.04954	0.6641	0.99792	1.0193	0.027602	0.75192	0.98449	0.97066	-0.04296	2.0312e-06	1.4727e-05	0.55822	-0.8411	0.0045908	0.014614	0.75472	-0.40598	1.2833e-05	0.0002477	0.55606	-0.8467	0.4099	0.97443	1.1507	0.20249	0.44922	0.79589	1.1209	0.16468	0.48694	0.60236	1.073	0.10165	0.047157	0.3018	1.2274	0.29565	0.01078	0.16183	1.298	0.37633	0.093403	0.33631	1.2893
NEG	403.916	0.27	0.74948	0.99684	0.95906	-0.060308	0.88283	0.99792	0.96709	-0.048276	0.15382	0.64489	1.2336	0.30292	0.32585	0.42652	1.2351	0.30458	0.32991	0.46059	0.90564	-0.14298	0.089101	0.16123	0.83671	-0.2572	0.10015	0.91172	1.2696	0.34441	0.0044657	0.2877	1.4164	0.50227	0.016013	0.064051	1.4045	0.49008	0.036124	0.26785	1.2192	0.28594	0.060395	0.27609	1.2404	0.31077	0.53993	0.74423	1.3311
NEG	258.034	2.7	0.75118	0.99684	0.94923	-0.075174	0.85054	0.99792	0.99742	-0.0037338	0.52865	0.94283	0.91785	-0.12368	0.90978	0.94313	1.0019	0.00277	0.29199	0.42168	0.9066	-0.14146	0.29867	0.41318	0.90731	-0.14034	0.57778	0.97443	1.0451	0.0637	0.73921	0.92573	0.99406	-0.0085912	0.61413	0.70586	0.92918	-0.10597	0.063674	0.32347	1.1301	0.17644	0.00086543	0.059485	1.1747	0.23231	0.87271	0.93334	1.0117
NEG	233.094	5.69	0.75151	0.99684	1.0162	0.023236	0.59398	0.99792	0.91021	-0.13573	0.82299	0.99507	1.0737	0.10253	0.011168	0.024502	0.71313	-0.48776	0.021213	0.051079	0.74823	-0.41844	0.15036	0.24282	0.8303	-0.26829	0.025974	0.78833	1.2255	0.29332	0.065696	0.55875	1.1843	0.24407	0.67019	0.75042	1.0352	0.049909	0.31345	0.61422	0.89942	-0.15293	0.76845	0.86267	0.95062	-0.073059	0.087191	0.32724	0.81855
NEG	263.022	0.51	0.75172	0.99684	1.041	0.057939	0.8249	0.99792	0.97468	-0.037	0.11896	0.58327	0.83101	-0.26706	0.0037072	0.0090887	0.67731	-0.56212	0.0017878	0.0069015	0.66773	-0.58266	0.70815	0.77507	0.95309	-0.069312	0.045713	0.90268	1.1936	0.25528	0.48405	0.81128	1.1005	0.13821	0.11128	0.21789	0.85003	-0.23441	0.48024	0.73364	1.066	0.092196	0.068741	0.29049	1.2443	0.3153	0.96951	0.98687	1.0668
NEG	373.105	1.31	0.75204	0.99684	0.96554	-0.050585	0.41382	0.99792	0.93271	-0.10049	0.95	0.99507	0.99268	-0.010595	0.14686	0.22267	1.1741	0.2315	0.18188	0.29647	1.1171	0.15971	0.29583	0.41112	1.0828	0.11482	0.9396	0.9933	0.93273	-0.10047	0.60083	0.86985	0.8827	-0.18001	0.21606	0.3536	1.0912	0.12593	0.67206	0.857	0.94132	-0.087236	0.92982	0.95908	0.99652	-0.0050264	0.57259	0.76444	1.0572
NEG	75.0266	2.36	0.7535	0.99684	0.99928	-0.0010359	0.99179	0.99792	0.98368	-0.023741	0.9237	0.99507	0.9721	-0.040828	0.00027769	0.00093022	0.72707	-0.45984	0.0092559	0.02558	0.80398	-0.31477	0.0016305	0.006008	0.75162	-0.41193	0.10929	0.91172	0.77446	-0.36874	0.29954	0.70384	0.82735	-0.27342	0.024749	0.081557	0.71599	-0.48198	0.14089	0.43472	1.1459	0.19649	0.67566	0.80156	1.0535	0.075228	0.58674	0.77465	1.111
NEG	327.144	5.54	0.7539	0.99684	1.0427	0.060272	0.1484	0.99792	1.1471	0.198	0.30706	0.84941	1.1734	0.23066	0.39452	0.50025	1.4919	0.57713	0.71393	0.79719	0.98774	-0.017794	0.39803	0.50365	1.3615	0.44517	0.085969	0.90268	0.58557	-0.77209	0.01096	0.36211	0.48561	-1.0421	0.93001	0.9518	0.99933	-0.00096408	0.0065963	0.15774	3.5929	1.8452	0.23242	0.46411	2.1163	1.0815	0.30273	0.55861	1.1792
NEG	326.086	1.51	0.75395	0.99684	1.043	0.060681	0.43213	0.99792	0.93825	-0.091954	0.80019	0.99507	1.0724	0.10089	2.6682e-07	3.0471e-06	0.51821	-0.94838	4.2101e-08	2.1811e-06	0.47066	-1.0872	0.00090476	0.0038201	0.63591	-0.6531	0.22936	0.96507	1.224	0.29156	0.14461	0.60637	1.2093	0.27414	0.024996	0.081926	1.3814	0.46618	0.42701	0.69792	1.08	0.11097	0.083603	0.30634	1.3736	0.45794	0.0037078	0.11473	1.7843
NEG	272.095	5.42	0.75427	0.99684	1.0366	0.051891	0.48809	0.99792	1.1458	0.19629	0.46918	0.92919	0.89871	-0.15407	0.28981	0.386	0.75667	-0.40227	0.93531	0.95736	0.92751	-0.10857	0.34414	0.45656	1.2445	0.31551	0.53339	0.97443	0.76997	-0.37712	0.3951	0.763	0.68972	-0.53591	1.1512e-05	0.0011665	0.22509	-2.1515	0.48127	0.73372	1.2146	0.28053	0.48036	0.6512	0.90004	-0.15194	0.1196	0.35725	0.84828
NEG	200.985	1.04	0.75463	0.99684	1.0428	0.060522	0.8043	0.99792	1.2337	0.30304	0.73133	0.98449	1.0192	0.027453	0.54637	0.64512	1.2266	0.29465	0.89221	0.92808	0.93184	-0.10185	0.10642	0.18408	1.5799	0.65983	0.90838	0.99111	1.2695	0.34431	0.79053	0.94463	1.076	0.10574	0.34626	0.47819	0.59638	-0.7457	0.29515	0.60109	0.4743	-1.0761	0.2644	0.49387	0.50135	-0.99612	0.060183	0.29305	0.50254
NEG	230.102	1.8	0.75667	0.99684	1.0289	0.041148	0.99018	0.99792	1.0166	0.023776	0.23004	0.76121	0.87756	-0.18842	0.57491	0.67221	1.0821	0.11388	0.69745	0.78661	1.0169	0.024242	0.024991	0.05638	1.473	0.55877	0.94627	0.9933	0.94426	-0.082736	0.85019	0.959	0.93602	-0.095392	0.011313	0.054466	0.62665	-0.67426	0.38219	0.66677	1.1634	0.21831	0.32757	0.53666	1.1259	0.17108	0.64604	0.80904	1.0529
NEG	327.107	2.42	0.75703	0.99684	0.9456	-0.080703	0.34385	0.99792	1.0995	0.1369	0.90417	0.99507	1.0042	0.0060153	0.00043753	0.0013855	0.59604	-0.74652	0.11582	0.2062	0.84624	-0.24086	0.00011662	0.00092549	0.52894	-0.91881	0.27642	0.97443	1.1127	0.15409	0.26733	0.68601	1.1271	0.17263	0.3646	0.49144	1.0419	0.059161	0.40835	0.68775	1.0579	0.081174	0.015247	0.19313	1.2021	0.26558	0.77852	0.88655	1.0534
NEG	216.123	4.07	0.7579	0.99684	1.0946	0.13035	0.80268	0.99792	0.98776	-0.017772	0.012117	0.26789	0.68891	-0.53761	0.63872	0.72656	0.91356	-0.13042	0.27189	0.39833	0.84105	-0.24973	0.0095859	0.025903	1.8919	0.91987	0.42538	0.97443	0.70615	-0.50195	0.55991	0.85106	0.73773	-0.43883	0.0047577	0.033249	0.4636	-1.1091	0.74141	0.88823	1.0847	0.11729	0.6338	0.76993	0.86741	-0.20522	0.41041	0.64917	0.96882
NEG	368.266	8.61	0.7579	0.99684	0.98429	-0.022841	0.91289	0.99792	0.99486	-0.0074397	0.28416	0.84725	1.0453	0.063879	0.98472	0.98814	0.99619	-0.0055064	0.62119	0.72557	1.0194	0.027653	0.44058	0.54391	0.95792	-0.062024	0.5075	0.97443	0.96438	-0.05233	0.79315	0.94463	0.985	-0.021804	0.21361	0.35102	1.0613	0.085772	0.56633	0.79359	1.0419	0.059218	0.16499	0.39101	1.0699	0.097417	0.55084	0.75333	1.0259
NEG	456.072	2.53	0.75791	0.99684	1.0187	0.026708	0.42922	0.99792	0.94604	-0.080021	0.47931	0.93834	0.93933	-0.090292	9.9713e-08	1.6167e-06	0.51104	-0.96848	4.8406e-08	2.1811e-06	0.51717	-0.95128	0.00013007	0.00099472	0.59881	-0.73983	0.17433	0.95607	1.2766	0.35235	0.059957	0.55875	1.3166	0.39682	0.29602	0.43151	1.0979	0.13479	0.38716	0.67351	1.0807	0.11198	0.0051043	0.11711	1.3779	0.46243	0.071086	0.31094	1.2918
NEG	242.048	1.37	0.75895	0.99684	1.0275	0.039189	0.52861	0.99792	1.07	0.0976	0.60073	0.96494	1.0575	0.080671	7.8792e-05	0.00031413	0.50839	-0.97599	0.02654	0.061527	0.70519	-0.50391	0.087742	0.15925	0.76357	-0.38917	0.29723	0.97443	0.67268	-0.57201	0.118	0.5925	0.57009	-0.81075	0.017448	0.065889	0.54235	-0.88269	0.87615	0.95884	1.0276	0.039274	0.98228	0.9896	0.98812	-0.017235	0.59842	0.78077	0.97166
NEG	325.072	1.55	0.75981	0.99684	0.99122	-0.012716	0.7232	0.99792	1.0305	0.043403	0.057472	0.48532	0.83723	-0.2563	2.3953e-05	0.00011792	0.57118	-0.80798	0.00026057	0.0013857	0.6305	-0.66544	0.0028981	0.0097351	0.70926	-0.49562	0.21021	0.96026	0.8168	-0.29195	0.8879	0.98055	0.92762	-0.10839	0.037317	0.10652	0.71791	-0.47813	0.59488	0.80936	1.0481	0.067731	0.23588	0.46487	1.1173	0.15999	0.49627	0.71248	0.98878
NEG	313.085	2	0.76013	0.99684	0.94043	-0.088605	0.2032	0.99792	1.1317	0.17847	0.45312	0.91894	1.1096	0.15005	0.00065438	0.0019562	0.62798	-0.6712	0.53774	0.65324	0.92383	-0.1143	0.50454	0.60116	0.9684	-0.046325	0.0055706	0.65423	0.63409	-0.65723	0.00051968	0.18944	0.56847	-0.81486	0.00098102	0.015906	0.55143	-0.85874	0.20001	0.49435	0.77399	-0.36962	0.14718	0.37983	0.7842	-0.3507	0.03506	0.24932	0.67621
NEG	321.121	5.42	0.76305	0.99684	0.92868	-0.10674	0.64519	0.99792	0.91423	-0.12937	0.48454	0.93974	0.89199	-0.1649	1.8791e-08	6.341e-07	0.41514	-1.2683	3.0722e-05	0.00026495	0.60339	-0.72885	4.8025e-06	0.00013581	0.48417	-1.0464	0.9166	0.99216	0.9252	-0.11217	0.6786	0.89596	0.9909	-0.013183	0.98421	0.98909	0.90435	-0.14504	0.10262	0.377	1.2396	0.30982	0.29304	0.50905	1.1371	0.18536	0.22114	0.48416	1.1416
NEG	495.997	1.39	0.76373	0.99684	0.95337	-0.068892	0.57089	0.99792	0.85064	-0.23337	0.70593	0.98117	0.88308	-0.17939	0.03697	0.06734	1.5393	0.62226	0.038469	0.083235	1.5717	0.65231	0.010975	0.028762	2.3086	1.207	0.66021	0.97443	0.70023	-0.5141	0.93303	0.99076	0.53067	-0.91412	0.089694	0.18895	0.83263	-0.26426	0.99253	0.99727	0.64898	-0.62375	0.69434	0.81577	0.61574	-0.69961	0.99183	0.9951	0.66612
NEG	114.988	9.92	0.76452	0.99684	1.0103	0.014835	0.86898	0.99792	1.0104	0.014921	0.63248	0.97104	1.0256	0.036429	0.19021	0.27535	0.92664	-0.10992	0.57225	0.68288	0.96744	-0.047763	0.17321	0.26968	0.92818	-0.10752	0.53773	0.97443	1.0205	0.029251	0.33348	0.71735	1.0409	0.057768	0.54829	0.65665	1.0293	0.041623	0.040502	0.27983	1.1098	0.1503	0.02556	0.20658	1.117	0.15963	0.2571	0.51647	1.0472
NEG	244.995	1.51	0.76481	0.99684	0.96469	-0.051856	0.46549	0.99792	1.1226	0.16687	0.81672	0.99507	1.0022	0.0032247	1.4568e-05	7.7695e-05	0.53386	-0.90548	0.011245	0.02992	0.75321	-0.40888	0.0014613	0.0055358	0.6592	-0.60122	0.67971	0.97443	0.97962	-0.029705	0.5665	0.85653	1.0506	0.071166	0.50864	0.61925	1.0754	0.10484	0.15415	0.44787	1.3072	0.38651	0.077316	0.29644	1.2361	0.30579	0.18599	0.44521	1.3693
NEG	226.144	6.02	0.76548	0.99684	0.9769	-0.033713	0.82092	0.99792	1.0056	0.0080647	0.79	0.99507	1.0187	0.026682	0.00011397	0.00042906	0.49207	-1.0231	0.0059555	0.01815	0.61666	-0.69745	0.74782	0.80903	1.1357	0.1836	0.42002	0.97443	1.3529	0.43609	0.351	0.73336	1.0913	0.12599	0.2267	0.36561	1.1283	0.17418	0.021772	0.22751	1.7424	0.80108	0.45832	0.63691	1.0516	0.072547	0.10906	0.3535	1.5425
NEG	407.167	6.82	0.76579	0.99684	0.99263	-0.010673	0.018399	0.99792	0.91059	-0.13512	0.67598	0.97624	1.0168	0.024081	0.96087	0.9794	0.99194	-0.011671	0.95554	0.97314	0.9932	-0.0098425	0.65699	0.73361	0.96656	-0.049075	0.64363	0.97443	1.0235	0.033475	0.99329	0.99888	0.99974	-0.00036927	0.38063	0.50364	1.0607	0.084975	0.69619	0.86534	0.97171	-0.041409	0.44503	0.62489	1.0346	0.049006	0.53232	0.73984	1.0309
NEG	439.196	6.07	0.76704	0.99684	1.0195	0.027805	0.042945	0.99792	1.1822	0.24146	0.1624	0.64712	1.2224	0.28971	0.1242	0.19239	0.79103	-0.3382	0.64475	0.74314	0.90085	-0.15063	0.11696	0.19922	1.3479	0.43073	0.59536	0.97443	0.97771	-0.032525	0.075617	0.55875	0.82194	-0.2829	0.041253	0.11532	0.7921	-0.33625	0.028181	0.25682	1.6135	0.69022	0.2501	0.48196	1.0998	0.13723	0.1474	0.40098	1.509
NEG	170.081	2.85	0.76728	0.99684	1.0775	0.1077	0.83129	0.99792	0.96343	-0.05375	0.011305	0.26049	0.61745	-0.6956	0.73604	0.80561	1.0937	0.12922	0.65126	0.74852	0.94083	-0.087992	0.0014015	0.0053258	2.1807	1.1248	0.34654	0.97443	0.59579	-0.74713	0.40646	0.76951	0.62576	-0.67632	0.0018553	0.021693	0.35737	-1.4845	0.60383	0.81313	1.0972	0.13382	0.70691	0.82537	0.87014	-0.20069	0.54104	0.74423	0.96308
NEG	143.07	1.21	0.76794	0.99684	0.9685	-0.04617	0.95248	0.99792	0.99793	-0.0029849	0.023248	0.34377	0.73736	-0.43956	0.6867	0.76678	0.90206	-0.14871	0.4417	0.56658	1.0661	0.092315	0.016133	0.039156	1.4603	0.54622	0.31201	0.97443	0.64629	-0.62975	0.47929	0.81128	0.70721	-0.49978	0.0020476	0.022289	0.41994	-1.2517	0.19142	0.48326	1.2934	0.37122	0.64089	0.77621	1.0972	0.1338	0.67377	0.82638	1.0299
NEG	304.086	2.8	0.76814	0.99684	1.0206	0.029399	0.64717	0.99792	1.076	0.10568	0.94026	0.99507	1.022	0.031419	0.025279	0.048949	0.71969	-0.47456	0.0070199	0.020554	0.68233	-0.55145	0.80367	0.84759	0.98523	-0.021471	0.47089	0.97443	1.0787	0.10924	0.919	0.98647	0.93982	-0.089543	0.02656	0.085896	0.65252	-0.6159	0.55146	0.78891	1.0942	0.12983	0.3217	0.53089	1.0897	0.12393	0.7811	0.88686	1.0593
NEG	463.968	1.45	0.76891	0.99684	0.97248	-0.040259	0.5196	0.99792	1.0364	0.05156	0.73625	0.98449	0.97924	-0.03027	6.8518e-09	3.0878e-07	0.59394	-0.7516	3.4856e-05	0.00028833	0.73656	-0.44113	1.2863e-07	1.3034e-05	0.58195	-0.78102	0.5747	0.97443	0.95818	-0.061626	0.79081	0.94463	0.97657	-0.034204	0.68087	0.75818	1.0396	0.056065	0.5555	0.79173	0.95863	-0.060954	0.18702	0.41805	1.1779	0.2362	0.44435	0.67608	0.95808
NEG	145.049	0.98	0.76926	0.99684	0.98535	-0.02129	0.60952	0.99792	0.96877	-0.04578	0.61194	0.96494	0.96752	-0.04763	0.00029937	0.00098922	0.70675	-0.50074	0.0035677	0.011853	0.77958	-0.35922	0.90759	0.92898	1.0578	0.081002	0.70881	0.97443	0.96402	-0.052862	0.6274	0.87693	0.9268	-0.10967	0.0018045	0.02142	1.3825	0.46724	0.0036815	0.14601	1.4333	0.51938	0.084047	0.30634	1.2585	0.33169	0.0029735	0.10648	1.4034
NEG	379.09	1.76	0.76941	0.99684	1.0009	0.0012447	0.15201	0.99792	0.86062	-0.21655	0.9039	0.99507	0.99472	-0.0076361	0.033599	0.062377	1.29	0.36735	0.38306	0.51187	1.0688	0.095966	0.87956	0.90793	0.99395	-0.0087578	0.16444	0.95607	1.1523	0.20457	0.026955	0.52028	1.2939	0.37171	0.013889	0.059677	1.3401	0.42237	0.84018	0.94216	1.0096	0.013818	0.3922	0.58166	1.0465	0.065539	0.21673	0.48148	1.096
NEG	556.977	1.94	0.76953	0.99684	0.96906	-0.045344	0.91579	0.99792	0.99444	-0.0080397	0.90439	0.99507	0.98604	-0.020288	0.00030411	0.00099945	0.79922	-0.32333	0.00031164	0.0015856	0.82486	-0.27777	2.0581e-06	7.8617e-05	0.73604	-0.44214	0.21324	0.96026	1.1299	0.17615	0.13106	0.5925	1.1974	0.25991	0.058197	0.14369	1.2295	0.29808	0.037789	0.26976	1.2037	0.26747	0.070834	0.29049	1.1427	0.19242	0.08466	0.32354	1.1871
NEG	303.089	2.7	0.7697	0.99684	1.0052	0.0074485	0.47383	0.99792	1.0768	0.10668	0.53753	0.94283	1.108	0.148	0.00094084	0.0026856	0.65345	-0.61384	0.0038328	0.012495	0.71603	-0.4819	0.014088	0.03504	0.75475	-0.40593	0.19785	0.96026	1.1785	0.2369	0.41446	0.77011	0.93867	-0.091311	0.072632	0.16823	1.4633	0.54923	0.44282	0.71039	1.0589	0.082514	0.36212	0.55787	1.0873	0.12075	0.8175	0.90905	1.0691
NEG	713.212	2.79	0.77036	0.99684	0.97831	-0.031632	0.74053	0.99792	1.0485	0.068297	0.5808	0.95822	0.91032	-0.13556	0.10768	0.16948	0.71182	-0.49042	0.021778	0.05213	0.62833	-0.67042	0.81293	0.85431	1.0413	0.058412	0.23134	0.96669	1.2469	0.31837	0.62361	0.87693	0.95004	-0.073945	0.45875	0.57391	0.76054	-0.39491	0.82596	0.94017	0.82597	-0.27585	0.71341	0.82857	0.97614	-0.034842	0.066548	0.30308	0.53553
NEG	359.042	1.66	0.77046	0.99684	0.97781	-0.032367	0.62153	0.99792	0.95244	-0.070306	0.88393	0.99507	1.0178	0.025407	0.39791	0.50349	0.90238	-0.1482	0.044434	0.093642	0.81289	-0.29887	0.4764	0.57584	1.0573	0.080366	0.65638	0.97443	0.97402	-0.037982	0.50531	0.82037	1.0311	0.044233	0.84833	0.88852	1.0142	0.020311	0.34208	0.63931	1.0651	0.090983	0.2736	0.50017	1.0593	0.083057	0.88623	0.94274	1.0216
NEG	325.092	4.25	0.77119	0.99684	0.98479	-0.022115	0.27647	0.99792	1.1319	0.17872	0.61292	0.96494	1.0763	0.10609	0.0010033	0.0028307	0.62155	-0.68607	0.06619	0.12878	0.81017	-0.3037	0.0015965	0.0059006	0.59022	-0.76067	0.2756	0.97443	0.83011	-0.26862	0.10767	0.59118	0.76443	-0.38755	0.77987	0.837	0.97532	-0.036052	0.74736	0.89272	1.0175	0.024967	0.26342	0.4928	1.1337	0.18102	0.73984	0.86961	1.0558
NEG	168.022	4.12	0.77215	0.99684	0.97778	-0.032424	0.87019	0.99792	0.98398	-0.023293	0.16488	0.64712	1.0754	0.10486	0.15195	0.22896	1.0588	0.082371	0.43332	0.55818	1.0329	0.046659	0.066677	0.12551	1.0781	0.10846	0.19072	0.95607	1.063	0.088118	0.21299	0.6654	1.089	0.12299	0.38466	0.50633	1.0426	0.060192	0.090074	0.35322	0.93583	-0.095683	0.016242	0.19676	1.1132	0.15469	0.83322	0.91526	0.99638
NEG	126.012	0.34	0.77268	0.99684	0.99178	-0.01191	0.85309	0.99792	1.0142	0.020297	0.53027	0.94283	0.97514	-0.036322	0.61976	0.71355	1.0434	0.061305	0.017062	0.042701	1.1885	0.2491	0.00026364	0.0015413	1.2876	0.36471	0.0059182	0.65423	1.4589	0.54489	0.26447	0.6857	1.0756	0.10513	0.3072	0.44365	0.86295	-0.21264	0.42093	0.6938	0.93131	-0.10266	0.67716	0.80256	0.94283	-0.084932	0.031541	0.23823	0.80115
NEG	436.225	5.02	0.77669	0.99684	0.95189	-0.071129	0.88289	0.99792	0.9723	-0.040526	0.42489	0.90646	0.93106	-0.10306	9.3691e-05	0.00036399	0.58386	-0.77631	0.00025233	0.0013517	0.65677	-0.60654	0.046601	0.093202	0.79286	-0.33486	0.81027	0.99104	1.0244	0.034847	0.24792	0.67423	1.1457	0.19617	0.76739	0.82873	0.91203	-0.13284	0.020246	0.22751	1.3252	0.40626	0.080205	0.29917	1.1899	0.25086	0.11252	0.35388	1.2026
NEG	359.098	2.17	0.77701	0.99684	0.99309	-0.010003	0.30717	0.99792	1.0776	0.1078	0.080987	0.52663	1.2762	0.35188	0.62572	0.71735	0.99463	-0.0077661	0.59602	0.70365	0.96975	-0.044309	0.84661	0.88065	1.0151	0.02164	0.57277	0.97443	1.0005	0.00077474	0.91423	0.98616	0.87686	-0.18958	0.046744	0.12575	1.3707	0.45489	0.73317	0.88491	0.94893	-0.075621	0.23317	0.46411	1.0979	0.13474	0.30897	0.56459	1.1354
NEG	334.01	4.14	0.77726	0.99684	1.0128	0.018402	0.30896	0.99792	1.0611	0.085573	0.94945	0.99507	1.0089	0.012793	0.034719	0.064161	0.75515	-0.40516	0.16223	0.27084	0.87733	-0.18881	0.050703	0.10025	0.77558	-0.36665	0.72577	0.97443	0.91519	-0.12786	0.44342	0.79178	0.98548	-0.021106	0.11497	0.22299	1.2026	0.26621	0.34299	0.63931	1.0872	0.12062	0.18807	0.41827	1.1825	0.24179	0.35297	0.59613	1.1302
NEG	324.968	1.95	0.7782	0.99684	1.0207	0.029558	0.26468	0.99792	1.1689	0.22514	0.58313	0.95822	1.1073	0.14702	0.10839	0.17029	0.81998	-0.28633	0.042951	0.09099	0.74798	-0.41892	0.33391	0.45015	0.87935	-0.18549	0.13475	0.91172	1.4705	0.55627	0.13151	0.5925	1.4799	0.5655	0.36181	0.48939	1.2824	0.3588	0.61234	0.82006	1.1327	0.17976	0.064861	0.28707	1.5992	0.67736	0.16577	0.42183	1.5344
NEG	234.001	4.14	0.78028	0.99684	0.98047	-0.028462	0.81353	0.99792	0.98585	-0.020559	0.74295	0.98449	1.0264	0.037547	0.0064504	0.014912	1.3032	0.38205	0.087831	0.16406	1.1613	0.2158	0.38825	0.49333	1.0635	0.08882	0.50984	0.97443	1.0588	0.082388	0.1675	0.64659	1.0919	0.12681	0.0059335	0.037191	1.2091	0.2739	0.30755	0.60906	0.9381	-0.092187	0.8106	0.8825	0.99501	-0.0072235	0.52747	0.73791	0.9715
NEG	154.094	4.01	0.78044	0.99684	0.96115	-0.057164	0.97661	0.99792	1.0012	0.0017964	0.13061	0.60544	0.71027	-0.49356	0.92347	0.95386	0.85088	-0.23297	0.91729	0.94129	0.83318	-0.2633	0.0055727	0.016408	1.9387	0.95511	0.36604	0.97443	0.77853	-0.36118	0.31734	0.70549	0.75936	-0.39714	0.0070752	0.041448	0.54743	-0.86926	0.532	0.77106	1.2248	0.29252	0.45773	0.63691	0.84988	-0.23467	0.81785	0.90905	1.1007
NEG	190.982	0.92	0.78048	0.99684	0.98712	-0.018698	0.47411	0.99792	0.96013	-0.058694	0.50526	0.94283	1.0775	0.10767	3.8275e-08	8.4622e-07	0.55417	-0.85161	4.8429e-08	2.1811e-06	0.51638	-0.95349	9.499e-05	0.00079638	0.62752	-0.67227	0.57897	0.97443	1.0732	0.10187	0.18747	0.65795	1.1965	0.25883	0.01678	0.065254	1.4559	0.54192	0.94552	0.97851	0.96034	-0.058389	0.22578	0.45988	1.1533	0.20578	0.017804	0.2073	1.3231
NEG	697.176	3.91	0.78076	0.99684	1.0498	0.070144	0.59861	0.99792	0.94744	-0.077889	0.33096	0.85678	1.0812	0.11266	6.3564e-05	0.0002638	0.57231	-0.80514	3.2184e-05	0.00027178	0.56158	-0.83243	0.002496	0.008647	0.65162	-0.6179	0.92466	0.99216	0.88121	-0.18244	0.74348	0.9262	0.98169	-0.026666	0.061996	0.14988	1.4243	0.51025	0.25558	0.5547	1.1746	0.23219	0.27854	0.50229	1.1462	0.19681	0.084351	0.32354	1.3006
NEG	303.99	3.98	0.78078	0.99684	0.98904	-0.015901	0.022867	0.99792	0.87341	-0.19527	0.40755	0.89816	0.95908	-0.06027	0.050832	0.089452	0.8705	-0.20009	0.0066691	0.019828	0.82077	-0.28495	0.010185	0.027102	0.8141	-0.29673	0.63543	0.97443	1.0428	0.060445	0.11223	0.5925	1.1451	0.19552	0.019064	0.069825	1.2631	0.33697	0.90939	0.96563	0.99159	-0.012186	0.91313	0.94903	0.99688	-0.0045085	0.63979	0.80477	1.0561
NEG	498.2	3.85	0.78396	0.99684	1.0421	0.059528	0.16821	0.99792	1.1066	0.14609	0.033529	0.41183	0.76002	-0.3959	0.032462	0.060636	0.7638	-0.38874	0.011927	0.031325	0.74046	-0.43351	0.15994	0.25483	1.3352	0.41709	0.42233	0.97443	1.1837	0.24332	0.19814	0.66438	1.1714	0.22818	0.49744	0.61038	1.2093	0.27412	0.1133	0.3924	1.4096	0.4953	0.0036749	0.10392	1.4795	0.56515	0.054341	0.27891	1.4903
NEG	261.006	1.39	0.78483	0.99684	0.95119	-0.072189	0.84993	0.99792	0.89639	-0.1578	0.52115	0.94283	0.8559	-0.22448	0.98295	0.98797	1.2322	0.30118	0.50619	0.62364	1.3018	0.38052	0.11601	0.19819	2.1157	1.0811	0.79121	0.98983	0.61917	-0.69158	0.94747	0.99625	0.4658	-1.1022	0.14037	0.25687	0.77564	-0.36655	0.87864	0.95884	0.56651	-0.81982	0.99849	0.99849	0.61852	-0.69311	0.64102	0.80525	0.6911
NEG	311.943	4.14	0.78494	0.99684	1.014	0.020048	0.39933	0.99792	0.95064	-0.073026	0.50431	0.94283	1.0286	0.040655	0.065172	0.11037	1.1641	0.21919	0.67726	0.77098	1.0252	0.035875	0.48459	0.58343	1.0396	0.056028	0.89925	0.99111	0.9955	-0.0065112	0.20307	0.6654	1.0781	0.10843	0.020033	0.071858	1.142	0.1916	0.59792	0.81069	0.96043	-0.058251	0.68093	0.80505	1.0111	0.015961	0.67415	0.82638	0.97119
NEG	560.302	4.79	0.78594	0.99684	1.0399	0.056459	0.68965	0.99792	0.99372	-0.0090881	0.84763	0.99507	1.0023	0.0032721	1.4073e-07	2.0372e-06	0.56406	-0.82609	8.4774e-07	1.5018e-05	0.54726	-0.86971	0.00020104	0.0012842	0.61873	-0.69262	0.29759	0.97443	1.2908	0.36822	0.12864	0.5925	1.2659	0.34014	0.016305	0.064643	1.5162	0.60043	0.67014	0.857	0.86775	-0.20465	0.14382	0.37844	1.2032	0.26692	0.028833	0.23258	1.3363
NEG	256.979	0.36	0.78598	0.99684	0.97817	-0.031845	0.73391	0.99792	0.97041	-0.04333	0.0084619	0.22866	0.81166	-0.30105	0.03607	0.066028	1.2275	0.29572	0.042867	0.09097	1.1526	0.2049	0.010065	0.026899	1.2534	0.3258	0.51154	0.97443	1.0205	0.029316	0.4737	0.81128	1.079	0.10967	0.001455	0.018822	0.52928	-0.9179	0.72605	0.87936	0.92207	-0.11706	0.82587	0.89347	0.95292	-0.069566	0.046484	0.27076	0.69583
NEG	481.161	5.34	0.78634	0.99684	0.9485	-0.076287	0.83912	0.99792	0.9792	-0.030331	0.95398	0.99507	0.97933	-0.030126	8.369e-05	0.00032934	0.60792	-0.71805	0.0023091	0.0084829	0.70339	-0.5076	0.00026093	0.0015328	0.59425	-0.75086	0.58628	0.97443	1.0681	0.095034	0.29034	0.69772	1.2345	0.3039	0.033834	0.10045	1.3482	0.43108	0.2672	0.56334	1.1149	0.15697	0.093966	0.32096	1.297	0.37516	0.13838	0.39317	1.2195
NEG	100.04	0.42	0.78722	0.99684	0.97537	-0.035981	0.99207	0.99792	0.99137	-0.012507	0.20524	0.71717	0.91295	-0.13139	8.9681e-05	0.00035065	0.70551	-0.50325	0.019947	0.048511	0.85341	-0.2287	0.00014409	0.0010555	0.72963	-0.45476	0.069581	0.90268	0.83788	-0.25519	0.47381	0.81128	0.93898	-0.090831	0.14744	0.26522	0.87765	-0.18828	0.30082	0.60631	1.1031	0.14154	0.20051	0.43153	1.0911	0.1258	0.362	0.60465	1.0845
NEG	460.235	5.87	0.78751	0.99684	0.98617	-0.020089	0.85913	0.99792	1.0184	0.026302	0.20684	0.71863	0.91928	-0.12143	6.6406e-05	0.0002728	0.64394	-0.635	7.4298e-06	8.2133e-05	0.60324	-0.72919	0.052861	0.10401	0.8237	-0.27981	0.50747	0.97443	1.1009	0.13865	0.36014	0.73563	1.0976	0.1344	0.31723	0.45377	0.91492	-0.12828	0.16934	0.45547	1.1634	0.21841	0.13919	0.37535	1.129	0.17509	0.3082	0.56459	1.2011
NEG	300.135	2.97	0.78805	0.99684	0.98831	-0.016959	0.61622	0.99792	1.0303	0.043025	0.21763	0.74031	0.91562	-0.12717	0.53321	0.63566	0.95279	-0.069768	0.12947	0.22523	0.88754	-0.17211	0.16658	0.26137	1.1334	0.1806	0.51237	0.97443	1.0595	0.083412	0.083077	0.57294	1.1746	0.23214	0.43526	0.55538	0.92309	-0.11546	0.45964	0.72313	1.0729	0.10152	0.088956	0.3146	1.131	0.17762	0.79703	0.89574	1.0088
NEG	203.001	0.52	0.78841	0.99684	1.0412	0.058286	0.66736	0.99792	1.0943	0.13002	0.72587	0.98449	0.97827	-0.031689	0.15825	0.23699	0.79558	-0.32992	0.025488	0.059487	0.6849	-0.54604	0.56797	0.65714	0.93798	-0.092375	0.53703	0.97443	1.0535	0.075247	0.23045	0.67131	1.1304	0.17688	0.12485	0.23833	1.1405	0.18971	0.21437	0.51151	1.1314	0.1781	0.033576	0.236	1.2422	0.31293	0.076515	0.3188	1.2154
NEG	186.112	4.53	0.78885	0.99684	1.1089	0.14917	0.4649	0.99792	1.1433	0.19319	0.13312	0.60544	0.76037	-0.39523	0.9009	0.93472	1.0088	0.012708	0.44463	0.56913	1.1774	0.2356	0.0023584	0.0082171	1.8379	0.87802	0.31889	0.97443	0.80211	-0.31813	0.62185	0.87693	0.84561	-0.24194	0.013472	0.05866	0.61859	-0.69295	0.63112	0.82966	1.1239	0.16855	0.8317	0.89654	0.93824	-0.091968	0.20398	0.46566	0.88026
NEG	441.055	1.77	0.78924	0.99684	0.97855	-0.031279	0.20393	0.99792	0.91912	-0.12168	0.64284	0.97104	0.9718	-0.04127	0.18969	0.27492	1.0911	0.12582	0.33062	0.46104	0.9167	-0.12548	0.25308	0.36462	0.90604	-0.14235	0.12317	0.91172	1.1436	0.19363	0.030482	0.52116	1.2301	0.29883	0.024243	0.080326	1.2065	0.27088	0.37187	0.66225	1.0565	0.079348	0.234	0.46411	1.0737	0.1026	0.035642	0.25025	1.1482
NEG	197.042	1.65	0.79197	0.99684	1.0097	0.01389	0.24704	0.99792	0.93684	-0.09412	0.29908	0.84941	0.94345	-0.083975	0.055423	0.096141	1.1517	0.20381	0.046047	0.095878	1.1408	0.19006	0.097549	0.17266	1.1026	0.14096	0.74504	0.98362	1.018	0.025749	0.63966	0.87998	1.0168	0.024076	0.15692	0.27734	1.0893	0.12345	0.36452	0.65668	1.0467	0.065853	0.30257	0.5204	0.95319	-0.069171	0.16361	0.42183	0.92391
NEG	441.252	8.5	0.792	0.99684	1.1609	0.21521	0.61295	0.99792	1.0806	0.1118	0.75129	0.98449	0.94487	-0.08181	0.26464	0.35836	0.80684	-0.30965	0.087463	0.16391	0.75328	-0.40874	0.86161	0.89472	1.2208	0.28786	0.39563	0.97443	1.2921	0.36969	0.76565	0.93583	1.0438	0.061791	0.37469	0.49826	1.2141	0.27991	0.71769	0.87622	1.0486	0.068421	0.77152	0.86388	0.92623	-0.11056	0.58223	0.77022	1.0484
NEG	282.12	4.04	0.79388	0.99684	0.94458	-0.082252	0.87753	0.99792	0.9677	-0.047368	0.89102	0.99507	0.99588	-0.0059566	0.00024318	0.00083534	0.63196	-0.66209	0.017386	0.043322	0.7712	-0.37482	0.0038346	0.012111	0.70032	-0.51391	0.41581	0.97443	0.9098	-0.13637	0.61512	0.87483	1.066	0.092269	0.76336	0.82652	0.99748	-0.0036432	0.14089	0.43472	1.1755	0.2333	0.15191	0.38469	1.1672	0.22301	0.36008	0.60312	1.1278
NEG	277.095	5.36	0.79502	0.99684	0.96706	-0.048329	0.39421	0.99792	1.0881	0.12186	0.53866	0.94283	0.91832	-0.12292	1.5164e-07	2.1441e-06	0.49853	-1.0043	0.0021207	0.0079837	0.73556	-0.44308	0.00031151	0.0017618	0.65917	-0.60128	0.25463	0.97443	1.2225	0.28979	0.31409	0.705	1.0977	0.13443	0.10712	0.21354	1.2466	0.31803	0.66953	0.857	1.0496	0.069805	0.097723	0.32536	1.2917	0.36927	0.89678	0.94742	1.0017
NEG	381.017	0.56	0.79612	0.99684	1.0103	0.014787	0.66861	0.99792	1.0092	0.01328	0.5109	0.94283	0.94687	-0.078768	0.15776	0.23654	0.93034	-0.10417	0.69651	0.7864	1.0564	0.079222	0.040276	0.082589	1.2313	0.30022	0.89865	0.99111	0.79391	-0.33295	0.35536	0.73455	0.60624	-0.72203	0.74026	0.80731	0.71386	-0.48629	0.67603	0.85868	1.1089	0.14908	0.94702	0.96971	1.0398	0.056302	0.57329	0.76444	1.1396
NEG	383.17	4.59	0.79972	0.99684	0.95542	-0.06579	0.90771	0.99792	0.97188	-0.041144	0.9365	0.99507	1.0233	0.033235	0.0003872	0.0012456	0.68252	-0.55106	0.013619	0.035012	0.77848	-0.36127	0.0065092	0.01858	0.74151	-0.43147	0.55957	0.97443	0.98871	-0.016386	0.86939	0.97167	0.81819	-0.28948	0.12627	0.24028	1.1903	0.25137	0.8237	0.93887	1.0042	0.0060461	0.67322	0.80006	1.0326	0.046225	0.34697	0.59175	1.1182
NEG	380.062	0.58	0.79974	0.99684	0.98669	-0.019331	0.68613	0.99792	1.0257	0.03658	0.81096	0.99507	0.99478	-0.007549	0.60366	0.69814	0.97712	-0.033397	0.14543	0.24872	1.1886	0.24922	0.042097	0.08546	1.2028	0.26641	0.019014	0.78833	0.71756	-0.47883	0.0029345	0.28198	0.64069	-0.6423	0.0022889	0.023194	0.6529	-0.61507	0.39041	0.67611	0.83609	-0.25828	0.93091	0.95931	1.0306	0.043423	0.089829	0.33079	0.73739
NEG	208.063	0.77	0.79987	0.99684	0.96411	-0.052738	0.84956	0.99792	0.97148	-0.041751	0.43392	0.91234	0.92575	-0.11131	0.0033415	0.0083556	0.79027	-0.33957	0.76122	0.83241	1.2991	0.37746	0.7268	0.79192	1.0752	0.10463	0.47426	0.97443	0.80046	-0.32109	0.12674	0.5925	0.69531	-0.52428	0.015913	0.063863	0.5658	-0.82164	0.09	0.35322	0.5273	-0.9233	0.069071	0.29049	0.53621	-0.89914	0.012974	0.19631	0.44447
NEG	289.939	0.27	0.79987	0.99684	1.0269	0.038234	0.93381	0.99792	0.99122	-0.012723	0.199	0.70628	1.1699	0.22641	0.45011	0.55567	1.0733	0.10208	0.80173	0.86122	0.97635	-0.034536	0.030293	0.065545	0.8197	-0.28683	0.18047	0.95607	1.191	0.25217	0.018732	0.48918	1.296	0.37411	0.063104	0.15134	1.2386	0.30874	0.087803	0.35322	1.1376	0.18603	0.022029	0.20638	1.2363	0.30606	0.41365	0.65115	1.2691
NEG	538.32	4.79	0.80236	0.99684	1.0425	0.060107	0.95008	0.99792	1.0302	0.042928	0.60642	0.96494	0.97936	-0.030093	1.6372e-08	6.0328e-07	0.4039	-1.3079	8.941e-07	1.5382e-05	0.42011	-1.2512	0.00015251	0.0010944	0.51565	-0.95553	0.27295	0.97443	1.5159	0.60015	0.14054	0.60339	1.5172	0.60139	0.0097864	0.049932	1.7446	0.80286	0.9263	0.97186	0.86296	-0.21264	0.1032	0.33024	1.3647	0.44862	0.018582	0.2073	1.5532
NEG	233.102	1.74	0.80369	0.99684	0.95246	-0.070266	0.53282	0.99792	0.91647	-0.12585	0.28438	0.84725	0.87617	-0.19071	0.0088438	0.019624	0.75118	-0.41277	0.016613	0.041738	0.78449	-0.35017	0.40831	0.51417	0.94601	-0.080069	0.95287	0.9933	1.0149	0.021268	0.41556	0.77011	0.8848	-0.17658	0.56738	0.67269	0.91114	-0.13426	0.005209	0.1508	1.4595	0.54545	0.001159	0.070255	1.4624	0.54838	0.15757	0.41562	1.2614
NEG	100.003	0.75	0.80391	0.99684	0.97365	-0.038524	0.38066	0.99792	0.92926	-0.10585	0.48456	0.93974	0.94225	-0.085812	0.30709	0.40589	0.93628	-0.094985	0.0050931	0.015962	0.83316	-0.26333	0.0034366	0.011085	0.80673	-0.30984	0.074589	0.90268	1.2043	0.26822	0.038727	0.52116	1.2008	0.26396	0.075271	0.17179	1.1567	0.21002	0.38641	0.67317	0.94735	-0.078027	0.036342	0.23888	1.1414	0.19082	0.2016	0.46342	1.107
NEG	589.079	1.76	0.80393	0.99684	0.9736	-0.038598	0.11165	0.99792	0.86787	-0.20445	0.78657	0.99507	1.0407	0.057503	0.17839	0.26166	1.1585	0.21221	0.58337	0.69275	0.91848	-0.12268	0.17245	0.26897	0.85264	-0.23	0.11885	0.91172	1.2458	0.31711	0.025269	0.50046	1.3888	0.4738	0.01343	0.05866	1.4115	0.49722	0.9899	0.99727	1.006	0.0086062	0.66741	0.79722	1.0149	0.021376	0.31337	0.56459	1.1168
NEG	275.095	5.37	0.80437	0.99684	0.97403	-0.037961	0.48507	0.99792	1.0675	0.094177	0.55385	0.94991	0.92476	-0.11285	4.6295e-08	9.3825e-07	0.48884	-1.0326	0.0010473	0.004422	0.72265	-0.46863	0.00022091	0.0013567	0.64966	-0.62225	0.13684	0.91429	1.3894	0.47443	0.42606	0.77909	1.1383	0.18694	0.56423	0.67134	1.1804	0.23926	0.78557	0.91237	1.0897	0.12397	0.045659	0.26566	1.5606	0.64208	0.43073	0.663	1.0138
NEG	372.098	1.34	0.80553	0.99684	0.97328	-0.039072	0.37074	0.99792	0.86709	-0.20575	0.71507	0.98449	0.90879	-0.13798	0.016359	0.033717	1.3403	0.42252	0.17815	0.29196	1.0929	0.12812	0.029542	0.064264	1.2647	0.33874	0.59782	0.97443	1.0082	0.011849	0.75188	0.93292	0.93618	-0.095145	0.22242	0.36199	1.117	0.15967	0.61079	0.81887	0.91974	-0.1207	0.66107	0.79121	1.0171	0.024506	0.38745	0.62651	1.0909
NEG	185.115	3.21	0.80649	0.99684	0.96047	-0.058187	0.91525	0.99792	0.99536	-0.0067081	0.61589	0.96494	1.036	0.051025	0.17738	0.26113	0.86737	-0.20529	0.30922	0.44081	0.905	-0.14401	0.10609	0.18377	1.2005	0.26365	0.44908	0.97443	1.0741	0.10307	0.65121	0.88218	0.98349	-0.024018	0.039473	0.11085	0.69755	-0.51964	0.71165	0.87235	1.1627	0.21744	0.92989	0.95908	0.95262	-0.070024	0.24362	0.50477	0.86136
NEG	245.011	1.95	0.80894	0.99684	1.0029	0.0041317	0.29568	0.99792	1.1483	0.19953	0.57537	0.95623	1.1013	0.13916	0.057306	0.09913	0.78101	-0.35659	0.031873	0.071378	0.73445	-0.44526	0.18435	0.28127	0.83553	-0.25924	0.091505	0.90268	1.4568	0.54283	0.083986	0.57294	1.4309	0.51691	0.20505	0.34157	1.3442	0.42673	0.70445	0.87143	1.0763	0.10603	0.056694	0.27466	1.4887	0.57405	0.23012	0.49249	1.4312
NEG	452.152	2.92	0.81001	0.99684	1.024	0.034233	0.37693	0.99792	1.0619	0.086654	0.10628	0.56731	0.87618	-0.1907	0.049595	0.087913	0.81642	-0.29262	0.10958	0.1974	0.85224	-0.23067	0.031431	0.067289	0.79775	-0.32599	0.031786	0.82237	1.3901	0.47523	0.071973	0.55875	1.2238	0.29132	0.56129	0.6685	0.8785	-0.18688	0.51653	0.75794	0.88382	-0.17817	0.22834	0.462	1.1038	0.14252	0.17495	0.43271	0.79793
NEG	361.149	4.38	0.81156	0.99684	1.0295	0.041989	0.57423	0.99792	1.0238	0.033943	0.25476	0.8135	1.1348	0.18244	1.0818e-05	5.9522e-05	0.57853	-0.78953	1.9529e-06	2.9318e-05	0.5658	-0.82163	0.00060741	0.0028518	0.66039	-0.59862	0.75632	0.98362	0.979	-0.030618	0.8099	0.94735	0.99028	-0.014087	0.4154	0.53566	1.222	0.28929	0.814	0.93644	0.89477	-0.16041	0.36392	0.55787	1.0975	0.13421	0.35807	0.60224	1.1228
NEG	199.113	5.12	0.81175	0.99684	0.98302	-0.024713	0.92456	0.99792	1.0102	0.014669	0.11779	0.57988	0.84184	-0.24839	0.088992	0.14409	0.776	-0.36587	0.2062	0.32607	0.82758	-0.27303	0.13788	0.22873	1.2365	0.30631	0.27392	0.97443	0.75645	-0.40268	0.13896	0.59918	0.70956	-0.495	0.00025141	0.0074563	0.45299	-1.1425	0.15275	0.44787	1.1661	0.22173	0.39846	0.58518	1.053	0.074529	0.31789	0.56679	1.11
NEG	697.956	1.45	0.81251	0.99684	0.98285	-0.024962	0.28989	0.99792	1.0722	0.10052	0.36227	0.8761	1.0728	0.10134	1.1791e-09	1.495e-07	0.53452	-0.90367	1.088e-09	3.2452e-07	0.60998	-0.71317	4.5217e-08	6.8731e-06	0.53371	-0.90587	0.73076	0.97649	0.98913	-0.015774	0.92994	0.99076	0.98586	-0.020542	0.38591	0.50633	1.0941	0.12975	0.71159	0.87235	0.97387	-0.038206	0.76342	0.86115	1.0805	0.1117	0.067791	0.30531	0.8387
NEG	168.02	0.34	0.81352	0.99684	0.95773	-0.062304	0.204	0.99792	0.88401	-0.17787	0.16004	0.64489	0.87004	-0.20084	0.0076844	0.017336	0.75433	-0.40673	0.017655	0.043724	0.78675	-0.34602	0.77516	0.82888	1.0411	0.058128	0.23789	0.97443	0.84439	-0.24402	0.079194	0.56693	0.79324	-0.33418	4.952e-06	0.0011154	0.5071	-0.97965	0.089627	0.35322	0.73617	-0.4419	0.020226	0.2048	0.66624	-0.58589	0.0026399	0.10587	0.58185
NEG	246.015	1.95	0.81373	0.99684	1.0025	0.0036158	0.29444	0.99792	1.1543	0.20707	0.56703	0.95623	1.1088	0.14903	0.060033	0.10311	0.77573	-0.36638	0.034794	0.076508	0.72933	-0.45536	0.19372	0.29299	0.83374	-0.26234	0.086885	0.90268	1.4934	0.57864	0.085753	0.57294	1.463	0.54892	0.20851	0.34544	1.367	0.45098	0.70809	0.87235	1.0809	0.11221	0.058449	0.27475	1.5183	0.60245	0.24031	0.49951	1.4521
NEG	369.082	1.26	0.81411	0.99684	0.98198	-0.02624	0.79973	0.99792	0.97192	-0.041095	0.81076	0.99507	1.0224	0.031909	0.00068467	0.0020306	0.70027	-0.51402	0.091728	0.17027	0.87712	-0.18915	0.00088268	0.003753	0.68356	-0.54887	0.99715	0.99797	0.94561	-0.080684	0.80896	0.94735	0.84818	-0.23756	0.30966	0.44667	1.0464	0.065412	0.012498	0.19807	1.3334	0.41507	0.073152	0.29192	1.2743	0.34966	0.33386	0.58245	1.1031
NEG	584.107	1.38	0.81618	0.99684	1.1078	0.14769	0.48042	0.99792	1.1865	0.24673	0.68407	0.98093	1.1594	0.21335	2.9106e-08	6.9398e-07	0.11627	-3.1045	5.5369e-06	6.6662e-05	0.22207	-2.1709	0.00031318	0.0017631	0.31726	-1.6563	0.68737	0.97443	1.2969	0.37509	0.906	0.98616	1.1992	0.2621	0.86102	0.89791	1.139	0.18779	0.97098	0.99053	1.03	0.042668	0.21877	0.45146	1.8928	0.92053	0.96391	0.98414	1.2179
NEG	517.914	4.13	0.81767	0.99684	0.97386	-0.038207	0.3746	0.99792	0.93494	-0.097058	0.55762	0.95064	0.95823	-0.061551	0.13277	0.20334	0.86677	-0.20628	0.37487	0.50593	0.91583	-0.12684	0.10259	0.17898	0.86442	-0.2102	0.28101	0.97443	1.108	0.14796	0.27679	0.69034	1.0873	0.12071	0.014233	0.060515	1.2587	0.33198	0.93849	0.97326	1.007	0.010111	0.012743	0.17411	1.1669	0.22266	0.86976	0.93334	1.0113
NEG	301.138	2.9	0.82027	0.99684	0.97829	-0.03167	0.14933	0.99792	1.1289	0.17487	0.60126	0.96494	1.0592	0.08295	0.093162	0.15005	0.85396	-0.22776	0.39861	0.52801	0.93351	-0.099256	0.9157	0.93414	1.0517	0.072729	0.90037	0.99111	0.96989	-0.044105	0.78338	0.94322	0.99281	-0.010403	0.063901	0.15236	0.77266	-0.3721	0.26674	0.56334	1.1388	0.1875	0.090021	0.31608	1.1924	0.2539	0.72017	0.85437	1.1178
NEG	466.058	0.59	0.8207	0.99684	1.0145	0.020795	0.30034	0.99792	1.0826	0.11444	0.077443	0.51887	0.85214	-0.23084	6.3089e-06	3.7606e-05	0.63376	-0.658	0.00038419	0.0018762	0.72943	-0.45516	0.13917	0.23024	0.89928	-0.15316	0.57386	0.97443	0.97521	-0.036218	0.6873	0.89836	1.085	0.11766	0.79871	0.85061	1.0576	0.080779	0.54011	0.77909	1.0918	0.12665	0.045317	0.26544	1.3384	0.42047	0.31241	0.56459	1.259
NEG	491.03	1.95	0.8213	0.99684	0.9516	-0.071572	0.42077	0.99792	1.092	0.12691	0.80482	0.99507	1.0337	0.047844	0.052405	0.091558	0.78622	-0.347	0.066516	0.12921	0.78429	-0.35054	0.29168	0.40675	0.87906	-0.18597	0.10857	0.91172	1.4244	0.51038	0.068759	0.55875	1.4363	0.52232	0.20195	0.33732	1.3451	0.42773	0.59504	0.80936	1.1228	0.16716	0.12979	0.36578	1.3974	0.48279	0.26445	0.52374	1.3469
NEG	224.055	1.09	0.82158	0.99684	0.95321	-0.069127	0.7615	0.99792	0.91708	-0.12488	0.10661	0.56731	1.1953	0.25736	0.61884	0.71355	1.0342	0.048456	0.71393	0.79719	1.1245	0.16928	0.017868	0.042586	0.77394	-0.3697	0.81279	0.99104	0.86777	-0.20462	0.92373	0.98791	0.97039	-0.043368	0.043178	0.11906	1.5274	0.61104	0.069531	0.3387	1.2566	0.32953	0.43336	0.61642	1.2206	0.28754	0.15443	0.41001	1.1949
NEG	155.865	9.94	0.82546	0.99684	1.0043	0.0062517	0.33135	0.99792	0.9527	-0.069901	0.62697	0.96494	1.0241	0.034371	0.019904	0.040071	0.88813	-0.17116	0.065734	0.1281	0.91408	-0.12961	0.091554	0.16493	0.9219	-0.11732	0.64935	0.97443	1.0208	0.029632	0.58464	0.8651	0.97377	-0.038346	0.69001	0.76487	1.0132	0.018963	0.10388	0.37934	1.0666	0.093029	0.099132	0.32536	1.0561	0.078808	0.85798	0.93235	1.0165
NEG	254.981	0.36	0.82625	0.99684	0.98206	-0.026111	0.8535	0.99792	0.9788	-0.030918	0.0078117	0.22866	0.82376	-0.2797	0.048822	0.086769	1.2005	0.26366	0.067567	0.13083	1.1206	0.16423	0.0065773	0.018687	1.2365	0.30628	0.5969	0.97443	1.0075	0.010833	0.48589	0.81128	1.0732	0.10192	0.0022818	0.023194	0.57798	-0.7909	0.69347	0.86534	0.92576	-0.1113	0.83678	0.89726	0.951	-0.072475	0.050022	0.27648	0.71998
NEG	347.096	0.49	0.8265	0.99684	1.0143	0.020545	0.95343	0.99792	1.0044	0.0063853	0.97525	0.99507	0.97747	-0.032875	0.041549	0.074961	0.73933	-0.43571	0.81212	0.87008	0.9844	-0.022684	0.09772	0.17271	0.78372	-0.35158	0.89154	0.99111	0.95164	-0.071512	0.83597	0.95594	1.0264	0.037543	0.13063	0.24703	1.2369	0.3067	0.16512	0.45324	1.1486	0.19989	0.28525	0.50343	1.1579	0.21153	0.23167	0.49249	1.172
NEG	171.065	2.5	0.82688	0.99684	0.99048	-0.013794	0.30807	0.99792	1.1281	0.17391	0.066011	0.50169	0.74569	-0.42335	0.87803	0.91568	0.99451	-0.0079432	0.60043	0.70748	1.0164	0.023509	0.0028797	0.0097001	1.6299	0.70475	0.7657	0.98447	0.75872	-0.39836	0.70512	0.90637	0.76489	-0.38667	5.6829e-05	0.0031549	0.2986	-1.7437	0.68331	0.86014	1.1681	0.22411	0.78741	0.87044	1.0546	0.076738	0.27859	0.53449	0.89062
NEG	224.021	0.36	0.82689	0.99684	0.98722	-0.01855	0.9711	0.99792	0.98625	-0.019981	0.0061102	0.19821	0.67373	-0.56977	0.047707	0.085062	1.3874	0.47242	0.031279	0.070306	1.2697	0.34449	3.1526e-07	2.396e-05	2.3993	1.2626	0.77406	0.98447	0.75804	-0.39966	0.93373	0.99076	0.74657	-0.42166	0.0092646	0.048559	0.34468	-1.5367	0.99037	0.99727	1.0127	0.018261	0.58371	0.73401	0.8115	-0.30134	0.20805	0.46947	0.7543
NEG	586.106	1.42	0.82867	0.99684	1.0314	0.044558	0.48117	0.99792	1.0771	0.10714	0.72171	0.98449	1.0285	0.040502	2.0032e-06	1.4727e-05	0.43295	-1.2077	6.8812e-06	8.0457e-05	0.47308	-1.0799	0.0033208	0.010855	0.58887	-0.76399	0.69979	0.97443	1.0914	0.12617	0.74568	0.9262	1.0689	0.096183	0.25943	0.39654	1.1568	0.21018	0.97771	0.99406	0.9419	-0.086348	0.09487	0.32175	1.2521	0.32434	0.60284	0.7835	1.0709
NEG	293.103	4.85	0.82991	0.99684	0.94798	-0.077071	0.77347	0.99792	0.95392	-0.068066	0.53368	0.94283	0.93074	-0.10355	2.0347e-06	1.4727e-05	0.52914	-0.91828	2.2219e-05	0.00021165	0.61407	-0.70353	9.9234e-06	0.00021548	0.54159	-0.88472	0.56029	0.97443	1.0371	0.052605	0.13434	0.5925	1.241	0.31152	0.37894	0.50195	0.83015	-0.26855	0.13446	0.42702	1.1993	0.26221	0.024138	0.20638	1.2865	0.36346	0.11675	0.35725	1.2313
NEG	513.013	1.96	0.83086	0.99684	1.0117	0.016749	0.3458	0.99792	1.1031	0.14162	0.57682	0.95623	1.0778	0.10803	0.21556	0.30444	0.87321	-0.1956	0.094693	0.1742	0.81011	-0.30381	0.41598	0.51978	0.90562	-0.14303	0.093534	0.90268	1.4403	0.52638	0.072767	0.55875	1.4439	0.52993	0.2422	0.37926	1.2641	0.33816	0.8842	0.95884	1.0313	0.044509	0.084294	0.30634	1.3864	0.4713	0.32466	0.57133	1.3126
NEG	247.009	1.95	0.83295	0.99684	1.0007	0.0010456	0.30913	0.99792	1.1546	0.20739	0.58416	0.95863	1.1105	0.15122	0.063348	0.10792	0.77666	-0.36465	0.041786	0.08915	0.73495	-0.44429	0.20735	0.30841	0.83603	-0.25837	0.090604	0.90268	1.5021	0.58701	0.094338	0.58132	1.465	0.55091	0.22026	0.35903	1.3669	0.4509	0.69837	0.86567	1.0869	0.12019	0.056976	0.27475	1.5376	0.62066	0.24367	0.50477	1.4696
NEG	117.018	0.42	0.83377	0.99684	1.0033	0.0048152	0.56439	0.99792	1.0388	0.054878	0.20671	0.71863	0.93899	-0.090811	0.1786	0.26166	0.91436	-0.12917	0.19583	0.31384	0.91703	-0.12495	0.25098	0.36203	1.1295	0.17562	0.58249	0.97443	0.93759	-0.092975	0.92345	0.98791	0.96842	-0.046298	0.60255	0.7007	0.95004	-0.073934	0.89708	0.96227	1.0221	0.031504	0.72507	0.83731	1.046	0.064952	0.63998	0.80477	1.0945
NEG	119.907	9.92	0.83431	0.99684	1.0027	0.0039488	0.774	0.99792	0.98385	-0.023488	0.52876	0.94283	1.0251	0.035703	0.0034427	0.0085609	0.88513	-0.17605	0.085241	0.16045	0.93308	-0.09992	0.0027192	0.0092104	0.89048	-0.16734	0.84231	0.99104	1.0113	0.016259	0.96196	0.99883	1.0091	0.013097	0.36049	0.48913	1.0336	0.047658	0.27286	0.57109	1.0563	0.078983	0.024799	0.20638	1.1157	0.15792	0.55389	0.75508	1.0301
[truncated: 1,508 more rows]
[truncated: 1 more columns]
