# Supplementary material for: Distinct Urinary Metabolite Signatures Mirror In Vivo Oxidative Stress-Related Radiation Responses in Mice
Source: Antioxidants (Basel). 2024 Dec 27;14(1):24. doi: 10.3390/antiox14010024 (PMC11763242; doi:10.3390/antiox14010024)
Supplement: Supplementary file 1 [file antioxidants-14-00024-s001.zip › Table S2. Test statistics for untargeted metabolomics - comparing to baseline.xlsx]

## Sheet: Sheet1
			Day 0 PBI vs. Ctrl				Day 0 WBI-LDR vs. Ctrl				Day 0 WBI-HDR vs. Ctrl				Day 2 PBI vs. Ctrl				Day 2 WBI-LDR vs. Ctrl				Day 2 WBI-HDR vs. Ctrl				Day 30 PBI vs. Ctrl				Day 30 WBI-LDR vs. Ctrl				Day 30 WBI-HDR vs. Ctrl				Day 90 PBI vs. Ctrl				Day 90 WBI-LDR vs. Ctrl				Day 90 WBI-HDR vs. Ctrl
mode	mz	rt	p.value	FDR	FC	Log2(FC)	p.value	FDR	FC	Log2(FC)	p.value	FDR	FC	Log2(FC)	p.value	FDR	FC	Log2(FC)	p.value	FDR	FC	Log2(FC)	p.value	FDR	FC	Log2(FC)	p.value	FDR	FC	Log2(FC)	p.value	FDR	FC	Log2(FC)	p.value	FDR	FC	Log2(FC)	p.value	FDR	FC	Log2(FC)	p.value	FDR	FC	Log2(FC)	p.value	FDR	FC
NEG	425.18	5.1	0.0029178	0.99684	0.7821	-0.35457	0.66346	0.99792	0.99678	-0.0046574	0.00012143	0.02461	0.6885	-0.53847	9.8912e-08	2.5482e-06	0.42414	-1.2374	3.6255e-07	1.6775e-05	0.53851	-0.89295	6.1693e-07	3.5723e-05	0.44312	-1.1742	4.4377e-16	2.3462e-14	0.18619	-2.4251	8.9244e-17	3.6891e-15	0.22278	-2.1663	2.2008e-19	1.0293e-17	0.15272	-2.711	1.1976e-18	6.0677e-17	0.16229	-2.6233	3.4616e-17	1.4361e-15	0.17468	-2.5172	2.5068e-19	1.3856e-17	0.12488
NEG	401.123	6.05	0.0035026	0.99684	1.9666	0.97571	0.097328	0.99792	1.6499	0.72237	0.010065	0.24478	2.4342	1.2834	1.0273e-09	1.7172e-07	9.8798	3.3045	1.2132e-06	2.8536e-05	5.3937	2.4313	1.7327e-10	3.5117e-08	8.0829	3.0149	0.099451	0.13304	1.7232	0.78508	0.26236	0.30794	1.2528	0.3252	5.7464e-06	1.9144e-05	2.922	1.5469	0.00012968	0.00030441	9.2715	3.2128	0.0012829	0.0024187	3.0829	1.6243	0.0011203	0.0024153	3.8251
NEG	363.215	5.96	0.0043219	0.99684	0.63654	-0.65169	0.90094	0.99792	0.99405	-0.0086027	0.25667	0.81705	0.8665	-0.20673	0.005399	0.013998	0.6501	-0.62126	0.26963	0.41555	1.1802	0.23908	0.71221	0.79308	1.278	0.35385	0.37423	0.43505	1.6993	0.76493	0.62647	0.66824	1.117	0.15967	0.10292	0.13033	1.8164	0.86107	0.74704	0.77775	1.0737	0.10254	0.2881	0.33113	0.88222	-0.18079	0.8813	0.89529	1.2853
NEG	563.14	4.86	0.0050723	0.99684	2.2886	1.1945	0.087029	0.99792	1.5178	0.60202	0.016997	0.30615	2.3861	1.2547	4.4298e-10	1.2655e-07	6.7848	2.7623	1.2203e-06	2.8536e-05	4.9231	2.2996	8.3366e-09	1.0137e-06	8.2424	3.0431	0.090028	0.12164	2.3724	1.2464	0.007327	0.012008	1.5845	0.66405	3.7708e-07	1.5596e-06	3.3425	1.7409	0.0027281	0.0046397	7.9447	2.99	0.047167	0.063446	3.0195	1.5943	0.010054	0.016194	2.5762
NEG	402.127	6.05	0.0051815	0.99684	1.9165	0.93851	0.10826	0.99792	1.635	0.70931	0.0058785	0.19821	2.5378	1.3436	1.17e-09	1.7172e-07	10.37	3.3743	8.726e-07	2.5862e-05	5.5978	2.4848	2.1639e-10	3.759e-08	8.5416	3.0945	0.073908	0.10283	1.7636	0.81855	0.29067	0.33694	1.2328	0.30194	3.9246e-06	1.3558e-05	2.9862	1.5783	0.00012372	0.00029269	10.023	3.3253	0.0012959	0.0024375	3.2184	1.6864	0.0012709	0.0026784	3.8044
NEG	364.217	5.96	0.0060836	0.99684	0.70981	-0.49451	0.96595	0.99792	0.99675	-0.0046938	0.53066	0.94283	0.95493	-0.066526	0.0038038	0.010488	0.69979	-0.515	0.66678	0.76204	1.0788	0.10946	0.51881	0.64243	1.2719	0.34701	0.23003	0.28225	1.5791	0.65911	0.81121	0.8431	1.0675	0.094239	0.11559	0.14535	1.7202	0.78254	0.70918	0.7447	1.0813	0.11271	0.097943	0.12419	0.84087	-0.25005	0.99942	0.99942	1.2287
NEG	553.101	4.32	0.0065188	0.99684	1.5263	0.61007	0.11964	0.99792	1.4967	0.58182	0.0081255	0.22866	1.7734	0.8265	0.33438	0.44731	1.9794	0.9851	0.89852	0.9271	1.4058	0.49142	0.4212	0.54779	1.8215	0.86512	0.47301	0.53012	0.93806	-0.092245	0.67752	0.7164	1.0011	0.0015977	0.72807	0.75674	1.0198	0.028324	0.99157	0.99157	1.0556	0.077995	0.28073	0.32313	1.6917	0.7585	0.71382	0.74379	1.0329
NEG	366.233	5.61	0.0077663	0.99684	0.63819	-0.64795	0.5028	0.99792	1.0553	0.077587	0.14613	0.63691	0.81045	-0.3032	0.00030248	0.0012384	0.53845	-0.89312	0.45182	0.58263	0.88396	-0.17795	0.17776	0.29524	0.8644	-0.21023	0.15805	0.20146	0.83904	-0.25318	0.00011902	0.00027516	0.53264	-0.90878	0.04587	0.063456	0.75284	-0.40959	0.079281	0.09949	0.73383	-0.44648	0.024487	0.034502	0.68667	-0.5423	0.19163	0.22689	0.86882
NEG	370.813	0.35	0.010042	0.99684	0.70398	-0.5064	0.25435	0.99792	0.88558	-0.17531	0.00091664	0.09613	0.62579	-0.67624	0.65788	0.7424	1.0218	0.031138	0.6197	0.72318	1.0534	0.07501	0.00056976	0.0044412	0.63376	-0.658	0.12012	0.15757	1.2796	0.35568	0.43167	0.4785	1.1109	0.15171	0.62848	0.66632	0.95614	-0.064702	0.16561	0.1975	0.86564	-0.20817	0.47477	0.51501	0.9204	-0.11967	0.00018137	0.00049229	0.57004
NEG	365.231	5.61	0.01033	0.99684	0.61187	-0.70871	0.64543	0.99792	1.0376	0.053268	0.21874	0.74031	0.81443	-0.29613	0.0025285	0.0074627	0.55768	-0.84249	0.47763	0.60199	0.86231	-0.21372	0.22978	0.35484	0.86366	-0.21146	0.068083	0.096154	0.75191	-0.41137	0.00037429	0.00077536	0.51355	-0.96143	0.063695	0.084648	0.74892	-0.41713	0.11422	0.14015	0.7204	-0.47313	0.024889	0.034989	0.65446	-0.61163	0.1621	0.19478	0.84888
NEG	279.123	5.33	0.012238	0.99684	0.86486	-0.20946	0.30855	0.99792	0.94824	-0.076674	0.005892	0.19821	0.84762	-0.2385	2.9019e-07	5.5137e-06	0.65207	-0.6169	0.13097	0.24846	0.98198	-0.026228	0.00014257	0.0016669	0.68365	-0.54866	9.1353e-08	4.9371e-07	0.5972	-0.74371	2.2731e-05	5.9189e-05	0.70742	-0.49936	0.00012096	0.00030452	0.76085	-0.39432	0.00024772	0.00053992	0.72	-0.47393	0.0029194	0.0049651	0.80409	-0.31458	0.019263	0.028882	0.83993
NEG	209.078	4.53	0.013135	0.99684	0.78907	-0.34178	0.69309	0.99792	0.96779	-0.047229	0.87438	0.99507	1.0559	0.078439	0.71811	0.78882	1.0649	0.090746	0.094881	0.19522	1.1553	0.20825	0.1871	0.30649	1.1859	0.24598	1.6749e-12	2.7155e-11	0.38504	-1.3769	3.1002e-12	3.0159e-11	0.42637	-1.2298	2.0765e-06	7.5826e-06	0.53394	-0.90525	4.8215e-09	3.0378e-08	0.46919	-1.0917	3.1917e-10	2.3665e-09	0.4358	-1.1983	1.6364e-07	8.3258e-07	0.52105
NEG	239.902	10.17	0.013211	0.99684	0.85055	-0.23353	0.22259	0.99792	0.92431	-0.11355	0.26927	0.83105	0.93141	-0.10252	0.2262	0.32902	0.92424	-0.11367	0.30019	0.44408	0.93704	-0.093817	0.36209	0.49583	1.0519	0.072968	0.29265	0.34889	0.93092	-0.10328	0.21067	0.25214	1.1149	0.15689	0.38195	0.42689	1.0674	0.094113	0.43219	0.47864	1.0939	0.12948	0.0086962	0.013575	1.2465	0.31791	0.059479	0.078959	1.1661
NEG	309.043	4.22	0.013432	0.99684	1.8177	0.86208	0.072377	0.99792	1.5955	0.67405	0.082598	0.53355	1.9566	0.96838	8.6376e-06	6.8204e-05	2.8838	1.528	0.00033662	0.0022615	3.0465	1.6072	2.258e-05	0.00041638	3.4166	1.7726	0.026845	0.042504	0.6812	-0.55384	0.14436	0.17895	0.75927	-0.39731	0.71199	0.74311	0.95869	-0.060865	0.004041	0.0065322	0.56954	-0.81212	0.0021044	0.0037357	0.53278	-0.90838	0.0048013	0.0084736	0.58571
NEG	405.12	4.08	0.014356	0.99684	1.9643	0.97401	0.10429	0.99792	1.4628	0.54874	0.082928	0.53355	1.755	0.81144	2.5718e-08	1.06e-06	3.8601	1.9486	2.9231e-05	0.00029039	3.1051	1.6346	6.7263e-10	1.0224e-07	4.6362	2.2129	0.00012255	0.00032609	1.9878	0.9912	9.4956e-08	4.1091e-07	2.1094	1.0768	9.4961e-09	5.4468e-08	2.5458	1.3481	0.0074627	0.011367	1.4548	0.54084	0.0072531	0.011529	1.4301	0.51616	0.055042	0.073632	1.5275
NEG	359.185	5.67	0.01645	0.99684	0.76066	-0.39468	0.77572	0.99792	0.96785	-0.047139	0.37762	0.87986	0.94205	-0.086128	0.002942	0.0084375	0.70603	-0.50221	0.17555	0.30671	1.4166	0.50245	0.12751	0.22869	1.5836	0.6632	0.01877	0.031223	2.8323	1.502	0.069783	0.092234	1.5658	0.64691	0.25719	0.29905	1.7365	0.79618	0.56972	0.6169	1.5221	0.60609	0.25304	0.29276	1.0113	0.016218	0.75118	0.77673	1.6105
NEG	451.196	5.52	0.019465	0.99684	2.5103	1.3279	0.031319	0.99792	1.787	0.83751	0.0035397	0.17429	3.6639	1.8734	3.9738e-10	1.2655e-07	15.575	3.9611	1.7237e-06	3.6139e-05	7.8127	2.9658	2.7029e-07	1.9334e-05	9.2206	3.2049	0.70779	0.75564	1.7702	0.82388	0.53992	0.58463	1.0407	0.057504	0.0006154	0.0013198	3.9318	1.9752	0.00021674	0.00048269	10.096	3.3358	0.012585	0.01901	3.1387	1.6501	0.0098737	0.015945	3.6222
NEG	635.198	4.13	0.019645	0.99684	1.6542	0.72611	0.1391	0.99792	1.774	0.82703	0.35143	0.86472	1.3247	0.4057	0.28733	0.39976	1.161	0.21536	0.069026	0.15183	0.90829	-0.13877	0.54364	0.65844	1.0708	0.09865	0.80091	0.83383	0.99653	-0.0050199	0.34308	0.39062	1.2018	0.26517	0.012449	0.019866	0.72598	-0.46199	0.0012281	0.0022662	0.67777	-0.56113	0.82399	0.84483	1.3549	0.43821	0.0026787	0.0051215	0.65627
NEG	497.953	1.13	0.02606	0.99684	0.8491	-0.236	0.7246	0.99792	1.0334	0.047432	0.1703	0.65532	0.90728	-0.14037	7.2812e-05	0.00038329	0.69397	-0.52706	0.014899	0.046455	0.80792	-0.30772	0.00055487	0.0044341	0.71853	-0.47688	0.0061323	0.01123	0.79272	-0.33512	0.068666	0.091276	0.86762	-0.20487	0.00091291	0.0018879	0.69258	-0.52994	2.4614e-09	1.6536e-08	0.47977	-1.0596	4.2135e-05	0.00010995	0.60545	-0.72391	2.9619e-08	1.7655e-07	0.49152
NEG	101.94	10.16	0.026431	0.99684	0.90391	-0.14574	0.23525	0.99792	0.94554	-0.080786	0.93662	0.99507	0.99788	-0.0030645	0.43038	0.54176	0.9637	-0.053338	0.1444	0.26726	0.93808	-0.092222	0.88919	0.92716	1.0077	0.011043	0.29345	0.3495	1.0591	0.082863	0.30114	0.34743	1.0546	0.076697	0.015132	0.02338	1.1	0.13755	0.010053	0.014926	1.1497	0.20121	0.002473	0.004296	1.1472	0.19817	0.0042795	0.0077094	1.1835
NEG	530.984	0.83	0.027359	0.99684	0.85416	-0.22743	0.33534	0.99792	0.93509	-0.096827	0.96379	0.99507	1.0004	0.00061265	0.010282	0.023814	0.8111	-0.30204	0.04701	0.11365	0.87006	-0.20081	0.0086817	0.029571	0.8021	-0.31815	1.8985e-07	9.5001e-07	0.53533	-0.90149	1.1402e-05	3.1369e-05	0.64124	-0.64107	0.00024328	0.0005733	0.69433	-0.52631	1.4038e-07	6.8832e-07	0.57357	-0.80197	2.9514e-07	1.2637e-06	0.63523	-0.65466	1.3535e-05	4.6233e-05	0.65672
NEG	467.191	5.29	0.027592	0.99684	1.9811	0.98628	0.50523	0.99792	1.2052	0.26924	0.078087	0.51887	2.7434	1.456	2.7895e-08	1.06e-06	10.6	3.406	8.5549e-05	0.00073778	4.5326	2.1803	1.112e-06	5.2007e-05	5.7829	2.5318	0.041153	0.061552	2.1471	1.1024	0.48387	0.52912	1.2278	0.29603	7.0433e-05	0.0001834	3.0212	1.5951	0.00018966	0.00042709	10.727	3.4231	0.011243	0.017132	3.2622	1.7058	0.0013418	0.0028137	2.9688
NEG	319.139	2.67	0.027901	0.99684	0.78368	-0.35167	0.77792	0.99792	1.0346	0.04904	0.11406	0.57839	0.84544	-0.24223	0.023054	0.048085	0.77058	-0.37599	0.076028	0.16479	0.82715	-0.27379	0.050759	0.10983	1.5645	0.64573	6.3563e-07	2.8106e-06	1.9144	0.9369	2.3109e-06	7.3756e-06	1.8601	0.89541	0.052877	0.071842	1.4354	0.52143	0.0008426	0.0016289	2.165	1.1144	0.0013834	0.0025921	1.8524	0.88939	0.36875	0.41025	1.9076
NEG	387.107	5.61	0.030595	0.99684	1.9592	0.97027	0.11542	0.99792	1.4952	0.58037	0.016561	0.30615	2.0575	1.0409	2.7807e-08	1.06e-06	3.7652	1.9127	4.1988e-05	0.00038976	3.2788	1.7132	8.0276e-07	4.437e-05	3.6037	1.8495	0.014571	0.024677	0.67043	-0.57685	0.0083338	0.013512	0.58787	-0.76642	0.71207	0.74311	1.2122	0.2776	0.51302	0.56201	2.2815	1.19	0.19073	0.22671	0.84606	-0.24117	0.66413	0.69921	1.025
NEG	271.19	6.85	0.03064	0.99684	0.91635	-0.12602	0.79488	0.99792	0.99429	-0.0082564	0.99658	0.99991	1.0033	0.0046988	0.8433	0.88938	1.0154	0.022055	0.4637	0.59167	0.97348	-0.038778	0.16502	0.2787	0.94662	-0.079139	0.021327	0.034878	1.101	0.1388	0.029808	0.042743	1.0927	0.12787	0.00045548	0.0010052	1.1673	0.22319	2.2489e-05	6.4345e-05	1.2004	0.26348	0.013371	0.020048	1.1299	0.17624	0.031868	0.045218	1.0985
NEG	410.313	9.29	0.031269	0.99684	0.93033	-0.10418	0.095119	0.99792	0.94222	-0.085863	0.99484	0.99991	1.0024	0.003407	0.93139	0.95014	1.003	0.0043848	0.17703	0.30886	0.95768	-0.062387	0.55797	0.67244	0.98286	-0.024944	0.0025187	0.0050045	1.0971	0.13374	0.0026365	0.0047707	1.1085	0.14856	0.00016372	0.0004056	1.1376	0.18604	8.095e-06	2.639e-05	1.2042	0.26809	0.0018544	0.0033616	1.1138	0.15551	0.0080467	0.013349	1.1008
NEG	368.815	0.36	0.032629	0.99684	0.6468	-0.62861	0.32165	0.99792	0.85035	-0.23388	0.012455	0.26857	0.61669	-0.69739	0.81981	0.87141	0.92229	-0.1167	0.24378	0.38648	1.1497	0.20123	0.016118	0.045368	0.64926	-0.62312	0.16325	0.20743	1.2256	0.29349	0.21684	0.25927	1.2459	0.3172	0.3392	0.38405	0.88667	-0.17353	0.095782	0.11873	0.79291	-0.33477	0.15811	0.19111	0.80472	-0.31343	3.0261e-05	9.8388e-05	0.39532
NEG	617.163	2.36	0.032989	0.99684	0.90807	-0.13912	0.33125	0.99792	0.96032	-0.058406	0.30704	0.84941	1.0431	0.060946	4.6429e-05	0.00026757	0.81145	-0.30142	0.13957	0.26151	0.94031	-0.088788	0.0019895	0.0099424	0.82028	-0.28581	1.1303e-06	4.6432e-06	0.70675	-0.50073	0.00033905	0.00071453	0.83088	-0.26729	4.9181e-05	0.00013058	0.72354	-0.46686	0.0070824	0.01086	0.86109	-0.21577	0.010526	0.016182	0.8743	-0.1938	0.002785	0.0053164	0.82758
NEG	158.978	9.91	0.033191	0.99684	0.92194	-0.11726	0.022475	0.99792	0.91448	-0.12898	0.30875	0.84941	0.96462	-0.051966	0.40992	0.52141	0.96884	-0.04567	0.87349	0.91207	0.99361	-0.0092421	0.24592	0.37359	0.95838	-0.061338	0.080056	0.11025	1.0691	0.096378	0.027228	0.039322	1.0806	0.11179	0.0082341	0.013641	1.1046	0.14352	7.5367e-05	0.00018742	1.1835	0.24301	0.00018858	0.00042231	1.1682	0.22432	0.00035776	0.00091013	1.1571
NEG	278.852	10.18	0.034595	0.99684	0.92285	-0.11583	0.021592	0.99792	0.92178	-0.11751	0.0074899	0.22769	0.90574	-0.14284	0.17913	0.27399	0.9467	-0.079023	0.025957	0.073405	0.90637	-0.14183	0.061777	0.12732	0.92814	-0.10758	0.75952	0.79961	1.0158	0.022663	0.1288	0.1613	1.0644	0.090102	0.36168	0.4061	1.0294	0.041812	0.017407	0.024786	1.146	0.19664	0.0017863	0.0032517	1.1307	0.17717	0.0047003	0.0083561	1.1359
NEG	312.171	7.82	0.035243	0.99684	0.90669	-0.14132	0.51379	0.99792	0.97102	-0.042432	0.1942	0.69866	0.94258	-0.085314	0.078625	0.13796	0.919	-0.12186	0.0066964	0.024091	0.88664	-0.17358	0.017144	0.047705	0.89658	-0.15749	0.91103	0.92318	0.99151	-0.012305	0.20809	0.24955	1.0572	0.08022	0.0092449	0.01513	1.1285	0.17436	0.041763	0.05496	1.0985	0.13552	0.10448	0.1322	1.074	0.10293	0.021204	0.031368	1.1079
NEG	429.194	5.49	0.036069	0.99684	0.48203	-1.0528	0.068124	0.99792	0.572	-0.8059	0.0035674	0.17429	0.3914	-1.3533	0.0067731	0.016639	0.39551	-1.3382	0.351	0.49229	1.1964	0.25866	0.014106	0.040743	0.46273	-1.1117	0.031639	0.0487	2.8238	1.4977	0.52921	0.57406	1.3664	0.45033	0.48192	0.52605	1.3268	0.4079	0.51382	0.56208	1.4016	0.48709	0.48737	0.52539	1.2308	0.29954	0.070816	0.091902	0.72791
NEG	375.174	3.82	0.03892	0.99684	0.7989	-0.32391	0.64298	0.99792	0.93932	-0.090318	0.015459	0.30291	0.76245	-0.39129	0.019709	0.041681	0.7611	-0.39385	0.33182	0.47413	0.91076	-0.13485	0.43096	0.55631	0.9394	-0.090185	0.0012727	0.0027008	1.7553	0.81169	2.2961e-05	5.966e-05	1.5589	0.64057	0.38384	0.4286	1.2405	0.31088	0.0096231	0.01434	1.5695	0.65026	0.063154	0.083004	1.3003	0.37887	0.20881	0.24462	1.5504
NEG	473.144	5.18	0.041293	0.99684	1.2076	0.27212	0.37752	0.99792	1.141	0.19033	0.074325	0.51887	1.3187	0.39907	0.62052	0.7105	1.2269	0.29501	0.15354	0.28057	0.98129	-0.027254	0.58808	0.7004	1.1691	0.22541	2.0209e-05	6.4331e-05	0.56728	-0.81787	1.4398e-06	4.8635e-06	0.57411	-0.80059	1.5846e-06	5.8567e-06	0.545	-0.87568	0.0022325	0.0038397	0.71359	-0.48683	0.034168	0.047107	0.8292	-0.27022	7.7725e-05	0.00023133	0.61626
NEG	304.913	9.93	0.042582	0.99684	0.93395	-0.098589	0.20218	0.99792	0.95686	-0.063627	0.46083	0.92167	0.97673	-0.033968	0.40583	0.51684	0.9708	-0.042747	0.2501	0.39496	0.96287	-0.054584	0.035658	0.082749	0.92833	-0.1073	0.0092792	0.016259	1.0965	0.13294	0.0034668	0.0061723	1.1068	0.14636	0.057125	0.077011	1.0715	0.099639	0.0012412	0.0022799	1.157	0.21035	0.00014588	0.00033533	1.1558	0.20887	0.00013251	0.00037041	1.158
NEG	274.172	5.05	0.043645	0.99684	0.59357	-0.75252	0.13731	0.99792	0.69847	-0.51772	0.32047	0.85678	0.87165	-0.19818	0.0058437	0.014944	0.48572	-1.0418	0.30307	0.44779	0.70803	-0.49811	0.031261	0.074831	0.5801	-0.78563	4.1037e-07	1.9083e-06	0.20344	-2.2974	6.8051e-09	3.7443e-08	0.18035	-2.4711	1.4826e-05	4.5526e-05	0.32016	-1.6431	8.4529e-05	0.000207	0.32865	-1.6054	1.4324e-06	5.2782e-06	0.25796	-1.9548	0.0014644	0.0030283	0.43778
NEG	156.894	9.97	0.044664	0.99684	0.90161	-0.14942	0.14879	0.99792	0.9335	-0.099283	0.96102	0.99507	0.99717	-0.0040942	0.85554	0.89795	1.0306	0.043535	0.30698	0.45083	0.95218	-0.070686	0.31847	0.45188	0.9532	-0.069156	0.961	0.96666	1.003	0.0042745	0.061235	0.082369	1.1094	0.14981	0.49702	0.54108	1.0309	0.043956	0.0078181	0.011839	1.158	0.21168	0.0041026	0.006806	1.1609	0.21529	0.001729	0.0034925	1.1955
NEG	203.091	1.68	0.044813	0.99684	0.81747	-0.29077	0.87265	0.99792	1.009	0.012974	0.32001	0.85678	0.93844	-0.09166	0.0031369	0.0089123	0.70624	-0.50178	0.096216	0.19702	0.84664	-0.24018	0.22905	0.35436	0.88349	-0.17872	0.44281	0.50136	0.91925	-0.12148	0.059649	0.080504	0.8311	-0.26691	0.096335	0.12292	0.84753	-0.23866	0.38492	0.43099	1.1043	0.14318	0.44587	0.48669	0.92604	-0.11086	0.8701	0.88539	1.0047
NEG	273.169	5.05	0.044989	0.99684	0.60174	-0.73278	0.15769	0.99792	0.73007	-0.45389	0.33948	0.85678	0.87539	-0.192	0.00484	0.012822	0.49313	-1.02	0.33602	0.47734	0.72497	-0.464	0.026115	0.064414	0.58144	-0.7823	5.6243e-08	3.1517e-07	0.17063	-2.551	5.8262e-10	3.8474e-09	0.1381	-2.8562	3.4907e-06	1.2128e-05	0.29557	-1.7585	8.1911e-06	2.6632e-05	0.2804	-1.8344	9.3182e-08	4.292e-07	0.2108	-2.2461	0.00023641	0.00062629	0.38387
NEG	188.1	4.53	0.046424	0.99684	0.78382	-0.35141	0.71787	0.99792	1.0402	0.056894	0.97212	0.99507	1.0851	0.1178	0.88845	0.91867	1.0161	0.023052	0.29164	0.43551	1.1008	0.13855	0.16819	0.28248	1.2879	0.36501	2.0781e-07	1.0314e-06	0.47086	-1.0866	8.6497e-08	3.7971e-07	0.48394	-1.0471	0.00044666	0.00098931	0.63817	-0.64798	0.00083175	0.0016131	0.63098	-0.66432	2.4268e-05	6.8153e-05	0.56309	-0.82856	0.00070214	0.0016109	0.63482
NEG	87.006	0.35	0.046665	0.99684	0.90851	-0.13843	0.053853	0.99792	0.90907	-0.13754	0.067046	0.50326	0.91234	-0.13236	0.006741	0.016597	0.85184	-0.23134	0.19461	0.33236	0.93566	-0.095943	0.89161	0.92716	0.99893	-0.0015422	2.5313e-17	1.5829e-15	3.5783	1.8393	7.9617e-15	1.5367e-13	3.3044	1.7244	3.3703e-25	3.4152e-23	4.6494	2.2171	2.8723e-21	1.7463e-19	5.2663	2.3968	1.5992e-19	1.0235e-17	4.8456	2.2767	8.4457e-23	7.9e-21	5.3903
NEG	704.368	5.33	0.047941	0.99684	1.3442	0.42677	0.0066403	0.99792	1.4017	0.48715	0.14935	0.63865	1.1642	0.21938	0.072011	0.12783	0.76168	-0.39274	0.01955	0.057841	0.71358	-0.48686	0.17791	0.29524	0.8354	-0.25946	0.38117	0.44185	0.93896	-0.090866	0.4374	0.48414	0.93523	-0.096601	0.024911	0.036452	0.7169	-0.48016	0.92959	0.93575	0.99424	-0.0083278	0.61561	0.64589	1.0137	0.019584	0.0009857	0.0021753	0.56188
NEG	703.366	5.32	0.048085	0.99684	1.4592	0.54519	0.002727	0.99792	1.4928	0.57804	0.15844	0.64489	1.2109	0.27603	0.041613	0.079814	0.72036	-0.47321	0.0095136	0.032216	0.6724	-0.57262	0.10602	0.19592	0.78307	-0.35278	0.40059	0.46173	0.97808	-0.031981	0.40246	0.4494	0.92491	-0.11262	0.029811	0.042849	0.71075	-0.49259	0.88622	0.89729	0.99005	-0.014428	0.54985	0.58497	1.0538	0.075652	0.001342	0.0028137	0.5528
NEG	201.801	9.98	0.048509	0.99684	0.9247	-0.11295	0.42474	0.99792	0.9719	-0.041115	0.84644	0.99507	1.0056	0.0080905	0.54903	0.65197	0.97792	-0.032214	0.36824	0.51	0.96826	-0.046532	0.28551	0.4202	0.96249	-0.055163	0.26152	0.31486	1.0419	0.059233	0.20499	0.24607	1.0721	0.10042	0.013555	0.021462	1.0959	0.13206	0.00060193	0.0012058	1.1457	0.19628	0.00058193	0.0011833	1.1341	0.18151	0.0047234	0.0083813	1.1183
NEG	355.157	8.78	0.051226	0.99684	0.95541	-0.065804	0.29103	0.99792	0.97558	-0.035665	0.34121	0.85688	1.0208	0.029655	0.48212	0.59159	0.98285	-0.024954	0.18527	0.32015	0.96828	-0.046497	0.29027	0.42373	0.97417	-0.037759	0.00039892	0.00097375	1.1337	0.18102	6.9433e-05	0.00016653	1.1506	0.2024	1.3561e-05	4.196e-05	1.1964	0.25874	1.0785e-06	4.3714e-06	1.21	0.275	5.0223e-08	2.5029e-07	1.2234	0.29086	5.1795e-07	2.3864e-06	1.1964
NEG	418.206	3.79	0.051714	0.99684	0.68929	-0.53682	0.63393	0.99792	1.0758	0.10538	0.094757	0.55396	0.70614	-0.50198	0.032767	0.06437	0.65598	-0.60828	0.16063	0.28814	0.75936	-0.39715	0.22102	0.34501	1.3777	0.46226	0.84533	0.86897	1.0254	0.036124	0.18302	0.22193	1.3657	0.44965	0.18279	0.21942	0.8126	-0.29937	0.00080582	0.0015718	0.47646	-1.0696	0.033337	0.046223	0.73442	-0.44532	0.0061323	0.010488	0.58311
NEG	352.121	5.43	0.052996	0.99684	1.1449	0.19519	0.86524	0.99792	1.0012	0.0016881	0.75575	0.98548	0.97981	-0.02943	1.5457e-08	8.0529e-07	0.51372	-0.96094	7.4346e-11	4.5202e-08	0.42063	-1.2494	3.8908e-07	2.4901e-05	0.511	-0.96861	6.2334e-13	1.2633e-11	0.31883	-1.6492	5.3074e-13	6.1465e-12	0.32284	-1.6311	6.1715e-10	4.2399e-09	0.30943	-1.6923	8.674e-14	1.5511e-12	0.28925	-1.7896	4.0192e-14	7.2945e-13	0.34495	-1.5356	1.1263e-10	1.0535e-09	0.32446
NEG	538.236	5.53	0.054204	0.99684	0.7218	-0.47034	0.57961	0.99792	1.0821	0.11385	0.1073	0.56731	0.79018	-0.33976	0.11694	0.19346	0.75697	-0.40169	0.01215	0.039189	2.796	1.4834	0.057591	0.12087	1.6434	0.71673	7.0208e-05	0.00019762	5.149	2.3643	0.002773	0.0049951	2.7841	1.4772	0.00561	0.0096082	3.6804	1.8799	0.81024	0.83851	1.5409	0.62377	0.96282	0.966	1.9393	0.95553	0.59457	0.63365	1.3896
NEG	471.281	4.59	0.05453	0.99684	1.4042	0.48973	0.23713	0.99792	1.33	0.41147	0.12698	0.60336	0.80975	-0.30446	0.0029809	0.008529	0.66523	-0.58807	3.0664e-05	0.00030071	0.51479	-0.95796	0.025702	0.063654	0.73721	-0.43986	0.01276	0.021792	1.7934	0.84271	5.1488e-07	1.9504e-06	3.445	1.7845	0.01418	0.022163	0.69726	-0.52023	0.74679	0.77775	1.0203	0.02893	0.12631	0.15674	1.516	0.6003	0.71254	0.7431	1.8783
NEG	365.194	3.38	0.055875	0.99684	0.78932	-0.34132	0.51402	0.99792	1.034	0.048223	0.057207	0.48532	0.80006	-0.32182	0.0066357	0.016401	0.71493	-0.48413	0.49855	0.61781	0.92024	-0.11991	0.38793	0.51895	1.3257	0.4068	0.0052877	0.0098768	1.6638	0.73449	0.00033797	0.0007135	1.4327	0.51869	0.39105	0.43585	1.2909	0.36837	0.0012449	0.0022832	1.7744	0.82732	0.0012969	0.0024375	1.5358	0.61899	0.045983	0.062755	1.6207
NEG	387.2	4.44	0.057415	0.99684	0.8222	-0.28244	0.21946	0.99792	0.90255	-0.14791	0.33626	0.85678	1.0777	0.10795	2.7183e-08	1.06e-06	0.42362	-1.2392	6.1096e-07	2.2106e-05	0.45221	-1.1449	2.1363e-05	0.00040589	0.54479	-0.87623	2.8428e-07	1.3939e-06	2.8982	1.5351	0.34808	0.3952	2.0456	1.0325	2.3491e-09	1.4956e-08	6.7968	2.7649	2.0097e-11	2.1437e-10	5.4165	2.4374	0.00015393	0.00035119	6.0326	2.5928	9.4996e-15	2.0266e-13	6.4885
NEG	200.056	0.48	0.058305	0.99684	0.81599	-0.29338	0.64417	0.99792	1.0334	0.047348	0.334	0.85678	0.91009	-0.13592	0.0067425	0.016597	0.73397	-0.4462	0.92957	0.94988	0.98825	-0.017045	0.030848	0.073986	0.79877	-0.32415	8.3904e-07	3.555e-06	0.52179	-0.93845	2.0565e-06	6.6157e-06	0.58682	-0.76902	4.3671e-12	4.7414e-11	0.34083	-1.5529	5.0854e-06	1.7668e-05	0.54963	-0.86346	6.9795e-07	2.7918e-06	0.53453	-0.90365	2.3792e-07	1.176e-06	0.4738
NEG	385.189	9.19	0.05884	0.99684	0.92967	-0.10521	0.96144	0.99792	0.9985	-0.0021676	0.37173	0.87922	0.96765	-0.047438	0.017308	0.037317	0.90872	-0.1381	0.088279	0.1835	0.93872	-0.091234	0.67189	0.76499	0.987	-0.018877	0.02979	0.046443	1.0981	0.13498	0.0070824	0.011646	1.1414	0.19079	0.0083338	0.013788	1.1211	0.16495	7.6715e-05	0.00019038	1.1845	0.24432	0.0014803	0.0027439	1.188	0.24856	0.0079382	0.013187	1.1387
NEG	201.112	5.31	0.058876	0.99684	0.8975	-0.15601	0.40077	0.99792	0.95497	-0.066472	0.21174	0.7284	0.93097	-0.1032	3.7813e-06	3.7491e-05	0.6756	-0.56576	0.014412	0.045169	0.86525	-0.20882	0.77226	0.8406	1.0178	0.025481	0.094135	0.12648	0.86899	-0.20259	0.54761	0.59244	0.97912	-0.030435	0.048537	0.066777	0.88421	-0.17753	0.010862	0.01603	1.2095	0.27438	0.007337	0.011647	1.2142	0.27998	0.010416	0.016753	1.2464
NEG	468.193	5.29	0.058887	0.99684	1.6889	0.75605	0.48486	0.99792	1.1205	0.16412	0.086848	0.53819	2.2284	1.156	1.0059e-07	2.5482e-06	7.904	2.9826	0.00026555	0.0019085	3.5432	1.825	9.2584e-07	4.8949e-05	4.5674	2.1914	0.015564	0.026177	1.9078	0.9319	0.25045	0.29482	1.2599	0.33333	0.0001012	0.00025908	2.3277	1.2189	0.00039915	0.00082968	8.3958	3.0697	0.022148	0.031619	2.5662	1.3597	0.0057298	0.0099535	2.1279
NEG	430.197	5.49	0.059689	0.99684	0.48056	-1.0572	0.091854	0.99792	0.57031	-0.81019	0.0081314	0.22866	0.39788	-1.3296	0.015858	0.034681	0.40363	-1.3089	0.44574	0.57803	1.2703	0.3452	0.025991	0.064237	0.4672	-1.0979	0.021832	0.035539	2.9321	1.5519	0.28386	0.32968	1.4567	0.54266	0.70354	0.73624	1.4268	0.51277	0.38447	0.43089	1.4449	0.53099	0.7569	0.78231	1.2834	0.35994	0.19219	0.22712	0.77702
NEG	600.183	2.36	0.06038	0.99684	0.889	-0.16975	0.7938	0.99792	1.0079	0.011291	0.58841	0.96429	0.97104	-0.042391	0.01008	0.023526	0.83394	-0.26198	0.0037987	0.015296	0.84299	-0.24641	0.0063626	0.023234	0.81496	-0.29519	0.00090931	0.0020067	0.78226	-0.35427	0.013601	0.021068	0.85816	-0.22068	9.2609e-05	0.00023808	0.71829	-0.47737	0.00025421	0.00054905	0.76075	-0.3945	0.0015168	0.0028073	0.79056	-0.33906	0.003345	0.00621	0.77162
NEG	285.206	7.09	0.060419	0.99684	0.92073	-0.11915	0.24221	0.99792	0.95765	-0.062431	0.76142	0.98548	1.0111	0.01598	0.74445	0.8085	0.98844	-0.016781	0.85594	0.90361	0.9916	-0.012174	0.80916	0.86998	1.0123	0.017616	0.00065703	0.0015075	1.1519	0.20401	0.05168	0.071009	1.0996	0.137	0.0038353	0.0068183	1.1094	0.14979	0.007244	0.011094	1.1334	0.18064	2.6597e-05	7.3673e-05	1.2057	0.26989	0.019193	0.028814	1.1064
NEG	325.183	8.81	0.062452	0.99684	0.92131	-0.11823	0.80271	0.99792	0.99153	-0.012275	0.26659	0.82919	0.95128	-0.072057	0.065858	0.11882	0.91969	-0.12077	0.0062305	0.02282	0.8897	-0.16862	0.038656	0.087534	0.91645	-0.12587	0.10059	0.13441	1.0937	0.12916	0.092477	0.11912	1.0839	0.11627	0.0066558	0.011225	1.1425	0.19224	0.0065076	0.010042	1.153	0.20545	0.0068814	0.010981	1.1518	0.20385	0.018247	0.027597	1.1295
NEG	291.882	10.14	0.064275	0.99684	0.89664	-0.1574	0.86935	0.99792	0.99294	-0.010227	0.50517	0.94283	0.96417	-0.052646	0.70402	0.7811	0.97901	-0.0306	0.76905	0.83647	0.98139	-0.0271	0.52181	0.64483	1.0347	0.049166	0.25715	0.31022	1.0798	0.11075	0.28133	0.32768	1.0631	0.088303	0.01269	0.020198	1.1671	0.22289	0.0034062	0.00562	1.2614	0.33502	0.048069	0.064587	1.1191	0.16228	0.0018077	0.0036453	1.1977
NEG	431.195	5.45	0.064944	0.99684	0.79868	-0.32431	0.058832	0.99792	0.8004	-0.32122	0.042016	0.43263	0.78563	-0.34807	0.0043735	0.011845	0.69334	-0.52836	0.47222	0.59877	1.0537	0.075497	0.12999	0.23144	0.85671	-0.22313	0.001175	0.002511	1.9433	0.95853	0.061602	0.082681	1.2457	0.31693	0.67802	0.71198	1.2093	0.27422	0.0094929	0.014164	1.6689	0.73888	0.13255	0.16363	1.3898	0.47493	0.32386	0.36566	1.2458
NEG	488.761	0.35	0.065397	0.99684	0.69176	-0.53166	0.62555	0.99792	0.90089	-0.15057	0.046739	0.45266	0.67793	-0.5608	0.90468	0.93228	0.89509	-0.1599	0.39255	0.53097	0.80987	-0.30424	0.0057321	0.021782	0.58428	-0.77528	0.0010009	0.002189	0.51596	-0.95467	0.036918	0.052019	0.67958	-0.55729	0.0063586	0.010784	0.59294	-0.75404	0.0056004	0.0087422	0.56682	-0.81903	0.034137	0.047107	0.65699	-0.60606	5.0013e-06	1.8838e-05	0.368
NEG	242.138	3.55	0.065622	0.99684	0.85059	-0.23346	0.6298	0.99792	0.96246	-0.055205	0.0038537	0.18023	0.76706	-0.3826	2.0398e-05	0.00013629	0.62123	-0.68681	0.00023056	0.0017306	0.67375	-0.56972	0.58946	0.70047	1.1718	0.22877	0.0019048	0.0038603	1.3932	0.47835	6.7909e-05	0.00016352	1.483	0.5685	0.33869	0.38382	1.1594	0.21334	0.043704	0.057206	1.4572	0.54321	0.29314	0.33596	1.1122	0.15343	0.30677	0.34961	1.3886
NEG	130.965	9.94	0.065874	0.99684	0.94801	-0.077024	0.045451	0.99792	0.93443	-0.097848	0.32441	0.85678	0.97269	-0.03995	0.34094	0.45201	0.96988	-0.044118	0.11601	0.2257	0.95369	-0.068408	0.13933	0.2452	0.95887	-0.060599	0.034054	0.051956	1.086	0.11898	0.002648	0.0047844	1.1056	0.14489	0.018842	0.028533	1.0886	0.12245	3.635e-05	9.8226e-05	1.1771	0.23521	1.2992e-06	4.8462e-06	1.174	0.23138	0.0002746	0.00071655	1.151
NEG	332.045	0.95	0.06598	0.99684	0.7774	-0.36327	0.76678	0.99792	0.95621	-0.064594	0.14913	0.63865	0.82138	-0.28388	0.86485	0.90271	1.0744	0.10357	0.27982	0.42533	0.86745	-0.20515	0.52597	0.64866	1.2867	0.36369	0.6473	0.70028	0.97665	-0.034089	0.0062875	0.010493	0.69655	-0.5217	0.52356	0.5654	0.96276	-0.05475	0.13774	0.16666	0.81079	-0.3026	0.53654	0.57332	0.96154	-0.056588	0.010543	0.016913	0.69408
NEG	335.117	2.98	0.067196	0.99684	0.76305	-0.39016	0.49013	0.99792	0.89806	-0.15512	0.098331	0.56002	0.78939	-0.34118	2.6333e-06	2.8088e-05	0.42497	-1.2346	0.0086251	0.029627	0.67478	-0.56752	0.00012912	0.0015393	0.52978	-0.91653	7.3009e-12	9.9752e-11	0.20811	-2.2646	2.0031e-13	2.5111e-12	0.2279	-2.1335	1.2606e-13	1.9161e-12	0.18301	-2.45	9.7439e-08	4.8961e-07	0.36656	-1.4479	5.9101e-09	3.5229e-08	0.31446	-1.6691	8.3142e-09	5.4946e-08	0.32779
NEG	310.173	6.65	0.067664	0.99684	0.93354	-0.099216	0.007717	0.99792	0.90736	-0.14026	0.85383	0.99507	0.99183	-0.011833	0.51606	0.62317	0.97574	-0.035424	0.24907	0.39385	0.95737	-0.062857	0.2078	0.33136	0.95667	-0.063912	0.33803	0.39753	1.0447	0.063117	0.019652	0.02943	1.1052	0.14434	0.0036971	0.0065823	1.1394	0.18828	0.0013325	0.0024185	1.1583	0.21201	0.020896	0.030106	1.1011	0.13893	0.0018479	0.0036957	1.1369
NEG	210.822	9.95	0.067966	0.99684	1.126	0.17116	0.94691	0.99792	1.0039	0.005605	0.98073	0.99507	1.0081	0.011701	0.62017	0.7105	1.0382	0.054065	0.49751	0.61781	1.0393	0.055554	0.61414	0.7195	1.0256	0.036411	0.07156	0.10011	1.0971	0.13372	0.068915	0.091286	1.1343	0.18177	0.0028678	0.005252	1.161	0.21532	0.00025953	0.00055856	1.2441	0.31511	5.8137e-07	2.3964e-06	1.3271	0.40832	0.00030732	0.00079512	1.2682
NEG	312.857	9.92	0.069094	0.99684	0.90419	-0.14531	0.18237	0.99792	0.92892	-0.10638	0.15998	0.64489	0.9257	-0.11138	0.67203	0.7525	0.97544	-0.035875	0.71426	0.79829	0.97663	-0.03412	0.51249	0.63786	0.96321	-0.05408	0.11906	0.15651	1.0785	0.10908	0.057933	0.078536	1.0993	0.13653	0.45129	0.49439	1.0377	0.053374	0.003095	0.0051697	1.1898	0.25078	0.10548	0.13333	1.1084	0.14854	0.018085	0.027437	1.1297
NEG	238.107	2.71	0.070617	0.99684	0.81624	-0.29293	0.7014	0.99792	1.1035	0.14214	0.027249	0.36412	0.78329	-0.35238	0.1127	0.18722	0.84179	-0.24846	0.58149	0.69255	0.9643	-0.052446	0.43724	0.56144	1.1175	0.16027	0.028936	0.045169	0.77878	-0.36071	0.0067119	0.011104	0.74149	-0.43151	0.049922	0.068439	0.81498	-0.29517	0.26907	0.30751	1.1148	0.15681	0.0007164	0.0014234	0.64054	-0.64263	8.4645e-07	3.7158e-06	0.4335
NEG	311.168	7.82	0.070672	0.99684	0.93035	-0.10416	0.44722	0.99792	0.96933	-0.044942	0.26799	0.82919	0.95585	-0.065151	0.048196	0.090442	0.92049	-0.11953	0.0013209	0.0065296	0.8794	-0.1854	0.025146	0.06253	0.91432	-0.12922	0.60628	0.66222	1.0186	0.026611	0.1558	0.19176	1.059	0.082715	0.020719	0.031105	1.1064	0.14586	0.010462	0.015496	1.121	0.16473	0.02429	0.034305	1.1166	0.15913	0.013599	0.021093	1.1124
NEG	224.091	3	0.071544	0.99684	0.85099	-0.23279	0.92581	0.99792	1.0571	0.080099	0.6161	0.96494	0.95312	-0.069268	0.00045006	0.0017453	0.69165	-0.53188	0.013741	0.043619	0.79321	-0.33422	9.822e-06	0.00022855	0.64685	-0.6285	1.0071e-23	5.6143e-21	0.035704	-4.8078	2.5345e-23	4.4028e-21	0.043755	-4.5144	3.0649e-25	3.3881e-23	0.049615	-4.3331	9.0014e-22	6.4386e-20	0.045194	-4.4677	2.771e-23	3.0632e-21	0.054044	-4.2097	5.6902e-22	4.3245e-20	0.055432
NEG	508.225	5.62	0.072645	0.99684	1.6304	0.70523	0.075736	0.99792	1.3189	0.39932	0.032144	0.40777	2.2316	1.158	4.2315e-09	3.216e-07	13.897	3.7967	2.0737e-05	0.00022917	7.2668	2.8613	1.6473e-06	7.1541e-05	11.969	3.5812	0.24992	0.303	1.618	0.69417	0.69495	0.73356	0.8917	-0.16537	0.0002154	0.00051765	3.3391	1.7395	0.0074691	0.011367	2.4466	1.2908	0.13781	0.16909	1.5418	0.62461	0.20823	0.24417	1.7515
NEG	285.134	5.27	0.072655	0.99684	0.54312	-0.88065	0.4612	0.99792	0.78745	-0.34475	0.45956	0.92167	0.97348	-0.038776	0.0024777	0.0073586	0.41179	-1.28	0.017461	0.052687	0.48204	-1.0528	0.012629	0.037782	0.48164	-1.054	6.6458e-05	0.00018837	0.27188	-1.879	0.068758	0.091276	0.80016	-0.32164	0.00011547	0.00029313	0.33467	-1.5792	0.36078	0.40584	0.92372	-0.11448	0.051122	0.068238	0.63684	-0.651	0.039364	0.054642	0.52105
NEG	537.233	5.53	0.073414	0.99684	0.71275	-0.48853	0.62823	0.99792	1.0833	0.11544	0.16122	0.64489	0.81878	-0.28846	0.19895	0.29684	0.77042	-0.37628	0.0062069	0.022802	3.1458	1.6534	0.017646	0.048547	1.9638	0.97363	0.00043554	0.0010508	5.8095	2.5384	0.012568	0.019567	2.9728	1.5718	0.012198	0.019491	4.0619	2.0221	0.86751	0.88349	1.6052	0.68273	0.5784	0.61106	1.9469	0.96117	0.2182	0.25463	1.3508
NEG	311.186	6.45	0.076527	0.99684	0.9362	-0.095117	0.21915	0.99792	0.95302	-0.069422	0.85119	0.99507	1.0042	0.0060194	0.34124	0.45201	0.96283	-0.054649	0.16742	0.29709	0.95192	-0.071089	0.25154	0.37855	0.95684	-0.063651	0.6053	0.66191	0.97941	-0.030019	0.45184	0.49678	1.0326	0.046274	0.0084921	0.014011	1.107	0.14671	0.0012262	0.002266	1.166	0.22153	0.018655	0.027232	1.1254	0.17044	0.00073444	0.0016724	1.159
NEG	385.185	4.35	0.076614	0.99684	1.2248	0.29252	0.28336	0.99792	1.0909	0.12549	0.16374	0.64712	1.1635	0.21845	0.12715	0.20809	0.8428	-0.24674	0.010924	0.036196	0.745	-0.42469	0.23301	0.35776	0.90412	-0.14541	2.183e-08	1.3475e-07	5.2964	2.405	7.9778e-08	3.5535e-07	4.4724	2.161	4.937e-12	5.2204e-11	7.1059	2.829	1.0863e-12	1.554e-11	5.5553	2.4739	4.929e-12	5.3041e-11	7.624	2.9306	1.0767e-17	5.0357e-16	7.8753
NEG	403.09	2.69	0.076894	0.99684	0.80071	-0.32065	0.49937	0.99792	0.91549	-0.12738	0.10198	0.56002	0.81768	-0.2904	0.0047253	0.012573	0.68065	-0.55502	0.037385	0.095504	0.77386	-0.36985	0.0070042	0.02505	0.70282	-0.50877	3.9254e-13	9.1794e-12	0.22191	-2.172	5.4677e-15	1.1463e-13	0.2332	-2.1004	5.1723e-13	6.353e-12	0.24867	-2.0077	2.4698e-11	2.589e-10	0.26532	-1.9142	1.315e-10	1.0383e-09	0.28813	-1.7952	2.8686e-11	2.9814e-10	0.25182
NEG	331.191	6.05	0.078784	0.99684	1.3572	0.44059	0.051626	0.99792	1.52	0.60405	0.01076	0.25656	2.2634	1.1785	0.00016092	0.00073287	3.2219	1.6879	0.00031206	0.0021561	2.7175	1.4423	0.00014632	0.0016945	2.7625	1.466	0.81946	0.84589	1.3387	0.42083	0.48333	0.52901	0.89272	-0.16373	4.5257e-05	0.00012148	4.0126	2.0045	0.013931	0.020167	1.8044	0.8515	0.71154	0.73888	1.0473	0.066646	0.0030917	0.0057928	2.0854
NEG	227.996	0.51	0.080428	0.99684	0.8025	-0.31743	0.052907	0.99792	0.78665	-0.34621	0.00040001	0.069487	0.64568	-0.63112	4.3452e-07	7.6577e-06	0.45786	-1.127	3.1611e-05	0.00030751	0.55172	-0.85798	9.921e-06	0.00022855	0.53442	-0.90395	0.96071	0.96666	1.0121	0.01741	0.16828	0.20607	1.1764	0.2344	0.07057	0.09267	0.81114	-0.30198	0.61765	0.66115	0.94261	-0.08526	0.63072	0.6606	0.98619	-0.020069	0.16978	0.2026	0.86104
NEG	141.091	4.06	0.083796	0.99684	0.88215	-0.18091	0.77779	0.99792	0.98131	-0.027215	0.10983	0.57534	0.89145	-0.16577	0.24912	0.35597	0.92746	-0.10864	0.33902	0.48048	0.94061	-0.088334	0.0059325	0.022287	1.3918	0.47697	0.0056871	0.010542	1.4433	0.5294	4.229e-06	1.2604e-05	1.5781	0.6582	0.055373	0.074899	1.2232	0.29062	0.00029936	0.00063976	1.8515	0.8887	0.00010182	0.0002447	1.5917	0.6706	0.00065747	0.0015228	1.7668
NEG	386.188	4.35	0.084735	0.99684	1.1613	0.21576	0.13845	0.99792	1.1359	0.18383	0.071	0.5146	1.171	0.22778	0.088648	0.1529	0.84085	-0.25007	0.0047839	0.018325	0.74655	-0.42168	0.15133	0.26256	0.87904	-0.18599	1.0954e-06	4.541e-06	3.8913	1.9603	2.1453e-07	8.4975e-07	3.6641	1.8734	2.5035e-11	2.1591e-10	5.6096	2.4879	3.6256e-10	2.984e-09	4.135	2.0479	1.5711e-10	1.2169e-09	5.8401	2.546	1.378e-16	4.7876e-15	5.9381
NEG	103.038	0.49	0.085428	0.99684	0.88912	-0.16954	0.62631	0.99792	1.0417	0.058904	0.08701	0.53819	0.89306	-0.16318	0.067637	0.12167	0.87914	-0.18583	0.18876	0.32557	1.1396	0.18851	0.013121	0.038423	1.3138	0.39377	5.5107e-05	0.00015917	1.6532	0.7253	1.4715e-07	6.0861e-07	1.6007	0.67866	2.5582e-06	9.1492e-06	1.7014	0.76671	7.3198e-06	2.4588e-05	1.6633	0.73404	0.00029941	0.0006444	1.3462	0.42894	0.0028432	0.0054071	1.4823
NEG	492.231	6.04	0.086977	0.99684	1.5286	0.61225	0.083088	0.99792	1.3773	0.46189	0.013965	0.28645	2.9317	1.5517	3.168e-08	1.12e-06	7.4547	2.8981	7.554e-07	2.4173e-05	5.5532	2.4733	8.4355e-06	0.0002137	8.1503	3.0269	0.60667	0.66222	1.3599	0.44354	0.83903	0.86536	0.92067	-0.11925	0.00033802	0.00077261	3.0396	1.6039	0.0021472	0.0037088	2.8638	1.5179	0.084906	0.10879	1.4017	0.48716	0.073588	0.094992	1.745
NEG	125.059	2.89	0.087161	0.99684	0.90521	-0.14367	0.54208	0.99792	1.0355	0.050368	0.19946	0.70628	0.93627	-0.095011	0.0026049	0.0075961	0.81032	-0.30344	0.61497	0.71905	0.98136	-0.027144	0.0069255	0.024915	1.4167	0.50252	0.0021826	0.0043651	1.3994	0.48483	5.4234e-05	0.0001319	1.293	0.37077	0.99661	0.99661	1.047	0.066306	0.015777	0.022678	1.5572	0.63895	0.039891	0.054442	1.2468	0.3182	0.21542	0.25163	1.4957
NEG	507.222	5.61	0.087767	0.99684	1.8589	0.89443	0.19088	0.99792	1.2935	0.3713	0.037341	0.42043	2.8211	1.4963	2.2543e-09	2.2844e-07	18.767	4.2301	7.3696e-06	0.00010964	9.7168	3.2805	1.2158e-06	5.4756e-05	16.04	4.0036	0.14998	0.19218	1.9049	0.9297	0.81658	0.84796	0.82347	-0.28021	3.3716e-05	9.4472e-05	4.5318	2.1801	0.00088759	0.0016944	3.2674	1.7081	0.055988	0.074162	1.9244	0.94439	0.08557	0.10918	2.1607
NEG	172.039	2.68	0.087862	0.99684	0.89456	-0.16075	0.3534	0.99792	0.94465	-0.082149	0.040582	0.43263	0.87512	-0.19245	1.5685e-06	1.9867e-05	0.6552	-0.60998	0.0038487	0.015445	0.8146	-0.29583	0.013004	0.038287	0.81278	-0.29907	8.0176e-10	6.5432e-09	0.50948	-0.97292	4.0393e-11	3.2965e-10	0.52296	-0.93522	2.0573e-08	1.1118e-07	0.53747	-0.89573	1.2254e-09	9.0011e-09	0.5264	-0.92577	1.6768e-08	9.268e-08	0.57093	-0.80862	5.4535e-08	3.0419e-07	0.54732
NEG	348.187	5.6	0.088447	0.99684	1.51	0.5946	0.10471	0.99792	1.2441	0.3151	0.072408	0.51793	1.5193	0.60342	1.0264e-08	6.2407e-07	4.7199	2.2387	2.663e-06	4.9819e-05	3.6463	1.8664	1.6976e-07	1.2902e-05	3.8705	1.9525	0.1645	0.20858	1.4606	0.5466	0.058345	0.078919	1.3629	0.44666	2.4524e-05	7.1342e-05	2.2239	1.1531	0.0074377	0.011348	1.4972	0.58224	0.33469	0.37684	1.144	0.19403	0.036171	0.050848	1.4798
NEG	164.07	0.62	0.089043	0.99684	0.89085	-0.16675	0.15543	0.99792	0.91331	-0.13082	0.0011858	0.09613	0.79412	-0.33257	2.5997e-08	1.06e-06	0.60463	-0.72588	2.5823e-05	0.00026472	0.70798	-0.49822	0.0013762	0.0078936	0.75579	-0.40394	0.90435	0.9187	1.0142	0.02029	0.47547	0.52087	1.038	0.053742	0.044265	0.061586	0.85523	-0.22562	0.87694	0.88982	1.0295	0.041932	0.8884	0.90099	0.99039	-0.013928	0.18816	0.22322	0.9175
NEG	541.262	5.72	0.089675	0.99684	1.1375	0.18592	0.32702	0.99792	1.0884	0.12217	0.021508	0.34374	1.3221	0.4028	0.006882	0.016837	1.5563	0.63811	0.24282	0.38647	1.2174	0.28382	0.38168	0.5134	1.2955	0.37349	7.2959e-07	3.1685e-06	0.56652	-0.8198	1.1811e-07	4.987e-07	0.53774	-0.89502	0.068869	0.090633	0.85586	-0.22456	0.031411	0.042582	0.8418	-0.24844	2.7376e-05	7.5487e-05	0.60779	-0.71836	0.0013746	0.0028621	0.68995
NEG	537.082	1.53	0.091718	0.99684	0.86175	-0.21466	0.45024	0.99792	1.113	0.15451	0.0056037	0.19821	0.75347	-0.40837	6.3239e-06	5.6544e-05	0.57743	-0.79229	2.0117e-05	0.0002265	0.6052	-0.72451	1.1161e-05	0.00024236	0.59149	-0.75758	0.18858	0.23616	1.3363	0.41825	0.00010712	0.00024953	1.5817	0.66151	0.17616	0.21251	1.1543	0.20698	0.052957	0.068579	1.2929	0.37065	0.036614	0.050195	1.4039	0.48944	0.10901	0.13595	1.2434
NEG	357.16	8.78	0.091811	0.99684	0.92183	-0.11743	0.238	0.99792	0.95467	-0.066933	0.96447	0.99507	1.0037	0.005323	0.55491	0.65575	0.98009	-0.029008	0.10388	0.20913	0.93868	-0.091295	0.047475	0.10383	0.92954	-0.10541	0.050398	0.073837	1.1159	0.15824	0.06718	0.089475	1.0881	0.1218	0.022305	0.032957	1.1118	0.15294	0.00033462	0.00070755	1.201	0.26419	0.00096173	0.0018652	1.1642	0.21938	0.0011341	0.0024279	1.1765
NEG	401.156	2.7	0.092024	0.99684	0.86851	-0.20339	0.52007	0.99792	0.96106	-0.057306	0.54915	0.94545	0.96612	-0.049723	1.2198e-08	7.0492e-07	0.45878	-1.1241	1.3732e-06	3.1505e-05	0.55228	-0.85653	5.1286e-06	0.00014848	0.53123	-0.91259	2.0541e-17	1.3877e-15	0.215	-2.2176	2.3876e-15	5.925e-14	0.22915	-2.1257	2.3674e-17	8.9963e-16	0.19088	-2.3893	7.4732e-16	1.8546e-14	0.27693	-1.8524	1.796e-14	3.9709e-13	0.32339	-1.6287	1.5743e-13	2.5553e-12	0.33664
NEG	610.966	1.09	0.095692	0.99684	0.8539	-0.22786	0.77965	0.99792	0.96138	-0.056822	0.3014	0.84941	0.90493	-0.14412	0.0012577	0.0041902	0.6998	-0.51498	0.07538	0.16368	0.84965	-0.23506	0.53012	0.65086	0.9586	-0.060995	0.0076446	0.01369	0.75477	-0.40589	8.2424e-05	0.00019576	0.62122	-0.68683	0.001924	0.0036613	0.63069	-0.66501	0.00010849	0.00026123	0.58359	-0.77697	0.021554	0.03098	0.78373	-0.35156	0.00075485	0.0017061	0.58634
NEG	219.123	3.52	0.096754	0.99684	0.84596	-0.24133	0.70988	0.99792	0.96235	-0.055372	0.45342	0.91894	0.95963	-0.059455	0.00013893	0.00065479	0.63106	-0.66416	0.0020659	0.0092359	0.72797	-0.45805	0.072049	0.14315	0.83241	-0.26463	0.05869	0.084558	1.4008	0.48622	0.0063678	0.010564	1.4007	0.48617	4.4504e-07	1.816e-06	1.7277	0.78885	1.7485e-06	6.8367e-06	1.9291	0.9479	4.5271e-06	1.5051e-05	1.7944	0.8435	1.0066e-07	5.2762e-07	2.0405
NEG	322.841	0.3	0.09745	0.99684	1.1713	0.22805	0.94266	0.99792	0.9719	-0.041121	0.030088	0.38922	1.263	0.33685	0.32124	0.43452	0.89648	-0.15766	0.053012	0.12445	0.77749	-0.36311	0.21894	0.34264	0.87903	-0.18602	0.34579	0.40587	0.90728	-0.14038	0.34976	0.39637	0.96486	-0.05161	0.0085225	0.014042	1.3599	0.44346	0.051273	0.066469	1.3715	0.45578	0.0024995	0.0043359	1.7137	0.77712	0.00021525	0.00057535	1.549
NEG	590.283	3.94	0.098072	0.99684	1.2886	0.36583	0.008082	0.99792	1.3715	0.45577	0.53675	0.94283	1.0559	0.078509	0.006105	0.01537	0.73648	-0.44129	0.00064212	0.0036507	0.69154	-0.53212	0.011086	0.034743	0.75812	-0.39949	0.87156	0.8906	1.1086	0.14876	0.11585	0.14639	1.341	0.42326	0.048545	0.066777	0.81328	-0.29817	0.81816	0.84456	0.99575	-0.0061441	0.022598	0.032177	1.2248	0.2925	0.0061198	0.010481	0.67598
NEG	187.097	4.53	0.098664	0.99684	0.80862	-0.30647	0.87428	0.99792	1.0137	0.019657	0.81439	0.99507	1.0992	0.13649	0.85809	0.89951	0.99458	-0.0078472	0.28819	0.43264	1.0974	0.13415	0.15304	0.26342	1.2655	0.33976	1.4481e-06	5.7733e-06	0.50225	-0.99351	1.0675e-06	3.7118e-06	0.52551	-0.9282	0.00054617	0.0011881	0.64154	-0.64039	0.0034564	0.0056951	0.66731	-0.58357	4.2053e-05	0.00010995	0.57564	-0.79675	0.0045008	0.0080604	0.69182
NEG	271.989	0.36	0.10077	0.99684	0.78825	-0.34328	0.88422	0.99792	0.95829	-0.061464	0.57223	0.95623	0.90115	-0.15016	0.45937	0.56883	0.90966	-0.13659	0.46119	0.58971	1.1198	0.16323	0.30505	0.43983	0.87152	-0.19839	1.2755e-11	1.551e-10	0.27945	-1.8394	3.1543e-11	2.6452e-10	0.2808	-1.8324	4.8167e-13	5.9766e-12	0.28327	-1.8198	1.6402e-08	9.3637e-08	0.35286	-1.5028	2.361e-10	1.7832e-09	0.31541	-1.6647	1.7042e-10	1.5582e-09	0.30241
NEG	104.929	9.9	0.10341	0.99684	0.93818	-0.092066	0.59972	0.99792	0.98376	-0.02362	0.81559	0.99507	1.0067	0.009622	0.28105	0.39328	0.95835	-0.06137	0.96261	0.97464	1.0056	0.007994	0.32623	0.45967	0.96436	-0.052363	0.030191	0.046947	1.1101	0.15075	0.0013104	0.0024781	1.1168	0.15934	0.065526	0.086797	1.0883	0.12213	0.00038265	0.00079676	1.1535	0.206	7.8906e-05	0.0001919	1.1949	0.25688	0.053738	0.071966	1.1084
NEG	268.868	9.94	0.10405	0.99684	0.93567	-0.095929	0.027339	0.99792	0.90741	-0.14018	0.95283	0.99507	1.002	0.0028662	0.16289	0.25224	0.94409	-0.083007	0.34517	0.48658	0.96581	-0.050191	0.21442	0.33817	0.95522	-0.066098	0.030174	0.046947	1.0888	0.12273	0.011564	0.018145	1.1035	0.14213	0.11376	0.1432	1.0584	0.081927	0.0009427	0.0017856	1.1802	0.23905	0.00051133	0.0010574	1.1477	0.19872	0.070811	0.091902	1.1025
NEG	89.0236	0.36	0.10432	0.99684	0.90498	-0.14405	0.4053	0.99792	0.94865	-0.076053	0.17642	0.66994	0.91647	-0.12584	0.00085021	0.002988	0.78529	-0.3487	0.23079	0.37506	2.0564	1.0402	0.74134	0.81433	0.99684	-0.0045649	5.8911e-07	2.6144e-06	8.6765	3.1171	0.0003571	0.00074482	8.0339	3.0061	0.0011779	0.0023557	4.4852	2.1652	0.16567	0.1975	1.3071	0.38632	0.27396	0.31637	1.225	0.29276	0.30945	0.35233	1.2692
NEG	102.938	9.89	0.10434	0.99684	0.95352	-0.068663	0.098138	0.99792	0.94743	-0.077914	0.754	0.98548	1.0107	0.015404	0.49653	0.60677	0.97987	-0.029332	0.42639	0.56174	0.97672	-0.033987	0.6702	0.76381	0.98812	-0.017245	0.028157	0.044237	1.0761	0.10579	0.031522	0.045042	1.0868	0.12014	0.00060463	0.0013014	1.1079	0.14786	2.4405e-06	9.1877e-06	1.2055	0.26962	6.0471e-07	2.4676e-06	1.1773	0.23553	0.00056976	0.0013453	1.1435
NEG	469.091	2.36	0.1062	0.99684	0.94554	-0.080785	0.19329	0.99792	0.95565	-0.065453	0.57575	0.95623	0.98294	-0.02482	0.20795	0.30773	0.95066	-0.073004	0.86108	0.90661	0.99713	-0.004152	0.010122	0.032222	0.89334	-0.16273	5.215e-05	0.00015099	0.85168	-0.23162	0.00031921	0.00067979	0.87721	-0.189	0.00037984	0.00085693	0.86559	-0.20824	0.00023807	0.0005235	0.85487	-0.22623	0.035107	0.048346	0.90841	-0.13858	0.11676	0.14518	0.94448
NEG	347.185	5.6	0.1069	0.99684	1.6618	0.73275	0.14591	0.99792	1.2703	0.34521	0.11101	0.57534	1.6411	0.71465	1.2753e-08	7.0492e-07	5.8561	2.5499	1.4669e-06	3.2538e-05	4.2715	2.0947	3.0348e-07	2.0502e-05	4.5246	2.1778	0.45696	0.51498	1.3914	0.47651	0.2381	0.28164	1.2871	0.36413	5.1006e-05	0.00013513	2.5156	1.3309	0.096366	0.11933	1.3041	0.38302	0.73699	0.76401	1.0632	0.088378	0.31211	0.35437	1.3155
NEG	298.155	7.46	0.10791	0.99684	0.92332	-0.11509	0.21485	0.99792	0.94204	-0.08614	0.26065	0.82326	0.94949	-0.074776	0.098308	0.16696	0.91677	-0.12537	0.0047746	0.018325	0.86835	-0.20365	0.0099971	0.032075	0.88336	-0.17893	0.98767	0.98929	0.99892	-0.0015659	0.39103	0.43946	1.0462	0.065129	0.083269	0.10783	1.0869	0.12019	0.17275	0.20514	1.0851	0.11787	0.15168	0.18353	1.0731	0.10175	0.18801	0.22322	1.0701
NEG	191.053	2.69	0.10858	0.99684	0.88984	-0.16838	0.43208	0.99792	0.94572	-0.080514	0.027591	0.36468	0.85567	-0.22487	1.2616e-05	9.1626e-05	0.66911	-0.57969	0.0013633	0.006639	0.78264	-0.35357	0.011343	0.035009	0.79892	-0.32387	4.4985e-11	4.7984e-10	0.43382	-1.2048	4.0352e-14	6.5425e-13	0.42289	-1.2417	6.6664e-12	6.812e-11	0.44106	-1.181	1.0925e-10	1.0219e-09	0.46684	-1.099	1.7837e-09	1.1788e-08	0.51669	-0.95264	2.0759e-09	1.5679e-08	0.46932
NEG	189.075	2.98	0.10945	0.99684	1.3154	0.39549	0.33006	0.99792	1.1023	0.14057	0.72143	0.98449	0.96371	-0.053327	0.14435	0.22906	0.86486	-0.20946	0.017525	0.052748	0.77557	-0.36667	0.939	0.96113	1.0327	0.046358	3.0782e-06	1.1365e-05	2.6748	1.4194	5.4146e-08	2.5035e-07	3.1337	1.6479	4.3626e-12	4.7414e-11	3.3421	1.7407	1.2765e-10	1.176e-09	3.4468	1.7853	1.2043e-11	1.1623e-10	3.5128	1.8126	3.0305e-09	2.2066e-08	3.8258
NEG	120.934	9.97	0.11023	0.99684	0.92145	-0.11803	0.43231	0.99792	0.96077	-0.057738	0.19685	0.70328	0.93721	-0.093562	0.59422	0.68751	0.9719	-0.041127	0.65912	0.75612	0.97464	-0.037053	0.33891	0.4748	0.95262	-0.070029	0.62595	0.68021	1.0193	0.027541	0.052163	0.071592	1.1006	0.13829	0.11669	0.14628	1.097	0.13355	0.023915	0.033083	1.1242	0.16893	0.0036453	0.0061141	1.1926	0.25416	0.0019941	0.0039174	1.1831
NEG	202.115	5.31	0.11066	0.99684	0.902	-0.1488	0.45051	0.99792	0.95217	-0.070702	0.20129	0.70696	0.92347	-0.11487	1.7073e-06	2.1043e-05	0.65486	-0.61074	0.048574	0.11567	0.87738	-0.18873	0.67764	0.76857	1.0045	0.0064059	0.028836	0.04507	0.8104	-0.30329	0.022583	0.033245	0.8107	-0.30275	0.067227	0.08876	0.85825	-0.22052	0.018892	0.026528	1.1899	0.2508	0.030748	0.042828	1.2025	0.266	0.70207	0.7328	1.111
NEG	353.247	8.59	0.11179	0.99684	0.94045	-0.088577	0.063985	0.99792	0.92892	-0.10637	0.31611	0.85678	0.9677	-0.047369	0.096349	0.16432	0.94129	-0.087282	0.57815	0.69128	1.0351	0.049822	0.015283	0.04332	0.91869	-0.12235	0.30148	0.35766	1.0354	0.050201	0.29758	0.34397	1.0554	0.077827	0.013956	0.021898	1.1107	0.15147	0.0026941	0.0045883	1.1275	0.17317	0.0028898	0.0049216	1.1211	0.16489	6.1997e-05	0.00018847	1.1656
NEG	410.224	3.56	0.11238	0.99684	0.63182	-0.66242	0.46119	0.99792	0.76381	-0.38872	0.0092139	0.23695	0.49772	-1.0066	0.21838	0.31879	0.71028	-0.49353	0.56511	0.6797	1.0499	0.070243	0.88688	0.92571	0.91371	-0.13019	0.040358	0.060513	1.755	0.81148	0.12416	0.15613	1.2735	0.34884	0.71255	0.74311	1.0988	0.13599	0.057775	0.074344	1.6871	0.75458	0.50196	0.53969	1.1713	0.22817	0.93318	0.94248	1.1068
NEG	199.079	6.02	0.11365	0.99684	0.84653	-0.24037	0.53978	0.99792	1.0494	0.069527	0.089141	0.5447	0.84177	-0.24851	1.8439e-05	0.00012668	0.58759	-0.76711	0.045482	0.11106	0.80949	-0.30492	0.78064	0.84655	1.0238	0.033975	0.001077	0.0023225	1.5679	0.6488	0.00057003	0.0011495	1.4477	0.53379	0.6075	0.64744	1.0448	0.063225	3.4712e-05	9.4429e-05	2.3559	1.2363	1.5722e-06	5.6899e-06	1.6671	0.73736	0.0090608	0.014829	1.9646
NEG	282.988	0.83	0.11741	0.99684	0.82851	-0.27141	0.099562	0.99792	0.82657	-0.27479	0.97124	0.99507	1.0276	0.039228	0.0044433	0.011954	1.4895	0.57484	0.28543	0.42956	1.1599	0.21403	0.43296	0.55771	1.1167	0.15922	0.68422	0.735	0.94917	-0.075269	0.40438	0.45072	1.065	0.090902	0.049817	0.068372	1.1853	0.24527	0.54613	0.59241	0.90434	-0.14507	0.43562	0.47722	1.0455	0.064193	0.12308	0.1521	1.1325
NEG	253.144	6.35	0.11823	0.99684	0.94222	-0.085871	0.064129	0.99792	0.93288	-0.10024	0.10714	0.56731	1.0644	0.090009	0.099987	0.1691	0.9339	-0.098657	0.94278	0.96257	0.99805	-0.0028217	0.52809	0.64952	0.97618	-0.034783	0.028482	0.044689	1.1049	0.14393	0.0093954	0.014973	1.1466	0.1974	2.3826e-05	6.9644e-05	1.3055	0.38457	3.5407e-07	1.656e-06	1.3354	0.41728	6.9842e-05	0.00017368	1.2702	0.34501	2.1867e-07	1.0853e-06	1.3528
NEG	205.107	2.71	0.11825	0.99684	0.72186	-0.47021	0.85667	0.99792	0.9686	-0.046032	0.75213	0.98449	1.1758	0.23365	0.15721	0.24509	0.80253	-0.31737	0.75523	0.82687	0.90805	-0.13915	0.14444	0.25271	0.75332	-0.40867	0.11281	0.14943	0.72652	-0.46092	0.0012049	0.0023037	0.54059	-0.8874	0.72481	0.75524	0.8594	-0.2186	0.13156	0.15965	0.73912	-0.43611	0.01371	0.020531	0.61463	-0.70221	0.15498	0.1864	0.74458
NEG	261.041	3.8	0.11973	0.99684	0.8233	-0.28051	0.88597	0.99792	1.0557	0.078178	0.046586	0.45266	0.77387	-0.36984	0.00074571	0.0026983	0.62445	-0.67934	0.0002085	0.0015846	0.58801	-0.76608	0.67819	0.76857	0.96581	-0.050186	0.95999	0.96666	1.0593	0.08307	0.060085	0.081001	1.3683	0.45239	0.24347	0.28412	0.85905	-0.21919	0.26841	0.30704	0.9793	-0.030176	0.033171	0.046046	0.77529	-0.36719	2.3966e-06	9.6499e-06	0.44076
NEG	226.108	3.02	0.12235	0.99684	0.89013	-0.16792	0.92821	0.99792	1.0469	0.066177	0.96543	0.99507	0.99777	-0.0032205	0.00095417	0.0033246	0.73847	-0.43738	0.011628	0.038112	0.80612	-0.31094	0.00083534	0.0056432	0.75893	-0.39796	0.20177	0.25036	1.3683	0.45237	0.089021	0.11528	1.3954	0.48072	3.4159e-09	2.0978e-08	2.148	1.103	7.7524e-11	7.4228e-10	1.9852	0.98925	4.1417e-09	2.5626e-08	2.0069	1.005	4.8598e-06	1.8449e-05	1.9522
NEG	196.81	9.98	0.12462	0.99684	0.90495	-0.14409	0.82692	0.99792	0.9824	-0.025614	0.9999	0.99991	0.98796	-0.017472	0.71282	0.78549	0.97359	-0.038619	0.89965	0.9271	1.001	0.0014453	0.38527	0.51744	0.94371	-0.083577	0.65869	0.7107	1.0153	0.021968	0.44268	0.48803	1.0473	0.066646	0.37266	0.41765	1.0396	0.056093	0.027447	0.037585	1.1414	0.19074	0.090977	0.11572	1.1133	0.15483	0.069484	0.090561	1.1049
NEG	557.134	3.82	0.12466	0.99684	1.1729	0.23014	0.13364	0.99792	1.2195	0.28625	0.23914	0.77818	1.1752	0.23294	0.28561	0.39828	0.95609	-0.064789	0.027577	0.076911	0.82054	-0.28536	0.3056	0.43983	0.93218	-0.10132	5.1262e-09	3.5824e-08	2.5049	1.3247	2.1062e-09	1.2742e-08	2.3301	1.2204	1.1806e-07	5.4588e-07	2.6076	1.3827	6.7618e-10	5.3391e-09	2.578	1.3662	6.4475e-11	5.5604e-10	3.0774	1.6217	2.6082e-10	2.315e-09	3.0271
NEG	263.111	2.88	0.1266	0.99684	1.3042	0.3832	0.38214	0.99792	1.1468	0.19765	0.968	0.99507	0.972	-0.04097	0.19055	0.28819	1.2196	0.2864	0.00082089	0.0043781	1.6071	0.68445	1.2723e-05	0.00026223	2.6192	1.3891	0.4409	0.49965	1.0832	0.11528	0.023798	0.034699	0.70081	-0.5129	0.84882	0.87103	0.95802	-0.061873	0.93347	0.9381	1.0257	0.036644	0.2951	0.33758	0.84867	-0.23673	0.44376	0.48512	0.95329
NEG	430.207	4.08	0.12695	0.99684	1.1437	0.19371	0.43396	0.99792	1.0774	0.10754	0.47108	0.93144	0.92381	-0.11434	1.2104e-06	1.6538e-05	0.48481	-1.0445	1.0439e-07	9.067e-06	0.44437	-1.1702	0.00032652	0.0029195	0.59752	-0.74294	1.5389e-07	7.9294e-07	0.44261	-1.1759	1.2876e-05	3.5028e-05	0.54297	-0.88104	5.2253e-10	3.6728e-09	0.31221	-1.6794	2.8542e-11	2.9665e-10	0.3432	-1.5429	1.2918e-07	5.8613e-07	0.5064	-0.98164	1.6936e-08	1.0507e-07	0.42193
NEG	243.956	0.34	0.12699	0.99684	1.3413	0.42359	0.0040147	0.99792	1.6953	0.76157	0.011458	0.26049	1.7192	0.78175	1.8706e-05	0.00012779	2.8366	1.5041	4.3003e-05	0.00039615	2.3387	1.2257	9.5887e-09	1.06e-06	3.8665	1.951	0.033593	0.051382	2.0149	1.0107	0.6256	0.6679	1.2453	0.31646	0.14104	0.17412	1.2895	0.36678	0.020448	0.02858	0.58177	-0.78149	0.55671	0.59072	0.91555	-0.12729	0.0056197	0.0097988	0.52471
NEG	432.125	3.98	0.12738	0.99684	0.90716	-0.14056	0.0062435	0.99792	0.81179	-0.30081	0.0021704	0.13891	0.80573	-0.31162	5.4254e-09	3.6652e-07	0.49674	-1.0094	6.3155e-07	2.2106e-05	0.5007	-0.99798	0.00016524	0.0018605	0.61108	-0.71057	1.3135e-05	4.3521e-05	0.58663	-0.76948	0.00056167	0.0011364	0.71	-0.49411	0.0036696	0.0065493	0.77744	-0.36321	0.0014021	0.0025259	0.78303	-0.35286	0.011644	0.017633	0.8208	-0.28489	0.10955	0.13649	0.89828
NEG	97.9594	0.36	0.1275	0.99684	0.87793	-0.18782	0.58003	0.99792	0.94852	-0.076253	0.039252	0.42918	0.84603	-0.24122	0.45704	0.56787	0.93649	-0.094663	0.87238	0.91207	1.0148	0.021252	0.062068	0.12736	0.85501	-0.22598	0.35889	0.41963	0.93278	-0.10039	0.00081731	0.001603	0.74579	-0.42315	0.17775	0.214	0.89341	-0.1626	0.000251	0.00054504	0.69666	-0.52148	0.0018953	0.0034246	0.75283	-0.4096	6.6185e-07	2.9698e-06	0.55598
NEG	206.995	0.66	0.12954	0.99684	0.88814	-0.17114	0.8872	0.99792	0.99235	-0.011079	0.28898	0.84725	0.92404	-0.11398	2.5478e-07	5.0918e-06	0.56999	-0.81099	1.9928e-05	0.0002265	0.67034	-0.57704	4.923e-06	0.00014646	0.60891	-0.71571	2.3714e-13	6.0077e-12	0.36173	-1.467	4.9703e-15	1.0793e-13	0.33959	-1.5582	2.1003e-14	3.9905e-13	0.35821	-1.4811	1.5026e-15	3.4753e-14	0.32064	-1.641	5.4636e-14	9.6287e-13	0.36235	-1.4645	3.5676e-14	6.6726e-13	0.33336
NEG	341.123	2.79	0.13004	0.99684	0.83269	-0.26416	0.55865	0.99792	1.1047	0.1436	0.59991	0.96494	0.94777	-0.077395	0.29493	0.40608	1.2399	0.31023	0.015496	0.047922	1.56	0.64151	0.0016359	0.008649	1.7679	0.82207	0.085543	0.11635	0.83239	-0.26466	0.00036186	0.00075217	0.62967	-0.66734	0.18046	0.21706	1.5064	0.59114	0.261	0.29913	1.6262	0.70151	0.27567	0.31804	1.0783	0.10875	0.013956	0.021618	0.73139
NEG	137.035	0.36	0.1311	0.99684	0.90963	-0.13665	0.028896	0.99792	0.86933	-0.20203	0.19251	0.69866	0.92369	-0.11453	8.9073e-06	6.9431e-05	0.68826	-0.53897	0.0079155	0.027739	0.81216	-0.30016	0.019656	0.052632	0.83034	-0.26823	0.68142	0.73282	1.1658	0.22138	0.73984	0.7729	0.98128	-0.027263	0.033254	0.047184	0.86303	-0.21252	0.41399	0.45974	1.0245	0.034909	0.033649	0.046602	0.85079	-0.23312	0.0028153	0.0053659	0.75889
NEG	136.033	0.34	0.13113	0.99684	0.89201	-0.16487	0.69372	0.99792	0.96921	-0.045115	0.0031846	0.17429	0.79103	-0.3382	0.011457	0.026188	0.81805	-0.28974	0.0060587	0.022393	0.82274	-0.2815	0.62575	0.72746	0.97293	-0.039587	0.71884	0.76344	0.97666	-0.034079	0.38752	0.43632	0.94504	-0.081548	0.00020747	0.00050368	0.70234	-0.50975	0.0090696	0.013599	0.76918	-0.37861	5.6699e-05	0.00014245	0.66253	-0.59393	0.00045051	0.0011157	0.66945
NEG	325.128	5.13	0.13424	0.99684	0.8004	-0.32121	0.64359	0.99792	1.0391	0.055361	0.43708	0.91234	1.1	0.13753	0.35264	0.4627	0.91468	-0.12866	0.7032	0.79175	0.94546	-0.080913	0.50858	0.63429	1.1891	0.24984	0.0029977	0.0058984	0.6106	-0.71169	2.0937e-06	6.7176e-06	0.48401	-1.0469	0.90574	0.91706	1.2389	0.30903	0.28072	0.32022	1.3228	0.40361	0.08116	0.1041	0.84149	-0.24898	0.14407	0.17432	0.85304
NEG	304.157	6.25	0.13456	0.99684	0.88364	-0.17847	0.90837	0.99792	1.0116	0.016634	0.99747	0.99991	1.0455	0.064217	2.5092e-09	2.347e-07	0.51888	-0.94653	9.2804e-07	2.5862e-05	0.62011	-0.6894	0.34033	0.47606	1.0028	0.0040846	0.17876	0.22502	1.3608	0.44441	0.63449	0.67561	0.98557	-0.020963	0.25023	0.29146	0.93591	-0.095563	0.024736	0.034065	1.8288	0.87088	0.1923	0.22836	1.1618	0.2163	0.26384	0.30353	1.6704
NEG	239.996	1.88	0.13459	0.99684	2.9076	1.5398	0.9374	0.99792	1.0111	0.015867	0.38609	0.88582	1.3238	0.40469	0.54316	0.6469	1.0467	0.065792	0.037038	0.095016	0.67664	-0.56353	0.993	0.9962	1.1032	0.1417	0.0010772	0.0023225	1.9235	0.9437	0.0027914	0.0050138	1.4875	0.57288	0.029772	0.042844	1.4214	0.50732	0.023508	0.032595	1.4648	0.55071	0.019051	0.027711	1.3604	0.44401	0.047606	0.064537	1.298
NEG	255.232	8.77	0.13483	0.99684	0.95985	-0.059113	0.056382	0.99792	0.94424	-0.082774	0.53677	0.94283	0.986	-0.020334	0.30873	0.4204	0.97259	-0.040103	0.0042469	0.016877	0.91964	-0.12086	0.067729	0.13704	0.93928	-0.090368	0.028804	0.04507	1.0782	0.10856	0.00014682	0.00033495	1.1405	0.1896	0.00085472	0.0017706	1.1729	0.23003	1.9387e-05	5.6805e-05	1.2253	0.29319	1.8722e-06	6.6763e-06	1.1899	0.25088	7.9942e-05	0.00023652	1.1617
NEG	475.107	2.37	0.13552	0.99684	0.9167	-0.12548	0.53961	0.99792	0.96382	-0.053166	0.77257	0.98681	0.98051	-0.028403	0.6603	0.74331	1.0366	0.051821	0.20986	0.35102	0.92817	-0.10754	0.104	0.19249	0.90607	-0.1423	0.01907	0.031635	0.86003	-0.21754	0.11156	0.14175	0.90654	-0.14156	0.41022	0.45388	0.95148	-0.071749	0.59759	0.64364	0.96311	-0.054226	0.096246	0.12217	0.90136	-0.14982	0.6164	0.65405	0.96801
NEG	427.128	1.66	0.13637	0.99684	1.1951	0.25709	0.23161	0.99792	1.1047	0.14364	0.53094	0.94283	1.0464	0.065493	0.94374	0.95953	0.99406	-0.0086001	0.14294	0.2666	0.82724	-0.27362	0.040404	0.090815	1.3027	0.38156	0.17499	0.22096	1.311	0.39067	0.0063384	0.010544	1.521	0.60507	0.16285	0.19882	1.3785	0.46307	0.0032076	0.0053431	1.4408	0.52687	5.6028e-06	1.8072e-05	1.8059	0.85275	0.22837	0.266	1.4136
NEG	346.167	5.8	0.14027	0.99684	0.83284	-0.26388	0.84167	0.99792	1.0143	0.020501	0.30551	0.84941	0.88493	-0.17636	0.11183	0.18606	0.82256	-0.28181	0.73614	0.8145	0.94332	-0.084174	0.07014	0.14028	1.4648	0.5507	0.0009056	0.0020022	1.7554	0.8118	9.2388e-05	0.0002173	1.5569	0.63871	5.5631e-07	2.2179e-06	2.1412	1.0984	3.5042e-06	1.272e-05	2.1854	1.1279	4.0139e-06	1.3558e-05	1.7926	0.84201	9.9527e-07	4.3223e-06	2.2212
NEG	473.281	8.13	0.14033	0.99684	0.96152	-0.056617	0.14155	0.99792	0.95879	-0.060708	0.59912	0.96494	0.98634	-0.019847	0.95534	0.96807	1.0009	0.0012802	0.3696	0.51045	0.97513	-0.036327	0.10035	0.18745	0.95429	-0.067505	0.079409	0.1096	1.0592	0.082998	0.0047416	0.0082134	1.0998	0.13721	0.00013728	0.00034348	1.1136	0.15518	4.6335e-05	0.00012091	1.1472	0.19812	6.5658e-07	2.6525e-06	1.1848	0.24466	0.00019167	0.00051563	1.1434
NEG	245.138	5.26	0.14101	0.99684	0.80443	-0.31396	0.37134	0.99792	0.87372	-0.19475	0.50939	0.94283	0.91424	-0.12936	2.8609e-05	0.00018025	0.49995	-1.0001	0.00015234	0.0012108	0.5677	-0.81679	0.095636	0.18114	0.78391	-0.35124	0.02134	0.034878	1.9463	0.96071	0.005036	0.0086372	1.5009	0.58578	8.1681e-05	0.00021088	1.9347	0.95212	4.5098e-07	2.0311e-06	2.8897	1.5309	1.5864e-05	4.6708e-05	3.2795	1.7135	7.2903e-07	3.2592e-06	3.166
NEG	297.152	7.45	0.14191	0.99684	0.92536	-0.11191	0.38996	0.99792	0.95533	-0.065928	0.28618	0.84725	0.94522	-0.081284	0.042768	0.081899	0.89746	-0.15609	0.0020885	0.0093025	0.85197	-0.23113	0.0093269	0.030819	0.87653	-0.19013	0.68961	0.73882	1.0158	0.022648	0.43869	0.48495	1.0358	0.050793	0.095612	0.12213	1.0921	0.12707	0.095689	0.11873	1.0932	0.12859	0.14001	0.17111	1.0706	0.098402	0.067278	0.088158	1.0874
NEG	408.124	2.36	0.14248	0.99684	0.93575	-0.095809	0.10134	0.99792	0.92528	-0.11204	0.50206	0.94283	0.97077	-0.042792	0.0117	0.026692	0.87051	-0.20007	0.17127	0.30183	0.93688	-0.094065	0.0080697	0.028036	0.84928	-0.23569	1.8602e-07	9.3469e-07	0.70387	-0.50662	3.5962e-06	1.0932e-05	0.77863	-0.36098	2.1167e-05	6.2779e-05	0.70801	-0.49816	6.0121e-06	2.0536e-05	0.74735	-0.42015	0.0002172	0.00047933	0.78889	-0.3421	0.00059911	0.0014037	0.78442
NEG	315.253	7.18	0.14275	0.99684	0.95182	-0.071239	0.14716	0.99792	0.95125	-0.0721	0.7335	0.98449	0.98899	-0.015965	0.41072	0.52187	0.97129	-0.042033	0.28017	0.42533	0.96413	-0.052708	0.11918	0.21566	0.94441	-0.082508	0.024028	0.0387	1.0772	0.10724	0.17383	0.21265	1.064	0.089563	0.87824	0.89517	1.0132	0.018953	0.0067083	0.010326	1.1457	0.19628	0.0024274	0.0042289	1.1432	0.19312	0.00010037	0.00029129	1.1983
NEG	485.983	0.93	0.1437	0.99684	1.0883	0.12212	0.43441	0.99792	0.94555	-0.080768	0.90197	0.99507	0.99698	-0.0043625	0.86021	0.90019	0.98813	-0.017234	0.36217	0.50332	1.0538	0.075653	0.99882	0.99882	1.0074	0.010608	0.00077842	0.0017368	0.75502	-0.40542	0.0174	0.026416	0.83433	-0.2613	3.4541e-07	1.4384e-06	0.53384	-0.90551	0.0029382	0.0049417	0.78365	-0.35172	7.0742e-06	2.2228e-05	0.64695	-0.62828	3.1948e-06	1.2613e-05	0.53715
NEG	205.069	3.46	0.1489	0.99684	1.1142	0.15596	0.98545	0.99792	1.0102	0.014689	0.95892	0.99507	0.97946	-0.029945	0.8224	0.87263	0.98499	-0.021826	0.085095	0.18121	1.2947	0.37258	0.99239	0.9962	1.11	0.15052	0.00084524	0.0018756	1.6467	0.71958	0.023035	0.03383	1.3294	0.41077	0.0047572	0.0082876	1.4409	0.52692	0.050228	0.065253	1.2741	0.34952	0.0067857	0.010843	1.3155	0.3956	0.44018	0.48221	0.97614
NEG	622.178	2.36	0.15085	0.99684	0.92299	-0.11562	0.19419	0.99792	0.9301	-0.10454	0.88169	0.99507	0.99709	-0.0042004	0.49829	0.60724	0.97015	-0.043726	0.56722	0.68156	1.0399	0.056489	0.16376	0.2785	0.92095	-0.11881	2.8627e-05	8.7904e-05	0.75468	-0.40607	0.023894	0.034797	0.87546	-0.19188	0.00035525	0.00080594	0.75263	-0.40998	0.00033612	0.00070835	0.78341	-0.35217	0.00011286	0.00026751	0.76915	-0.37866	0.0018962	0.0037615	0.78262
NEG	633.133	2.36	0.15204	0.99684	0.89959	-0.15266	0.47144	0.99792	0.94997	-0.074053	0.90087	0.99507	1.0055	0.0078764	0.032004	0.063074	0.83986	-0.25178	0.11432	0.22385	0.89248	-0.1641	0.18929	0.30789	0.90912	-0.13746	0.011437	0.019698	0.81821	-0.28945	0.053118	0.072656	0.8689	-0.20274	0.02559	0.037356	0.83514	-0.25991	0.68385	0.72373	1.0451	0.063702	0.86786	0.88163	1.0013	0.0018062	0.39258	0.43477	0.94214
NEG	179.107	5.3	0.1537	0.99684	0.91686	-0.12523	0.20568	0.99792	0.93007	-0.10458	0.88162	0.99507	1.0082	0.011766	2.273e-07	4.909e-06	0.65098	-0.61932	0.00023868	0.0017806	0.76465	-0.38713	0.012989	0.038287	0.82607	-0.27566	3.5428e-10	3.1218e-09	0.42102	-1.248	1.5101e-11	1.321e-10	0.43037	-1.2164	1.318e-11	1.2235e-10	0.484	-1.0469	4.8337e-11	4.8577e-10	0.48119	-1.0553	2.0805e-12	2.4094e-11	0.49904	-1.0028	1.0358e-11	1.145e-10	0.51534
NEG	190.05	2.69	0.15565	0.99684	0.90803	-0.13918	0.61735	0.99792	0.96828	-0.046509	0.03549	0.41353	0.87106	-0.19916	3.3606e-05	0.00020743	0.69474	-0.52545	0.0014529	0.0070106	0.79494	-0.33108	0.013928	0.040325	0.81578	-0.29374	7.932e-11	7.9713e-10	0.44475	-1.1689	1.5458e-13	2.0431e-12	0.44203	-1.1778	9.6954e-12	9.5078e-11	0.46036	-1.1192	2.7086e-10	2.3359e-09	0.49077	-1.0269	3.4558e-09	2.2002e-08	0.53782	-0.8948	6.1185e-09	4.2273e-08	0.49411
NEG	491.228	6.04	0.15578	0.99684	1.5619	0.6433	0.11394	0.99792	1.4005	0.48595	0.019369	0.32449	3.0738	1.62	7.7982e-08	2.2578e-06	8.0806	3.0145	1.0461e-06	2.6502e-05	5.8811	2.5561	3.709e-06	0.00012886	8.6783	3.1174	0.71176	0.75788	1.3025	0.38126	0.82983	0.85775	0.78256	-0.35373	0.00099193	0.0020409	3.1302	1.6463	0.0094542	0.014123	2.8212	1.4963	0.17697	0.21139	1.3385	0.42066	0.13675	0.16646	1.7624
NEG	220.126	3.52	0.15622	0.99684	0.86005	-0.21751	0.85658	0.99792	0.9807	-0.028123	0.59341	0.96494	0.97765	-0.032614	0.00022191	0.00096032	0.63874	-0.64671	0.0094742	0.032181	0.76528	-0.38594	0.23997	0.36613	0.89858	-0.15428	0.032516	0.049986	1.3946	0.47988	0.0070869	0.011646	1.3586	0.44216	1.4578e-06	5.4377e-06	1.6932	0.75977	2.7723e-06	1.0373e-05	1.8065	0.85316	5.6287e-06	1.8107e-05	1.7191	0.78161	2.4239e-07	1.1885e-06	1.8709
NEG	225.087	0.63	0.15838	0.99684	0.92028	-0.11985	0.84105	0.99792	0.9991	-0.0013049	0.14607	0.63691	0.91956	-0.12098	0.02067	0.043486	0.87811	-0.18752	0.76126	0.82973	1.002	0.0028607	0.67961	0.76946	0.99739	-0.0037718	1.1556e-08	7.596e-08	0.63616	-0.65254	3.9579e-09	2.2762e-08	0.66128	-0.59666	5.3814e-10	3.7608e-09	0.53523	-0.90176	0.00036412	0.00076209	0.74016	-0.43409	1.0745e-05	3.2993e-05	0.72551	-0.46293	5.0037e-06	1.8838e-05	0.66639
NEG	280.982	0.47	0.16128	0.99684	1.1358	0.18366	0.50906	0.99792	1.0471	0.066334	0.30737	0.84941	1.06	0.084013	0.56548	0.66357	0.90311	-0.14703	0.64931	0.7484	0.93354	-0.099219	0.5306	0.65086	1.0553	0.077659	0.0084601	0.014953	1.4646	0.55054	0.00020454	0.00045303	1.5691	0.64997	0.0048422	0.0084154	1.3996	0.48498	3.496e-05	9.4892e-05	1.6096	0.68674	9.4089e-05	0.00022656	1.6176	0.69385	0.022126	0.032533	1.4299
NEG	356.151	5.45	0.16304	0.99684	1.1691	0.22534	0.1424	0.99792	0.88739	-0.17236	0.1341	0.60617	1.2497	0.32158	4.1117e-06	3.9369e-05	0.59705	-0.74408	7.3551e-09	9.9376e-07	0.47611	-1.0706	0.0012114	0.0071857	0.67542	-0.56615	1.5836e-11	1.8516e-10	0.26783	-1.9006	7.3888e-16	2.1914e-14	0.2237	-2.1604	8.9874e-13	1.0714e-11	0.32523	-1.6205	2.418e-13	3.9734e-12	0.28287	-1.8218	2.1074e-14	4.4824e-13	0.31788	-1.6535	2.0508e-13	3.2813e-12	0.3183
NEG	223.098	5.31	0.16391	0.99684	0.93031	-0.10421	0.023342	0.99792	0.89171	-0.16535	0.60961	0.96494	0.98023	-0.028802	1.2574e-07	2.9979e-06	0.67451	-0.56808	0.00035233	0.0022924	0.81984	-0.28658	0.01457	0.04159	0.843	-0.24639	0.00011475	0.00030804	0.68296	-0.55012	8.6679e-05	0.00020538	0.75694	-0.40175	3.0606e-06	1.0744e-05	0.73162	-0.45083	0.0013251	0.0024122	0.82384	-0.27957	0.044549	0.060258	0.90382	-0.14589	0.0040645	0.0073988	0.86095
NEG	283.263	9.19	0.16398	0.99684	0.96084	-0.057627	0.91458	0.99792	1.0069	0.0099621	0.43911	0.91234	0.97816	-0.031861	0.31053	0.42191	0.96816	-0.046682	0.33408	0.47681	0.9731	-0.039343	0.13768	0.24354	0.96321	-0.05407	0.053339	0.077583	1.0687	0.095911	0.0010196	0.001968	1.1283	0.17421	2.429e-05	7.0833e-05	1.1441	0.19422	7.7697e-07	3.3035e-06	1.2157	0.28182	2.1637e-05	6.1519e-05	1.1915	0.25275	2.6961e-07	1.3061e-06	1.1962
NEG	421.15	5.7	0.16481	0.99684	0.87143	-0.19854	0.21485	0.99792	0.88479	-0.17659	0.82004	0.99507	0.99083	-0.013297	0.024321	0.050041	0.78944	-0.34109	0.0080319	0.028066	0.76731	-0.38211	0.34862	0.48451	0.92892	-0.10638	6.4224e-12	9.4092e-11	0.27231	-1.8767	3.4562e-14	5.69e-13	0.25881	-1.9501	1.2743e-16	3.5218e-15	0.25776	-1.9559	1.9852e-11	2.1363e-10	0.33694	-1.5694	8.5422e-14	1.349e-12	0.29201	-1.7759	1.5195e-09	1.1921e-08	0.37063
NEG	409.31	9.29	0.16547	0.99684	0.96523	-0.051056	0.65531	0.99792	0.98862	-0.016517	0.96637	0.99507	0.99985	-0.00021415	0.91705	0.94025	1.006	0.0085622	0.22621	0.37121	0.96851	-0.04616	0.33892	0.4748	0.97544	-0.035873	0.026007	0.041232	1.0713	0.099346	0.0016895	0.0031558	1.1142	0.15606	0.00013518	0.00033891	1.1077	0.14758	1.3512e-06	5.3869e-06	1.1885	0.24912	3.3442e-07	1.4219e-06	1.1942	0.25604	7.6959e-07	3.4279e-06	1.1661
NEG	232.883	0.35	0.16616	0.99684	0.76727	-0.38219	0.39875	0.99792	0.8626	-0.21324	0.044129	0.43847	0.6881	-0.53932	0.33988	0.45201	0.81101	-0.30221	0.40075	0.53811	1.0651	0.091027	0.00074038	0.0052197	0.52623	-0.92623	0.81644	0.84421	1.0453	0.063893	0.48785	0.53252	0.84359	-0.24538	0.29786	0.34101	0.84069	-0.25036	0.0022204	0.0038297	0.54836	-0.8668	0.021952	0.031432	0.64862	-0.62456	7.9059e-07	3.5086e-06	0.31222
NEG	481.206	5.93	0.16689	0.99684	0.88176	-0.18154	0.27939	0.99792	1.2128	0.27829	0.71619	0.98449	0.97427	-0.037605	0.096727	0.16469	0.87327	-0.1955	0.12223	0.23432	1.1778	0.2361	0.92125	0.94922	1.1564	0.20959	8.1529e-07	3.4786e-06	0.40065	-1.3196	9.2999e-08	4.0491e-07	0.45108	-1.1486	3.2904e-10	2.4547e-09	0.34338	-1.5421	1.0078e-07	5.0433e-07	0.41422	-1.2715	1.4138e-11	1.3431e-10	0.32208	-1.6345	7.9582e-11	7.6803e-10	0.27391
NEG	384.189	9.18	0.16705	0.99684	0.96613	-0.049713	0.41127	0.99792	0.98174	-0.026583	0.80288	0.99507	1.0097	0.013943	0.43756	0.54796	0.98061	-0.028243	0.073662	0.16063	0.95115	-0.072248	0.52453	0.64754	0.98601	-0.020325	0.0001728	0.00044707	1.1317	0.17846	0.00086389	0.0016889	1.1455	0.19594	1.0715e-05	3.3667e-05	1.1529	0.2053	1.1358e-07	5.6144e-07	1.1986	0.26132	2.9753e-06	1.0367e-05	1.1872	0.24759	4.7978e-07	2.2268e-06	1.173
NEG	175.06	0.62	0.17291	0.99684	0.91215	-0.13265	0.85828	0.99792	1.0126	0.018024	0.04305	0.43263	0.86484	-0.20949	7.0556e-06	5.9169e-05	0.68353	-0.54892	0.0018286	0.0085193	0.7919	-0.3366	0.023344	0.059509	0.83915	-0.253	0.048533	0.071362	1.2103	0.27535	8.8048e-05	0.0002079	1.3465	0.42919	0.44023	0.48314	1.0567	0.079577	0.00085586	0.0016467	1.4318	0.51782	0.00016625	0.00037716	1.3475	0.43025	0.0066942	0.011385	1.3577
NEG	292.122	3.36	0.17298	0.99684	0.8466	-0.24024	0.75956	0.99792	0.95425	-0.067559	0.038397	0.42446	0.7782	-0.3618	0.0048715	0.01285	0.69948	-0.51564	0.043884	0.10811	0.78177	-0.35519	0.047315	0.10367	1.5147	0.59899	0.00064392	0.001483	1.6226	0.6983	0.0001146	0.00026645	1.5483	0.63066	0.57691	0.61699	1.1545	0.20726	0.00078938	0.0015482	1.9226	0.94307	0.00026815	0.00057814	1.6057	0.68324	0.014803	0.022814	1.676
NEG	246.094	3.97	0.17409	0.99684	1.1199	0.16331	0.29506	0.99792	0.89678	-0.15718	0.48108	0.93834	1.0587	0.082229	0.0049427	0.013009	0.66897	-0.57999	0.0034367	0.013977	0.71583	-0.48231	0.0073363	0.026008	0.69923	-0.51617	0.84887	0.87108	1.0264	0.037547	0.94946	0.96052	1.0685	0.095622	0.85785	0.87955	1.0168	0.024009	0.042199	0.055415	0.78206	-0.35465	0.77936	0.80313	1.0804	0.11157	0.43629	0.47838	0.91962
NEG	158.924	0.58	0.17429	0.99684	0.87101	-0.19925	0.73979	0.99792	1.0785	0.10901	0.91724	0.99507	1.0334	0.047353	0.00010635	0.00051524	0.58465	-0.77437	0.003169	0.013107	0.70175	-0.51097	0.00060525	0.0045752	0.61499	-0.70137	1.7272e-07	8.7879e-07	0.35368	-1.4995	9.874e-06	2.7602e-05	0.43092	-1.2145	1.6726e-07	7.5327e-07	0.37401	-1.4188	1.6493e-12	2.3052e-11	0.14766	-2.7597	4.4724e-10	3.2565e-09	0.23037	-2.118	8.5945e-10	6.8756e-09	0.21779
NEG	350.071	2.19	0.17502	0.99684	1.0933	0.12873	0.94672	0.99792	1.0189	0.027056	0.97584	0.99507	0.98577	-0.020683	0.15393	0.24091	0.86349	-0.21174	0.82473	0.87894	1.0519	0.072969	0.11324	0.20675	0.85346	-0.22861	7.5677e-05	0.00021204	2.2016	1.1385	2.6323e-08	1.3012e-07	2.222	1.1519	1.0548e-07	4.9523e-07	2.0817	1.0578	7.4762e-08	3.8198e-07	2.2365	1.1612	4.1727e-09	2.5626e-08	2.2207	1.151	0.017654	0.026867	1.7068
NEG	510.237	5.69	0.17675	0.99684	1.2545	0.32711	0.39494	0.99792	1.1608	0.21509	0.10799	0.56848	1.4817	0.56724	1.9055e-05	0.00012944	5.0323	2.3312	0.0066449	0.024048	2.6769	1.4205	0.00019182	0.0020427	4.4798	2.1634	0.0080764	0.014379	1.4856	0.57105	0.034113	0.04846	1.2917	0.36924	2.3705e-05	6.9459e-05	1.9948	0.99621	0.00095771	0.0018112	3.3807	1.7573	0.010122	0.015599	1.692	0.75871	0.063743	0.084069	1.73
NEG	207.068	5.43	0.17682	0.99684	0.71499	-0.484	0.23978	0.99792	1.3096	0.38908	0.16314	0.64712	0.7562	-0.40316	0.024013	0.04966	0.61673	-0.6973	0.14349	0.26664	0.73199	-0.45011	0.35543	0.49003	0.9535	-0.068701	1.9205e-05	6.1296e-05	0.33404	-1.5819	0.0012	0.002298	0.49852	-1.0043	1.9005e-05	5.692e-05	0.37423	-1.418	0.00086514	0.0016603	0.45692	-1.13	0.00073733	0.0014602	0.46595	-1.1018	0.0008027	0.0018009	0.45442
NEG	247.154	3.99	0.17696	0.99684	0.77009	-0.37691	0.53279	0.99792	0.87369	-0.19481	0.92929	0.99507	1.0117	0.016851	0.003426	0.0096213	0.57665	-0.79422	0.19105	0.32767	0.78323	-0.35248	0.0090225	0.030141	0.6281	-0.67093	4.0681e-09	2.9271e-08	0.24298	-2.0411	3.7432e-10	2.5669e-09	0.24551	-2.0262	7.2104e-08	3.5212e-07	0.35437	-1.4967	3.469e-07	1.635e-06	0.35313	-1.5017	6.042e-08	2.9388e-07	0.31091	-1.6854	5.6022e-07	2.5419e-06	0.36637
NEG	196.028	0.35	0.17709	0.99684	0.89516	-0.15979	0.9936	0.99792	0.99659	-0.0049319	0.0089867	0.23695	0.80366	-0.31535	7.1345e-05	0.0003772	0.68279	-0.55048	0.40677	0.54355	0.94622	-0.079747	0.04591	0.10132	0.84757	-0.2386	0.56251	0.62126	1.015	0.021519	0.0076227	0.012425	0.76642	-0.38379	3.2891e-05	9.2583e-05	0.5698	-0.81148	1.4238e-05	4.296e-05	0.586	-0.77104	2.2066e-07	9.6518e-07	0.54919	-0.86464	6.6648e-08	3.6343e-07	0.47984
NEG	433.145	1.66	0.17721	0.99684	1.1791	0.23775	0.72293	0.99792	1.0319	0.045289	0.51699	0.94283	1.0403	0.056939	0.19325	0.2912	1.1295	0.17573	0.79252	0.85662	0.96606	-0.04982	0.029813	0.07236	1.3194	0.39984	0.0012772	0.0027056	1.4966	0.58164	3.7776e-05	9.5302e-05	1.5747	0.65511	0.013846	0.021781	1.4475	0.53356	2.1166e-05	6.1397e-05	1.6271	0.70227	2.389e-07	1.0375e-06	1.8579	0.89371	0.012605	0.019675	1.4792
NEG	523.929	1.46	0.17733	0.99684	0.91931	-0.12138	0.34823	0.99792	0.94619	-0.079795	0.92513	0.99507	0.99216	-0.011357	0.013994	0.031223	0.83753	-0.25578	0.04224	0.10504	0.87946	-0.18531	0.0015434	0.0084537	0.78633	-0.34679	6.3502e-05	0.00018084	0.7219	-0.47014	0.00056634	0.001144	0.79478	-0.33136	0.0071809	0.012011	0.8426	-0.24708	0.003833	0.0062312	0.79375	-0.33324	0.0092384	0.014366	0.80572	-0.31165	0.0044187	0.0079484	0.76342
NEG	219.993	0.51	0.17839	0.99684	0.82526	-0.27708	0.49225	0.99792	1.0851	0.1178	0.97921	0.99507	1.0362	0.051361	0.00036675	0.0014622	0.58886	-0.76399	0.24246	0.38647	2.6935	1.4295	0.416	0.54451	1.2732	0.34842	0.0044879	0.0085136	3.2874	1.717	0.51939	0.56442	1.1331	0.18031	5.1164e-06	1.7244e-05	4.7109	2.236	0.16872	0.20075	1.9349	0.95223	0.32331	0.36503	1.3514	0.43448	0.065607	0.086061	1.9704
NEG	423.325	9.02	0.17955	0.99684	0.95605	-0.064835	0.6997	0.99792	0.98937	-0.015418	0.53858	0.94283	1.0218	0.031102	0.68324	0.76082	1.0175	0.025038	0.26681	0.41383	0.96468	-0.051884	0.21823	0.34197	0.96205	-0.055821	0.059795	0.085743	1.0773	0.10737	0.00060477	0.0012135	1.1375	0.18585	0.001081	0.0021873	1.1194	0.16272	1.038e-05	3.2447e-05	1.2128	0.27834	6.2162e-07	2.5281e-06	1.2067	0.27105	0.0010971	0.0023779	1.1305
NEG	131.07	1.91	0.17974	0.99684	1.3701	0.4543	0.83924	0.99792	1.1329	0.18	0.82186	0.99507	0.96256	-0.055049	0.23551	0.34013	1.4137	0.49948	0.25735	0.40172	1.0784	0.10885	0.0052775	0.020373	2.0907	1.064	0.078539	0.10865	2.1394	1.0972	3.8672e-05	9.7159e-05	2.4459	1.2904	1.3744e-05	4.231e-05	2.6533	1.4078	0.016012	0.02296	1.5992	0.67739	0.059845	0.078842	1.4184	0.50425	0.0060905	0.010446	1.9989
NEG	164.034	3.2	0.18122	0.99684	0.73627	-0.4417	0.68498	0.99792	1.3235	0.40438	0.68652	0.98117	1.0035	0.0050334	0.1063	0.17829	0.83777	-0.25537	0.17521	0.30656	0.82246	-0.28199	0.35798	0.49187	1.139	0.18771	0.00074031	0.0016742	0.4994	-1.0017	0.00031377	0.00067056	0.449	-1.1552	0.000237	0.00056179	0.46568	-1.1026	6.6797e-05	0.00016887	0.40044	-1.3203	0.00096675	0.0018719	0.48023	-1.0582	0.00018694	0.00050516	0.42129
NEG	251.094	5.39	0.18135	0.99684	0.87495	-0.19273	0.2693	0.99792	0.89677	-0.15719	0.18488	0.67919	0.88032	-0.1839	0.0075996	0.018263	0.74969	-0.41563	0.30567	0.44945	0.96018	-0.058622	0.23636	0.36199	1.2651	0.33921	3.4936e-05	0.00010489	2.105	1.0738	6.7255e-09	3.7174e-08	2.1334	1.0932	0.0025424	0.0046912	1.7471	0.80494	0.00052849	0.0010711	2.2434	1.1657	0.0014086	0.0026312	1.6523	0.72444	0.0018765	0.0037285	2.1777
NEG	324.881	9.91	0.18314	0.99684	0.92217	-0.11689	0.35253	0.99792	0.94616	-0.079842	0.26673	0.82919	0.93756	-0.093024	0.71315	0.78549	1.0285	0.040473	0.55195	0.66772	0.96559	-0.050514	0.099274	0.18601	0.91362	-0.13033	0.18367	0.23025	1.0765	0.1063	0.37958	0.42818	1.0605	0.084728	0.6113	0.65091	1.0287	0.040864	0.011143	0.016424	1.1613	0.21572	0.0080011	0.012632	1.1534	0.20593	0.027213	0.039394	1.1365
NEG	221.108	6.19	0.18419	0.99684	0.94981	-0.074285	0.012272	0.99792	0.89078	-0.16686	0.097931	0.56002	1.0674	0.09416	0.80961	0.86213	1.0246	0.034995	0.26279	0.40915	1.0651	0.091019	0.053684	0.11463	0.92066	-0.11926	0.71887	0.76344	1.0263	0.037408	0.064038	0.085478	1.0837	0.11596	1.7122e-06	6.3091e-06	1.2153	0.28127	0.0023169	0.0039626	1.2041	0.268	0.0015674	0.0028835	1.126	0.17117	0.16431	0.19704	1.0725
NEG	277.998	0.49	0.18577	0.99684	0.8816	-0.1818	0.067027	0.99792	0.83484	-0.26043	0.0021352	0.13891	0.72945	-0.45512	2.8735e-09	2.4958e-07	0.45939	-1.1222	1.8947e-07	1.3587e-05	0.51507	-0.95717	7.7858e-05	0.001052	0.55457	-0.85055	0.00063518	0.0014684	0.67571	-0.56553	0.00011819	0.00027374	0.65241	-0.61615	4.0468e-06	1.3939e-05	0.60358	-0.72838	1.1662e-06	4.6956e-06	0.54084	-0.88673	0.00062774	0.001268	0.66743	-0.58331	0.00021528	0.00057535	0.63725
NEG	141.091	5.27	0.18623	0.99684	0.89207	-0.16478	0.33846	0.99792	0.92224	-0.11678	0.099907	0.56002	0.8701	-0.20075	0.0014059	0.0045466	0.73284	-0.44843	0.09624	0.19702	0.86403	-0.21084	0.97936	0.98748	1.0271	0.03853	7.1339e-07	3.1093e-06	1.7838	0.83496	2.3484e-06	7.4754e-06	1.6587	0.73006	0.94181	0.9457	1.0535	0.075138	5.4766e-07	2.4129e-06	2.1051	1.0739	5.6831e-07	2.3506e-06	1.7024	0.76758	2.0592e-05	6.879e-05	1.9638
NEG	272.168	6.04	0.18648	0.99684	0.84422	-0.2443	0.85204	0.99792	#N/A	#N/A	0.0082881	0.22866	0.70712	-0.49997	0.00074779	0.0026983	0.63154	-0.66306	0.83148	0.88459	0.96493	-0.051501	0.1723	0.28819	1.4111	0.49681	1.2197e-06	4.9603e-06	2.5139	1.3299	1.8769e-06	6.1351e-06	1.9258	0.94548	0.5218	0.56401	1.3402	0.42247	0.0083258	0.012548	1.8477	0.88573	0.017581	0.02582	1.4112	0.49693	0.17904	0.21282	1.5724
NEG	165.031	0.72	0.18734	0.99684	1.1937	0.25545	0.27733	0.99792	1.1244	0.16917	0.90396	0.99507	0.9892	-0.015671	0.0044638	0.011982	0.69295	-0.52917	0.00098053	0.0050309	0.65647	-0.6072	0.31362	0.44656	0.89273	-0.1637	5.0751e-06	1.7888e-05	1.9908	0.99333	1.0305e-07	4.4435e-07	2.246	1.1673	0.60046	0.64106	1.0923	0.12741	0.04214	0.055396	1.4054	0.49102	5.3474e-05	0.00013519	1.6924	0.75909	0.58438	0.62334	1.4098
NEG	526.718	0.32	0.18952	0.99684	0.69657	-0.52166	0.67759	0.99792	0.83705	-0.25662	0.040856	0.43263	0.58537	-0.77259	0.25079	0.35751	0.69311	-0.52885	0.31042	0.45329	0.71151	-0.49104	8.093e-05	0.0010814	0.34526	-1.5342	0.024294	0.038972	0.53285	-0.90819	0.24568	0.29005	0.69107	-0.53309	0.063184	0.084154	0.59958	-0.73798	0.042478	0.055721	0.57472	-0.79907	0.064315	0.084274	0.60437	-0.72651	5.6348e-05	0.00017259	0.32123
NEG	521.237	5.82	0.19061	0.99684	0.84647	-0.24046	0.25969	0.99792	0.84484	-0.24326	0.068038	0.50649	0.77958	-0.35922	0.57047	0.66638	0.90295	-0.14729	0.12203	0.23432	1.4293	0.51529	0.13495	0.23956	1.3742	0.45858	0.059274	0.085197	1.697	0.76295	0.8442	0.86996	1.0802	0.11133	0.44413	0.48698	1.0196	0.027996	0.0067388	0.01036	0.66362	-0.59156	6.5401e-05	0.00016364	0.51847	-0.94766	0.00047161	0.0011632	0.54869
NEG	282.103	1.66	0.19151	0.99684	1.1286	0.17459	0.4445	0.99792	1.0559	0.078502	0.8959	0.99507	1.0006	0.00087672	0.58574	0.67964	1.0567	0.079587	0.15723	0.28409	0.88443	-0.17718	0.033389	0.078693	1.2071	0.27157	0.034248	0.052187	1.2711	0.34609	4.4634e-05	0.00011032	1.462	0.54797	0.058303	0.078426	1.3522	0.43527	0.00069552	0.0013819	1.3648	0.44865	9.493e-07	3.7117e-06	1.6306	0.70537	0.13384	0.1634	1.4099
NEG	281.099	1.66	0.19153	0.99684	1.13	0.17633	0.31466	0.99792	1.0829	0.11496	0.60703	0.96494	1.028	0.039829	0.3448	0.45556	1.0778	0.10815	0.45314	0.58371	0.91854	-0.12258	0.0081995	0.028165	1.2974	0.37558	0.039675	0.059635	1.3633	0.44706	0.00020165	0.00044911	1.5072	0.59183	0.12259	0.15321	1.3547	0.43797	0.00041197	0.00085342	1.4483	0.53433	5.9857e-07	2.4507e-06	1.7391	0.79832	0.11949	0.14826	1.4295
NEG	241.117	2.72	0.19204	0.99684	0.83132	-0.26652	0.97074	0.99792	1.0055	0.00789	0.36811	0.87852	0.88546	-0.1755	4.0448e-05	0.00023872	0.47413	-1.0766	0.047391	0.11434	0.7481	-0.41869	0.00047759	0.0040611	0.55157	-0.85839	3.5876e-08	2.0578e-07	0.31609	-1.6616	1.1355e-08	6.0296e-08	0.34495	-1.5355	5.8482e-09	3.4026e-08	0.35062	-1.512	0.00012006	0.00028541	0.52292	-0.93533	9.1412e-06	2.8502e-05	0.47087	-1.0866	3.1829e-05	0.00010294	0.49972
NEG	474.285	8.13	0.19215	0.99684	0.95265	-0.069981	0.28889	0.99792	0.96026	-0.058504	0.27826	0.84725	0.96248	-0.055172	0.74115	0.80829	0.9873	-0.018438	0.80359	0.86755	0.99012	-0.014319	0.69846	0.78351	0.98562	-0.020899	0.16449	0.20858	1.0656	0.091617	0.0053776	0.0091457	1.1084	0.14843	0.0068381	0.011469	1.1013	0.13921	0.00041724	0.00086286	1.1606	0.21488	9.7441e-06	3.0073e-05	1.2169	0.28317	0.0022603	0.0043765	1.1264
NEG	245.092	3.97	0.19249	0.99684	1.1123	0.15354	0.41321	0.99792	0.93282	-0.10033	0.26306	0.82655	1.1043	0.14315	0.0036236	0.010083	0.66797	-0.58215	0.0022999	0.010061	0.72007	-0.4738	0.011073	0.034743	0.71432	-0.48536	0.92381	0.93457	1.0589	0.082537	0.85992	0.88242	1.0494	0.069504	0.92831	0.93601	1.0172	0.02467	0.030795	0.041839	0.78626	-0.34693	0.8856	0.89891	1.0569	0.079813	0.3726	0.41415	0.92354
NEG	407.121	2.36	0.19263	0.99684	0.95375	-0.068317	0.14185	0.99792	0.9451	-0.08146	0.43419	0.91234	0.97216	-0.040741	0.013486	0.030424	0.89028	-0.16767	0.10747	0.21388	0.93875	-0.091194	0.0051869	0.020216	0.86431	-0.21038	8.4385e-08	4.6014e-07	0.73799	-0.43833	8.5063e-06	2.3888e-05	0.81715	-0.29134	3.4513e-05	9.6478e-05	0.72547	-0.46302	4.7161e-06	1.6527e-05	0.78277	-0.35334	2.7259e-05	7.5333e-05	0.7986	-0.32446	0.00042837	0.0010702	0.7897
NEG	284.913	4.14	0.19346	0.99684	1.0676	0.09431	0.29898	0.99792	1.0557	0.078224	0.87365	0.99507	1.0223	0.031766	0.0064418	0.016017	0.78838	-0.34304	0.43043	0.5634	0.94837	-0.076485	0.62899	0.73052	0.97124	-0.042098	0.0012677	0.002695	1.3885	0.47352	3.0127e-07	1.1667e-06	1.6387	0.71258	7.7875e-09	4.4879e-08	1.6757	0.74473	1.6962e-09	1.1992e-08	1.7361	0.79583	6.4034e-12	6.5987e-11	1.9239	0.94405	4.1966e-09	3.0195e-08	1.7243
NEG	181.05	1.03	0.19443	0.99684	1.1233	0.16775	0.1263	0.99792	0.8869	-0.17316	0.21917	0.74031	1.0823	0.11415	3.0781e-08	1.12e-06	2.0128	1.0092	2.9392e-07	1.554e-05	2.0591	1.042	7.6983e-09	1.0137e-06	2.6802	1.4224	5.7646e-13	1.1881e-11	3.0923	1.6287	8.0818e-05	0.00019232	1.9665	0.97565	7.1247e-08	3.4934e-07	2.2576	1.1748	3.8133e-07	1.7631e-06	2.3799	1.2509	2.3003e-06	8.0914e-06	1.8654	0.89946	0.068153	0.089016	1.5769
NEG	632.13	2.36	0.1946	0.99684	0.9241	-0.11388	0.055332	0.99792	0.88918	-0.16945	0.86246	0.99507	0.99224	-0.01124	0.0086033	0.020433	0.82833	-0.27172	0.14513	0.2682	0.91298	-0.13135	0.01814	0.04957	0.8468	-0.23991	3.3299e-07	1.6005e-06	0.64916	-0.62335	1.7156e-05	4.585e-05	0.73695	-0.44035	6.5929e-06	2.1551e-05	0.64997	-0.62155	0.0001094	0.00026239	0.74218	-0.43015	9.7824e-06	3.0115e-05	0.70408	-0.5062	0.00079015	0.0017776	0.73232
NEG	149.044	0.34	0.19496	0.99684	0.9311	-0.10299	0.71759	0.99792	0.97725	-0.033204	0.023892	0.34377	0.87395	-0.19438	2.6203e-06	2.8088e-05	0.72077	-0.4724	0.00015195	0.0012108	0.76328	-0.38971	0.00021135	0.0021597	0.75799	-0.39974	0.056291	0.081584	0.87189	-0.19778	0.14742	0.18218	0.91802	-0.1234	0.00028112	0.00065362	0.79593	-0.32928	0.77638	0.80621	1.0276	0.03922	0.3176	0.3596	0.9441	-0.082986	0.12674	0.15612	0.9102
NEG	118.991	10	0.19622	0.99684	0.93829	-0.091901	0.20306	0.99792	0.94068	-0.088225	0.88185	0.99507	1.0068	0.0098302	0.46945	0.57837	1.0447	0.063025	0.35846	0.49873	1.0474	0.066842	0.045138	0.10016	0.90889	-0.13782	0.42317	0.48346	1.0333	0.047228	0.02242	0.033086	1.1199	0.16342	0.20714	0.24525	1.0765	0.10631	0.18938	0.22336	1.0805	0.1117	0.0045662	0.0075136	1.1709	0.22758	0.0016851	0.0034152	1.2044
NEG	179.055	0.33	0.19666	0.99684	0.91271	-0.13177	0.75725	0.99792	0.97637	-0.034501	0.077972	0.51887	0.88222	-0.18079	8.8644e-05	0.00044177	0.72216	-0.46961	0.0020143	0.0091394	0.77968	-0.35904	0.0008768	0.0057632	0.74647	-0.42185	0.00063034	0.00146	0.72205	-0.46984	2.3494e-05	6.0794e-05	0.6963	-0.52222	8.9525e-08	4.2691e-07	0.57764	-0.79175	0.00012017	0.00028541	0.67456	-0.56798	5.0289e-07	2.0871e-06	0.62214	-0.68469	1.1463e-06	4.8569e-06	0.55607
NEG	307.094	1.56	0.19797	0.99684	1.1076	0.1474	0.034128	0.99792	1.1724	0.22947	0.6465	0.97104	0.97452	-0.037232	0.14444	0.22906	0.88684	-0.17325	0.53738	0.6547	1.0744	0.10349	0.056633	0.11915	1.2455	0.31668	2.5902e-06	9.7019e-06	1.6036	0.68135	1.0992e-05	3.0377e-05	1.4261	0.51205	0.00098166	0.0020232	1.4062	0.49181	1.4238e-06	5.6579e-06	1.7856	0.83639	3.6446e-07	1.5442e-06	1.7089	0.77307	0.018501	0.027878	1.4862
NEG	88.0397	0.35	0.20022	0.99684	1.1018	0.1398	0.53645	0.99792	1.0882	0.12195	0.66217	0.97104	1.0391	0.055339	0.0013587	0.0044653	0.65709	-0.60584	0.20453	0.34352	0.87981	-0.18474	0.039844	0.089723	0.8087	-0.30632	0.0037489	0.0072077	1.5063	0.59101	0.00032435	0.00068953	1.4694	0.55521	0.0053381	0.0091557	1.301	0.37967	0.0072633	0.011108	1.5272	0.61087	0.0038624	0.0064426	1.5018	0.58668	0.049982	0.067382	1.2742
NEG	343.072	1.66	0.2008	0.99684	1.0799	0.11085	0.91927	0.99792	0.99733	-0.0038611	0.65951	0.97104	1.0211	0.030138	0.12383	0.20321	1.0939	0.12942	0.90925	0.93304	0.98681	-0.019161	0.022837	0.05871	1.1813	0.24032	8.6295e-05	0.00023903	1.403	0.48854	5.1568e-06	1.5037e-05	1.4269	0.51293	0.003887	0.0068901	1.3468	0.4295	6.6908e-07	2.8954e-06	1.5131	0.59755	1.2775e-08	7.259e-08	1.6428	0.71612	0.0037572	0.0068905	1.4219
NEG	376.143	3.78	0.20115	0.99684	0.89475	-0.16044	0.79324	0.99792	1.0366	0.051912	0.014408	0.28721	0.78863	-0.34259	0.0010143	0.0034842	0.68322	-0.54959	0.00045964	0.0028372	0.71199	-0.49008	0.088438	0.16856	0.84625	-0.24084	2.1041e-12	3.3666e-11	4.1752	2.0619	7.4206e-15	1.5039e-13	5.5535	2.4734	0.00048197	0.0010581	2.5605	1.3564	4.5801e-10	3.7129e-09	3.047	1.6074	3.4752e-12	3.9128e-11	3.3011	1.7229	4.4826e-05	0.00013976	2.9425
NEG	189.112	4.53	0.20143	0.99684	0.88374	-0.17831	0.98472	0.99792	0.99468	-0.007694	0.69569	0.98117	1.0034	0.0048767	0.0035797	0.0099987	0.72476	-0.46443	0.054397	0.12696	0.83187	-0.26557	0.44745	0.57334	0.94124	-0.087366	3.739e-05	0.00011089	0.61713	-0.69635	1.363e-06	4.6687e-06	0.59365	-0.75231	4.4296e-07	1.8136e-06	0.58503	-0.77342	0.081965	0.10254	0.83697	-0.25675	0.00077012	0.0015227	0.71187	-0.49032	0.030213	0.043172	0.80399
NEG	791.427	5.37	0.20159	0.99684	1.3169	0.3972	0.00090409	0.70312	1.421	0.50687	0.71996	0.98449	1.0342	0.048569	0.010759	0.024779	0.73301	-0.4481	0.00030077	0.0021019	0.65457	-0.61139	0.023986	0.060508	0.7561	-0.40336	0.88936	0.90575	1.2805	0.35673	0.009278	0.014817	1.5993	0.67747	0.0029332	0.0053636	0.60242	-0.73116	0.10258	0.12651	0.85698	-0.22266	0.90495	0.91549	1.0439	0.062049	0.00068955	0.0015881	0.57487
NEG	254.102	2.6	0.20182	0.99684	0.81364	-0.29753	0.70766	0.99792	0.97091	-0.042587	0.352	0.86472	0.92209	-0.11703	0.0015178	0.004861	0.5923	-0.7556	0.014272	0.044843	0.68492	-0.54599	1.6356e-05	0.0003157	0.48453	-1.0453	2.2104e-11	2.4659e-10	0.21223	-2.2363	4.1622e-11	3.3548e-10	0.23021	-2.119	1.5755e-14	3.041e-13	0.16363	-2.6115	1.2611e-09	9.1827e-09	0.26599	-1.9106	1.1351e-10	9.1407e-10	0.24571	-2.025	8.0459e-09	5.3758e-08	0.24658
NEG	303.071	0.8	0.20252	0.99684	0.86638	-0.20693	0.64085	0.99792	0.94958	-0.074644	0.43331	0.91234	0.90756	-0.13993	0.56022	0.65947	1.043	0.060705	0.73555	0.8145	1.0123	0.017671	0.033311	0.078693	0.80174	-0.3188	1.1748e-11	1.4578e-10	0.34404	-1.5393	6.6875e-13	7.3927e-12	0.34321	-1.5428	5.3331e-12	5.5906e-11	0.39677	-1.3336	7.4464e-11	7.2438e-10	0.38943	-1.3606	5.9773e-11	5.229e-10	0.39831	-1.328	1.1079e-10	1.0443e-09	0.40697
NEG	144.044	2.68	0.20253	0.99684	0.91514	-0.12794	0.28701	0.99792	0.92981	-0.10499	0.044352	0.43847	0.87477	-0.19302	6.1983e-06	5.583e-05	0.66979	-0.57822	0.00096276	0.0049607	0.78085	-0.35688	0.019965	0.053007	0.82241	-0.28207	1.3737e-07	7.1384e-07	0.367	-1.4462	3.6735e-09	2.1373e-08	0.3771	-1.407	3.2884e-08	1.731e-07	0.34281	-1.5445	6.3888e-08	3.32e-07	0.44391	-1.1717	3.8713e-06	1.3149e-05	0.43294	-1.2077	5.5384e-09	3.9155e-08	0.48471
NEG	412.19	9.21	0.20295	0.99684	0.93925	-0.090415	0.73558	0.99792	0.98004	-0.029083	0.94034	0.99507	0.99982	-0.00026302	0.56782	0.66391	0.96942	-0.044806	0.6385	0.74156	0.97468	-0.037004	0.15201	0.26256	0.93501	-0.096951	0.031638	0.0487	1.1273	0.17291	0.038832	0.054464	1.1052	0.14433	0.057742	0.077757	1.0883	0.1221	0.027114	0.03717	1.1249	0.16981	0.0020713	0.0036877	1.1523	0.20451	0.014894	0.022926	1.142
NEG	167.016	4.13	0.2049	0.99684	1.0108	0.01546	0.93604	0.99792	0.99932	-0.00097451	0.53625	0.94283	1.0079	0.011339	0.6111	0.70369	0.99482	-0.007494	0.47865	0.60199	1.007	0.010008	0.098325	0.18504	1.0177	0.025253	0.84539	0.86897	0.99805	-0.0028136	0.70631	0.74233	0.99614	-0.0055763	0.79204	0.81482	0.99753	-0.0035732	0.93121	0.9366	1.0011	0.0015254	0.54274	0.57943	0.99387	-0.0088673	0.31086	0.35361	0.98898
NEG	302.159	6.92	0.2056	0.99684	1.1528	0.20513	0.51339	0.99792	1.0354	0.050239	0.50922	0.94283	0.9149	-0.12831	0.00012562	0.00059904	0.56701	-0.81856	2.6124e-05	0.00026472	0.5632	-0.82829	0.16806	0.28248	0.84896	-0.23623	0.00010184	0.00027787	2.3646	1.2416	4.6038e-08	2.1868e-07	2.4703	1.3047	0.020896	0.031324	1.741	0.7999	0.0080973	0.012231	1.5077	0.59233	3.8015e-05	0.00010049	1.8173	0.8618	0.035132	0.049503	1.8197
NEG	285.113	4.88	0.20706	0.99684	0.84387	-0.2449	0.96446	0.99792	0.98335	-0.024226	0.035896	0.41353	0.74821	-0.41848	3.7648e-05	0.00022663	0.52137	-0.93962	0.08782	0.1835	0.8125	-0.29956	0.0089721	0.030138	0.69178	-0.53162	0.36436	0.42439	1.1476	0.19867	0.60834	0.65284	0.9188	-0.12218	0.11614	0.14576	0.82215	-0.28252	0.046646	0.060861	0.74344	-0.4277	0.29257	0.33563	0.89014	-0.1679	0.0012971	0.0027288	0.60757
NEG	152.005	0.34	0.20801	0.99684	0.90989	-0.13623	0.50923	0.99792	0.95839	-0.061312	0.00052899	0.072093	0.7454	-0.42392	0.14788	0.23354	0.89929	-0.15315	0.28366	0.42848	1.1718	0.2287	0.021733	0.05671	1.2281	0.29648	2.0598e-08	1.2845e-07	1.8554	0.89169	8.828e-05	0.00020804	1.5746	0.65503	0.27119	0.31407	1.2507	0.3227	0.0018055	0.0031681	1.588	0.66719	0.0017545	0.0032024	1.4257	0.51163	0.031503	0.044804	1.3523
NEG	515.995	0.89	0.20885	0.99684	1.0824	0.11425	0.43635	0.99792	1.0595	0.083378	0.3214	0.85678	1.0737	0.10257	0.11455	0.18977	0.85611	-0.22412	0.11124	0.21924	0.86049	-0.21677	0.07644	0.14992	0.83935	-0.25265	2.1573e-11	2.429e-10	0.32886	-1.6044	7.9057e-10	5.0331e-09	0.38915	-1.3616	9.6728e-12	9.5078e-11	0.33592	-1.5738	3.0279e-11	3.1203e-10	0.34285	-1.5443	8.7373e-12	8.5682e-11	0.35376	-1.4992	2.417e-11	2.5557e-10	0.35858
NEG	691.942	1.44	0.20967	0.99684	0.87674	-0.18979	0.96049	0.99792	1.0144	0.020652	0.93589	0.99507	0.99655	-0.0049794	4.1278e-07	7.4101e-06	0.47023	-1.0886	2.1027e-06	4.1241e-05	0.54542	-0.87455	9.3822e-05	0.0012401	0.54333	-0.88009	0.0067534	0.012279	0.69005	-0.53523	0.016389	0.024973	0.75593	-0.40367	0.0077157	0.012817	0.7326	-0.44891	0.00090907	0.0017245	0.65304	-0.61475	0.071624	0.092852	0.84679	-0.23993	0.0041466	0.0075145	0.61985
NEG	299.258	7.87	0.21003	0.99684	0.9537	-0.068395	0.24399	0.99792	0.95659	-0.064025	0.063821	0.49118	0.93435	-0.097959	0.80966	0.86213	1.0125	0.017944	0.11037	0.21787	0.942	-0.086206	0.58975	0.70047	1.0216	0.030858	0.021118	0.034608	1.0897	0.12389	0.00068585	0.0013627	1.1468	0.19767	0.00020752	0.00050368	1.168	0.2241	3.0935e-05	8.5299e-05	1.2053	0.26937	0.0013104	0.002459	1.1695	0.22587	3.3673e-05	0.00010804	1.196
NEG	125.872	10.12	0.21087	0.99684	0.96523	-0.051051	0.16577	0.99792	0.96285	-0.054619	0.23779	0.77731	1.0313	0.044437	0.93562	0.95366	1.0029	0.0041139	0.49892	0.61781	0.98167	-0.026688	0.97566	0.98494	0.99901	-0.0014236	0.0075406	0.013564	1.092	0.12692	0.064808	0.086411	1.0886	0.12247	0.0065048	0.011016	1.1104	0.15103	2.9903e-06	1.1086e-05	1.1755	0.23331	1.9493e-06	6.9308e-06	1.1783	0.23665	1.1004e-05	3.8232e-05	1.1736
NEG	175.096	3.48	0.2111	0.99684	0.77899	-0.36033	0.9279	0.99792	0.97288	-0.03967	0.94108	0.99507	1.1064	0.14587	0.058241	0.1065	0.72643	-0.46111	0.23784	0.38287	0.80375	-0.31518	0.22728	0.35296	0.80299	-0.31655	0.010299	0.017865	0.60666	-0.72105	0.0032653	0.0058305	0.59311	-0.75364	0.093276	0.11952	0.73973	-0.43492	0.71477	0.74928	1.034	0.048245	0.60164	0.63232	0.86241	-0.21355	0.55401	0.59302	1.0371
NEG	334.132	3.63	0.21137	0.99684	0.88598	-0.17465	0.16417	0.99792	1.1187	0.16179	0.60558	0.96494	0.97228	-0.040558	0.0044273	0.011937	1.3984	0.4838	0.00058407	0.0034146	1.5031	0.58797	2.0383e-06	8.1945e-05	2.4363	1.2847	3.1972e-09	2.3421e-08	2.677	1.4206	3.6795e-08	1.7826e-07	2.4854	1.3135	1.1478e-11	1.099e-10	3.3613	1.749	3.8708e-08	2.0735e-07	3.3133	1.7283	3.4423e-10	2.5369e-09	3.0835	1.6246	8.1803e-10	6.5876e-09	3.907
NEG	120.045	3.2	0.21306	0.99684	0.75609	-0.40337	0.75813	0.99792	1.2827	0.35923	0.65878	0.97104	1.0208	0.029721	0.086349	0.14936	0.831	-0.26707	0.17453	0.30625	0.83107	-0.26695	0.37952	0.51212	1.1285	0.1744	0.0017808	0.0036394	0.53461	-0.90345	0.0021158	0.0038864	0.52284	-0.93555	0.0016961	0.0032686	0.53921	-0.89108	0.000265	0.00056934	0.45141	-1.1475	0.0069244	0.011021	0.56116	-0.83351	0.0028503	0.0054071	0.51846
NEG	231.025	2.19	0.21319	0.99684	1.0515	0.072458	0.13247	0.99792	0.9408	-0.088046	0.70506	0.98117	0.98734	-0.018374	0.16636	0.25704	1.0896	0.12378	0.1067	0.2127	1.077	0.10702	0.63067	0.73177	1.0226	0.032204	4.5042e-07	2.0591e-06	1.5367	0.61981	4.8964e-14	7.5367e-13	1.6742	0.74346	1.2389e-17	4.8596e-16	1.7632	0.81816	1.7764e-11	1.946e-10	1.7031	0.76813	8.9328e-14	1.3926e-12	1.6707	0.74046	2.0849e-08	1.2676e-07	1.5559
NEG	485.142	3	0.21325	0.99684	0.92922	-0.1059	0.94238	0.99792	1.0286	0.040727	0.96942	0.99507	1.0151	0.021654	2.6574e-07	5.1576e-06	0.63225	-0.66144	0.00059407	0.0034236	0.75552	-0.40445	0.00032425	0.0029195	0.70375	-0.50686	1.6191e-09	1.254e-08	0.43357	-1.2057	8.3022e-14	1.2018e-12	0.37031	-1.4332	4.9291e-12	5.2204e-11	0.36831	-1.441	1.0512e-07	5.2387e-07	0.47652	-1.0694	4.0297e-13	5.3262e-12	0.42935	-1.2198	3.5709e-13	5.4278e-12	0.34778
NEG	539.248	3.14	0.21382	0.99684	0.78375	-0.35153	0.79177	0.99792	1.0054	0.0077204	0.03953	0.42918	0.64901	-0.62369	0.48421	0.59295	1.1632	0.21812	0.011835	0.038404	2.3373	1.2248	0.018745	0.050993	1.6823	0.75046	1.1755e-05	3.9635e-05	9.1769	3.198	7.1184e-06	2.0463e-05	4.7671	2.2531	0.00011795	0.0002988	5.9868	2.5818	8.8856e-05	0.0002161	5.043	2.3343	0.0011418	0.0021797	4.9062	2.2946	0.045022	0.061721	3.292
NEG	216.908	0.35	0.21428	0.99684	1.0912	0.12591	0.41544	0.99792	1.0586	0.082126	0.7312	0.98449	1.0377	0.053327	0.77988	0.83923	1.0052	0.0075463	0.051911	0.12257	0.81125	-0.30178	0.37119	0.50376	0.91213	-0.13269	1.0375e-09	8.3e-09	0.37826	-1.4025	1.2857e-08	6.7388e-08	0.40477	-1.3048	0.00028226	0.00065501	0.62362	-0.68127	2.4212e-05	6.8629e-05	0.53764	-0.89529	9.5732e-06	2.9621e-05	0.55704	-0.84415	1.1562e-05	3.9942e-05	0.49167
NEG	409.221	3.56	0.21544	0.99684	0.6427	-0.63778	0.63711	0.99792	0.76423	-0.38791	0.028033	0.36654	0.4843	-1.046	0.30277	0.41465	0.68086	-0.55457	0.4454	0.57803	1.0973	0.134	0.91892	0.94922	0.89042	-0.16743	0.02721	0.043027	1.9236	0.94377	0.17593	0.21479	1.2576	0.33073	0.89702	0.9105	1.0537	0.075504	0.078148	0.098554	1.7029	0.76799	0.42337	0.46422	1.2593	0.33267	0.84355	0.86198	1.1422
NEG	190.115	4.53	0.21651	0.99684	0.8935	-0.16246	0.88742	0.99792	0.9954	-0.0066446	0.79221	0.99507	1.006	0.0087016	0.0041605	0.011343	0.7385	-0.43733	0.064659	0.14374	0.846	-0.24128	0.59044	0.70047	0.97182	-0.041234	0.0002102	0.00053474	0.68634	-0.543	1.264e-05	3.4462e-05	0.66207	-0.59495	9.711e-06	3.0752e-05	0.6453	-0.63197	0.058193	0.074723	0.83105	-0.26699	0.017235	0.025403	0.80283	-0.31683	0.030004	0.042974	0.81365
NEG	177.038	0.34	0.21794	0.99684	0.90565	-0.14298	0.91168	0.99792	0.98044	-0.028502	0.24583	0.79715	0.913	-0.13132	0.28946	0.4018	0.91451	-0.12893	0.97613	0.98097	0.98252	-0.025434	0.82838	0.883	0.98374	-0.023648	0.13209	0.17098	0.88282	-0.1798	0.31817	0.36465	0.92326	-0.1152	0.0002417	0.00057069	0.73035	-0.45334	0.086712	0.10837	0.86239	-0.21359	0.0036741	0.0061538	0.76864	-0.37961	0.00094595	0.002105	0.7049
NEG	197.063	5.8	0.21837	0.99684	0.88027	-0.18399	0.79443	0.99792	0.99499	-0.0072506	0.3771	0.87986	0.91853	-0.1226	2.4986e-05	0.00016247	0.59451	-0.75023	0.016634	0.050821	0.77386	-0.36986	0.28578	0.4202	0.92652	-0.11011	0.31722	0.37487	1.2353	0.3049	0.22259	0.26537	1.1505	0.2023	0.53011	0.57198	1.0114	0.016364	0.0016658	0.0029528	1.7432	0.8017	0.00061541	0.0012472	1.4456	0.53171	0.0047351	0.0083813	1.6679
NEG	329.232	6.25	0.2186	0.99684	0.95674	-0.063805	0.052993	0.99792	0.9284	-0.10718	0.75973	0.98548	0.99164	-0.012107	0.49838	0.60724	0.97817	-0.031848	0.44731	0.57803	1.0208	0.029722	0.77241	0.8406	0.99366	-0.0091813	0.074563	0.10362	1.1125	0.15375	0.021328	0.031589	1.1153	0.15743	2.9909e-06	1.0572e-05	1.2352	0.30469	0.0014169	0.0025487	1.1532	0.20568	1.8878e-05	5.5048e-05	1.2031	0.2668	0.0005397	0.0012951	1.179
NEG	675.969	1.44	0.21878	0.99684	0.90664	-0.1414	0.98237	0.99792	1.0108	0.015557	0.82518	0.99507	1.0125	0.017926	9.7834e-08	2.5482e-06	0.52004	-0.9433	2.9373e-05	0.00029039	0.65394	-0.61278	5.7614e-05	0.00087573	0.59507	-0.74886	0.001386	0.0029108	0.66552	-0.58744	0.0014388	0.0027125	0.71679	-0.48038	0.0016841	0.0032506	0.73377	-0.44659	2.1206e-05	6.1397e-05	0.63914	-0.64579	0.0049652	0.0081151	0.73083	-0.45238	0.00113	0.0024249	0.60195
NEG	135.029	0.33	0.22015	0.99684	0.9096	-0.1367	0.76731	0.99792	0.97133	-0.041967	0.00080497	0.09613	0.7543	-0.40679	0.021418	0.044903	0.82916	-0.27027	0.020172	0.059392	0.84477	-0.24338	0.83765	0.89193	1.0263	0.037482	0.52907	0.5886	0.95885	-0.060627	0.23571	0.27964	0.92238	-0.11657	2.6291e-05	7.5937e-05	0.62485	-0.67841	0.012921	0.018794	0.78071	-0.35714	4.6016e-05	0.00011905	0.64366	-0.63564	0.00011964	0.00034143	0.61052
NEG	213.118	5.49	0.22036	0.99684	0.94235	-0.08567	0.9628	0.99792	1.0015	0.0022009	0.408	0.89816	0.96183	-0.056153	0.00014555	0.00068071	0.78904	-0.34184	0.12916	0.24579	0.92413	-0.11384	0.024315	0.060964	1.4516	0.53768	0.0064841	0.011839	1.5816	0.66136	1.5202e-06	5.1065e-06	1.5057	0.59045	3.3596e-07	1.4235e-06	1.4642	0.55015	2.1913e-07	1.0616e-06	2.7583	1.4638	4.1721e-09	2.5626e-08	1.689	0.75617	7.4233e-06	2.6706e-05	2.3837
NEG	448.991	1.45	0.22136	0.99684	0.93146	-0.10243	0.55728	0.99792	1.0349	0.049546	0.4859	0.94085	1.0316	0.044828	1.5687e-05	0.00011027	0.66736	-0.58346	3.6014e-07	1.6775e-05	0.69733	-0.52008	8.9375e-06	0.0002218	0.68362	-0.54873	0.014642	0.024764	0.82175	-0.28323	0.054205	0.073977	0.87734	-0.18879	0.051628	0.070539	0.88714	-0.17277	0.0016926	0.0029959	0.80486	-0.31319	0.21421	0.25095	0.93056	-0.10383	0.037156	0.051937	0.81893
NEG	332.194	6.05	0.22518	0.99684	1.2645	0.33851	0.082189	0.99792	1.467	0.55282	0.013419	0.28135	2.0035	1.0025	0.00018367	0.00082721	2.9737	1.5723	0.00025869	0.0018836	2.5318	1.3402	0.00021342	0.0021627	2.5496	1.3503	0.93104	0.94032	1.3143	0.39427	0.43756	0.48414	0.88644	-0.17391	3.5118e-05	9.7944e-05	3.6646	1.8737	0.0054717	0.0085632	1.8043	0.85145	0.51471	0.55193	1.0768	0.10681	0.0056247	0.0097988	1.9647
NEG	339.199	9.69	0.22528	0.99684	0.94264	-0.085214	0.69783	0.99792	0.98492	-0.021921	0.16497	0.64712	0.93682	-0.094152	0.10783	0.18012	0.92278	-0.11594	0.0036416	0.014711	0.87199	-0.19762	0.076819	0.15042	0.92369	-0.11453	0.19063	0.23786	1.0654	0.09137	0.10914	0.13896	1.0772	0.10727	0.040789	0.057142	1.1107	0.15148	0.031463	0.042605	1.1216	0.16556	0.06965	0.090486	1.138	0.18644	0.011403	0.018172	1.1309
NEG	217.107	2.84	0.22607	0.99684	0.89349	-0.16248	0.32897	0.99792	0.91473	-0.12859	0.35017	0.86472	0.91575	-0.12698	5.1521e-05	0.0002897	0.63264	-0.66055	0.00047673	0.0029131	0.70522	-0.50386	0.059023	0.12269	0.83218	-0.26504	0.0082144	0.014582	0.75	-0.41503	0.00079746	0.0015666	0.72118	-0.47157	0.01034	0.016697	0.7904	-0.33935	0.059539	0.07637	0.8325	-0.26448	0.0080091	0.012632	0.77883	-0.36062	0.032531	0.04605	0.80929
NEG	792.43	5.37	0.22685	0.99684	1.3211	0.40177	0.0011565	0.70312	1.443	0.52903	0.71422	0.98449	1.041	0.057982	0.014137	0.031485	0.7415	-0.43148	2.6039e-05	0.00026472	0.59221	-0.75582	0.01952	0.052398	0.74476	-0.42516	0.99179	0.99261	1.2503	0.32222	0.005827	0.009822	1.6029	0.68069	0.0023279	0.0043416	0.62097	-0.6874	0.094615	0.11752	0.82524	-0.27712	0.96849	0.97089	1.0737	0.10255	0.00059587	0.0013988	0.5533
NEG	398.232	8.72	0.22757	0.99684	0.94416	-0.082899	0.21752	0.99792	0.94405	-0.083071	0.21131	0.7284	1.0511	0.071928	0.36927	0.48161	0.95603	-0.064875	0.37072	0.51052	0.95814	-0.061695	0.64642	0.74648	0.97717	-0.033314	0.012489	0.02136	1.1233	0.1677	0.086308	0.11213	1.092	0.12691	0.023993	0.035237	1.1198	0.16323	0.0022957	0.0039317	1.2067	0.27108	0.0001521	0.00034898	1.2356	0.30524	0.00026568	0.00069627	1.1948
NEG	651.459	9.18	0.22779	0.99684	0.93466	-0.097487	0.1566	0.99792	0.92728	-0.10892	0.33758	0.85678	0.94983	-0.074256	0.0069731	0.016926	0.86295	-0.21265	0.41547	0.55335	0.95694	-0.063496	0.095462	0.1811	0.91306	-0.13121	0.25293	0.30603	1.0771	0.10712	0.19553	0.23517	1.1067	0.14629	0.055486	0.074968	1.1209	0.16462	0.62266	0.66534	1.0356	0.050535	0.41895	0.46061	1.0553	0.077603	0.44403	0.48512	1.0549
NEG	409.077	1.28	0.22798	0.99684	1.1002	0.13783	0.58772	0.99792	0.95806	-0.061809	0.98996	0.99734	0.99477	-0.0075711	1.0404e-06	1.4843e-05	0.55239	-0.85623	1.2972e-08	1.434e-06	0.51033	-0.97051	0.00053621	0.0043761	0.66982	-0.57815	0.57881	0.63581	1.2341	0.30345	0.44785	0.49284	1.1976	0.26016	0.092579	0.11875	0.87348	-0.19515	0.87273	0.88806	0.99301	-0.010116	0.0082398	0.012928	1.4335	0.51954	0.039558	0.054849	1.2969
NEG	449.991	1.45	0.22845	0.99684	0.92763	-0.10838	0.97316	0.99792	0.99972	-0.00041122	0.86932	0.99507	0.98698	-0.0189	1.1351e-05	8.4681e-05	0.68283	-0.5504	6.4031e-06	9.9823e-05	0.72914	-0.45573	0.00025325	0.0024636	0.73523	-0.44372	0.025813	0.04103	0.83099	-0.2671	0.10802	0.13769	0.89932	-0.1531	0.42467	0.46733	0.95325	-0.069074	0.075221	0.095379	0.88196	-0.18121	0.18676	0.22243	0.91963	-0.12087	0.020156	0.03	0.82099
NEG	193.037	2.79	0.22968	0.99684	0.93634	-0.094888	0.39365	0.99792	0.95588	-0.065101	0.032192	0.40777	0.88701	-0.17298	0.00045199	0.0017453	0.77476	-0.36819	0.0031209	0.012952	0.83627	-0.25796	0.98124	0.98855	1.0226	0.032255	1.5182e-06	6.0134e-06	1.4777	0.56333	1.162e-09	7.2458e-09	1.569	0.64983	0.024301	0.035645	1.2105	0.27563	0.00050749	0.0010328	1.3865	0.4714	1.6239e-05	4.7697e-05	1.3574	0.44089	0.018212	0.027578	1.3291
NEG	383.188	9.19	0.23013	0.99684	0.96934	-0.044923	0.57806	0.99792	0.98705	-0.018808	0.98728	0.99697	1.0021	0.0030847	0.48295	0.592	0.98275	-0.025098	0.050571	0.11964	0.95088	-0.072665	0.34933	0.48491	0.97795	-0.032174	0.00072561	0.0016523	1.115	0.15705	1.3019e-05	3.5337e-05	1.1554	0.20838	4.142e-06	1.4188e-05	1.1644	0.2196	1.9244e-07	9.3978e-07	1.1991	0.26199	1.1831e-07	5.4084e-07	1.204	0.26789	1.0218e-06	4.3903e-06	1.1728
NEG	435.139	3.32	0.23146	0.99684	0.90549	-0.14323	0.9666	0.99792	0.99952	-0.00069659	0.69718	0.98117	0.97432	-0.037537	8.2534e-05	0.00041969	0.6441	-0.63464	1.8798e-05	0.00022329	0.64318	-0.6367	0.00043323	0.0037363	0.67872	-0.55911	1.2718e-12	2.2414e-11	0.41071	-1.2838	1.7172e-13	2.2214e-12	0.40435	-1.3063	6.9488e-13	8.3661e-12	0.37857	-1.4014	1.8108e-06	7.0574e-06	0.54075	-0.88698	4.2066e-09	2.5705e-08	0.49964	-1.001	1.9835e-08	1.2181e-07	0.5168
NEG	245.048	3.28	0.23541	0.99684	0.83922	-0.25288	0.7108	0.99792	1.0542	0.076215	0.089111	0.5447	0.75378	-0.40779	0.019108	0.04062	0.67823	-0.56014	0.031084	0.083255	0.70937	-0.49538	0.049267	0.10717	1.3475	0.43024	0.0052738	0.0098661	1.5764	0.65661	0.0022243	0.004049	1.5591	0.64068	0.00044187	0.0009841	1.6044	0.68205	0.30221	0.3428	1.4166	0.50243	0.75634	0.78231	1.1264	0.17167	0.015322	0.023524	0.66271
NEG	164.042	2.19	0.23896	0.99684	1.0933	0.12869	0.47681	0.99792	1.0932	0.12859	0.95279	0.99507	0.99527	-0.0068385	0.010355	0.023938	0.76557	-0.38539	0.59077	0.70171	0.96673	-0.04881	0.085855	0.16441	0.84247	-0.2473	0.0021254	0.0042649	1.7519	0.80892	3.1269e-06	9.6506e-06	1.6379	0.71189	4.8979e-05	0.00013032	1.6246	0.70005	1.2832e-05	3.9403e-05	1.7844	0.83548	7.4876e-07	2.9852e-06	1.8327	0.87399	0.01848	0.027878	1.4409
NEG	367.263	8.61	0.2391	0.99684	0.96088	-0.057572	0.94404	0.99792	1.0028	0.0040034	0.41056	0.89816	1.0243	0.034671	0.85313	0.89664	0.99729	-0.0039214	0.70276	0.79175	0.98758	-0.018023	0.78333	0.8482	0.99093	-0.013149	0.0040758	0.0078051	1.1122	0.15342	0.0062258	0.010428	1.1259	0.17109	0.0010511	0.0021371	1.1302	0.17655	0.00015634	0.00035938	1.1803	0.23913	2.2446e-05	6.3623e-05	1.1923	0.25373	0.00015048	0.00041399	1.1683
NEG	377.069	5.34	0.24144	0.99684	1.1994	0.26227	0.22013	0.99792	1.3702	0.45438	0.15054	0.63865	1.4012	0.48671	0.013824	0.0309	0.78982	-0.3404	0.028461	0.078013	0.82654	-0.27484	0.014204	0.040833	0.74411	-0.42642	0.00010033	0.00027478	0.48935	-1.031	4.6183e-06	1.3598e-05	0.49997	-1.0001	6.4576e-07	2.533e-06	0.41732	-1.2608	5.4878e-06	1.8851e-05	0.46533	-1.1037	0.00089751	0.0017546	0.58949	-0.76246	3.0019e-06	1.189e-05	0.39749
NEG	317.053	0.59	0.24231	0.99684	0.86714	-0.20566	0.98626	0.99792	0.95346	-0.068752	0.72855	0.98449	0.96629	-0.049469	0.027815	0.055721	0.73086	-0.45233	0.95466	0.97016	1.0354	0.050168	0.0084565	0.028966	0.67275	-0.57185	1.7066e-09	1.3052e-08	0.27418	-1.8668	4.1659e-11	3.3548e-10	0.28321	-1.82	1.4206e-10	1.1145e-09	0.32794	-1.6085	1.7929e-08	1.0094e-07	0.36263	-1.4634	2.9564e-08	1.5496e-07	0.38357	-1.3824	4.5041e-09	3.2218e-08	0.35669
NEG	272.114	2.74	0.24234	0.99684	0.84839	-0.2372	0.24619	0.99792	0.8589	-0.21944	0.036048	0.41353	0.75695	-0.40174	0.0015939	0.0050474	0.62719	-0.67302	0.0017115	0.0081295	0.6539	-0.61287	0.44887	0.57455	0.89677	-0.15719	0.059507	0.085432	1.2857	0.36253	0.033382	0.047477	1.2602	0.33366	0.92188	0.93029	1.0259	0.036897	0.02481	0.034128	1.48	0.56561	0.018097	0.026482	1.331	0.41251	0.23409	0.27162	1.2927
NEG	390.789	0.31	0.24398	0.99684	0.82999	-0.26883	0.52343	0.99792	0.88312	-0.17931	0.11546	0.57839	0.75808	-0.39958	0.0214	0.044903	0.66621	-0.58596	0.063069	0.14255	0.73134	-0.45139	1.0187e-06	5.1427e-05	0.39801	-1.3291	0.0076663	0.013709	0.6182	-0.69386	0.0053341	0.0090844	0.62606	-0.67564	0.014624	0.022769	0.66178	-0.59558	0.00020355	0.000455	0.4852	-1.0434	0.0042841	0.0070973	0.59565	-0.74747	5.1826e-07	2.3864e-06	0.32956
NEG	228.159	6.33	0.24559	0.99684	1.1127	0.1541	0.34909	0.99792	1.0635	0.088783	0.10393	0.56418	1.2044	0.26834	0.42246	0.53568	0.89207	-0.16477	0.28784	0.43264	1.0811	0.11251	0.023699	0.059913	1.6157	0.69218	0.8093	0.83969	1.3148	0.39483	0.83094	0.85775	1.1066	0.1461	0.05186	0.070776	1.3901	0.47521	0.00080938	0.0015747	2.1554	1.108	0.06638	0.086793	1.5014	0.5863	0.00032745	0.00084181	2.0291
NEG	179.07	6.55	0.24669	0.99684	0.955	-0.06643	0.31321	0.99792	0.96155	-0.056571	0.6222	0.96494	1.0157	0.022527	0.71918	0.78928	1.0167	0.023853	0.9566	0.97016	1.0002	0.0002543	0.063523	0.12939	0.92501	-0.11247	0.036202	0.054753	1.0828	0.11478	0.034646	0.04916	1.0913	0.12599	0.0036047	0.006448	1.1314	0.17811	2.2604e-05	6.4523e-05	1.2129	0.27846	0.00016683	0.00037777	1.1606	0.21483	0.00027853	0.00072525	1.1541
NEG	316.121	5.79	0.24716	0.99684	0.87081	-0.19957	0.054131	0.99792	1.2351	0.30466	0.30581	0.84941	1.1554	0.20839	0.18597	0.28303	0.85425	-0.22727	0.19663	0.33482	0.84312	-0.2462	0.22203	0.34614	1.2419	0.31252	8.7214e-11	8.6017e-10	42.872	5.422	3.0616e-14	5.3184e-13	30.609	4.9359	1.2543e-11	1.1733e-10	19.255	4.2671	4.3856e-13	6.9258e-12	41.181	5.3639	1.2703e-12	1.5144e-11	29.352	4.8754	3.2911e-12	4.0837e-11	18.968
NEG	155.107	5.01	0.24742	0.99684	0.92419	-0.11373	0.64326	0.99792	0.96477	-0.051747	0.13104	0.60544	0.90007	-0.15189	0.003095	0.0088138	0.78751	-0.34463	0.026662	0.074953	0.8495	-0.23532	0.43627	0.56079	1.1193	0.16257	0.22081	0.27149	0.91903	-0.12182	0.84744	0.87256	1.0436	0.061506	0.2902	0.33417	0.93417	-0.098243	0.37545	0.42156	1.0948	0.13061	0.11052	0.13912	1.1029	0.1413	0.29709	0.33921	1.137
NEG	233.996	0.92	0.24852	0.99684	1.0907	0.1253	0.72112	0.99792	0.95035	-0.073476	0.54447	0.94448	0.94317	-0.084405	0.0058499	0.014944	0.72175	-0.47043	0.2543	0.39854	0.88125	-0.18238	0.12886	0.23009	0.8498	-0.2348	3.7044e-05	0.00011014	0.5968	-0.74468	6.242e-06	1.8072e-05	0.55753	-0.84288	1.1699e-08	6.5862e-08	0.39215	-1.3505	8.1109e-05	0.00019965	0.57795	-0.791	4.7556e-05	0.000122	0.5651	-0.82341	6.0238e-06	2.2063e-05	0.47845
NEG	550.966	1.98	0.24859	0.99684	0.93547	-0.096232	0.86094	0.99792	0.9892	-0.015671	0.89603	0.99507	1.0093	0.013397	0.5499	0.65237	0.97199	-0.040989	0.15837	0.28531	0.91953	-0.12104	0.77831	0.84502	0.9929	-0.010285	0.28329	0.33939	1.1119	0.15309	0.13276	0.16591	1.149	0.20036	0.14084	0.17405	1.1118	0.15294	0.52287	0.57023	1.0745	0.10369	0.0048783	0.0079892	1.2118	0.27711	0.16402	0.19689	1.1263
NEG	182.044	0.44	0.24889	0.99684	0.90498	-0.14404	0.37882	0.99792	0.92898	-0.10628	0.3191	0.85678	0.92323	-0.11523	2.3011e-07	4.909e-06	0.59273	-0.75454	3.8924e-07	1.6775e-05	0.58785	-0.76647	0.0011354	0.0068687	0.71352	-0.48697	7.0546e-12	9.9749e-11	0.37103	-1.4304	5.1637e-11	4.1309e-10	0.41048	-1.2846	7.4711e-16	1.7813e-14	0.24147	-2.0501	3.2744e-11	3.3459e-10	0.30798	-1.6991	9.4965e-13	1.1783e-11	0.32784	-1.6089	5.2437e-12	6.2514e-11	0.2713
NEG	291.053	2.21	0.24909	0.99684	0.81355	-0.29769	0.88957	0.99792	0.98256	-0.025388	0.28633	0.84725	0.86502	-0.2092	5.2397e-05	0.00029227	0.46271	-1.1118	0.027962	0.077277	0.69963	-0.51534	0.00023648	0.0023571	0.50993	-0.97164	2.757e-06	1.0252e-05	0.36639	-1.4486	1.5868e-06	5.2721e-06	0.37917	-1.3991	7.1818e-06	2.3211e-05	0.4354	-1.1996	3.7662e-05	0.00010087	0.46191	-1.1143	0.00030591	0.00065605	0.53188	-0.91084	0.00039108	0.00098458	0.53428
NEG	474.149	5.18	0.24911	0.99684	1.1304	0.17686	0.97592	0.99792	1.0045	0.0064563	0.19408	0.69866	1.2329	0.30203	0.52067	0.62749	1.1605	0.21473	0.22013	0.36395	0.96555	-0.050577	0.59531	0.70486	1.1565	0.20974	6.7169e-05	0.00018995	0.59826	-0.74117	3.0841e-06	9.5426e-06	0.58992	-0.7614	1.0528e-05	3.3165e-05	0.60804	-0.71775	0.00072175	0.0014294	0.68776	-0.54003	0.023765	0.03368	0.7993	-0.32319	0.00011867	0.00033955	0.62998
NEG	377.195	3.49	0.25348	0.99684	0.74015	-0.4341	0.95647	0.99792	0.91971	-0.12074	0.023499	0.34377	0.55519	-0.84896	0.28941	0.4018	0.73245	-0.4492	0.36416	0.5055	1.1741	0.23153	0.53274	0.65174	1.1777	0.23601	0.00055318	0.001306	3.249	1.7	4.2167e-05	0.00010486	2.4869	1.3144	0.10063	0.12813	2.0197	1.0141	0.023718	0.032849	2.2073	1.1423	0.046232	0.062257	1.8152	0.86012	0.32149	0.364	1.8325
NEG	262.857	10.17	0.25368	0.99684	0.93762	-0.092931	0.053162	0.99792	0.90484	-0.14427	0.74086	0.98449	1.0151	0.021669	0.66482	0.74646	0.97308	-0.039371	0.72718	0.80901	0.97702	-0.033541	0.41022	0.53927	0.95473	-0.066835	0.77612	0.81429	1.0152	0.021787	0.46916	0.51489	1.0413	0.058385	0.10273	0.13026	1.0961	0.13239	0.011823	0.017342	1.1588	0.21268	0.0026455	0.0045502	1.1933	0.25494	0.016964	0.02598	1.1317
NEG	197.807	9.98	0.25478	0.99684	0.97345	-0.038823	0.076192	0.99792	0.95869	-0.060869	0.96859	0.99507	0.99846	-0.0022273	0.43606	0.54709	0.97941	-0.030013	0.29648	0.44061	0.97537	-0.035975	0.12908	0.23016	0.96503	-0.051359	0.12078	0.15827	1.0426	0.060219	0.0084011	0.013585	1.0877	0.12127	0.001114	0.002239	1.0895	0.12365	2.7817e-07	1.3213e-06	1.1608	0.21513	1.1499e-06	4.3831e-06	1.1511	0.20307	1.3064e-05	4.5002e-05	1.1432
NEG	205.838	10.07	0.25498	0.99684	0.94119	-0.087444	0.26026	0.99792	0.94294	-0.084756	0.17772	0.66994	1.0717	0.09994	0.8074	0.86213	0.98919	-0.015682	0.35016	0.49169	0.95346	-0.068758	0.077151	0.15044	0.91297	-0.13136	0.60878	0.66333	1.027	0.038491	0.3006	0.34713	1.0748	0.104	0.77503	0.7981	1.0095	0.013587	0.096991	0.11998	1.0784	0.10893	0.28868	0.33147	1.0409	0.057889	0.095818	0.12124	1.0882
NEG	129.054	1.67	0.25624	0.99684	1.107	0.14667	0.19255	0.99792	1.1048	0.14377	0.71882	0.98449	1.0204	0.029176	0.19053	0.28819	0.87151	-0.19842	0.040404	0.10151	0.81397	-0.29695	0.41854	0.54666	1.1218	0.16579	0.28747	0.34317	1.2131	0.2787	0.012195	0.019036	1.3163	0.39644	0.43474	0.47754	1.1917	0.25306	0.022925	0.031895	1.2654	0.33959	0.00012484	0.00028971	1.4532	0.53925	0.38657	0.4285	1.2472
NEG	292.022	1.75	0.25725	0.99684	0.80599	-0.31116	0.78416	0.99792	0.93174	-0.10199	0.40157	0.89763	0.93486	-0.097184	0.43934	0.54963	1.1655	0.22098	0.60254	0.70764	0.89771	-0.15568	0.2193	0.34276	1.7791	0.83114	0.025551	0.040667	0.73999	-0.43442	3.7932e-05	9.5496e-05	0.45297	-1.1425	0.89684	0.9105	1.1471	0.19801	0.17452	0.20684	0.78611	-0.3472	0.75722	0.78231	1.0536	0.075348	0.073546	0.094992	0.75349
NEG	581.525	9.8	0.25771	0.99684	0.96319	-0.054106	0.56411	0.99792	0.98168	-0.026674	0.85097	0.99507	1.0032	0.0045987	0.43641	0.54709	1.0325	0.046182	0.43917	0.5736	0.97534	-0.036018	0.54088	0.658	0.98091	-0.027801	0.068612	0.096573	1.0679	0.094811	0.00035423	0.00074266	1.1435	0.19345	3.3718e-05	9.4472e-05	1.1494	0.20086	2.9036e-05	8.0612e-05	1.2056	0.26973	6.8237e-06	2.1721e-05	1.1956	0.25778	8.2442e-06	2.9142e-05	1.1806
NEG	610.087	0.51	0.2586	0.99684	1.2161	0.28231	0.073856	0.99792	1.2845	0.36119	0.25201	0.81285	0.85462	-0.22664	0.11162	0.18606	0.84981	-0.23479	0.03737	0.095504	0.74744	-0.41997	0.54187	0.658	1.1573	0.21071	0.67666	0.7288	1.1193	0.16266	0.33545	0.38265	1.2618	0.33546	0.20835	0.24645	0.85083	-0.23305	0.21089	0.24658	0.85583	-0.2246	0.91654	0.92414	1.017	0.02435	0.13672	0.16646	0.89714
NEG	138.054	0.43	0.25876	0.99684	0.91382	-0.13001	0.29432	0.99792	0.92247	-0.11643	0.39679	0.89763	0.94255	-0.085353	3.8457e-08	1.2639e-06	0.58181	-0.78138	6.3627e-07	2.2106e-05	0.59762	-0.74271	0.00060224	0.0045752	0.70227	-0.50991	4.3555e-13	9.808e-12	0.36151	-1.4679	7.4767e-12	6.8876e-11	0.38889	-1.3626	1.9196e-16	5.0744e-15	0.25016	-1.9991	1.0351e-11	1.1763e-10	0.31306	-1.6755	1.8722e-13	2.7102e-12	0.33459	-1.5795	4.5279e-12	5.5059e-11	0.27701
NEG	384.934	9.78	0.2597	0.99684	0.96461	-0.051978	0.72075	0.99792	1.0139	0.019981	0.35866	0.87449	0.97141	-0.041855	0.62429	0.71414	1.0378	0.053597	0.81528	0.874	1.0137	0.019685	0.54332	0.65844	0.98153	-0.026896	0.0022397	0.0044721	1.1227	0.16696	0.0037177	0.0065803	1.1138	0.15551	2.805e-05	8.0067e-05	1.1847	0.24447	8.1789e-07	3.4145e-06	1.2605	0.334	0.00010526	0.00025146	1.1821	0.24135	0.00098906	0.0021788	1.1792
NEG	352.835	0.35	0.26138	0.99684	0.878	-0.18771	0.9574	0.99792	0.99122	-0.012729	0.053837	0.48057	0.80157	-0.3191	0.8223	0.87263	1.0177	0.025251	0.19451	0.33236	0.88039	-0.18378	0.0049518	0.019752	0.7099	-0.49432	1.325e-05	4.3784e-05	0.56536	-0.82276	0.00028478	0.00061411	0.63878	-0.64661	5.4034e-05	0.00014253	0.59749	-0.74302	6.1677e-06	2.1008e-05	0.54533	-0.8748	4.1975e-05	0.00010995	0.58746	-0.76744	1.0381e-08	6.7867e-08	0.40617
NEG	256.063	2.52	0.26379	0.99684	0.92824	-0.10744	0.20302	0.99792	0.9216	-0.11778	0.13233	0.60544	0.90054	-0.15114	1.4847e-09	1.7172e-07	0.5708	-0.80895	0.0064923	0.023566	0.75887	-0.39808	0.061552	0.12707	0.87895	-0.18614	0.14908	0.19122	0.91102	-0.13445	0.009565	0.015204	0.81706	-0.29148	0.050301	0.068814	0.85637	-0.2237	0.037903	0.050541	0.84985	-0.23472	0.075926	0.0977	0.87851	-0.18687	0.028599	0.041205	0.82755
NEG	659.99	1.44	0.26395	0.99684	0.91541	-0.12751	0.70935	0.99792	1.0419	0.059234	0.95663	0.99507	1.0026	0.0037914	3.221e-07	5.946e-06	0.56912	-0.81319	0.00070443	0.003876	0.74075	-0.43293	0.00012161	0.0014937	0.6553	-0.60977	0.0067553	0.012279	0.73721	-0.43985	0.016921	0.02572	0.7962	-0.32879	0.011306	0.018185	0.79641	-0.32841	0.0035806	0.0058601	0.74797	-0.41894	0.058296	0.077052	0.85026	-0.23402	0.0037555	0.0068905	0.7162
NEG	560.974	0.84	0.26413	0.99684	0.88638	-0.17401	0.74464	0.99792	0.96117	-0.057139	0.17768	0.66994	1.1703	0.22682	0.05882	0.1074	0.81112	-0.30202	0.043689	0.10811	0.80895	-0.30587	0.00014057	0.0016595	0.62448	-0.67927	8.1509e-10	6.6077e-09	0.27477	-1.8637	2.4651e-12	2.4773e-11	0.2906	-1.7829	1.6795e-07	7.5361e-07	0.4414	-1.1798	1.7928e-12	2.4495e-11	0.25154	-1.9911	4.6861e-10	3.3918e-09	0.37972	-1.397	1.4493e-09	1.1444e-08	0.36433
NEG	283.081	3.06	0.26728	0.99684	0.99268	-0.010594	0.82103	0.99792	0.87096	-0.19932	0.29157	0.84725	1.0346	0.049008	0.61384	0.70618	0.78699	-0.34558	0.29052	0.43506	0.89847	-0.15445	0.13437	0.23887	1.1066	0.14619	3.1444e-08	1.8471e-07	0.044791	-4.4806	3.7673e-08	1.8107e-07	0.05609	-4.1561	3.9993e-08	2.0606e-07	0.070521	-3.8258	1.0854e-05	3.3756e-05	0.093695	-3.4159	5.0944e-06	1.6698e-05	0.086712	-3.5276	4.5902e-05	0.00014276	0.17319
NEG	130.058	1.67	0.26744	0.99684	1.1057	0.14497	0.20314	0.99792	1.104	0.1427	0.69938	0.98117	1.0235	0.033443	0.1602	0.24847	0.86165	-0.21483	0.031535	0.084188	0.8024	-0.3176	0.38648	0.51758	1.1299	0.17616	0.27287	0.32755	1.2162	0.28238	0.017759	0.026827	1.3084	0.38778	0.54675	0.58784	1.1694	0.2258	0.035168	0.047254	1.2513	0.32345	0.00019518	0.00043549	1.4531	0.53912	0.46054	0.50047	1.2336
NEG	431.208	4.94	0.26827	0.99684	0.85796	-0.22102	0.73471	0.99792	1.1347	0.18229	0.035623	0.41353	0.7292	-0.45562	0.00073018	0.0026505	0.55203	-0.85719	0.05225	0.12289	0.7639	-0.38854	0.19349	0.31252	0.86493	-0.20935	0.65491	0.70726	1.237	0.30683	0.31974	0.36587	1.1416	0.19106	0.00072595	0.0015379	0.56936	-0.81258	0.90962	0.91869	1.0545	0.076512	0.25299	0.29276	0.85678	-0.223	0.12167	0.15051	0.93086
NEG	484.982	0.92	0.26865	0.99684	1.0735	0.10237	0.29626	0.99792	0.9344	-0.09789	0.33682	0.85678	0.93893	-0.090915	0.53539	0.64015	0.95933	-0.059904	0.71245	0.79808	0.97376	-0.038362	0.59136	0.70088	0.96774	-0.047308	2.1326e-07	1.0542e-06	0.55241	-0.85618	1.4102e-07	5.8727e-07	0.58354	-0.77709	7.2134e-12	7.2492e-11	0.30381	-1.7187	1.048e-06	4.2763e-06	0.63174	-0.6626	3.2019e-09	2.0492e-08	0.46662	-1.0997	1.8882e-07	9.4879e-07	0.41236
NEG	243.061	0.34	0.26873	0.99684	0.88691	-0.17314	0.83425	0.99792	0.97042	-0.043319	0.5987	0.96494	0.94441	-0.082513	5.7585e-05	0.00031829	0.62414	-0.68007	0.0090121	0.030869	0.74612	-0.42251	0.00094931	0.0060432	0.6948	-0.52534	0.00059391	0.0013835	0.64781	-0.62636	0.06138	0.082472	0.82098	-0.28458	0.00029189	0.00067479	0.67637	-0.56412	0.68087	0.7212	0.95253	-0.070156	0.02717	0.038063	0.79245	-0.3356	0.024007	0.035018	0.78428
NEG	385.185	4.81	0.26952	0.99684	0.91032	-0.13555	0.69291	0.99792	0.96805	-0.046849	0.89668	0.99507	1.0002	0.00032864	7.652e-05	0.00039764	0.65188	-0.61733	0.0084788	0.0294	0.77816	-0.36187	0.0016969	0.008856	0.71138	-0.4913	0.0014068	0.0029392	1.7109	0.77472	0.085029	0.11118	1.3429	0.42535	3.7433e-09	2.2646e-08	2.9156	1.5438	9.2716e-08	4.6781e-07	2.3254	1.2175	5.1016e-08	2.5321e-07	2.6962	1.4309	5.6426e-12	6.5346e-11	2.929
NEG	298.068	0.4	0.26987	0.99684	0.91621	-0.12625	0.39056	0.99792	0.93632	-0.094924	1.9778e-05	0.0080168	0.68829	-0.53891	6.8447e-07	1.1039e-05	0.60983	-0.71351	0.0006869	0.0037967	0.72789	-0.45821	0.86886	0.91467	1.0364	0.05156	0.00519	0.0097242	1.4125	0.49821	0.011768	0.018417	1.4	0.48546	0.024876	0.036445	0.81182	-0.30077	0.51401	0.56208	1.0001	0.00016585	0.48173	0.5207	0.96766	-0.047432	0.031977	0.04532	0.82873
NEG	717.159	3.91	0.27	0.99684	1.1075	0.14728	0.98684	0.99792	1.0039	0.0056087	0.16803	0.65072	1.1495	0.201	0.027685	0.055553	0.81087	-0.30246	0.002063	0.0092359	0.73427	-0.44562	0.069243	0.13917	0.85609	-0.22417	4.2306e-07	1.9561e-06	0.42965	-1.2188	2.5064e-06	7.8957e-06	0.48569	-1.0419	0.00018147	0.0004458	0.65227	-0.61646	2.8311e-05	7.8779e-05	0.59802	-0.74174	3.4543e-05	9.2724e-05	0.64336	-0.63631	0.0078642	0.013136	0.76856
NEG	291.017	1.75	0.27083	0.99684	0.76673	-0.38321	0.8026	0.99792	0.89571	-0.15889	0.27231	0.83617	0.86959	-0.20159	0.68843	0.76521	1.1119	0.15308	0.63636	0.73978	0.87004	-0.20084	0.35346	0.48842	1.7214	0.78358	0.016081	0.026972	0.65904	-0.60157	2.1591e-05	5.6461e-05	0.34458	-1.5371	0.72812	0.75674	1.1506	0.20239	0.17357	0.20592	0.73789	-0.43853	0.55543	0.58987	0.95774	-0.062299	0.037159	0.051937	0.69578
NEG	374.244	6.66	0.27122	0.99684	0.92333	-0.11509	0.3266	0.99792	1.059	0.082638	0.45668	0.92167	1.2232	0.2907	0.14448	0.22906	1.1934	0.25502	0.18335	0.3176	1.1375	0.18593	0.73425	0.81021	1.0396	0.056066	0.09286	0.12505	1.2946	0.37252	0.0446	0.06184	1.3129	0.39273	0.67053	0.70533	1.3606	0.44425	0.15324	0.18413	1.2301	0.29879	0.085103	0.10893	1.306	0.38514	0.97236	0.97557	1.1839
NEG	522.013	4.13	0.27265	0.99684	1.0643	0.089916	0.69584	0.99792	1.0212	0.030294	0.048651	0.46218	1.1561	0.20931	0.00025812	0.0010936	1.2022	0.26572	0.002044	0.009212	1.2359	0.30551	0.043665	0.097068	1.095	0.13097	3.5536e-22	7.4098e-20	10.424	3.3818	1.4414e-24	3.5056e-22	11.644	3.5415	3.062e-34	3.7234e-31	14.451	3.8531	1.6678e-32	2.0281e-29	14.883	3.8956	1.089e-30	1.3242e-27	15.655	3.9686	6.0295e-31	7.3319e-28	15.893
NEG	527.284	3.86	0.27307	0.99684	1.3562	0.43956	0.14171	0.99792	1.4084	0.49403	0.76748	0.98548	0.94897	-0.075562	0.72818	0.797	1.0937	0.12921	0.18535	0.32015	0.83697	-0.25675	0.48406	0.60871	1.1528	0.20519	9.9112e-07	4.1559e-06	2.8699	1.521	4.2439e-05	0.00010532	2.7238	1.4456	0.8957	0.9105	1.2816	0.35797	0.017459	0.02483	0.68209	-0.55196	0.001956	0.0035132	0.6112	-0.71027	0.00054449	0.0013008	0.54564
NEG	444.169	2.79	0.27369	0.99684	0.9009	-0.15056	0.74905	0.99792	1.0236	0.03364	0.26054	0.82326	0.90281	-0.14751	1.9166e-06	2.2849e-05	0.53505	-0.90226	1.1503e-05	0.00015204	0.60598	-0.72265	2.5477e-05	0.00045559	0.56725	-0.81795	1.3383e-06	5.3885e-06	0.49997	-1.0001	7.3968e-07	2.6611e-06	0.49947	-1.0015	2.9128e-05	8.2951e-05	0.54847	-0.86652	0.00079502	0.0015543	0.69828	-0.51812	5.024e-05	0.00012834	0.6452	-0.63218	0.00048648	0.0011975	0.63585
NEG	230.996	0.92	0.27384	0.99684	1.0792	0.11	0.81244	0.99792	0.96941	-0.044822	0.43557	0.91234	0.93165	-0.10213	0.0037352	0.01037	0.74845	-0.41802	0.069046	0.15183	0.84759	-0.23856	0.12456	0.22407	0.86773	-0.20468	4.5037e-07	2.0591e-06	0.51582	-0.95506	1.0783e-07	4.6008e-07	0.5237	-0.93319	1.2045e-11	1.1354e-10	0.32467	-1.623	3.0727e-06	1.1322e-05	0.55074	-0.86055	2.0612e-09	1.3476e-08	0.43908	-1.1874	7.9492e-08	4.2583e-07	0.41525
NEG	127.075	2.86	0.27402	0.99684	0.91751	-0.1242	0.47581	0.99792	1.0474	0.066764	0.041836	0.43263	0.84853	-0.23697	0.17046	0.26304	0.89511	-0.15986	0.89291	0.92564	0.98503	-0.021755	0.0017442	0.0090637	1.6199	0.69587	0.089551	0.12113	1.3028	0.38166	0.002857	0.0051165	1.366	0.44998	0.64578	0.68225	1.0902	0.12466	0.10978	0.13512	1.4315	0.51757	0.039261	0.053643	1.233	0.30221	0.38582	0.42806	1.2811
NEG	210.076	3.82	0.2761	0.99684	1.1147	0.15661	0.9278	0.99792	1.0492	0.069355	0.66132	0.97104	1.016	0.02295	0.29959	0.41117	0.80922	-0.30539	0.3803	0.52195	0.85339	-0.22873	0.86601	0.91412	1.1812	0.24031	0.47049	0.52778	1.212	0.27733	0.29595	0.34241	1.1894	0.25018	0.092491	0.11875	0.74303	-0.42851	0.15075	0.18186	1.3556	0.43895	0.30759	0.35054	1.1373	0.1856	0.67707	0.71037	1.0864
NEG	552.273	7.45	0.27699	0.99684	0.8832	-0.17919	0.032598	0.99792	1.4497	0.53572	0.55611	0.95005	0.93649	-0.094659	0.19693	0.29454	0.7164	-0.48116	0.01718	0.052041	0.58198	-0.78095	0.053205	0.1141	0.80626	-0.31069	0.048713	0.07154	1.6479	0.72062	0.00037914	0.00078407	1.9937	0.99546	0.29423	0.33816	1.3999	0.48534	0.054627	0.070517	0.61141	-0.70978	0.11695	0.14646	0.72571	-0.46254	0.035691	0.050232	0.635
NEG	204.065	3.46	0.2789	0.99684	1.0827	0.11468	0.93993	0.99792	1.0158	0.022569	0.88186	0.99507	0.96865	-0.04596	0.87458	0.90946	0.99502	-0.007205	0.082925	0.1774	1.3064	0.3856	0.97603	0.98494	1.1137	0.15537	0.00056057	0.0013185	1.6713	0.74093	0.019444	0.02919	1.3544	0.43771	0.0067971	0.011432	1.4361	0.52219	0.053377	0.069049	1.2868	0.36381	0.0085458	0.013374	1.3303	0.41177	0.52434	0.56424	0.99708
NEG	364.046	1.37	0.2796	0.99684	1.0961	0.13239	0.75474	0.99792	1.0215	0.030682	0.7491	0.98449	0.9513	-0.072034	0.14066	0.22542	1.1908	0.25193	0.35577	0.49727	1.079	0.10968	0.036852	0.084666	1.2877	0.36484	0.0014721	0.0030652	1.7744	0.82732	5.3614e-08	2.4883e-07	2.009	1.0065	0.0013999	0.0027634	1.7355	0.79537	1.2188e-05	3.7519e-05	1.8069	0.85351	1.5108e-07	6.7789e-07	1.9911	0.99355	0.06509	0.085475	1.5896
NEG	443.166	2.79	0.28021	0.99684	0.90464	-0.14458	0.81513	0.99792	1.0143	0.020487	0.35902	0.87449	0.92045	-0.11959	2.8034e-06	2.9136e-05	0.5521	-0.857	2.0066e-05	0.0002265	0.61518	-0.70092	3.1865e-05	0.00053079	0.59365	-0.75232	3.8085e-07	1.802e-06	0.47932	-1.0609	1.0826e-06	3.7505e-06	0.52034	-0.94247	3.1395e-07	1.3348e-06	0.55932	-0.83826	0.00013618	0.00031663	0.66531	-0.5879	7.6976e-06	2.4124e-05	0.6266	-0.67439	0.00079087	0.0017776	0.64551
NEG	265.117	3.96	0.28072	0.99684	0.81949	-0.28721	0.36418	0.99792	1.0935	0.12895	0.1009	0.56002	1.19	0.25091	0.001311	0.0043438	0.53996	-0.88909	0.086664	0.18264	0.72085	-0.47224	0.0060188	0.022451	0.59397	-0.75155	1.3294e-14	5.5742e-13	0.10316	-3.277	3.3589e-14	5.6728e-13	0.11455	-3.1259	2.6874e-14	4.8775e-13	0.13575	-2.8809	7.9914e-09	4.8588e-08	0.25637	-1.9637	1.2861e-09	8.7056e-09	0.23625	-2.0816	5.3026e-08	2.9991e-07	0.30452
NEG	349.067	2.2	0.2818	0.99684	1.097	0.13355	0.45234	0.99792	1.1028	0.14123	0.91765	0.99507	0.98015	-0.028926	0.16305	0.25224	0.8343	-0.26136	0.75763	0.82701	1.0724	0.10088	0.15602	0.26721	0.84412	-0.24448	0.0010826	0.0023288	2.4477	1.2915	3.3027e-07	1.2709e-06	2.397	1.2612	9.0451e-08	4.2964e-07	2.349	1.232	4.3232e-07	1.9689e-06	2.3954	1.2603	1.4338e-08	7.9975e-08	2.5147	1.3304	0.050155	0.067466	1.7706
NEG	362.16	5.24	0.28187	0.99684	0.82894	-0.27065	0.21266	0.99792	0.79087	-0.33848	0.81078	0.99507	0.99097	-0.013093	0.0057409	0.014759	0.61069	-0.71149	0.05724	0.13208	0.72219	-0.46955	0.24898	0.37657	0.85472	-0.22647	0.65033	0.70293	1.0664	0.092816	0.13798	0.1719	1.1533	0.20571	0.4813	0.52584	1.0594	0.083273	0.11831	0.14416	1.2683	0.34285	0.31982	0.36167	1.1119	0.15305	0.10007	0.12583	1.2794
NEG	176.099	3.48	0.28233	0.99684	0.79567	-0.32975	0.78641	0.99792	1.0319	0.045285	0.97115	0.99507	1.1342	0.18163	0.063691	0.11525	0.73108	-0.4519	0.38457	0.52581	0.84033	-0.25096	0.22994	0.35484	0.80675	-0.3098	0.031461	0.048549	0.65633	-0.6075	0.013485	0.020916	0.63788	-0.64865	0.17355	0.20957	0.76625	-0.38412	0.53923	0.58545	1.0817	0.11324	0.54832	0.58385	0.85601	-0.2243	0.3801	0.42211	1.0829
NEG	284.084	3.06	0.2841	0.99684	0.97105	-0.042381	0.84959	0.99792	0.85292	-0.22952	0.29499	0.84941	1.0174	0.02495	0.63929	0.72788	0.75684	-0.40194	0.31654	0.46097	0.86524	-0.20883	0.13891	0.24481	1.0856	0.11843	6.5175e-08	3.6024e-07	0.041347	-4.5961	4.8736e-08	2.297e-07	0.050095	-4.3192	1.1295e-07	5.2425e-07	0.066883	-3.9022	1.1725e-05	3.6279e-05	0.082388	-3.6014	6.8416e-06	2.1722e-05	0.077424	-3.6911	5.0517e-05	0.00015671	0.16193
NEG	202.017	0.83	0.28497	0.99684	0.90745	-0.14012	0.033041	0.99792	0.78145	-0.35578	1.7706e-05	0.0080168	0.57504	-0.79827	9.7934e-09	6.2407e-07	0.33753	-1.5669	9.7956e-10	2.3823e-07	0.34346	-1.5418	1.7857e-13	2.1072e-10	0.21634	-2.2086	0.19037	0.23786	0.8835	-0.1787	0.29563	0.34237	1.1628	0.21762	0.054863	0.074374	0.82047	-0.28548	0.018401	0.025988	0.74672	-0.42136	0.36515	0.40773	0.96691	-0.04855	0.075473	0.097117	0.82061
NEG	209.081	2.67	0.28734	0.99684	0.89542	-0.15937	0.71236	0.99792	1.0512	0.071982	0.033507	0.41183	0.79611	-0.32896	4.6132e-05	0.00026713	0.59595	-0.74675	0.00018536	0.0014357	0.62682	-0.67388	0.45697	0.58186	1.0107	0.01542	0.00010753	0.00029121	0.58113	-0.78307	4.6941e-06	1.3754e-05	0.57188	-0.80621	3.0913e-08	1.6344e-07	0.43336	-1.2063	6.9502e-07	2.9864e-06	0.48476	-1.0446	1.1729e-06	4.4571e-06	0.50573	-0.98356	8.4346e-06	2.9729e-05	0.49417
NEG	279.157	5.8	0.28926	0.99684	0.92865	-0.1068	0.38417	0.99792	0.94062	-0.088314	0.44345	0.91477	1.0648	0.090535	0.00032202	0.001314	0.73649	-0.44126	0.39111	0.53019	0.98284	-0.024965	0.51447	0.63967	0.98996	-0.014561	0.00031109	0.00076732	1.5863	0.66564	0.23118	0.2748	1.1746	0.2322	0.011792	0.018917	1.5584	0.64009	0.35457	0.39921	1.0793	0.11015	0.33917	0.38084	0.93621	-0.095092	0.53851	0.57796	1.0552
NEG	194.07	2.36	0.2898	0.99684	0.92461	-0.11308	0.76383	0.99792	0.98115	-0.027458	0.3775	0.87986	0.94203	-0.086148	6.0987e-07	1.0445e-05	0.62665	-0.67427	0.00063473	0.0036407	0.76411	-0.38816	0.00074661	0.0052197	0.72116	-0.47161	2.0173e-06	7.7628e-06	0.5989	-0.73962	4.9179e-08	2.309e-07	0.62339	-0.68179	1.5263e-06	5.6584e-06	0.55182	-0.85774	2.1972e-06	8.3756e-06	0.63206	-0.66186	5.2542e-06	1.7051e-05	0.64827	-0.62534	2.947e-05	9.659e-05	0.62715
NEG	411.125	1.85	0.28996	0.99684	0.82534	-0.27695	0.20676	0.99792	0.84324	-0.24598	0.0195	0.32449	0.6789	-0.55873	0.096839	0.16469	0.75729	-0.40108	0.017204	0.052041	0.68134	-0.55356	0.2884	0.42355	0.91856	-0.12256	1.0477e-07	5.588e-07	4.0352	2.0126	5.6561e-10	3.7584e-09	4.3331	2.1154	0.00028612	0.00066272	2.1705	1.1181	1.1437e-06	4.6206e-06	2.5915	1.3738	4.7072e-05	0.00012108	2.2885	1.1944	0.0076884	0.012895	2.2005
NEG	231.998	0.92	0.2904	0.99684	1.0745	0.1037	0.8499	0.99792	0.97264	-0.040027	0.43768	0.91234	0.93125	-0.10276	0.0050647	0.013273	0.75403	-0.40731	0.17063	0.30114	0.88052	-0.18357	0.13779	0.24354	0.87165	-0.19818	0.0001141	0.00030695	0.65765	-0.60461	6.9765e-05	0.000167	0.6528	-0.61529	9.1623e-08	4.3352e-07	0.47866	-1.0629	0.00012767	0.00030087	0.63328	-0.65909	1.043e-06	4.0263e-06	0.5505	-0.86119	6.2364e-07	2.8093e-06	0.48347
NEG	462.966	1.45	0.29108	0.99684	0.91376	-0.13011	0.98226	0.99792	1.0011	0.0015467	0.33866	0.85678	1.0804	0.11158	1.9749e-07	4.4472e-06	0.57574	-0.79652	0.00010198	0.00086115	0.70667	-0.50089	4.4975e-06	0.00014646	0.57543	-0.79729	0.80702	0.83875	1.0743	0.10337	0.40323	0.44984	1.0812	0.11267	0.1306	0.16255	1.1861	0.24623	0.85523	0.87392	1.0025	0.0035977	0.3133	0.35572	1.1627	0.21744	0.23683	0.27447	0.90244
NEG	278.901	9.93	0.29164	0.99684	0.94502	-0.081589	0.25777	0.99792	0.94279	-0.084997	0.81699	0.99507	1.009	0.01299	0.71506	0.78689	0.98536	-0.021275	0.29189	0.43551	0.94647	-0.079373	0.8486	0.89965	0.99111	-0.012889	0.29639	0.35233	1.0678	0.094649	0.097221	0.12484	1.0914	0.12623	0.017695	0.026897	1.1308	0.17729	0.0028617	0.0048331	1.1771	0.23519	0.0058521	0.0094254	1.1561	0.20932	0.024017	0.035018	1.1104
NEG	260.015	0.41	0.2922	0.99684	0.92588	-0.1111	0.47899	0.99792	0.94609	-0.079954	3.6818e-05	0.0091628	0.73374	-0.44666	0.0022537	0.006834	0.77747	-0.36314	0.14363	0.26664	0.89936	-0.15302	0.64169	0.74314	0.96792	-0.047033	7.5093e-06	2.5868e-05	1.5702	0.65092	0.00055575	0.0011263	1.5071	0.5918	0.548	0.58867	1.1109	0.15178	0.52086	0.56855	1.1031	0.14152	0.37326	0.41538	1.1519	0.20408	0.12813	0.15753	0.89158
NEG	278.147	7.62	0.29237	0.99684	1.0417	0.05893	0.21526	0.99792	1.0571	0.080068	0.82281	0.99507	1.0067	0.0095951	0.079557	0.139	1.0847	0.11729	0.34	0.48131	1.0628	0.087859	0.61477	0.7195	1.0254	0.036137	0.0013973	0.0029245	1.1639	0.21895	0.020612	0.030715	1.1409	0.19017	0.0012868	0.0025609	1.1724	0.22943	4.3383e-05	0.00011369	1.253	0.32535	2.7366e-06	9.5624e-06	1.2828	0.35928	0.00012342	0.00034976	1.2132
NEG	307.15	0.31	0.2924	0.99684	0.81626	-0.2929	0.70276	0.99792	0.91264	-0.13188	0.457	0.92167	1.0437	0.061762	0.14169	0.2261	0.75402	-0.40732	0.53787	0.6547	0.96288	-0.054572	0.0031297	0.013495	0.55554	-0.84804	0.0044192	0.0084097	0.55805	-0.84154	0.44268	0.48803	0.92106	-0.11863	0.12702	0.15825	1.2519	0.32413	0.00021925	0.0004865	2.361	1.2394	0.0014739	0.0027362	1.9731	0.98047	0.0010641	0.0023147	2.0451
NEG	336.147	4.42	0.29242	0.99684	0.88182	-0.18144	0.37667	0.99792	1.0769	0.10686	0.94689	0.99507	1.0296	0.042093	0.56684	0.66391	1.0448	0.063231	0.032958	0.087125	1.2509	0.32296	0.0068222	0.024688	1.9873	0.99079	1.0993e-05	3.7236e-05	2.7107	1.4386	1.9504e-07	7.8017e-07	2.5554	1.3536	3.483e-12	3.8503e-11	3.8713	1.9528	6.3097e-07	2.7699e-06	3.0681	1.6173	1.0392e-08	5.9887e-08	2.7954	1.4831	1.0789e-08	6.9786e-08	3.7765
NEG	569.332	5.84	0.29351	0.99684	0.76263	-0.39094	0.11483	0.99792	1.6778	0.74661	0.30776	0.84941	1.1518	0.20394	0.00097951	0.0033934	0.46452	-1.1062	0.44379	0.57716	0.91225	-0.1325	0.077099	0.15044	0.68322	-0.54957	0.80068	0.83383	1.1906	0.25172	0.41211	0.45807	1.4928	0.57801	0.20543	0.24348	1.3321	0.41373	0.03742	0.050003	1.5753	0.65565	0.23294	0.27106	1.3091	0.38861	0.82518	0.84534	1.0498
NEG	222.04	0.56	0.29561	0.99684	0.91432	-0.12923	0.55577	0.99792	0.94201	-0.086178	0.069629	0.51315	0.83447	-0.26107	0.0002674	0.0011251	0.67013	-0.5775	0.00046971	0.0028847	0.68355	-0.54888	0.43143	0.55633	0.93333	-0.099535	3.8993e-09	2.8224e-08	0.40921	-1.2891	1.5724e-07	6.4162e-07	0.5142	-0.95959	3.6523e-09	2.2206e-08	0.42511	-1.2341	1.6544e-05	4.9307e-05	0.59556	-0.74769	5.2384e-06	1.7051e-05	0.60297	-0.72984	4.3465e-06	1.6726e-05	0.57505
NEG	203.128	5.03	0.30019	0.99684	0.90348	-0.14644	0.64855	0.99792	0.95584	-0.065153	0.60047	0.96494	0.97475	-0.0369	0.00028728	0.0011882	0.65544	-0.60945	0.06671	0.14776	0.84108	-0.24968	0.21535	0.33921	0.9031	-0.14704	9.8776e-07	4.1559e-06	0.4012	-1.3176	6.3306e-10	4.1387e-09	0.40584	-1.301	2.1851e-11	1.8979e-10	0.41786	-1.2589	7.0852e-06	2.3879e-05	0.57864	-0.78926	2.0875e-07	9.1639e-07	0.54082	-0.88677	1.0578e-06	4.529e-06	0.5479
NEG	217.862	10.15	0.30083	0.99684	1.0534	0.074993	0.56244	0.99792	0.97938	-0.03006	0.95052	0.99507	1.0012	0.0016987	0.61837	0.7096	0.98189	-0.026363	0.82416	0.87894	0.99142	-0.012428	0.78588	0.84994	0.9899	-0.014643	0.018185	0.030333	1.1048	0.14372	0.0054641	0.0092797	1.1654	0.22087	0.00012993	0.00032643	1.1816	0.2408	0.00033516	0.00070755	1.2495	0.3213	0.00011243	0.00026703	1.2104	0.27546	0.0015765	0.0032383	1.1428
NEG	344.856	9.9	0.30367	0.99684	1.047	0.066312	0.51046	0.99792	1.0274	0.039047	0.32816	0.85678	0.96385	-0.053116	0.98574	0.98981	1.0041	0.0059066	0.66296	0.75928	0.98466	-0.022296	0.4201	0.54693	0.96993	-0.044053	0.021038	0.034524	1.1162	0.15863	0.018331	0.027622	1.1329	0.18004	0.00081769	0.0017114	1.2184	0.28499	5.8799e-06	2.0141e-05	1.2797	0.35582	2.1614e-05	6.1519e-05	1.2542	0.32682	0.0010042	0.0022042	1.2159
NEG	235.169	7.59	0.30592	0.99684	1.0405	0.057209	0.63057	0.99792	0.98513	-0.021607	0.62508	0.96494	1.0227	0.032347	0.53881	0.64298	0.976	-0.035041	0.55014	0.66631	0.9805	-0.028405	0.96097	0.97681	1.0014	0.0019524	0.12729	0.1659	1.0908	0.12538	0.035609	0.050291	1.1083	0.14836	0.0031747	0.0057446	1.1257	0.17088	0.00035159	0.00073839	1.2156	0.28172	0.0003025	0.0006499	1.2137	0.27942	0.0019104	0.0037834	1.1419
NEG	243.122	5.05	0.30623	0.99684	0.8964	-0.15778	0.36491	0.99792	0.87852	-0.18685	0.66408	0.97175	0.9184	-0.12281	0.00019085	0.0008501	0.5736	-0.80187	0.049546	0.11744	0.76974	-0.37756	0.4146	0.54327	0.8984	-0.15457	3.3164e-05	0.00010032	2.3787	1.2502	7.7835e-06	2.2011e-05	2.111	1.078	1.243e-07	5.7253e-07	3.0236	1.5963	1.2407e-08	7.3238e-08	2.9886	1.5795	3.8531e-08	1.9686e-07	2.7873	1.4789	7.6149e-08	4.0972e-07	3.2877
NEG	558.135	1.76	0.30765	0.99684	1.0766	0.10647	0.67268	0.99792	0.96154	-0.05658	0.70267	0.98117	1.0303	0.043041	0.70804	0.78342	1.0463	0.065339	0.35819	0.49873	0.92101	-0.11872	0.024812	0.061827	0.81339	-0.29799	0.00071579	0.001633	1.4174	0.50324	5.0262e-05	0.00012273	1.4881	0.57346	2.1988e-05	6.5053e-05	1.5121	0.59657	2.5024e-05	7.0602e-05	1.5964	0.67479	1.5834e-08	8.7919e-08	1.7267	0.78805	8.1766e-09	5.4332e-08	1.737
NEG	195.81	9.98	0.3088	0.99684	0.97432	-0.037537	0.20918	0.99792	0.96884	-0.045668	0.76681	0.98548	1.0059	0.0084467	0.5115	0.61951	0.9825	-0.025477	0.42621	0.56174	0.98021	-0.028832	0.15316	0.26342	0.965	-0.051396	0.11606	0.15324	1.0461	0.065014	0.0044439	0.0077641	1.0897	0.12396	0.00027506	0.00064198	1.0992	0.13647	7.3651e-07	3.1535e-06	1.1671	0.22288	1.4651e-06	5.3661e-06	1.152	0.20417	2.9066e-05	9.5523e-05	1.1387
NEG	275.957	0.28	0.30939	0.99684	1.0624	0.087379	0.72341	0.99792	1.0163	0.023374	0.12702	0.60336	1.0918	0.12665	0.17953	0.27426	1.1167	0.15927	0.22017	0.36395	1.0704	0.09815	0.027699	0.067906	1.1323	0.1792	0.24826	0.30128	1.0882	0.122	0.28568	0.33148	1.0643	0.08997	0.69246	0.72526	0.99077	-0.013382	0.19549	0.22968	1.1043	0.14307	0.011488	0.017484	1.1739	0.23128	0.18923	0.22427	1.1154
NEG	477.175	4.49	0.30999	0.99684	1.1074	0.14721	0.1314	0.99792	1.2084	0.27313	0.15067	0.63865	1.1615	0.21594	0.070487	0.12568	0.84168	-0.24866	0.029174	0.079364	0.81207	-0.30032	0.28889	0.42365	0.92224	-0.11678	1.4217e-05	4.6473e-05	2.302	1.2029	1.5262e-08	7.8305e-08	2.4314	1.2818	3.129e-09	1.9412e-08	2.4492	1.2923	1.1614e-09	8.6117e-09	2.4899	1.3161	6.9961e-12	7.0894e-11	2.9219	1.5469	2.1694e-09	1.6284e-08	3.0849
NEG	210.112	5.49	0.31057	0.99684	0.92683	-0.10963	0.96241	0.99792	0.98614	-0.020136	0.077671	0.51887	0.88105	-0.1827	0.0002274	0.00097368	0.73582	-0.44257	2.0909e-06	4.1241e-05	0.68051	-0.5553	0.95762	0.97526	1.0597	0.083722	0.00017224	0.00044656	1.719	0.78155	1.1179e-07	4.7528e-07	1.8101	0.85608	0.00051704	0.0011267	1.4055	0.49113	7.6929e-07	3.2823e-06	2.5873	1.3714	1.8467e-08	1.0115e-07	1.8226	0.866	4.127e-06	1.5941e-05	2.3936
NEG	220.976	0.59	0.31106	0.99684	0.85522	-0.22563	0.5259	0.99792	1.042	0.059396	0.87044	0.99507	0.96345	-0.053715	0.0080909	0.019355	0.6448	-0.63309	0.57275	0.68641	0.90079	-0.15074	0.0080401	0.028014	0.63959	-0.64478	4.4957e-06	1.6121e-05	0.38167	-1.3896	2.1371e-07	8.4924e-07	0.35219	-1.5056	6.9449e-06	2.258e-05	0.47065	-1.0873	8.2783e-06	2.6844e-05	0.43981	-1.1851	7.0159e-06	2.2102e-05	0.44327	-1.1737	1.0629e-05	3.7033e-05	0.45669
NEG	260.989	1.6	0.3115	0.99684	0.90189	-0.14898	0.91033	0.99792	1.0063	0.0090931	0.37767	0.87986	0.92494	-0.11256	6.8104e-06	5.8352e-05	0.5546	-0.85048	0.004303	0.016934	0.72902	-0.45597	0.00060576	0.0045752	0.64828	-0.62531	0.00039959	0.00097375	0.57181	-0.80639	0.00027035	0.00058914	0.62207	-0.68486	0.0060927	0.010375	0.74473	-0.42522	0.22448	0.26047	0.87745	-0.18861	0.035422	0.048725	0.79988	-0.32215	0.34116	0.38305	0.90437
NEG	232.995	0.92	0.31166	0.99684	1.0699	0.097503	0.76041	0.99792	0.96503	-0.051347	0.44685	0.91477	0.93618	-0.095137	0.0017517	0.0054899	0.72721	-0.45955	0.043976	0.10811	0.83279	-0.26398	0.073674	0.14567	0.84249	-0.24727	3.462e-05	0.0001042	0.61615	-0.69864	6.1668e-08	2.8191e-07	0.50544	-0.98438	8.303e-08	3.975e-07	0.41105	-1.2826	7.089e-06	2.3879e-05	0.55063	-0.86086	4.6346e-05	0.00011965	0.57525	-0.79774	4.0483e-05	0.0001282	0.52386
NEG	215.091	2.35	0.31173	0.99684	0.91055	-0.1352	0.38255	0.99792	0.92292	-0.11573	0.43438	0.91234	0.92983	-0.10495	0.0012482	0.0041697	0.7231	-0.46773	0.0078468	0.027657	0.77979	-0.35885	0.24609	0.37359	0.90161	-0.14942	0.40875	0.47024	0.93074	-0.10355	0.17759	0.21638	0.88645	-0.17389	0.23298	0.27293	0.89802	-0.15519	0.54817	0.5941	1.1195	0.1629	0.6628	0.69341	0.9591	-0.060249	0.45719	0.49771	0.95411
NEG	631.125	2.36	0.31186	0.99684	0.94311	-0.084502	0.12872	0.99792	0.91494	-0.12826	0.78874	0.99507	1.025	0.035665	0.0039495	0.010792	0.81579	-0.29372	0.11312	0.22223	0.91038	-0.13546	0.0016343	0.008649	0.79581	-0.3295	4.4107e-09	3.1365e-08	0.58777	-0.76668	2.1729e-07	8.5787e-07	0.67661	-0.5636	1.0267e-06	3.9508e-06	0.59553	-0.74775	3.7669e-07	1.7483e-06	0.64774	-0.62651	0.00019852	0.00044131	0.71191	-0.49024	0.00021631	0.00057683	0.68771
NEG	493.979	1.56	0.31189	0.99684	0.89577	-0.15881	0.77303	0.99792	0.95929	-0.05996	0.98101	0.99507	0.98961	-0.015067	8.894e-07	1.3125e-05	0.52215	-0.93746	0.00039722	0.0025158	0.67486	-0.56734	0.00016823	0.0018661	0.61167	-0.70918	4.4788e-07	2.0591e-06	0.44733	-1.1606	1.1255e-05	3.1035e-05	0.5682	-0.81552	0.00031832	0.0007317	0.66915	-0.57959	0.00077711	0.0015272	0.67496	-0.56713	0.0014718	0.0027362	0.66381	-0.59116	0.002127	0.0041577	0.69941
NEG	284.266	9.19	0.31216	0.99684	0.94086	-0.087948	0.10245	0.99792	0.90888	-0.13784	0.80154	0.99507	0.98224	-0.025859	0.37037	0.48172	0.94579	-0.080402	0.22406	0.36929	0.93212	-0.10142	0.80094	0.86266	0.9836	-0.023856	0.20297	0.25159	1.0983	0.13528	0.24166	0.28557	1.0554	0.077758	0.013742	0.021673	1.1485	0.1998	0.0020327	0.0035411	1.2241	0.29177	0.14852	0.18041	1.1222	0.16633	0.0040309	0.0073487	1.1752
NEG	175.096	3.99	0.31225	0.99684	0.77812	-0.36193	0.88379	0.99792	0.94844	-0.076373	0.84293	0.99507	1.1875	0.24788	0.17198	0.26506	0.78996	-0.34015	0.42344	0.55967	0.83261	-0.26428	0.40341	0.53262	0.83165	-0.26595	0.00012792	0.00033889	0.39959	-1.3234	8.5493e-07	3.043e-06	0.34945	-1.5168	0.0042991	0.0075764	0.57656	-0.79446	0.39994	0.44536	0.83645	-0.25764	0.0076411	0.012083	0.5664	-0.82011	0.60154	0.63996	0.86467
NEG	124.99	0.34	0.31243	0.99684	0.8563	-0.22381	0.56311	0.99792	0.89151	-0.16567	0.00053358	0.072093	0.58843	-0.76506	0.3395	0.45201	0.90663	-0.14141	0.15602	0.28274	0.80276	-0.31697	0.12771	0.22871	1.2805	0.35675	0.63422	0.68796	1.0594	0.083252	0.99529	0.99611	1.0768	0.10672	0.00011841	0.00029934	0.50342	-0.99016	0.078889	0.099101	0.7897	-0.34062	0.010088	0.015567	0.68375	-0.54845	0.00084846	0.0018966	0.55686
NEG	571.015	1.86	0.31348	0.99684	0.87462	-0.19327	0.15067	0.99792	0.83034	-0.26823	0.22976	0.76121	0.85691	-0.22278	0.43558	0.54709	1.1287	0.17468	0.90124	0.92795	0.99741	-0.0037411	0.55543	0.67071	0.9502	-0.073693	2.4118e-06	9.2226e-06	0.37292	-1.423	3.3779e-10	2.3607e-09	0.26615	-1.9097	0.00033379	0.00076439	0.58794	-0.76625	0.0018025	0.0031674	0.62635	-0.67496	5.3396e-05	0.00013519	0.52719	-0.92361	1.0007e-06	4.3303e-06	0.42844
NEG	485.165	4.9	0.31418	0.99684	1.1385	0.18716	0.02899	0.99792	1.3763	0.46084	0.28949	0.84725	1.1754	0.2331	0.053695	0.099229	1.32	0.40057	0.0013649	0.006639	1.466	0.55191	0.47201	0.59602	1.2976	0.37581	0.69511	0.74406	1.115	0.15701	0.36615	0.41418	0.8872	-0.17267	0.0007677	0.0016151	0.61315	-0.70569	0.59991	0.64557	0.95036	-0.073454	0.78114	0.80429	1.0785	0.10906	0.094107	0.11926	0.81476
NEG	449.038	0.93	0.31427	0.99684	0.89149	-0.1657	0.52953	0.99792	0.93824	-0.091973	0.93894	0.99507	0.99539	-0.0066642	0.015373	0.033743	0.74848	-0.41797	0.028189	0.077726	0.78196	-0.35483	0.009914	0.031977	0.73128	-0.4515	2.7349e-11	2.9961e-10	0.24653	-2.0202	1.5253e-12	1.5456e-11	0.27222	-1.8772	5.371e-13	6.5311e-12	0.28906	-1.7905	2.0349e-10	1.7931e-09	0.38057	-1.3938	1.0026e-09	7.047e-09	0.40224	-1.3139	3.0532e-10	2.671e-09	0.3504
NEG	112.985	9.78	0.31535	0.99684	0.9739	-0.03816	0.15905	0.99792	0.96298	-0.054415	0.71037	0.98272	0.99072	-0.013456	0.90753	0.93443	1.0108	0.015452	0.83687	0.88799	0.99622	-0.0054586	0.49552	0.61991	0.98288	-0.024912	0.0024853	0.0049462	1.1002	0.1378	0.00047185	0.0009627	1.1178	0.16064	0.0011064	0.0022275	1.1033	0.14181	4.8609e-07	2.1782e-06	1.2338	0.30314	3.3773e-06	1.1634e-05	1.1627	0.21754	0.00016298	0.00044535	1.1325
NEG	467.193	5.8	0.31549	0.99684	0.90246	-0.14806	0.34335	0.99792	1.1099	0.15043	0.95898	0.99507	1.0048	0.0069339	0.01699	0.036762	0.77792	-0.36231	0.32697	0.47053	0.90568	-0.14292	0.36562	0.49987	0.9704	-0.043341	0.00050078	0.0011917	0.62759	-0.6721	0.00013921	0.0003182	0.65404	-0.61254	5.9369e-05	0.00015559	0.58295	-0.77855	0.00055136	0.0011119	0.63069	-0.66499	5.3731e-06	1.7377e-05	0.54992	-0.86271	4.0302e-06	1.5657e-05	0.46981
NEG	385.113	2.63	0.31609	0.99684	0.89642	-0.15775	0.95359	0.99792	1.0398	0.056343	0.76562	0.98548	0.96736	-0.047872	5.7446e-05	0.00031829	0.52732	-0.92326	0.0019165	0.0087942	0.63891	-0.64631	7.7937e-06	0.00020164	0.47231	-1.0822	8.7715e-11	8.6017e-10	0.2257	-2.1475	2.4051e-14	4.3651e-13	0.1819	-2.4588	3.8384e-10	2.8288e-09	0.31568	-1.6635	1.9143e-11	2.0783e-10	0.27701	-1.852	3.0695e-11	2.8064e-10	0.27533	-1.8608	2.1136e-10	1.918e-09	0.27763
NEG	218.12	4.78	0.31673	0.99684	0.87049	-0.20011	0.93209	0.99792	1.0734	0.10219	0.034235	0.41288	0.69542	-0.52404	0.85972	0.90019	0.98324	-0.024386	0.41224	0.55026	1.1878	0.24828	0.00086522	0.005718	2.1412	1.0984	6.9116e-12	9.8877e-11	5.4755	2.453	2.2975e-11	1.9674e-10	4.287	2.1	0.00079011	0.0016594	2.6664	1.4149	5.3197e-06	1.843e-05	4.4168	2.143	1.3184e-05	3.9684e-05	3.0016	1.5857	0.0014859	0.0030677	3.0227
NEG	305.106	3.51	0.31697	0.99684	1.1013	0.13916	0.18326	0.99792	1.1328	0.17987	0.1838	0.67726	1.1491	0.20053	0.0025814	0.0075637	0.67495	-0.56715	0.00047968	0.0029165	0.6451	-0.6324	0.0098063	0.031798	0.72781	-0.45837	7.0736e-06	2.4646e-05	0.50336	-0.99035	5.4917e-07	2.0611e-06	0.45808	-1.1263	1.5599e-05	4.778e-05	0.49993	-1.0002	7.6885e-05	0.00019041	0.585	-0.7735	0.0054849	0.0088575	0.71946	-0.47502	0.0060188	0.010367	0.70931
NEG	272.053	3.46	0.31731	0.99684	1.085	0.11773	0.40377	0.99792	0.9597	-0.059349	0.52343	0.94283	0.96719	-0.048133	0.12015	0.19796	1.1768	0.23482	0.016321	0.050116	1.2199	0.28679	0.61859	0.72262	1.1146	0.15649	2.4333e-06	9.2499e-06	1.5951	0.67363	2.1344e-05	5.6178e-05	1.4923	0.57757	3.4062e-06	1.1902e-05	1.615	0.69155	5.8153e-05	0.0001484	1.3903	0.47544	1.2503e-06	4.7215e-06	1.4627	0.5486	0.71823	0.74711	1.057
NEG	185.082	3.96	0.31816	0.99684	0.91267	-0.13184	0.68857	0.99792	1.0291	0.041444	0.093402	0.55396	0.85717	-0.22234	0.9233	0.94347	1.0276	0.039244	0.44259	0.57683	0.93163	-0.10218	0.012646	0.037782	1.3896	0.47472	0.0027146	0.0053761	1.4585	0.54453	0.00017681	0.00039827	1.4036	0.48914	0.013905	0.021846	1.3388	0.42096	0.00016358	0.0003739	1.8655	0.89956	0.00051364	0.0010604	1.4248	0.51076	0.0016789	0.0034083	1.5885
NEG	229.977	0.6	0.31853	0.99684	0.92905	-0.10618	0.14315	0.99792	0.89938	-0.153	0.30788	0.84941	0.93232	-0.10111	6.8494e-06	5.8352e-05	0.64065	-0.64239	1.7746e-05	0.00021579	0.66559	-0.58729	0.0025507	0.01166	0.73844	-0.43745	2.4828e-08	1.5012e-07	0.49055	-1.0275	7.7111e-09	4.2048e-08	0.4932	-1.0198	8.6374e-10	5.8676e-09	0.52018	-0.94293	9.577e-10	7.1887e-09	0.49475	-1.0152	1.3088e-06	4.8637e-06	0.61594	-0.69913	2.9412e-06	1.1688e-05	0.62462
NEG	293.175	6.84	0.31892	0.99684	0.97675	-0.033942	0.25487	0.99792	0.97187	-0.041172	0.91797	0.99507	0.9971	-0.004191	0.9594	0.96977	1.0021	0.0030334	0.49777	0.61781	0.98409	-0.023134	0.55081	0.66579	0.98665	-0.019391	0.005589	0.010376	1.086	0.11905	0.00013288	0.00030487	1.1203	0.16392	5.9034e-06	1.9507e-05	1.137	0.18527	5.4653e-07	2.4129e-06	1.1664	0.22204	1.2685e-06	4.7757e-06	1.1547	0.20756	7.7494e-06	2.7634e-05	1.1482
NEG	326.186	8.36	0.31918	0.99684	0.94243	-0.085536	0.78351	0.99792	1.0333	0.047244	0.2299	0.76121	0.93297	-0.1001	0.054207	0.099872	0.89237	-0.16428	0.063807	0.14289	0.90271	-0.14766	0.093341	0.17735	0.9099	-0.13622	0.11397	0.1508	1.1341	0.18158	0.27736	0.32337	1.0611	0.085571	0.037638	0.053094	1.1548	0.20763	0.039419	0.052316	1.1205	0.1642	0.12752	0.1579	1.1315	0.17825	0.035121	0.049503	1.1455
NEG	292.157	6.19	0.31953	0.99684	0.92327	-0.11518	0.014169	0.99792	1.2066	0.27101	0.7857	0.99507	0.97797	-0.032137	4.9178e-05	0.00028208	0.67821	-0.56021	0.061168	0.13903	0.85001	-0.23444	0.10027	0.18745	1.581	0.66088	0.00068213	0.0015621	1.7805	0.83232	0.00035693	0.00074482	1.4879	0.57333	0.37836	0.42326	1.3219	0.40259	0.0055677	0.0087023	2.1999	1.1374	8.847e-05	0.00021388	1.4823	0.56783	0.26015	0.29956	1.9264
NEG	276.024	1.89	0.31973	0.99684	0.78364	-0.35174	0.97352	0.99792	0.95857	-0.061046	0.72096	0.98449	0.9212	-0.11842	0.45526	0.56663	1.1324	0.17938	0.38988	0.52991	0.82833	-0.27172	0.69793	0.78351	1.2853	0.36211	0.0006499	0.0014939	0.45406	-1.139	3.2247e-08	1.5748e-07	0.24929	-2.0041	0.0089088	0.01462	0.58839	-0.76515	0.00097833	0.0018416	0.46973	-1.0901	0.0038329	0.0064022	0.55471	-0.85019	8.8009e-05	0.00025726	0.39153
NEG	215.001	1.76	0.31992	0.99684	1.0951	0.13104	0.099371	0.99792	1.2684	0.34303	0.13026	0.60544	1.1996	0.26261	0.051315	0.095557	0.8121	-0.30027	0.089812	0.18637	0.83834	-0.2544	0.59005	0.70047	1.018	0.025698	0.0067861	0.012316	0.72285	-0.46823	0.1343	0.16749	0.89934	-0.15306	0.0089627	0.014688	0.74213	-0.43026	9.8263e-05	0.00023802	0.59587	-0.74693	0.058861	0.077715	0.8227	-0.28156	0.057336	0.076448	0.89324
NEG	174.955	9.94	0.32091	0.99684	0.97193	-0.041081	0.17417	0.99792	0.96335	-0.053875	0.80644	0.99507	0.99248	-0.010888	0.56779	0.66391	0.98366	-0.023773	0.32111	0.46596	0.97245	-0.040301	0.36857	0.50132	0.97643	-0.034415	0.015523	0.026144	1.0801	0.1111	0.00031514	0.0006723	1.1211	0.16496	3.0597e-05	8.6727e-05	1.1187	0.16178	4.1167e-07	1.8819e-06	1.196	0.25824	4.5566e-06	1.5098e-05	1.1753	0.23309	3.3973e-05	0.00010871	1.152
NEG	171.005	0.34	0.32281	0.99684	0.83393	-0.262	0.80573	0.99792	0.93167	-0.10211	0.0045754	0.19821	0.63068	-0.66502	0.35099	0.46168	0.84603	-0.24122	0.05204	0.12264	0.72326	-0.46742	0.34864	0.48451	1.1929	0.2545	0.2438	0.29706	0.81633	-0.29277	0.96172	0.9697	0.98347	-0.024054	2.8879e-06	1.0268e-05	0.41089	-1.2832	0.072741	0.092579	0.77496	-0.36781	0.030667	0.042765	0.72117	-0.4716	0.0026667	0.0051065	0.6054
NEG	201.068	2.25	0.32333	0.99684	0.92566	-0.11144	0.63355	0.99792	0.96654	-0.049102	0.76646	0.98548	1.0464	0.065443	0.0013793	0.0045086	0.75093	-0.41326	0.28279	0.42805	0.92248	-0.11641	0.081283	0.15714	0.86718	-0.2056	0.48916	0.54671	1.0889	0.1229	0.34507	0.39252	1.1166	0.15907	0.0010762	0.0021811	1.3165	0.39675	1.2166e-05	3.7519e-05	1.5481	0.63054	0.00014343	0.00033033	1.3433	0.42583	0.0018418	0.0036898	1.3675
NEG	473.925	0.28	0.32364	0.99684	1.0835	0.11568	0.37511	0.99792	0.9224	-0.11653	0.40715	0.89816	0.92404	-0.11397	0.019925	0.04199	1.2455	0.31671	0.085376	0.18121	1.1807	0.23968	0.017334	0.048015	1.2722	0.34732	0.035589	0.054027	1.2152	0.28119	0.275	0.32123	1.0988	0.13588	0.54972	0.58947	0.96455	-0.052073	0.21745	0.25376	1.1806	0.23955	0.0033419	0.0056442	1.3653	0.44918	0.056237	0.075148	1.2313
NEG	351.25	9.19	0.32375	0.99684	0.95928	-0.059969	0.033995	0.99792	0.90998	-0.1361	0.51858	0.94283	0.97432	-0.037533	0.2582	0.36678	0.94874	-0.075908	0.16066	0.28814	0.93989	-0.089443	0.32449	0.45775	0.9605	-0.058141	0.28431	0.34028	1.0568	0.079726	0.010486	0.016582	1.1321	0.17903	0.0020456	0.0038866	1.1368	0.185	0.00030072	0.00064154	1.2487	0.32041	0.00021578	0.00047707	1.1822	0.24145	7.7858e-05	0.00023133	1.2302
NEG	249.006	0.4	0.32543	0.99684	0.91974	-0.12071	0.74318	0.99792	0.96775	-0.047301	0.0020019	0.13891	0.76122	-0.39362	0.40591	0.51684	0.943	-0.08467	0.95657	0.97016	1.0121	0.01738	0.0094081	0.031003	1.2835	0.36004	3.6535e-13	8.8853e-12	3.0202	1.5947	1.7055e-05	4.5681e-05	2.2088	1.1433	2.8964e-08	1.538e-07	2.3226	1.2157	0.0029143	0.0049151	1.4777	0.56338	0.0010039	0.0019377	1.6071	0.68446	0.69206	0.72422	1.2282
NEG	169.122	6.08	0.32603	0.99684	0.91129	-0.13401	0.73731	0.99792	0.96827	-0.046518	0.25489	0.8135	0.9076	-0.13987	0.14999	0.23625	0.867	-0.20589	0.63563	0.73964	1.0498	0.070095	0.0073873	0.026113	1.504	0.58883	0.71814	0.76344	0.98915	-0.015739	0.21862	0.26115	0.89392	-0.16178	0.0099094	0.016045	0.76668	-0.38331	0.4491	0.49646	0.94586	-0.080306	0.022154	0.031619	0.79713	-0.32711	0.14984	0.18093	0.87817
NEG	404.191	3.16	0.32719	0.99684	0.87992	-0.18455	0.58846	0.99792	1.0464	0.065486	0.0056631	0.19821	0.67165	-0.57423	1.2628e-05	9.1626e-05	0.44875	-1.156	4.106e-06	6.8396e-05	0.45119	-1.1482	0.31732	0.4513	0.97465	-0.037042	3.1119e-05	9.5076e-05	2.1114	1.0782	7.4357e-08	3.3365e-07	2.6769	1.4205	0.90072	0.91349	1.1758	0.2336	0.05693	0.073334	1.4403	0.52641	0.013131	0.019737	1.4478	0.53384	0.41028	0.45314	1.4718
NEG	205.107	3.13	0.32729	0.99684	0.77045	-0.37622	0.94655	0.99792	0.9921	-0.011437	0.92651	0.99507	1.2101	0.27514	0.20938	0.30898	0.80107	-0.31999	0.60166	0.70764	0.84612	-0.24107	0.35292	0.48822	0.78841	-0.34297	8.8492e-05	0.00024455	0.37835	-1.4022	1.5258e-06	5.1113e-06	0.33187	-1.5913	0.001815	0.0034757	0.50483	-0.98612	0.39586	0.44203	0.83863	-0.25389	0.010134	0.015599	0.5588	-0.83959	0.34797	0.38855	0.78843
NEG	423.164	5.68	0.32821	0.99684	0.86851	-0.20339	0.031187	0.99792	0.75176	-0.41166	0.64761	0.97104	0.94644	-0.079412	0.43463	0.54655	0.90404	-0.14554	0.056918	0.13158	0.77386	-0.36985	0.27829	0.41118	0.90078	-0.15075	5.8948e-10	4.9778e-09	0.2743	-1.8662	5.282e-12	5.0179e-11	0.24939	-2.0035	1.3276e-12	1.5375e-11	0.29338	-1.7692	3.5787e-08	1.9255e-07	0.37834	-1.4022	6.0428e-10	4.3224e-09	0.35492	-1.4944	5.2535e-05	0.00016214	0.54033
NEG	412.247	8.89	0.32948	0.99684	0.96307	-0.054284	0.57778	0.99792	0.9814	-0.027082	0.54054	0.94283	0.9774	-0.032977	0.49936	0.60724	1.0276	0.039235	0.74926	0.82452	0.99477	-0.0075665	0.62248	0.72532	0.98259	-0.025344	0.21407	0.26454	1.0597	0.08359	0.0083862	0.013579	1.1217	0.16571	0.0015649	0.0030594	1.1423	0.1919	0.0035459	0.005814	1.1833	0.24278	0.0076189	0.012063	1.1273	0.17285	0.0015983	0.0032664	1.1915
NEG	324.216	6.13	0.33191	0.99684	1.1098	0.1503	0.3898	0.99792	1.1266	0.17196	0.45231	0.91894	1.097	0.13354	0.016354	0.03564	0.74338	-0.42782	0.60193	0.70764	0.95921	-0.060088	0.11269	0.20606	0.86693	-0.206	4.1086e-13	9.4266e-12	0.22734	-2.1371	1.2802e-15	3.4595e-14	0.17551	-2.5104	1.1899e-11	1.1304e-10	0.25093	-1.9946	1.6763e-09	1.192e-08	0.29126	-1.7796	6.6039e-11	5.6552e-10	0.26404	-1.9212	7.7564e-10	6.3728e-09	0.25844
NEG	322.885	9.91	0.3335	0.99684	0.95262	-0.070028	0.14134	0.99792	0.92571	-0.11137	0.1674	0.65035	0.93292	-0.10018	0.6568	0.7424	0.97573	-0.035449	0.8677	0.91038	0.98935	-0.015445	0.68188	0.7706	0.97751	-0.032823	0.049029	0.071916	1.1042	0.14297	0.20372	0.24479	1.0711	0.099109	0.028315	0.040891	1.1068	0.14639	0.0041396	0.0066584	1.1644	0.2196	0.0023807	0.0041559	1.1713	0.22816	0.022022	0.03242	1.1182
NEG	127.869	10.12	0.33366	0.99684	0.96781	-0.047204	0.17752	0.99792	0.95227	-0.070555	0.50675	0.94283	1.0257	0.036637	0.26477	0.37437	0.95912	-0.06022	0.89911	0.9271	0.9974	-0.003761	0.51124	0.63696	0.9781	-0.031947	0.052959	0.077123	1.0806	0.11189	0.18267	0.22191	1.0769	0.1069	0.11722	0.1468	1.0595	0.083353	0.00066432	0.0013243	1.2087	0.27345	0.00011354	0.00026752	1.1685	0.2247	0.00057691	0.0013595	1.1913
NEG	209.028	0.33	0.33393	0.99684	0.87784	-0.18797	0.9021	0.99792	1.0012	0.0017638	0.0011695	0.09613	0.66017	-0.59909	0.12179	0.20014	0.83793	-0.25511	0.89466	0.92649	1.0038	0.0054742	0.53959	0.65746	1.1699	0.2264	3.2759e-05	9.9338e-05	2.382	1.2522	9.7027e-07	3.41e-06	2.5722	1.363	0.0096168	0.015636	1.607	0.68435	0.0045176	0.0072187	2.4995	1.3216	0.011584	0.017564	1.8776	0.90886	0.0030386	0.0057286	1.916
NEG	194.081	6.82	0.33395	0.99684	0.96602	-0.049878	0.75497	0.99792	0.99068	-0.013506	0.25839	0.82036	1.0357	0.050612	0.15823	0.24635	0.9496	-0.074605	0.32585	0.46993	0.96814	-0.046713	0.4951	0.61991	0.97699	-0.03358	0.56843	0.62667	1.0279	0.039715	0.14327	0.17795	1.0575	0.080687	7.7842e-05	0.0002014	1.1775	0.23573	0.011197	0.016482	1.1162	0.15856	0.010854	0.016643	1.1126	0.15392	0.008738	0.014359	1.1167
NEG	407.064	1.37	0.33436	0.99684	1.1339	0.18131	0.092985	0.99792	1.28	0.35614	0.81818	0.99507	0.94229	-0.085763	0.04409	0.084034	0.74374	-0.42714	0.0060858	0.022425	0.63896	-0.6462	0.12856	0.2299	0.79405	-0.3327	0.72491	0.76919	1.0228	0.032538	0.82022	0.85101	1.1403	0.18947	0.0038492	0.006833	0.62459	-0.67901	0.0015981	0.0028369	0.57948	-0.78716	0.58454	0.61701	0.94546	-0.080909	0.029787	0.042764	0.72308
NEG	384.16	8.8	0.33482	0.99684	0.96424	-0.052538	0.39559	0.99792	1.0303	0.043009	0.011568	0.26049	1.1173	0.16003	0.24677	0.35344	1.0628	0.087829	0.27115	0.41605	1.0434	0.061257	0.25189	0.37861	1.0416	0.058839	0.00018068	0.00046401	1.1719	0.22886	0.015046	0.023159	1.1135	0.15512	0.0035251	0.0063316	1.1373	0.18565	0.00015668	0.00035948	1.2087	0.27351	2.1225e-05	6.1015e-05	1.2619	0.33558	7.3547e-05	0.00021974	1.2034
NEG	187.006	2.66	0.3355	0.99684	1.0315	0.044715	0.7867	0.99792	0.95118	-0.072206	0.38767	0.88609	1.0363	0.051418	0.99641	0.99723	0.73187	-0.45034	0.62876	0.73235	0.78508	-0.3491	0.15537	0.26647	1.1453	0.19568	3.0733e-07	1.4889e-06	0.090051	-3.4731	9.0656e-07	3.2046e-06	0.11698	-3.0956	4.724e-07	1.9148e-06	0.12979	-2.9457	5.356e-05	0.00013828	0.1552	-2.6878	5.748e-05	0.00014412	0.16239	-2.6225	0.00073133	0.0016685	0.29668
NEG	277.143	7.62	0.33582	0.99684	0.97377	-0.038352	0.49784	0.99792	0.9808	-0.027974	0.6853	0.98117	0.98839	-0.016854	0.96614	0.97254	1.0025	0.0036413	0.42936	0.56321	0.97783	-0.032337	0.2991	0.43453	0.97209	-0.040834	0.028031	0.044096	1.0763	0.10613	0.00033055	0.00070147	1.126	0.1712	0.00016155	0.00040173	1.1238	0.16844	1.7202e-05	5.1018e-05	1.1774	0.23555	1.2954e-06	4.8462e-06	1.1875	0.24792	5.2876e-06	1.9723e-05	1.1696
NEG	481.982	1.13	0.33593	0.99684	0.90893	-0.13775	0.41978	0.99792	1.0898	0.12411	0.093568	0.55396	0.85405	-0.22761	0.00072649	0.0026505	0.66921	-0.57947	0.016042	0.049387	0.77282	-0.3718	0.0030511	0.01325	0.71664	-0.48068	0.00011603	0.00031079	0.63177	-0.66253	0.0058318	0.009822	0.71935	-0.47523	5.4523e-06	1.8315e-05	0.49819	-1.0052	9.0931e-10	6.8678e-09	0.32599	-1.6171	4.5302e-06	1.5051e-05	0.46232	-1.113	4.0249e-10	3.4711e-09	0.31653
NEG	294.178	6.84	0.33604	0.99684	0.9675	-0.047664	0.18672	0.99792	0.95381	-0.068229	0.54037	0.94283	0.9797	-0.029592	0.80476	0.86144	1.0114	0.016322	0.489	0.61209	0.97716	-0.033336	0.28926	0.42365	0.96452	-0.052117	0.042592	0.063471	1.0919	0.12683	0.17965	0.21845	1.0634	0.088629	0.01459	0.022745	1.1011	0.13899	0.0004527	0.00092987	1.145	0.19531	0.0006678	0.00134	1.127	0.1725	0.0016179	0.0032954	1.1359
NEG	276.053	1.1	0.33859	0.99684	1.1912	0.25238	0.12312	0.99792	1.2722	0.34736	0.50043	0.94283	0.90691	-0.14096	0.011354	0.02605	1.5188	0.6029	0.0015725	0.0075283	1.4642	0.55015	5.1527e-08	5.2214e-06	3.1084	1.6362	0.00058378	0.0013651	1.7842	0.83526	7.6052e-06	2.1607e-05	1.9954	0.99668	0.18968	0.22747	0.85145	-0.23201	0.00043393	0.00089434	2.6968	1.4312	0.00016217	0.00036858	1.9922	0.99433	0.039955	0.055336	2.7488
NEG	193.068	2.36	0.33999	0.99684	0.93186	-0.10182	0.80637	0.99792	0.98568	-0.020811	0.40093	0.89763	0.94392	-0.083271	8.917e-07	1.3125e-05	0.63824	-0.64784	0.0011738	0.0058772	0.77927	-0.35981	0.00059948	0.0045752	0.72436	-0.46521	1.5947e-06	6.2958e-06	0.60144	-0.73351	6.1624e-08	2.8191e-07	0.64137	-0.64077	3.6257e-06	1.2561e-05	0.57266	-0.80425	3.2167e-06	1.1782e-05	0.64529	-0.63197	3.3603e-06	1.1608e-05	0.64475	-0.63319	4.4749e-05	0.00013976	0.63785
NEG	300.127	4.22	0.34062	0.99684	0.87662	-0.18998	0.60641	0.99792	1.1438	0.19388	0.0061366	0.19821	0.62347	-0.68161	0.04669	0.088302	0.70511	-0.50407	0.53914	0.65559	0.91507	-0.12804	0.0022252	0.010488	2.2561	1.1738	2.6197e-05	8.1471e-05	2.483	1.3121	2.4453e-05	6.3131e-05	2.0204	1.0146	0.88843	0.90405	1.164	0.21911	0.0043767	0.0070119	2.6014	1.3793	0.041002	0.055833	1.6111	0.68803	0.20674	0.24266	1.9559
NEG	520.911	9.78	0.34143	0.99684	0.96882	-0.045693	0.11575	0.99792	0.94258	-0.085319	0.45117	0.91894	0.97644	-0.034393	0.64269	0.73038	0.9897	-0.014933	0.26453	0.41134	1.0313	0.044401	0.19694	0.3172	0.95843	-0.061251	0.058212	0.083968	1.0969	0.13344	0.1512	0.18647	1.0584	0.081841	0.00083046	0.0017351	1.1529	0.20532	4.4208e-06	1.5673e-05	1.2723	0.34746	0.016381	0.024322	1.1295	0.17571	0.0046118	0.0082227	1.129
NEG	235.925	10.15	0.34163	0.99684	1.0663	0.092624	0.066325	0.99792	1.1148	0.15673	0.10061	0.56002	1.1007	0.13837	0.28271	0.39487	1.0579	0.081254	0.27057	0.41605	1.0583	0.081753	0.28987	0.42365	1.0428	0.06049	1.2979e-05	4.3241e-05	1.2993	0.37769	0.0012538	0.0023897	1.2297	0.29831	0.0026615	0.0049026	1.178	0.23639	2.3009e-05	6.5371e-05	1.3556	0.43892	0.00041803	0.00087794	1.2562	0.3291	2.404e-05	7.9651e-05	1.278
NEG	243.999	2.25	0.34167	0.99684	1.0873	0.12077	0.67706	0.99792	1.0914	0.12622	0.74233	0.98449	1.0767	0.1066	0.038335	0.074347	0.75175	-0.41168	0.03057	0.082059	0.7441	-0.42643	0.078921	0.1533	0.78995	-0.34017	0.01887	0.031347	0.72176	-0.47041	0.013848	0.021396	0.70967	-0.49478	0.025099	0.036683	0.74386	-0.42691	0.0019516	0.0034096	0.60296	-0.72987	0.16236	0.19547	0.82471	-0.27804	0.05967	0.079127	0.83669
NEG	92.0579	2.19	0.34315	0.99684	1.0714	0.099528	0.70937	0.99792	1.0501	0.070544	0.6273	0.96494	0.94067	-0.08824	0.010247	0.023797	0.74525	-0.42421	0.32412	0.46865	0.91931	-0.12137	0.072742	0.14406	0.8227	-0.28155	0.0032269	0.006293	1.6959	0.76203	1.9899e-05	5.2602e-05	1.6498	0.72228	4.0014e-05	0.00010984	1.6179	0.69414	1.7695e-05	5.2354e-05	1.7629	0.81792	4.9371e-06	1.6226e-05	1.73	0.79075	0.11883	0.14759	1.369
NEG	460.121	1.65	0.34483	0.99684	1.0783	0.10869	0.27965	0.99792	1.2119	0.27729	0.28208	0.84725	1.1309	0.17743	0.027202	0.054855	0.74192	-0.43067	0.502	0.62093	0.92364	-0.1146	0.51846	0.64243	0.94967	-0.074504	0.42342	0.48346	1.2186	0.28525	0.30495	0.35149	1.233	0.30217	0.016031	0.024614	1.345	0.42764	0.24884	0.28682	1.1657	0.22122	0.035589	0.0489	1.345	0.42763	0.74545	0.77278	1.1862
NEG	195.05	0.32	0.34936	0.99684	0.92623	-0.11056	0.73924	0.99792	1.0185	0.02644	0.0093531	0.23695	0.80344	-0.31573	0.8425	0.88931	1.0054	0.0077465	0.12207	0.23432	1.1239	0.16851	0.0047491	0.019059	1.3085	0.38792	7.3562e-06	2.5412e-05	1.6699	0.73979	6.8612e-07	2.4905e-06	1.6887	0.75594	0.044401	0.061704	1.3253	0.40629	0.11826	0.14416	1.3607	0.44439	0.19497	0.23085	1.2022	0.26566	0.84431	0.86203	1.1256
NEG	412.766	0.3	0.34937	0.99684	1.184	0.24368	0.96005	0.99792	1.018	0.025701	0.094664	0.55396	1.2292	0.29771	0.016604	0.036055	0.74614	-0.42247	0.016876	0.05143	0.7659	-0.38477	4.4628e-07	2.7134e-05	0.49198	-1.0233	7.2923e-06	2.5335e-05	0.48786	-1.0355	0.0010842	0.0020828	0.62893	-0.66903	0.65123	0.68622	1.2311	0.29995	0.1174	0.14348	0.85081	-0.23309	0.85163	0.86732	1.0851	0.11785	0.0097756	0.015807	0.75176
NEG	216.092	0.45	0.34996	0.99684	0.92989	-0.10487	0.97632	0.99792	0.99385	-0.0088958	0.66003	0.97104	1.0244	0.034781	8.0582e-07	1.2562e-05	0.62801	-0.67114	8.501e-06	0.00012306	0.67335	-0.57057	4.9383e-06	0.00014646	0.62235	-0.68419	8.2082e-07	3.4899e-06	0.60404	-0.72729	4.214e-05	0.00010486	0.71237	-0.4893	2.1048e-09	1.3614e-08	0.5497	-0.86328	6.64e-05	0.00016821	0.71595	-0.48206	0.00091756	0.0017881	0.75929	-0.39728	8.5035e-06	2.9885e-05	0.65953
NEG	91.0545	2.19	0.35041	0.99684	1.0733	0.10212	0.61865	0.99792	1.064	0.089503	0.99991	0.99991	0.98564	-0.020872	0.023209	0.048326	0.76812	-0.38059	0.44638	0.57803	0.93809	-0.092206	0.11886	0.21566	0.84204	-0.24804	0.0029365	0.0057872	1.7459	0.80398	4.5703e-06	1.3489e-05	1.7117	0.77547	4.7693e-05	0.00012774	1.6522	0.72438	8.0199e-06	2.6216e-05	1.8238	0.86693	1.1805e-06	4.472e-06	1.891	0.91915	0.05787	0.077076	1.4686
NEG	181.018	0.66	0.35112	0.99684	1.069	0.096301	0.087997	0.99792	1.2019	0.26531	0.56833	0.95623	1.0484	0.068257	0.089982	0.15498	0.76119	-0.39368	0.52341	0.64095	0.88654	-0.17374	0.76586	0.83673	1.0375	0.053135	0.00054091	0.0012797	0.56228	-0.83064	0.00029778	0.00064089	0.56931	-0.81271	1.0444e-06	3.9923e-06	0.40963	-1.2876	0.037906	0.050541	0.71479	-0.48441	0.034087	0.047103	0.71004	-0.49403	0.011836	0.018715	0.68183
NEG	179.034	0.67	0.35164	0.99684	1.0659	0.092079	0.87157	0.99792	1.0116	0.016637	0.51282	0.94283	0.91592	-0.12671	0.061899	0.11251	0.80176	-0.31876	0.66312	0.75928	0.97617	-0.034799	0.16481	0.2787	0.85393	-0.22781	0.00064351	0.001483	1.8239	0.86706	1.4398e-08	7.4501e-08	2.0596	1.0423	3.3755e-07	1.4252e-06	1.8273	0.86973	9.153e-07	3.7986e-06	1.9785	0.98438	1.8451e-06	6.5991e-06	1.8502	0.88767	0.064665	0.0851	1.5166
NEG	356.097	2.56	0.353	0.99684	0.89966	-0.15254	0.73184	0.99792	1.0611	0.085551	0.29098	0.84725	1.1451	0.19552	0.068908	0.12322	0.80239	-0.31762	0.46275	0.59107	1.1522	0.20434	0.0016952	0.008856	0.61501	-0.70131	3.0842e-06	1.1365e-05	0.36092	-1.4703	5.4254e-07	2.0425e-06	0.36416	-1.4574	1.3154e-05	4.0803e-05	0.51035	-0.97043	0.00016568	0.00037798	0.55805	-0.84154	0.00041756	0.00087794	0.58223	-0.78034	0.00058905	0.0013855	0.59413
NEG	387.138	1.56	0.35467	0.99684	0.90424	-0.14523	0.82276	0.99792	1.0124	0.017812	0.91059	0.99507	1.0168	0.024069	0.00029697	0.0012219	0.63057	-0.66527	0.019536	0.057841	0.75949	-0.3969	0.0024184	0.011224	0.67659	-0.56364	9.6756e-12	1.2517e-10	0.3233	-1.629	7.4897e-10	4.8444e-09	0.36308	-1.4616	1.5638e-10	1.219e-09	0.34687	-1.5276	3.5704e-07	1.6635e-06	0.47124	-1.0855	9.4502e-07	3.7069e-06	0.50393	-0.98872	1.7131e-06	7.0378e-06	0.51968
NEG	569.997	1.09	0.35511	0.99684	0.92491	-0.11261	0.71396	0.99792	0.96783	-0.047172	0.17909	0.67008	0.89884	-0.15386	0.045554	0.086417	0.83625	-0.258	0.44354	0.57716	0.94375	-0.083522	0.9219	0.94922	0.99673	-0.0047184	4.8984e-09	3.443e-08	2.1421	1.099	5.9268e-06	1.7241e-05	1.6043	0.68199	0.82327	0.84624	1.2057	0.26986	0.024022	0.033194	1.3652	0.44911	0.013244	0.019882	1.3582	0.44166	0.92988	0.94071	1.1439
NEG	205.069	3.98	0.35514	0.99684	0.94977	-0.074348	0.085179	0.99792	0.89932	-0.15309	0.022288	0.34374	0.86033	-0.21704	6.6094e-11	8.037e-08	0.49705	-1.0085	3.5624e-07	1.6775e-05	0.54837	-0.86678	0.00015635	0.0017768	0.63579	-0.65338	0.0079443	0.014165	0.77894	-0.36042	0.068873	0.091286	0.88341	-0.17885	0.12187	0.15247	0.90605	-0.14233	0.026067	0.035776	0.85725	-0.22222	0.14992	0.18193	0.91235	-0.13235	0.44065	0.4823	0.97235
NEG	331.952	1.48	0.35649	0.99684	0.96454	-0.05209	0.45015	0.99792	0.97107	-0.042355	0.66881	0.97512	0.98415	-0.023043	0.037063	0.072226	0.9143	-0.12927	0.00051337	0.0030937	0.86114	-0.21568	7.2638e-06	0.00019202	0.79318	-0.33427	0.76016	0.79961	1.0136	0.019459	0.51253	0.55745	1.0245	0.03486	0.10204	0.12952	1.0715	0.099565	0.82517	0.85035	1.0067	0.0095725	0.47316	0.51372	1.0411	0.058132	0.08009	0.10273	0.90314
NEG	163.039	2.19	0.35666	0.99684	1.0694	0.096815	0.52421	0.99792	1.0767	0.10661	0.98877	0.99697	0.98573	-0.020733	0.013702	0.030799	0.76348	-0.38933	0.41483	0.5531	0.93239	-0.101	0.098971	0.18572	0.84138	-0.24917	0.0030519	0.0059856	1.7282	0.78928	6.9504e-06	2.0028e-05	1.6516	0.72388	3.5714e-05	9.9151e-05	1.6422	0.71562	7.6339e-06	2.5294e-05	1.7911	0.84085	1.3119e-06	4.8637e-06	1.8329	0.87412	0.013318	0.020683	1.463
NEG	258.991	1.6	0.35761	0.99684	0.9065	-0.14162	0.85506	0.99792	1.0128	0.018298	0.3391	0.85678	0.91247	-0.13216	7.8495e-06	6.4493e-05	0.54611	-0.87274	0.005426	0.020178	0.73227	-0.44955	0.00055292	0.0044341	0.62832	-0.67043	0.0019333	0.0039116	0.56006	-0.83635	0.00069719	0.001382	0.62179	-0.68551	0.0046743	0.0081784	0.73247	-0.44915	0.20525	0.24022	0.8707	-0.19975	0.074646	0.096256	0.82834	-0.2717	0.26638	0.30588	0.88977
NEG	202.071	0.48	0.35788	0.99684	0.93356	-0.099186	0.26663	0.99792	1.0654	0.091383	0.42967	0.91234	0.94915	-0.075287	2.7712e-05	0.00017643	0.69367	-0.52767	0.00059319	0.0034236	0.77015	-0.3768	0.191	0.30927	0.91059	-0.13512	0.10746	0.14297	1.1475	0.19849	0.011503	0.018071	1.194	0.25584	0.16342	0.19932	1.1458	0.19639	0.00018339	0.00041451	1.4296	0.51566	4.2593e-05	0.00011091	1.3806	0.4653	0.0011057	0.0023886	1.377
NEG	101.023	0.36	0.35877	0.99684	0.9377	-0.092801	0.79735	0.99792	0.98345	-0.02407	0.37789	0.87986	0.94421	-0.082825	0.0033517	0.0094564	0.79319	-0.33427	0.10122	0.20564	0.89436	-0.16106	0.23285	0.35776	0.92488	-0.11266	1.5605e-09	1.2164e-08	2.2936	1.1976	7.4364e-09	4.0733e-08	2.1224	1.0857	1.742e-15	3.9968e-14	2.4315	1.2818	1.9834e-16	5.8826e-15	3.7942	1.9238	2.2336e-14	4.6036e-13	3.2531	1.7018	1.1862e-16	4.2423e-15	3.6054
NEG	542.011	1.92	0.35908	0.99684	0.92448	-0.11329	0.55428	0.99792	0.94593	-0.080188	0.97661	0.99507	0.99535	-0.0067253	0.00139	0.0045314	0.7266	-0.46076	0.015527	0.047922	0.80728	-0.30886	0.0070353	0.025087	0.76334	-0.3896	1.7449e-08	1.0994e-07	0.33894	-1.5609	2.1453e-09	1.2914e-08	0.39282	-1.3481	3.9987e-11	3.3078e-10	0.4155	-1.2671	3.8407e-09	2.458e-08	0.48168	-1.0539	1.3685e-08	7.7044e-08	0.51556	-0.95579	5.9817e-09	4.1564e-08	0.4791
NEG	167.02	0.35	0.36042	0.99684	1.0514	0.072305	0.40125	0.99792	0.90989	-0.13624	0.48152	0.93834	1.0438	0.061861	9.5181e-05	0.00047049	0.52149	-0.9393	0.0017889	0.0084089	0.6225	-0.68384	0.014152	0.04078	0.68044	-0.55547	0.3887	0.44886	0.89443	-0.16097	0.25532	0.30026	0.84473	-0.24343	1.8597e-05	5.6113e-05	0.51332	-0.96208	0.00082621	0.0016049	0.57299	-0.80343	0.0001037	0.00024868	0.53865	-0.89259	1.2567e-06	5.3061e-06	0.43295
NEG	171.065	2.86	0.36164	0.99684	0.9361	-0.09527	0.35006	0.99792	1.0708	0.098667	0.019747	0.32449	0.83264	-0.26423	0.2789	0.39089	0.92649	-0.11015	0.87341	0.91207	0.9808	-0.027972	0.0013533	0.0078365	1.6399	0.7136	0.047734	0.070357	1.3568	0.44019	0.0002768	0.00059998	1.4299	0.51589	0.28533	0.32887	1.1427	0.19247	0.03113	0.042248	1.5341	0.61743	0.014137	0.021093	1.2723	0.34741	0.23174	0.26941	1.3264
NEG	192.065	2.36	0.36167	0.99684	0.93927	-0.090382	0.81847	0.99792	0.98857	-0.016578	0.37051	0.87852	0.94387	-0.083343	1.0497e-06	1.4843e-05	0.65919	-0.60124	0.00081868	0.0043781	0.78758	-0.3445	0.00056733	0.0044412	0.73773	-0.43883	2.4342e-06	9.2499e-06	0.62964	-0.66741	1.6572e-07	6.7396e-07	0.67478	-0.5675	7.2152e-06	2.3211e-05	0.60742	-0.71923	8.841e-06	2.8441e-05	0.68084	-0.5546	4.3372e-06	1.4489e-05	0.67097	-0.57567	8.7523e-05	0.00025645	0.67184
NEG	275.02	1.89	0.36181	0.99684	0.82324	-0.28062	0.97692	0.99792	0.97765	-0.032609	0.70779	0.98117	0.92724	-0.10899	0.65863	0.7424	1.0805	0.11173	0.27491	0.41997	0.82278	-0.28142	0.72412	0.80144	1.2182	0.28475	0.00029575	0.00073393	0.46505	-1.1046	6.6842e-09	3.7114e-08	0.268	-1.8997	0.0053383	0.0091557	0.60568	-0.72337	0.00035044	0.00073726	0.48696	-1.0381	0.0016135	0.0029593	0.55773	-0.84237	5.214e-05	0.00016133	0.42035
NEG	189.003	2.65	0.36407	0.99684	1.0195	0.027793	0.83562	0.99792	0.93886	-0.091023	0.40538	0.89816	1.0288	0.040926	0.96387	0.97186	0.70409	-0.50617	0.65764	0.75514	0.75299	-0.4093	0.16111	0.27439	1.1398	0.18882	1.9654e-07	9.795e-07	0.072929	-3.7774	6.2334e-07	2.29e-06	0.097558	-3.3576	4.1353e-07	1.7046e-06	0.11421	-3.1302	4.0041e-05	0.00010649	0.13185	-2.9231	2.8108e-05	7.6981e-05	0.13305	-2.9099	0.00049557	0.0012174	0.27349
NEG	202.115	3.13	0.36538	0.99684	0.94115	-0.087509	0.52704	0.99792	1.0324	0.045989	0.38282	0.88164	0.9491	-0.075362	0.28284	0.39487	1.1137	0.1553	0.00091794	0.0048113	1.292	0.36963	0.00052211	0.004319	1.7323	0.79266	3.8847e-07	1.8284e-06	3.0759	1.621	8.9271e-16	2.5245e-14	3.3808	1.7574	1.8758e-20	1.1405e-18	3.8061	1.9283	9.9044e-17	3.1694e-15	4.5379	2.182	4.805e-17	1.8259e-15	4.1351	2.0479	7.5222e-18	3.6588e-16	4.8293
NEG	408.086	1.76	0.3657	0.99684	0.93625	-0.095037	0.095424	0.99792	0.88686	-0.17322	0.16429	0.64712	0.90479	-0.14435	0.15547	0.243	0.9006	-0.15105	0.76449	0.83225	0.97639	-0.034474	0.019304	0.052163	0.84036	-0.25092	0.79104	0.8278	1.0019	0.0027324	0.37316	0.42171	1.0725	0.10104	0.67608	0.71056	0.99132	-0.01258	0.20051	0.23535	1.0916	0.12638	0.080753	0.10369	1.1761	0.23407	0.96647	0.97126	1.042
NEG	543.019	1.91	0.36619	0.99684	0.87311	-0.19577	0.83892	0.99792	0.95379	-0.06825	0.64889	0.97104	0.94171	-0.086642	0.38696	0.49688	1.155	0.20792	0.23708	0.38235	0.86903	-0.20252	0.64454	0.74573	1.1733	0.23057	0.00077267	0.0017285	0.59175	-0.75693	5.4369e-08	2.5043e-07	0.38513	-1.3766	0.0049587	0.0085772	0.6769	-0.56299	9.8589e-05	0.00023834	0.5507	-0.86065	0.0031832	0.005391	0.66756	-0.58303	0.00012463	0.00035081	0.52598
NEG	436.143	3.32	0.36629	0.99684	0.92359	-0.11467	0.9368	0.99792	0.98426	-0.022886	0.68289	0.98093	0.9681	-0.046765	0.00039712	0.001573	0.67833	-0.55995	6.2604e-05	0.00055567	0.66552	-0.58745	0.0015792	0.0085758	0.72615	-0.46166	9.4963e-11	9.238e-10	0.4665	-1.1001	2.5822e-10	1.858e-09	0.47339	-1.0789	8.7212e-10	5.8917e-09	0.48413	-1.0465	2.182e-05	6.2874e-05	0.61693	-0.69683	1.2703e-07	5.7853e-07	0.55638	-0.84586	5.5817e-07	2.5419e-06	0.56474
NEG	356.188	8.18	0.36645	0.99684	0.95454	-0.067121	0.40011	0.99792	0.96	-0.058894	0.53741	0.94283	1.0267	0.038021	0.56589	0.66357	0.96972	-0.04436	0.57295	0.68641	0.9707	-0.042906	0.35895	0.49264	0.95557	-0.065571	0.54337	0.60286	1.0346	0.049041	0.058049	0.078605	1.1215	0.16544	0.0025336	0.0046848	1.1815	0.24062	0.0045731	0.0072977	1.229	0.29754	0.016345	0.024298	1.1763	0.23427	0.0099162	0.015992	1.1775
NEG	74.0242	2.36	0.36803	0.99684	0.93584	-0.09567	0.72263	0.99792	0.97943	-0.029989	0.41915	0.9005	0.94634	-0.079564	8.9584e-07	1.3125e-05	0.64462	-0.63347	0.0023941	0.01036	0.79259	-0.33536	0.00089872	0.0058441	0.7338	-0.44654	1.8832e-05	6.0581e-05	0.65999	-0.59949	1.049e-06	3.6656e-06	0.68546	-0.54485	1.0119e-05	3.1959e-05	0.60735	-0.7194	1.6975e-05	5.0467e-05	0.68122	-0.55382	2.4443e-05	6.8191e-05	0.68421	-0.5475	0.00012536	0.00035124	0.67039
NEG	415.196	5.69	0.36903	0.99684	0.86105	-0.21584	0.73619	0.99792	0.95757	-0.062546	0.15929	0.64489	0.81579	-0.29373	0.10047	0.16969	0.78415	-0.3508	0.35277	0.4942	0.88687	-0.1732	0.87976	0.92065	1.0321	0.04552	4.1741e-06	1.5017e-05	3.2388	1.6955	8.4983e-09	4.5725e-08	3.5978	1.8471	9.3253e-08	4.3952e-07	2.3568	1.2368	5.9105e-09	3.6669e-08	3.8064	1.9284	4.9218e-09	2.9628e-08	3.1527	1.6566	4.7665e-08	2.7212e-07	3.0004
NEG	399.235	8.72	0.36904	0.99684	0.94883	-0.075778	0.34585	0.99792	0.94743	-0.07791	0.86911	0.99507	0.98989	-0.014663	0.87962	0.91109	1.0078	0.011234	0.88151	0.91774	0.98913	-0.015772	0.91957	0.94922	0.99113	-0.012851	0.0048936	0.0092257	1.1692	0.22551	0.01306	0.020283	1.1761	0.234	0.00061173	0.0013143	1.2325	0.30164	0.0029948	0.0050162	1.2129	0.27845	0.0017566	0.0032024	1.2278	0.29607	0.0065325	0.011141	1.1799
NEG	351.056	0.35	0.37087	0.99684	0.87901	-0.18604	0.81765	0.99792	0.99904	-0.0013913	0.0026032	0.15074	0.64495	-0.63275	0.14051	0.22542	1.221	0.28805	0.038262	0.096929	1.2393	0.30956	0.0016029	0.008649	1.5703	0.65104	0.454	0.51211	0.94008	-0.089144	0.44718	0.49255	0.95974	-0.059292	2.6822e-07	1.1607e-06	0.37052	-1.4324	0.00073803	0.0014569	0.5691	-0.81324	0.00047305	0.00098163	0.58336	-0.77754	1.3593e-06	5.7194e-06	0.36882
NEG	338.039	4.55	0.37131	0.99684	0.79294	-0.33471	0.98281	0.99792	1.0458	0.064567	0.76578	0.98548	1.0504	0.070932	0.14933	0.23552	0.53039	-0.91487	0.030407	0.081802	0.55535	-0.84854	0.1396	0.24531	0.59782	-0.74222	0.22701	0.27884	1.3008	0.37935	0.070945	0.093669	1.2684	0.34303	0.00019293	0.00047109	2.2715	1.1836	0.0057102	0.0089021	1.774	0.82703	0.00047922	0.00099273	2.3123	1.2094	8.5834e-05	0.00025211	2.7339
NEG	325.183	8.36	0.37237	0.99684	0.9542	-0.06763	0.81601	0.99792	1.0279	0.03964	0.29194	0.84725	0.94798	-0.07707	0.062684	0.11377	0.90845	-0.13851	0.0042955	0.016934	0.87289	-0.19612	0.058052	0.12108	0.90901	-0.13763	0.13356	0.17259	1.1236	0.16814	0.12368	0.15569	1.0864	0.1195	0.020927	0.031324	1.1519	0.20404	0.036298	0.048664	1.1132	0.15473	0.050525	0.067515	1.1453	0.19578	0.0034559	0.0063769	1.167
NEG	188.009	2.65	0.37255	0.99684	1.0097	0.013892	0.8479	0.99792	0.93245	-0.10091	0.41141	0.89816	1.0227	0.032356	0.93894	0.95544	0.69755	-0.51962	0.65018	0.74869	0.75348	-0.40836	0.15735	0.26873	1.1401	0.18912	2.8633e-07	1.3983e-06	0.076605	-3.7064	5.9784e-07	2.2232e-06	0.097643	-3.3563	4.9349e-07	1.9937e-06	0.11568	-3.1117	4.0024e-05	0.00010649	0.13181	-2.9234	4.0489e-05	0.00010657	0.13775	-2.8598	0.00055929	0.0013257	0.27742
NEG	289.003	1.09	0.37267	0.99684	0.89239	-0.16425	0.74037	0.99792	0.92457	-0.11314	0.085902	0.53819	0.80151	-0.3192	0.00045352	0.0017453	0.61081	-0.71121	0.049125	0.11667	0.79322	-0.33421	0.88485	0.92517	0.99634	-0.0052928	0.051785	0.075595	0.77794	-0.36226	0.00038939	0.0008039	0.61792	-0.69451	0.00037405	0.00084544	0.56825	-0.81539	0.0021039	0.0036548	0.64597	-0.63046	0.017712	0.02598	0.73039	-0.45325	0.0021549	0.0041994	0.62314
NEG	115.075	2.86	0.37324	0.99684	1.0861	0.11917	0.65746	0.99792	0.93784	-0.092581	0.49144	0.94283	1.0971	0.13368	0.00033061	0.0013446	0.59073	-0.75943	5.8432e-05	0.00052245	0.57123	-0.80785	0.21442	0.33817	0.89585	-0.15868	0.0020471	0.0041351	2.1742	1.1205	3.24e-05	8.2595e-05	2.3671	1.2431	7.3998e-08	3.5849e-07	2.7643	1.4669	3.6821e-06	1.3286e-05	2.1608	1.1116	7.0158e-08	3.3067e-07	2.6186	1.3888	2.5025e-08	1.5065e-07	2.6981
NEG	233.153	7.36	0.37396	0.99684	0.96536	-0.050866	0.21016	0.99792	0.95201	-0.070957	0.72412	0.98449	0.98502	-0.021773	0.30893	0.4204	0.95926	-0.059999	0.4982	0.61781	0.97423	-0.037663	0.1389	0.24481	0.9412	-0.087424	0.68507	0.73525	1.0214	0.030565	0.10486	0.13408	1.0741	0.10307	0.082711	0.10722	1.0775	0.10773	0.0061042	0.0094677	1.1217	0.16575	0.016402	0.024323	1.1077	0.14761	0.00042554	0.0010669	1.1389
NEG	194.048	0.46	0.37489	0.99684	0.90261	-0.14783	0.69528	0.99792	1.0465	0.065632	0.14115	0.62953	0.85197	-0.23112	0.00018444	0.00082759	0.61847	-0.69322	0.013668	0.043508	0.75464	-0.40613	0.82854	0.883	1.0915	0.12633	0.09327	0.12546	1.266	0.34028	0.50003	0.54484	1.1154	0.15762	0.1601	0.19586	0.88899	-0.16975	0.21837	0.25459	1.2396	0.3099	0.67892	0.70864	1.145	0.1954	0.98023	0.98185	1.1014
NEG	295.129	2.77	0.37533	0.99684	0.89319	-0.16295	0.78271	0.99792	1.0242	0.034535	0.45902	0.92167	1.0467	0.065843	0.005485	0.014191	0.63458	-0.65611	0.2344	0.37853	0.84263	-0.24703	0.0014472	0.0080355	0.56946	-0.81233	1.073e-15	5.4365e-14	0.046576	-4.4243	3.5568e-15	8.5345e-14	0.047131	-4.4072	7.8277e-17	2.4406e-15	0.088514	-3.498	1.3555e-14	2.6585e-13	0.13398	-2.8999	1.1089e-13	1.6856e-12	0.12516	-2.9981	1.8395e-14	3.667e-13	0.15114
NEG	588.895	9.78	0.37632	0.99684	0.96016	-0.058655	0.72477	0.99792	0.98491	-0.021936	0.30409	0.84941	0.95475	-0.066805	0.70603	0.78252	0.98997	-0.014547	0.1223	0.23432	0.9289	-0.1064	0.083717	0.16082	0.92814	-0.10758	0.46276	0.52055	1.0284	0.040407	0.0057658	0.0097377	1.1478	0.19884	0.27342	0.31604	1.0499	0.070315	0.0033857	0.005608	1.204	0.26783	0.017258	0.025406	1.1537	0.20627	0.0024853	0.0047742	1.1671
NEG	266.135	4.09	0.37744	0.99684	0.92988	-0.10489	0.37459	0.99792	0.93612	-0.09523	0.41434	0.89972	0.94179	-0.086529	4.0648e-05	0.00023872	0.6516	-0.61793	9.9515e-05	0.00084623	0.68228	-0.55156	0.0052533	0.020373	0.74392	-0.42678	3.7225e-09	2.7105e-08	0.39537	-1.3387	2.5065e-10	1.8142e-09	0.39442	-1.3422	1.649e-11	1.4816e-10	0.40221	-1.314	7.0199e-10	5.437e-09	0.38774	-1.3669	1.0776e-09	7.4735e-09	0.48607	-1.0408	2.1532e-10	1.9395e-09	0.48382
NEG	204.065	3.98	0.37895	0.99684	0.95666	-0.063922	0.082444	0.99792	0.90478	-0.14435	0.01712	0.30615	0.86294	-0.21267	1.556e-10	9.4604e-08	0.51889	-0.94651	2.191e-07	1.4022e-05	0.55463	-0.85041	0.00017188	0.0018661	0.65033	-0.62076	0.0061954	0.011329	0.77905	-0.36021	0.091323	0.11794	0.90046	-0.15126	0.13558	0.16771	0.91605	-0.1265	0.029491	0.040203	0.87056	-0.19998	0.17258	0.20695	0.92364	-0.1146	0.48428	0.52485	0.97989
NEG	215.001	1.45	0.37981	0.99684	0.9203	-0.11983	0.52664	0.99792	1.0491	0.069121	0.82358	0.99507	1.0233	0.033219	7.0953e-08	2.1044e-06	0.52555	-0.9281	9.3233e-06	0.00012883	0.61976	-0.69021	0.00038724	0.0033635	0.57138	-0.80747	0.0037248	0.007178	0.73345	-0.44722	0.00026659	0.0005832	0.68743	-0.54072	0.045554	0.063163	0.83317	-0.26332	0.0040826	0.0065754	0.74636	-0.42206	0.064081	0.084059	0.83401	-0.26187	0.031392	0.044699	0.77731
NEG	332.152	6.27	0.38053	0.99684	0.91569	-0.12707	0.46745	0.99792	0.93838	-0.091756	0.034294	0.41288	0.78467	-0.34984	0.0028779	0.0082732	0.68399	-0.54795	0.15669	0.28354	0.87531	-0.19213	0.032365	0.077321	1.5578	0.63953	1.0261e-05	3.4854e-05	2.2561	1.1738	1.8179e-06	5.9746e-06	1.9128	0.93568	0.23203	0.27208	1.3585	0.442	0.0052269	0.0082224	2.0278	1.0199	0.06817	0.089038	1.3037	0.38265	0.33252	0.3744	1.5818
NEG	386.938	0.27	0.3808	0.99684	1.0389	0.055087	0.7278	0.99792	0.96668	-0.048894	0.99941	0.99991	0.98795	-0.017495	0.086828	0.14998	1.155	0.20785	0.15837	0.28531	1.1069	0.14657	0.0063512	0.023234	1.2038	0.26759	0.082186	0.11267	1.1375	0.18587	0.57139	0.61597	1.0279	0.039697	0.046034	0.06361	0.82246	-0.28198	0.59454	0.64092	1.0742	0.10323	0.13701	0.16828	1.1206	0.16427	0.66474	0.69924	1.0428
NEG	78.9586	0.34	0.38117	0.99684	0.72943	-0.45516	0.33729	0.99792	1.1261	0.17138	0.53216	0.94283	0.78282	-0.35325	0.095168	0.16253	1.2686	0.3432	0.39579	0.53417	0.98468	-0.022278	0.24797	0.37597	1.1915	0.25277	0.57664	0.63514	1.0272	0.038671	0.27445	0.32089	1.2384	0.3085	0.17751	0.21392	0.65565	-0.609	0.85411	0.87392	1.0182	0.02596	0.76012	0.78464	0.91844	-0.12275	0.12908	0.15839	0.70064
NEG	217.016	3.82	0.38132	0.99684	1.0646	0.090318	0.36074	0.99792	0.94003	-0.089226	0.76033	0.98548	1.0046	0.0065775	1.5894e-08	8.0529e-07	0.51674	-0.9525	8.9085e-09	1.0833e-06	0.48436	-1.0458	1.0785e-05	0.00023845	0.53782	-0.8948	1.9358e-20	2.6154e-18	0.064189	-3.9615	7.8137e-23	8.8033e-21	0.075021	-3.7366	1.4166e-20	9.066e-19	0.081435	-3.6182	9.9336e-24	1.4923e-21	0.071781	-3.8003	2.392e-18	1.1635e-16	0.10141	-3.3017	6.6004e-20	4.013e-18	0.09517
NEG	272.022	3.22	0.38175	0.99684	0.95411	-0.067771	0.095769	0.99792	0.91063	-0.13507	0.054946	0.48057	0.89599	-0.15845	0.92698	0.94644	1.0122	0.017555	0.90336	0.92856	1.002	0.0029047	0.20792	0.33136	1.1112	0.15214	2.691e-05	8.3474e-05	1.305	0.38405	1.2008e-05	3.2886e-05	1.3043	0.38327	0.017377	0.026447	1.2179	0.28443	0.0089898	0.013496	1.2291	0.29757	2.0903e-05	6.0232e-05	1.31	0.38955	0.031344	0.044682	1.1413
NEG	226.083	0.65	0.38195	0.99684	0.95697	-0.063454	0.98439	0.99792	1.0157	0.022535	0.29392	0.84941	0.94965	-0.074531	0.02573	0.052493	0.8806	-0.18344	0.52116	0.63948	0.97559	-0.035653	0.89064	0.92716	1.0084	0.012022	0.0017706	0.0036248	0.80781	-0.30792	0.02921	0.041935	0.88865	-0.17031	4.1432e-05	0.00011296	0.69495	-0.52502	0.26352	0.30173	1.084	0.11632	0.37498	0.41603	1.0691	0.096409	0.34695	0.38777	0.95864
NEG	272.958	0.28	0.38236	0.99684	1.0341	0.048308	0.53564	0.99792	0.96581	-0.05019	0.46235	0.92167	1.0304	0.043165	0.20802	0.30773	1.0866	0.11979	0.44722	0.57803	1.0401	0.056679	0.11076	0.20345	1.0796	0.11043	0.13218	0.17098	1.0917	0.12663	0.31792	0.36465	1.0554	0.077804	0.32452	0.36983	0.94838	-0.076464	0.10252	0.12651	1.1056	0.14483	0.0065893	0.010543	1.1526	0.20494	0.068876	0.089864	1.1222
NEG	306.1	1.33	0.38284	0.99684	0.93061	-0.10375	0.1363	0.99792	1.1369	0.18512	0.67306	0.97512	0.97432	-0.037531	0.5158	0.62317	1.1321	0.17902	0.1514	0.2781	1.1778	0.23607	0.0014605	0.0080569	1.6368	0.71091	2.3744e-11	2.6248e-10	3.2054	1.6805	6.4907e-16	2.0238e-14	3.3681	1.7519	4.9702e-07	2.0012e-06	2.2779	1.1877	2.5134e-12	3.2864e-11	3.7399	1.903	3.4045e-13	4.5494e-12	3.3274	1.7344	7.5541e-10	6.2488e-09	3.6381
NEG	207.101	6.23	0.3833	0.99684	0.96502	-0.051373	0.80742	0.99792	0.991	-0.013045	0.75775	0.98548	1.0134	0.019151	0.63646	0.72533	0.9869	-0.019024	0.21406	0.3556	0.94868	-0.076	0.29208	0.42586	0.95483	-0.066677	0.12343	0.16104	1.0906	0.12515	0.092214	0.11891	1.09	0.12433	0.033077	0.046988	1.1211	0.16494	0.0009775	0.0018416	1.1836	0.24321	7.2969e-05	0.00017962	1.2252	0.29302	0.00013566	0.00037834	1.2508
NEG	446.993	1.45	0.38367	0.99684	0.95425	-0.067557	0.87485	0.99792	1.0128	0.018405	0.64367	0.97104	1.0181	0.025849	8.1692e-07	1.2574e-05	0.65637	-0.60742	1.9012e-06	3.9184e-05	0.72082	-0.47228	1.624e-05	0.0003157	0.68451	-0.54686	0.01735	0.029059	0.82384	-0.27956	0.047267	0.065389	0.87584	-0.19126	0.022617	0.033346	0.87221	-0.19725	0.004772	0.0075853	0.83503	-0.2601	0.12576	0.15653	0.90817	-0.13897	0.023329	0.034137	0.79328
NEG	477.987	1.53	0.38606	0.99684	0.91176	-0.13328	0.81052	0.99792	0.96146	-0.056699	0.90111	0.99507	0.98322	-0.024411	0.00080813	0.002865	0.64778	-0.62643	0.15917	0.28632	0.85393	-0.22781	0.0088476	0.029802	0.71544	-0.48309	5.0376e-08	2.8492e-07	0.29558	-1.7584	9.1166e-10	5.7439e-09	0.32035	-1.6423	4.7333e-10	3.3745e-09	0.37253	-1.4246	3.1886e-06	1.1714e-05	0.48709	-1.0377	2.4054e-07	1.0409e-06	0.46194	-1.1142	4.0917e-07	1.9436e-06	0.46153
NEG	215.867	10.16	0.38665	0.99684	0.96447	-0.05219	0.62197	0.99792	1.0267	0.038074	0.69436	0.98117	0.9885	-0.016688	0.55054	0.65249	1.0441	0.062315	0.23403	0.3785	0.95162	-0.071543	0.70152	0.78549	0.98802	-0.017391	0.13044	0.16928	1.0905	0.12495	0.034921	0.049491	1.1048	0.14374	0.0018028	0.0034577	1.1575	0.21095	0.00015445	0.00035571	1.214	0.27973	0.088639	0.11298	1.1046	0.14357	0.0093621	0.01522	1.1489
NEG	677.967	1.45	0.38738	0.99684	0.90564	-0.143	0.84292	0.99792	1.006	0.0085782	0.83582	0.99507	1.0039	0.0056656	2.7645e-05	0.00017643	0.56674	-0.81923	0.00041827	0.002595	0.66915	-0.5796	6.1447e-05	0.00088952	0.59338	-0.75298	0.0051669	0.009696	0.7054	-0.50349	0.020798	0.030955	0.77308	-0.37131	0.0032988	0.0059427	0.7237	-0.46653	0.0029582	0.0049616	0.71153	-0.491	0.045035	0.060779	0.79932	-0.32316	0.0018517	0.0036974	0.65949
NEG	385.138	2.36	0.38856	0.99684	0.92422	-0.11369	0.66429	0.99792	1.0357	0.050577	0.09349	0.55396	0.85739	-0.22197	6.9781e-05	0.00037217	0.64866	-0.62446	0.0003363	0.0022615	0.71518	-0.48362	0.032645	0.077785	0.8013	-0.31958	0.025124	0.040093	0.80278	-0.31692	0.010196	0.016144	0.79061	-0.33896	0.00024792	0.00058311	0.63319	-0.6593	0.0013726	0.0024801	0.719	-0.47593	1.8067e-05	5.2937e-05	0.62097	-0.68741	0.00025787	0.00067861	0.62936
NEG	540.252	3.14	0.38857	0.99684	0.88083	-0.18306	0.97165	0.99792	0.96977	-0.044287	0.012589	0.26857	0.64443	-0.63392	0.49699	0.60677	1.1588	0.21266	0.020726	0.060876	1.9539	0.96639	0.0057563	0.021806	1.7213	0.78354	1.0979e-06	4.541e-06	7.2245	2.8529	1.4396e-06	4.8635e-06	3.8082	1.9291	0.00010373	0.00026443	4.5136	2.1743	3.7592e-05	0.00010087	4.189	2.0666	0.0027852	0.0047567	4.1616	2.0571	0.04757	0.064537	2.6994
NEG	290.033	0.62	0.38883	0.99684	1.1215	0.16547	0.49736	0.99792	1.1224	0.16663	0.6837	0.98093	0.95074	-0.072875	0.052023	0.096728	0.76369	-0.38894	0.41848	0.55494	0.90738	-0.14021	0.2343	0.35928	1.3064	0.38555	7.6206e-07	3.2939e-06	2.3316	1.2213	1.8169e-05	4.8344e-05	1.995	0.99638	0.41585	0.45917	1.0259	0.036883	0.00079398	0.0015543	1.9958	0.99697	3.2391e-05	8.7527e-05	1.8763	0.90788	0.12952	0.15877	1.5294
NEG	573.495	9.8	0.38899	0.99684	0.96256	-0.055048	0.72553	0.99792	0.98436	-0.022746	0.61198	0.96494	1.0125	0.017957	0.53294	0.63848	0.97284	-0.03972	0.23804	0.38287	0.95192	-0.071081	0.072163	0.14315	0.92503	-0.11243	0.46047	0.51845	1.0326	0.046316	0.10985	0.13973	1.0781	0.10845	0.04469	0.062036	1.0978	0.13466	0.0050609	0.007982	1.1365	0.18464	0.00017797	0.00040076	1.1855	0.24546	0.0074978	0.012663	1.1283
NEG	287.022	2.26	0.38984	0.99684	1.0845	0.11703	0.79551	0.99792	1.0399	0.056405	0.69901	0.98117	1.1038	0.14253	7.9918e-07	1.2562e-05	0.56618	-0.82068	2.3335e-06	4.504e-05	0.52211	-0.93757	0.00065572	0.0048075	0.64732	-0.62746	4.8277e-09	3.4131e-08	0.34783	-1.5235	3.6698e-09	2.1373e-08	0.39286	-1.3479	3.7958e-14	6.4107e-13	0.34698	-1.5271	2.8467e-10	2.4378e-09	0.38227	-1.3873	6.7996e-09	3.9944e-08	0.4414	-1.1798	8.2481e-08	4.3798e-07	0.50741
NEG	140.021	0.35	0.39058	0.99684	0.92794	-0.10789	0.95528	0.99792	0.98645	-0.019687	0.2889	0.84725	0.9129	-0.13148	9.2798e-05	0.00046058	0.65876	-0.60217	0.087297	0.18334	0.86508	-0.20909	0.0043615	0.017978	0.76109	-0.39386	0.00026363	0.00065558	0.71432	-0.48536	0.00069784	0.001382	0.74368	-0.42725	0.00023787	0.00056275	0.72172	-0.47048	0.072784	0.092579	0.84779	-0.23822	0.0030008	0.0050963	0.75919	-0.39747	0.0078941	0.013168	0.76987
NEG	242.996	1.54	0.3919	0.99684	0.90012	-0.15181	0.71296	0.99792	1.0203	0.029059	0.88891	0.99507	0.98588	-0.02052	0.0010119	0.0034842	0.61314	-0.70572	0.11506	0.22494	0.82076	-0.28497	0.0099443	0.03199	0.70087	-0.51278	1.2522e-07	6.5633e-07	0.27187	-1.879	7.8157e-10	5.002e-09	0.27542	-1.8603	2.5375e-10	1.9285e-09	0.3314	-1.5933	9.4329e-06	2.9949e-05	0.46976	-1.09	6.1504e-08	2.9796e-07	0.4177	-1.2595	9.7929e-06	3.4219e-05	0.47382
NEG	244.961	0.28	0.393	0.99684	1.0334	0.047431	0.83976	0.99792	0.98419	-0.02299	0.95456	0.99507	0.99549	-0.0065218	0.18993	0.28797	1.0797	0.1106	0.51254	0.63082	1.0305	0.043343	0.02143	0.056284	1.125	0.1699	0.035459	0.053898	1.1188	0.16197	0.33205	0.37913	1.045	0.063548	0.26311	0.30529	0.93888	-0.090985	0.046912	0.061141	1.1169	0.15949	0.0045057	0.007434	1.15	0.20165	0.048397	0.065463	1.1261
NEG	173.117	6.12	0.39385	0.99684	0.96702	-0.048376	0.67538	0.99792	0.98491	-0.021943	0.80956	0.99507	0.9917	-0.012023	0.38293	0.49327	0.96488	-0.051585	0.26825	0.41464	0.9589	-0.060553	0.060573	0.12548	0.92568	-0.11142	0.068617	0.096573	1.0905	0.12503	0.093873	0.12067	1.0886	0.12243	0.002535	0.0046848	1.1363	0.18434	5.8978e-05	0.00015004	1.2041	0.2679	4.1177e-05	0.00010815	1.2023	0.2658	0.0039995	0.0073024	1.142
NEG	258.991	0.48	0.39469	0.99684	1.0737	0.10253	0.90485	0.99792	1.0532	0.074797	0.15073	0.63865	0.80303	-0.31647	0.70658	0.78252	0.93999	-0.08929	0.37001	0.51045	1.3342	0.41595	0.4265	0.55114	1.1293	0.17549	4.7802e-10	4.1225e-09	3.3199	1.7312	1.8974e-07	7.6328e-07	2.7777	1.4739	0.00010365	0.00026443	2.1455	1.1013	3.4339e-05	9.3835e-05	2.2475	1.1684	2.834e-05	7.7442e-05	2.1841	1.1271	0.2322	0.26968	1.4127
NEG	665.167	3.83	0.39525	0.99684	1.1199	0.16336	0.79679	0.99792	1.0472	0.066513	0.38695	0.88609	1.1077	0.14762	0.33587	0.44832	0.92413	-0.11384	0.033239	0.087677	0.80019	-0.32158	0.40233	0.53178	0.99934	-0.00095362	2.3207e-05	7.2918e-05	0.55657	-0.84537	0.00035799	0.0007454	0.61366	-0.70449	0.092359	0.11872	0.8514	-0.2321	0.10233	0.12646	0.84819	-0.23754	0.31307	0.35572	0.93535	-0.096425	0.5447	0.58409	1.0443
NEG	516.014	1.96	0.39675	0.99684	1.0489	0.068933	0.45207	0.99792	1.0709	0.098787	0.82054	0.99507	1.0372	0.052714	0.35002	0.46163	0.94802	-0.077006	0.24523	0.38829	0.91598	-0.12661	0.93384	0.95827	1.037	0.052438	0.038873	0.058574	0.82763	-0.27295	0.022718	0.033404	0.81534	-0.29453	0.0032497	0.005863	0.73536	-0.44347	0.0013591	0.0024593	0.70362	-0.50713	0.069493	0.090378	0.86435	-0.21031	0.028586	0.041205	0.823
NEG	168.988	10.01	0.39758	0.99684	1.0468	0.065919	0.72984	0.99792	0.98443	-0.022641	0.062802	0.48641	1.0935	0.12902	0.80676	0.86213	1.0063	0.0090636	0.75711	0.82701	0.99036	-0.013969	0.14285	0.2503	1.0779	0.10827	0.00036649	0.00090032	1.2063	0.27062	0.019532	0.029286	1.141	0.19031	0.01504	0.023268	1.1403	0.18938	8.039e-07	3.3942e-06	1.326	0.40704	0.071204	0.092406	1.1541	0.20671	0.0012685	0.0026784	1.2101
NEG	419.028	0.82	0.39768	0.99684	0.89029	-0.16765	0.7403	0.99792	0.94979	-0.074324	0.84333	0.99507	0.97459	-0.037135	0.00058412	0.002199	0.58675	-0.76918	0.0098043	0.032934	0.69657	-0.52166	0.0020864	0.010105	0.62321	-0.6822	1.6478e-13	4.6598e-12	0.17861	-2.4851	2.5846e-12	2.5552e-11	0.20569	-2.2815	6.1133e-15	1.26e-13	0.15848	-2.6576	3.2682e-09	2.1151e-08	0.31778	-1.6539	8.1699e-11	6.8514e-10	0.31415	-1.6705	7.3069e-11	7.1082e-10	0.2719
NEG	244.154	5.87	0.39982	0.99684	1.1651	0.22049	0.81339	0.99792	0.96608	-0.049786	0.026841	0.3636	0.72859	-0.45682	0.05293	0.098265	0.75434	-0.40672	0.0019138	0.0087942	0.62902	-0.66883	0.20835	0.33162	1.3841	0.46892	2.851e-06	1.0569e-05	2.5597	1.356	6.6884e-08	3.0235e-07	2.6679	1.4157	0.072222	0.094636	1.6301	0.70496	0.0040541	0.0065382	2.1079	1.0758	0.016854	0.024899	1.4911	0.5764	0.15019	0.18118	1.7405
NEG	212.001	1.44	0.40009	0.99684	0.93056	-0.10383	0.65459	0.99792	1.0421	0.059453	0.88065	0.99507	1.0078	0.011264	5.711e-08	1.8275e-06	0.52621	-0.92629	3.6566e-06	6.2625e-05	0.62263	-0.68356	4.5778e-05	0.00072511	0.61425	-0.70309	0.0013593	0.0028646	0.69294	-0.52919	0.00064207	0.001282	0.70997	-0.49417	0.00026874	0.00062844	0.70229	-0.50986	4.9273e-05	0.00012803	0.6636	-0.59162	0.0044294	0.0073182	0.74022	-0.43398	0.00042863	0.0010702	0.63074
NEG	443.974	0.93	0.40026	0.99684	0.92346	-0.11488	0.14933	0.99792	0.88414	-0.17766	0.79662	0.99507	1.0171	0.02447	0.13864	0.22329	0.87309	-0.1958	0.00011804	0.00097641	0.67166	-0.5742	0.006103	0.022559	0.77708	-0.36387	3.8514e-05	0.00011395	2.2491	1.1694	2.83e-10	1.9892e-09	2.5195	1.3331	1.6071e-12	1.8436e-11	3.3372	1.7386	7.1328e-11	6.9947e-10	2.8623	1.5172	6.3588e-14	1.0717e-12	3.2823	1.7147	2.6718e-16	8.7807e-15	3.7043
NEG	243.159	6.38	0.4024	0.99684	0.96138	-0.056818	0.92689	0.99792	0.99206	-0.011508	0.1435	0.63222	1.0984	0.1354	0.0048659	0.01285	1.4422	0.52829	0.00031993	0.0021856	1.34	0.42221	4.5915e-05	0.00072511	1.4302	0.51626	0.23945	0.29264	1.0676	0.09438	0.13392	0.16719	1.1143	0.1562	2.0491e-05	6.0922e-05	1.5421	0.62487	5.0364e-05	0.00013058	1.3055	0.38464	0.00035175	0.00074655	1.3593	0.44285	3.2862e-05	0.00010599	1.3782
NEG	377.155	6.65	0.40252	0.99684	1.0325	0.046162	0.52563	0.99792	1.0198	0.028291	0.6628	0.97104	1.0128	0.018299	0.91547	0.93946	0.99569	-0.0062275	0.45668	0.58702	1.0347	0.049151	0.46409	0.58784	0.96769	-0.047382	2.159e-06	8.2817e-06	1.3659	0.44982	3.3194e-06	1.0193e-05	1.3388	0.42099	3.8264e-09	2.3034e-08	1.4283	0.51433	9.0693e-11	8.549e-10	1.6185	0.69466	1.2908e-08	7.3007e-08	1.5898	0.66887	3.9669e-11	4.0198e-10	1.6482
NEG	539.097	1.49	0.40286	0.99684	0.95151	-0.071716	0.41669	0.99792	0.95941	-0.05978	0.65155	0.97104	0.99447	-0.0080043	4.1438e-07	7.4101e-06	0.60471	-0.72568	7.213e-07	2.3829e-05	0.58818	-0.76567	0.0012503	0.0073801	0.69488	-0.52517	1.0453e-06	4.3681e-06	0.53678	-0.89761	1.2796e-06	4.3954e-06	0.58306	-0.77828	2.6416e-07	1.1472e-06	0.61088	-0.71105	1.5819e-06	6.2456e-06	0.5742	-0.80037	1.079e-05	3.305e-05	0.65386	-0.61295	7.135e-05	0.00021423	0.67402
NEG	312.07	1.28	0.40307	0.99684	0.95862	-0.060975	0.67993	0.99792	0.98223	-0.025874	0.076369	0.51887	0.90725	-0.14043	0.21611	0.31624	0.93232	-0.1011	0.74998	0.82458	1.002	0.0028155	0.1963	0.31657	1.1285	0.17437	1.7576e-05	5.6842e-05	1.5753	0.65563	1.8523e-06	6.071e-06	1.4675	0.55332	3.066e-06	1.0744e-05	1.56	0.64156	7.4401e-06	2.4719e-05	1.5576	0.63929	3.5502e-05	9.509e-05	1.4109	0.49666	0.0051451	0.0090541	1.3336
NEG	512.176	5.41	0.40542	0.99684	1.08	0.11101	0.56286	0.99792	1.1176	0.16042	0.49236	0.94283	1.0689	0.09611	0.0039192	0.010782	0.70812	-0.49793	0.088176	0.1835	0.8379	-0.25516	0.0045881	0.018659	0.69045	-0.53438	7.8989e-06	2.7057e-05	0.49647	-1.0102	6.5113e-05	0.0001571	0.56095	-0.83405	0.0015963	0.003109	0.68426	-0.54738	2.64e-05	7.414e-05	0.58136	-0.78248	0.02312	0.032881	0.76298	-0.39029	0.0030546	0.0057499	0.70244
NEG	187.133	6.49	0.40598	0.99684	0.97169	-0.041432	0.023402	0.99792	0.92643	-0.11024	0.9818	0.99507	0.99874	-0.0018154	0.66928	0.75078	0.98481	-0.022079	0.41615	0.55365	0.9721	-0.040818	0.1646	0.2787	0.94839	-0.076449	0.19072	0.23786	1.057	0.080015	0.024556	0.035717	1.1054	0.14459	0.016516	0.025294	1.0964	0.1328	0.0012841	0.0023446	1.147	0.19786	0.00033803	0.00072113	1.1463	0.19693	0.0049121	0.0086567	1.1439
NEG	109.065	2.86	0.40688	0.99684	0.91121	-0.13415	0.54627	0.99792	1.0361	0.051144	0.30255	0.84941	0.88623	-0.17425	0.60177	0.69492	0.93852	-0.091537	0.96173	0.97456	0.97229	-0.040547	0.0050354	0.019752	1.4076	0.4932	0.032976	0.050565	1.3581	0.44161	0.0076468	0.012448	1.388	0.473	0.64808	0.68407	1.0638	0.08924	0.0075123	0.011419	1.5678	0.64873	0.011087	0.016958	1.376	0.46053	0.22123	0.25793	1.4007
NEG	256.154	4.62	0.40701	0.99684	0.90299	-0.14722	0.94682	0.99792	0.97551	-0.035773	0.07861	0.51951	0.80996	-0.30408	0.0081017	0.019355	0.70653	-0.50117	0.03225	0.085626	0.77234	-0.37269	0.041318	0.092529	1.4871	0.57251	6.9724e-09	4.7901e-08	3.0029	1.5863	1.3174e-11	1.1693e-10	2.9246	1.5482	0.020942	0.031324	1.722	0.78409	6.5107e-07	2.8478e-06	3.6061	1.8504	1.0696e-08	6.1348e-08	2.3978	1.2617	5.8477e-05	0.00017822	3.0878
NEG	166.923	9.97	0.40713	0.99684	0.97036	-0.043402	0.79833	0.99792	0.99176	-0.011942	0.85753	0.99507	1.0071	0.010174	0.34188	0.45237	0.96665	-0.048934	0.33534	0.47693	0.96694	-0.048498	0.65234	0.75047	0.98573	-0.020741	0.56101	0.62017	1.0237	0.033831	0.0092051	0.014728	1.1261	0.17127	0.0047439	0.0082763	1.1325	0.1795	0.00037996	0.0007925	1.1637	0.21873	1.1637e-05	3.5375e-05	1.2128	0.27834	0.00022643	0.00060118	1.1752
NEG	514.016	1.96	0.40805	0.99684	1.0578	0.081056	0.26209	0.99792	1.1342	0.18168	0.43945	0.91234	1.1004	0.13809	0.49022	0.5997	0.97389	-0.038164	0.25051	0.3951	0.91176	-0.13328	0.86954	0.91467	0.99918	-0.0011809	0.042035	0.062718	0.82097	-0.2846	0.037115	0.052236	0.82076	-0.28497	0.0036732	0.0065493	0.71409	-0.48581	0.00065991	0.0013176	0.64893	-0.62386	0.12652	0.15683	0.89513	-0.15983	0.046085	0.062824	0.83748
NEG	172.99	1.14	0.40808	0.99684	0.85886	-0.21951	0.19371	0.99792	1.2505	0.32256	0.10014	0.56002	0.7679	-0.38101	0.00040386	0.0015944	0.52198	-0.93792	0.0067892	0.024353	0.63349	-0.65862	0.00089324	0.0058397	0.55742	-0.84316	0.085187	0.11628	0.77256	-0.37228	0.98503	0.99073	1.0704	0.098117	0.028138	0.040685	0.7311	-0.45185	4.943e-07	2.1937e-06	0.35041	-1.5129	0.00056346	0.0011496	0.53753	-0.89558	4.8702e-06	1.8449e-05	0.40399
NEG	301.156	6.92	0.40814	0.99684	1.1008	0.13852	0.46102	0.99792	1.0384	0.054401	0.3603	0.87449	0.88321	-0.17918	5.9598e-05	0.00032645	0.53497	-0.90246	3.5901e-06	6.2625e-05	0.51609	-0.95431	0.079617	0.15416	0.7986	-0.32446	7.3022e-05	0.00020507	2.2292	1.1565	1.0409e-07	4.4726e-07	2.4099	1.269	0.030941	0.044316	1.708	0.77232	0.016927	0.024187	1.4616	0.54754	0.00012344	0.000287	1.7301	0.79083	0.060658	0.080175	1.7242
NEG	307.085	2.76	0.40845	0.99684	0.87617	-0.19071	0.85921	0.99792	0.97235	-0.040452	0.11581	0.57839	0.80731	-0.30881	5.1698e-05	0.0002897	0.51249	-0.96441	0.011721	0.038313	0.69979	-0.515	0.0031611	0.013582	0.64877	-0.62422	0.10483	0.13962	1.2699	0.34472	0.12079	0.1522	1.1602	0.21442	0.95571	0.95728	1.0537	0.075464	0.46399	0.51153	1.1048	0.14382	0.23187	0.27033	1.1446	0.19488	0.74186	0.76971	1.0871
NEG	303.017	1.72	0.40876	0.99684	0.90067	-0.15093	0.65762	0.99792	0.92207	-0.11706	0.62769	0.96494	0.9557	-0.065376	0.0013679	0.0044834	0.60324	-0.72918	0.045662	0.11127	0.76866	-0.37958	0.0020147	0.0099535	0.61866	-0.69277	2.522e-06	9.4945e-06	0.34041	-1.5547	5.5975e-07	2.0943e-06	0.35604	-1.4899	0.0022296	0.0041904	0.6463	-0.62972	0.0075617	0.011465	0.66722	-0.58376	0.0015938	0.0029276	0.62519	-0.67763	0.0030678	0.0057611	0.63716
NEG	361.162	6.57	0.40975	0.99684	1.0253	0.036109	0.48958	0.99792	0.97892	-0.030742	0.50947	0.94283	1.0274	0.039027	0.35077	0.46168	1.0385	0.054482	0.40137	0.53811	1.0331	0.046953	0.5412	0.658	1.0208	0.029678	0.0010122	0.0022037	1.1323	0.17923	0.069117	0.091454	1.0955	0.13164	0.016414	0.025169	1.0931	0.12838	7.7043e-06	2.5389e-05	1.2342	0.3036	0.00010615	0.0002531	1.1808	0.23982	6.9702e-05	0.0002098	1.1559
NEG	173.093	3.25	0.41214	0.99684	0.94524	-0.081247	0.95895	0.99792	1.0144	0.020622	0.11701	0.57839	0.88467	-0.17678	0.16006	0.24847	0.8917	-0.16538	0.1343	0.25358	0.88964	-0.1687	0.012355	0.037373	1.4716	0.55742	0.0015975	0.0032982	1.5656	0.6467	6.5067e-07	2.376e-06	1.6542	0.72611	0.0010129	0.0020806	1.413	0.49876	0.00053876	0.0010901	1.7606	0.81604	0.0019754	0.0035325	1.3855	0.47045	0.028001	0.040438	1.534
NEG	379.208	3.52	0.41308	0.99684	0.89833	-0.15469	0.65719	0.99792	1.0209	0.029876	0.026911	0.3636	0.72366	-0.46663	0.044174	0.084061	0.72972	-0.45459	0.85633	0.90361	1.0246	0.035037	0.50579	0.6321	1.194	0.25582	0.00060435	0.0014051	1.876	0.90767	1.9408e-05	5.1465e-05	1.8169	0.86144	0.38474	0.42922	1.3554	0.43876	0.035999	0.048317	1.739	0.79825	0.02093	0.030119	1.4718	0.55756	0.42065	0.46332	1.5342
NEG	200.128	5.75	0.4131	0.99684	1.1656	0.22109	0.69442	0.99792	1.0395	0.055921	0.19395	0.69866	0.87331	-0.19543	0.17653	0.27069	0.87982	-0.18471	0.004329	0.016981	0.7378	-0.4387	0.033793	0.079088	1.4352	0.52129	0.063698	0.090698	1.4962	0.58131	7.7601e-05	0.00018539	1.6795	0.748	0.53083	0.57224	1.1476	0.1986	0.0010332	0.0019418	1.8522	0.88923	0.0012043	0.0022918	1.4567	0.54267	0.06278	0.082888	1.4935
NEG	534.237	5.86	0.41386	0.99684	1.1589	0.21276	0.030548	0.99792	1.3151	0.39512	0.82393	0.99507	1.0481	0.06772	0.32549	0.4388	0.92825	-0.10741	0.68062	0.7727	0.99005	-0.014422	0.0090074	0.030141	1.4878	0.57317	9.8969e-06	3.371e-05	1.8858	0.91521	1.5147e-06	5.1023e-06	1.8809	0.91146	0.34311	0.38796	1.3388	0.42094	0.00032619	0.00069222	1.7899	0.83989	5.1396e-06	1.68e-05	1.5667	0.64772	0.025949	0.037699	1.6527
NEG	569.003	1.85	0.41404	0.99684	0.91695	-0.12509	0.06029	0.99792	0.77888	-0.36053	0.39448	0.8957	0.9342	-0.098202	0.02939	0.05849	0.72811	-0.45776	0.85084	0.89967	1.0047	0.0066955	0.0020292	0.0099535	0.6246	-0.67901	2.4724e-06	9.3367e-06	0.2848	-1.812	6.1922e-08	2.8201e-07	0.30041	-1.735	1.9861e-07	8.7823e-07	0.43424	-1.2034	0.00056516	0.0011359	0.58285	-0.7788	6.6718e-07	2.6864e-06	0.43889	-1.1881	2.0391e-05	6.8307e-05	0.4721
NEG	595.996	1.09	0.41487	0.99684	0.92705	-0.10927	0.61567	0.99792	0.91875	-0.12226	0.10612	0.56731	0.81768	-0.29038	0.0087303	0.020654	0.7	-0.51458	0.10142	0.20564	0.83297	-0.26367	0.82301	0.88019	1.0843	0.11674	0.00057939	0.0013575	0.60138	-0.73365	2.6788e-06	8.3954e-06	0.45901	-1.1234	2.5728e-05	7.4488e-05	0.41262	-1.2771	1.3483e-06	5.3869e-06	0.39931	-1.3244	0.0017096	0.0031309	0.6321	-0.66178	0.00012385	0.00034976	0.46962
NEG	238.074	1.02	0.41567	0.99684	0.91321	-0.13099	0.28979	0.99792	1.0706	0.098386	0.65152	0.97104	1.0344	0.048822	0.071099	0.1264	1.1839	0.24357	0.00082591	0.0043856	1.5326	0.61596	1.0573e-06	5.1427e-05	2.466	1.3022	6.5588e-06	2.2918e-05	1.8487	0.88649	0.0091246	0.014638	1.4285	0.51449	0.23013	0.27012	1.419	0.50487	0.087546	0.1093	1.2653	0.3395	0.050224	0.067222	1.3283	0.40958	0.75866	0.78313	1.0391
NEG	402.111	0.62	0.41597	0.99684	0.91833	-0.12291	0.36289	0.99792	0.90976	-0.13644	0.89446	0.99507	1.0192	0.027479	2.3481e-05	0.00015434	0.60406	-0.72724	0.00095782	0.0049607	0.69529	-0.52431	0.0096446	0.031611	0.74746	-0.41993	1.3372e-09	1.049e-08	0.35328	-1.5011	1.7963e-13	2.2993e-12	0.30729	-1.7023	2.8504e-10	2.1395e-09	0.41048	-1.2846	9.692e-12	1.1224e-10	0.34583	-1.5319	3.153e-12	3.5832e-11	0.35175	-1.5074	8.739e-12	9.8395e-11	0.38239
NEG	442.971	0.92	0.4172	0.99684	0.93749	-0.093121	0.070742	0.99792	0.8673	-0.2054	0.40094	0.89763	1.0941	0.12981	0.13314	0.21644	0.88696	-0.17306	1.8913e-05	0.00022329	0.6504	-0.62061	0.00086414	0.005718	0.74962	-0.41577	0.00018683	0.00047627	2.2144	1.1469	1.8733e-08	9.4522e-08	2.5432	1.3467	1.005e-13	1.5667e-12	3.1122	1.6379	7.0835e-13	1.0504e-11	3.1603	1.6601	2.2462e-15	5.8114e-14	3.6384	1.8633	1.2804e-17	5.7664e-16	4.0385
NEG	391.195	5.13	0.41724	0.99684	1.0527	0.074121	0.91818	0.99792	0.99434	-0.0081868	0.33329	0.85678	0.91775	-0.12382	6.5394e-06	5.721e-05	0.58817	-0.7657	5.803e-07	2.2051e-05	0.58562	-0.77197	0.011323	0.035009	0.76883	-0.37927	0.043407	0.064606	1.2948	0.37271	3.3332e-05	8.4794e-05	1.467	0.55287	0.66682	0.70203	1.0887	0.12264	0.00014403	0.00033361	1.5473	0.62977	4.4355e-05	0.000115	1.4362	0.52223	0.00035685	0.00090971	1.5156
NEG	616.16	2.36	0.41872	0.99684	0.96018	-0.058621	0.12481	0.99792	0.92409	-0.11389	0.15598	0.64489	0.92977	-0.10505	0.010612	0.024487	0.86178	-0.21462	0.093894	0.19417	0.91429	-0.12928	0.0012648	0.0074297	0.79668	-0.32792	1.1051e-06	4.5551e-06	0.67961	-0.55721	1.9899e-06	6.4355e-06	0.74562	-0.42348	2.0319e-06	7.4421e-06	0.62175	-0.6856	1.6074e-05	4.8142e-05	0.74071	-0.43302	0.00012565	0.00029102	0.76543	-0.38566	0.00045951	0.0011357	0.7535
NEG	524.066	0.62	0.4203	0.99684	1.1026	0.14091	0.11536	0.99792	1.2181	0.28461	0.23566	0.77588	0.88768	-0.17188	0.035842	0.070184	0.78489	-0.34944	0.021523	0.062314	0.77442	-0.36882	0.92375	0.94952	1.0239	0.034062	0.24472	0.29768	1.2379	0.30787	0.1749	0.21375	1.1984	0.26106	0.029856	0.042863	0.77225	-0.37285	0.22081	0.25694	0.90249	-0.14802	0.95494	0.95968	1.0109	0.015678	0.098298	0.12374	0.86574
NEG	168.031	0.72	0.42108	0.99684	0.91524	-0.12777	0.61675	0.99792	1.0419	0.059261	0.91956	0.99507	0.97307	-0.039385	0.025815	0.052493	0.74321	-0.42815	0.45883	0.58853	0.90351	-0.14639	0.0032889	0.014033	0.65711	-0.60579	8.8805e-13	1.6873e-11	0.19222	-2.3792	1.4603e-12	1.4922e-11	0.20767	-2.2676	2.2918e-14	4.2874e-13	0.22991	-2.1209	7.33e-12	9.0033e-11	0.27806	-1.8465	5.1599e-12	5.4561e-11	0.28713	-1.8002	2.7776e-12	3.5553e-11	0.27266
NEG	328.121	6	0.42137	0.99684	0.90501	-0.14399	0.35659	0.99792	1.0812	0.11269	0.21205	0.7284	0.87289	-0.19613	0.00072826	0.0026505	0.65167	-0.61778	0.24073	0.38567	0.88259	-0.18018	0.7204	0.80001	1.1593	0.21321	4.5844e-06	1.6348e-05	3.0168	1.593	6.2535e-07	2.2904e-06	2.3179	1.2128	0.1671	0.20279	1.4739	0.55959	3.5131e-07	1.6494e-06	3.7752	1.9166	3.8986e-08	1.9835e-07	2.4366	1.2849	0.00016455	0.00044865	2.6084
NEG	174.987	1.13	0.42141	0.99684	0.84884	-0.23644	0.18012	0.99792	1.2773	0.35308	0.11542	0.57839	0.75678	-0.40206	0.0004246	0.0016709	0.4975	-1.0072	0.0081129	0.028267	0.61783	-0.69471	0.00095477	0.0060432	0.53105	-0.91309	0.075431	0.10471	0.74581	-0.42311	0.98761	0.99169	1.0756	0.10518	0.026517	0.038528	0.71605	-0.48187	4.0376e-07	1.8527e-06	0.31658	-1.6593	0.00043007	0.00090011	0.50999	-0.97146	4.1294e-06	1.5941e-05	0.3706
NEG	213.999	1.44	0.42172	0.99684	0.92835	-0.10726	0.6087	0.99792	1.0502	0.070654	0.83329	0.99507	1.0138	0.019769	6.8366e-08	2.0783e-06	0.50174	-0.99499	6.204e-06	9.7976e-05	0.60573	-0.72324	5.9745e-05	0.00088259	0.59612	-0.74632	0.0010196	0.00221	0.66737	-0.58345	0.00043726	0.00089817	0.68134	-0.55355	0.0001681	0.00041546	0.67068	-0.57631	2.7456e-05	7.6575e-05	0.62963	-0.66743	0.0033396	0.0056442	0.71526	-0.48347	0.00022046	0.00058661	0.59208
NEG	277.02	1.89	0.42478	0.99684	0.80225	-0.31787	0.76655	0.99792	1.0075	0.010831	0.75088	0.98449	0.92243	-0.11649	0.30743	0.41956	1.2029	0.26647	0.44591	0.57803	0.84736	-0.23895	0.53096	0.65086	1.3546	0.43782	0.0013747	0.002892	0.48308	-1.0497	6.3138e-08	2.8648e-07	0.26099	-1.9379	0.019041	0.028799	0.62867	-0.66963	0.0013291	0.0024158	0.47967	-1.0599	0.0053342	0.00866	0.57029	-0.81023	0.00024125	0.00063774	0.42116
NEG	273.169	5.44	0.42522	0.99684	0.8556	-0.22499	0.42277	0.99792	0.88432	-0.17737	0.86761	0.99507	1.0301	0.042852	0.02432	0.050041	0.6956	-0.52367	0.13428	0.25358	0.78459	-0.34998	0.1672	0.28161	0.81276	-0.2991	9.132e-06	3.1192e-05	0.41026	-1.2854	1.5315e-06	5.1164e-06	0.4251	-1.2341	0.0017195	0.0033032	0.61955	-0.6907	0.0021312	0.0036917	0.60091	-0.73478	0.00019328	0.00043204	0.5396	-0.89003	0.040455	0.055901	0.73477
NEG	472.147	3.97	0.42617	0.99684	1.0968	0.13326	0.26814	0.99792	0.93131	-0.10266	0.61326	0.96494	1.0765	0.10629	1.1929e-05	8.8448e-05	0.56796	-0.81614	8.6303e-07	2.5862e-05	0.55932	-0.83825	0.00052601	0.0043218	0.62495	-0.67818	0.022881	0.03695	0.79018	-0.33974	0.27576	0.32181	0.94919	-0.075238	0.029675	0.042754	0.82781	-0.27262	0.00024512	0.00053609	0.653	-0.61485	0.075221	0.096895	0.85435	-0.2271	0.10293	0.12917	0.87149
NEG	290.94	0.28	0.42667	0.99684	0.94505	-0.08153	0.97345	0.99792	1.0025	0.0035739	0.653	0.97104	1.0391	0.055275	0.31725	0.43008	0.9258	-0.11123	0.00032628	0.0022165	0.70982	-0.49447	0.053176	0.1141	0.85355	-0.22846	0.010031	0.01745	0.78893	-0.34204	0.016366	0.02497	0.8175	-0.29072	0.0096977	0.015723	0.79668	-0.32793	0.00051185	0.0010391	0.73695	-0.44035	0.029193	0.040803	0.82372	-0.27977	0.044734	0.061396	0.86579
NEG	174.022	2.44	0.42843	0.99684	1.1008	0.13853	0.86039	0.99792	1.0225	0.032131	0.27117	0.83479	1.1549	0.20779	0.19935	0.29707	0.79534	-0.33036	0.00012524	0.001029	0.49308	-1.0201	0.97035	0.98328	1.1076	0.1474	2.0807e-05	6.589e-05	0.45156	-1.147	4.9151e-07	1.8736e-06	0.39199	-1.3511	3.65e-05	0.0001011	0.5002	-0.99942	7.8973e-07	3.346e-06	0.35608	-1.4897	5.2582e-06	1.7051e-05	0.40777	-1.2942	4.2366e-07	2.0046e-06	0.35206
NEG	101.06	1.67	0.42863	0.99684	1.0825	0.11434	0.29437	0.99792	1.0811	0.11249	0.72497	0.98449	1.0293	0.041681	0.08234	0.14304	0.84389	-0.24487	0.023851	0.068083	0.80631	-0.3106	0.77391	0.841	1.075	0.10429	0.18163	0.22816	1.2183	0.28487	0.0086006	0.01387	1.312	0.39182	0.24819	0.28935	1.2202	0.2871	0.033052	0.044607	1.263	0.33685	3.2567e-05	8.7809e-05	1.4983	0.58334	0.32782	0.36979	1.2411
NEG	375.13	2.79	0.42867	0.99684	1.0469	0.066095	0.62485	0.99792	0.95324	-0.069096	0.87672	0.99507	0.94074	-0.088134	0.58707	0.68053	0.87722	-0.18899	0.13736	0.25855	0.77322	-0.37106	0.79338	0.85528	1.023	0.032803	0.6816	0.73282	1.0261	0.037168	0.1764	0.21515	0.78666	-0.34618	0.19262	0.23053	0.81179	-0.30082	0.018158	0.025734	0.65264	-0.61563	0.13325	0.16433	0.79983	-0.32224	0.00010453	0.00030192	0.41685
NEG	247.994	0.81	0.42928	0.99684	0.90411	-0.14543	0.56382	0.99792	1.0379	0.053657	0.76023	0.98548	1.0428	0.060523	0.0064543	0.016017	0.71107	-0.49194	0.23211	0.37632	0.87634	-0.19044	0.03307	0.07851	0.78177	-0.35518	0.55872	0.6182	1.0482	0.067897	0.71724	0.75252	0.94703	-0.078525	0.77156	0.79577	0.96008	-0.058779	0.83699	0.85889	0.95363	-0.068499	0.91057	0.91964	0.98854	-0.016626	0.66276	0.69837	0.94448
NEG	343.172	5.41	0.43038	0.99684	0.93116	-0.1029	0.9608	0.99792	0.99954	-0.00066406	0.93254	0.99507	0.99335	-0.009626	0.049509	0.09262	0.82579	-0.27615	0.27634	0.42109	0.90363	-0.1462	0.033398	0.078693	0.80587	-0.31138	3.6137e-05	0.00010797	0.60758	-0.71884	1.0466e-05	2.9057e-05	0.59945	-0.73829	0.0012647	0.0025212	0.71517	-0.48364	0.57306	0.61886	1.1565	0.20979	0.12471	0.15554	0.86487	-0.20944	0.13656	0.16646	0.86692
NEG	173.993	1.13	0.43069	0.99684	0.84818	-0.23755	0.19025	0.99792	1.2719	0.34703	0.11636	0.57839	0.75398	-0.4074	0.00045355	0.0017453	0.49662	-1.0098	0.0077434	0.027372	0.61265	-0.70686	0.00092958	0.0059808	0.5256	-0.92797	0.073006	0.10192	0.74195	-0.43061	0.9524	0.9619	1.0658	0.091916	0.023367	0.0344	0.70501	-0.50428	4.4361e-07	2.0104e-06	0.31415	-1.6705	0.00046069	0.0009609	0.51122	-0.96797	3.7187e-06	1.454e-05	0.36552
NEG	227.128	3.37	0.43146	0.99684	0.96239	-0.055301	0.26728	0.99792	0.91471	-0.12862	0.056611	0.48532	0.85231	-0.23055	2.3818e-06	2.6571e-05	0.57645	-0.79474	7.6897e-05	0.00067271	0.66989	-0.578	0.18473	0.30502	0.89806	-0.15512	0.84204	0.86699	1.0344	0.048728	0.70234	0.74008	1.0656	0.091685	0.012006	0.01921	1.2892	0.36646	0.00087276	0.0016713	1.3736	0.45793	0.0021463	0.0037935	1.5212	0.60518	0.01776	0.026996	1.3841
NEG	401.181	3.03	0.43227	0.99684	1.0679	0.094719	0.30152	0.99792	1.0981	0.13507	0.021679	0.34374	1.3722	0.45652	0.37173	0.48259	0.88558	-0.1753	0.058675	0.13462	0.77317	-0.37114	0.84815	0.89965	1.0984	0.13535	4.2482e-05	0.00012538	2.3817	1.252	0.00033743	0.0007135	2.1674	1.1159	5.0463e-10	3.5676e-09	4.0374	2.0134	1.5028e-10	1.3536e-09	3.92	1.9708	2.4129e-11	2.2398e-10	4.204	2.0718	1.2444e-13	2.1017e-12	5.0684
NEG	243.999	1.54	0.43415	0.99684	0.89946	-0.15287	0.70046	0.99792	1.0217	0.031017	0.87831	0.99507	0.98397	-0.023311	0.0014029	0.0045466	0.60935	-0.71466	0.15436	0.28057	0.83141	-0.26636	0.013143	0.038423	0.70359	-0.5072	6.1413e-08	3.4256e-07	0.26113	-1.9372	4.8512e-10	3.2592e-09	0.26255	-1.9293	3.5993e-10	2.6687e-09	0.31716	-1.6567	7.356e-06	2.4642e-05	0.44101	-1.1811	7.302e-08	3.4151e-07	0.40236	-1.3135	9.5857e-06	3.3591e-05	0.45882
NEG	166.017	0.35	0.43456	0.99684	0.91587	-0.12679	0.66037	0.99792	0.9349	-0.09712	0.0011369	0.09613	0.68738	-0.54082	0.4758	0.58561	0.94172	-0.086634	0.22029	0.36395	0.86537	-0.20861	0.0028844	0.012708	1.5275	0.61115	0.42928	0.48786	1.1021	0.14025	0.83034	0.85775	1.0228	0.032455	0.003101	0.0056367	0.68373	-0.5485	0.1108	0.13624	0.86032	-0.21705	0.03375	0.04669	0.78312	-0.3527	0.0077208	0.012932	0.71527
NEG	594.994	1.09	0.43477	0.99684	0.9284	-0.10718	0.8947	0.99792	0.95577	-0.065272	0.086235	0.53819	0.81083	-0.30252	0.0063267	0.015765	0.68545	-0.54487	0.069338	0.15219	0.81588	-0.29356	0.65423	0.75122	1.1208	0.16455	0.00081057	0.0018052	0.61849	-0.69318	1.9035e-06	6.1888e-06	0.44733	-1.1606	1.8328e-05	5.5482e-05	0.40802	-1.2933	4.6738e-06	1.6426e-05	0.39645	-1.3348	0.00016949	0.00038308	0.55097	-0.85994	0.00014125	0.00038947	0.44376
NEG	340.124	5.32	0.43487	0.99684	0.92738	-0.10877	0.39617	0.99792	0.92592	-0.11104	0.64115	0.97104	0.96147	-0.056688	6.5972e-07	1.0989e-05	0.50808	-0.97687	2.087e-05	0.00022917	0.63126	-0.66368	5.8607e-05	0.00087982	0.58826	-0.76548	0.87468	0.89304	1.0317	0.045024	0.70528	0.74189	1.0512	0.072087	0.021968	0.032576	0.79512	-0.33075	0.71421	0.74928	0.96102	-0.057367	0.31659	0.35878	1.1319	0.17873	0.17665	0.21018	0.88822
NEG	411.317	9.29	0.43492	0.99684	0.97105	-0.04238	0.57902	0.99792	1.0345	0.048917	0.051425	0.46834	1.0723	0.10072	0.52248	0.62904	0.97613	-0.034856	0.86471	0.90958	0.99727	-0.0039471	0.99375	0.9962	0.99951	-0.00071195	0.25385	0.30684	1.0544	0.076428	0.0237	0.034597	1.12	0.16351	0.1102	0.139	1.0977	0.13445	5.8212e-05	0.0001484	1.2613	0.33487	5.9171e-06	1.8935e-05	1.2346	0.30405	0.0059787	0.010312	1.1742
NEG	275.058	2.6	0.43498	0.99684	1.099	0.13625	0.14665	0.99792	1.1777	0.23603	0.33863	0.85678	1.1271	0.17262	0.0072988	0.017645	0.64072	-0.64223	0.028485	0.078013	0.71292	-0.48819	0.00095917	0.0060432	0.5759	-0.79612	6.0113e-05	0.0001724	0.44618	-1.1643	2.3497e-05	6.0794e-05	0.43494	-1.2011	0.00084331	0.0017529	0.55937	-0.83814	0.0093004	0.013928	0.64386	-0.63519	0.13438	0.16555	0.77986	-0.35872	0.07352	0.094992	0.7468
NEG	213.004	1.44	0.43591	0.99684	0.93272	-0.10049	0.64159	0.99792	1.0442	0.062459	0.8448	0.99507	1.0121	0.017327	6.3587e-08	1.9826e-06	0.51045	-0.97016	5.3622e-06	8.5795e-05	0.6132	-0.70557	6.0242e-05	0.00088259	0.6035	-0.72858	0.0012013	0.0025629	0.67569	-0.56556	0.00052301	0.0010653	0.69195	-0.53127	0.00021198	0.00051143	0.68349	-0.54901	3.5297e-05	9.5594e-05	0.64266	-0.63787	0.003494	0.0058785	0.72322	-0.46749	0.00025839	0.00067861	0.60458
NEG	416.983	4.13	0.43727	0.99684	1.0337	0.047772	0.30311	0.99792	0.94994	-0.074088	0.1998	0.70628	1.0603	0.084457	0.025706	0.052493	1.1484	0.19957	0.0030167	0.012606	1.163	0.21781	0.66946	0.76381	1.0221	0.031504	0.21914	0.27003	0.93611	-0.095249	0.48687	0.53193	1.0325	0.046163	0.62078	0.65985	1.0282	0.040061	0.39935	0.44511	0.9572	-0.063115	0.37265	0.41535	1.0435	0.061364	0.74694	0.77366	1.0147
NEG	329.102	4.88	0.43732	0.99684	0.92472	-0.11291	0.87384	0.99792	0.99679	-0.0046389	0.087191	0.53819	0.85227	-0.23061	1.9055e-06	2.2849e-05	0.57848	-0.78966	0.016528	0.050626	0.79044	-0.33928	0.012093	0.036762	0.7666	-0.38345	0.00023875	0.00060108	0.65292	-0.61501	7.2412e-07	2.6128e-06	0.56104	-0.83381	5.8361e-07	2.2967e-06	0.4847	-1.0448	3.9756e-07	1.8312e-06	0.51737	-0.95073	1.4722e-06	5.3696e-06	0.50543	-0.98441	4.5312e-09	3.2222e-08	0.3802
NEG	344.935	1.97	0.43828	0.99684	0.9616	-0.05649	0.3835	0.99792	0.95839	-0.061316	0.45287	0.91894	0.96425	-0.052516	0.15937	0.24781	1.094	0.1296	0.71276	0.79808	1.0365	0.051724	0.76308	0.8352	0.98718	-0.018613	0.17674	0.22271	1.1219	0.16592	0.0038789	0.006826	1.1778	0.23609	0.064887	0.086139	1.1249	0.16977	0.39103	0.43704	1.0569	0.079802	0.02684	0.037644	1.1493	0.20081	0.015791	0.024214	1.1828
NEG	366.118	2.98	0.43846	0.99684	0.92137	-0.11816	0.95365	0.99792	1.0422	0.059622	0.6732	0.97512	0.98262	-0.025296	1.2484e-05	9.1626e-05	0.48742	-1.0368	0.0023002	0.010061	0.66743	-0.58332	0.00024928	0.0024446	0.50763	-0.97815	1.9528e-06	7.5384e-06	0.31277	-1.6768	2.7166e-07	1.0622e-06	0.32985	-1.6001	1.0813e-08	6.1441e-08	0.34379	-1.5404	0.001099	0.0020496	0.6198	-0.69012	3.0884e-05	8.3828e-05	0.53823	-0.89371	4.0785e-05	0.00012848	0.54802
NEG	342.137	6.45	0.43851	0.99684	0.94296	-0.084739	0.35942	0.99792	1.0987	0.13581	0.90869	0.99507	0.9946	-0.0078138	0.0001806	0.00081639	0.66695	-0.58434	0.13836	0.26003	0.87813	-0.18749	0.64822	0.74785	1.1774	0.23559	1.0367e-19	1.146e-17	8.5213	3.0911	7.9635e-23	8.8033e-21	11.451	3.5174	3.2644e-09	2.015e-08	7.569	2.9201	1.6364e-17	6.8615e-16	7.6891	2.9428	1.7649e-21	1.4307e-19	9.2585	3.2108	8.1084e-10	6.5732e-09	8.9686
NEG	250.145	7.75	0.4388	0.99684	0.9107	-0.13495	0.18971	0.99792	0.87178	-0.19797	0.46832	0.929	1.0691	0.096351	0.27251	0.38417	0.89051	-0.16729	0.098585	0.20114	0.84416	-0.24441	0.036168	0.083612	0.80521	-0.31256	0.61569	0.66965	0.93381	-0.098795	0.79154	0.82548	1.023	0.03279	0.36371	0.408	1.1252	0.17016	0.4253	0.47143	1.1173	0.16001	0.17455	0.20891	1.1234	0.16783	0.096752	0.1223	1.1663
NEG	583.53	9.79	0.44192	0.99684	0.97148	-0.041741	0.22785	0.99792	0.95222	-0.070638	0.80993	0.99507	0.99234	-0.011088	0.54833	0.65178	0.97933	-0.030127	0.14437	0.26726	0.94108	-0.087604	0.35636	0.49019	0.96649	-0.049167	0.17086	0.21597	1.0578	0.081045	0.07432	0.097595	1.0952	0.13118	0.0036058	0.006448	1.1195	0.16281	0.0015097	0.0026878	1.1942	0.25606	0.0013862	0.0025932	1.1651	0.22049	0.00038454	0.00097214	1.1517
NEG	732.95	0.92	0.44212	0.99684	1.0701	0.09781	0.31122	0.99792	0.90163	-0.14939	0.51471	0.94283	0.92964	-0.10526	0.29224	0.40337	0.8964	-0.15779	0.92383	0.9453	0.98013	-0.028952	0.48739	0.61163	0.94458	-0.082251	2.3691e-07	1.1663e-06	0.46434	-1.1067	8.5585e-07	3.043e-06	0.52205	-0.93775	7.0802e-11	5.7017e-10	0.25624	-1.9644	3.4642e-06	1.2612e-05	0.51711	-0.95145	1.1556e-09	7.9394e-09	0.36449	-1.4561	2.3959e-07	1.1795e-06	0.35498
NEG	695.176	3.9	0.44247	0.99684	1.1074	0.14716	0.94375	0.99792	1.0005	0.00073885	0.42823	0.91196	1.1047	0.14366	0.0088021	0.02067	0.70321	-0.50797	0.0022128	0.0097845	0.64945	-0.62271	0.036902	0.084666	0.79515	-0.3307	1.1477e-07	6.0417e-07	0.33176	-1.5918	5.1089e-07	1.9414e-06	0.36381	-1.4587	0.00031084	0.00071587	0.5808	-0.78388	1.8866e-05	5.5413e-05	0.47858	-1.0632	2.3928e-05	6.7354e-05	0.51214	-0.96539	0.00099705	0.0021924	0.6195
NEG	246.094	1.26	0.44374	0.99684	1.0961	0.13241	0.045958	0.99792	1.1603	0.21447	0.51888	0.94283	0.96019	-0.058615	0.010255	0.023797	0.80716	-0.30907	0.62457	0.72816	1.0814	0.11285	0.078303	0.15235	1.212	0.27744	4.9322e-10	4.2236e-09	2.7328	1.4504	1.9375e-06	6.2826e-06	1.9151	0.9374	3.7741e-05	0.0001043	1.6712	0.74089	1.3458e-05	4.1014e-05	1.8626	0.89735	1.911e-05	5.5594e-05	2.1752	1.1212	0.0023235	0.0044848	1.6716
NEG	128.034	0.39	0.44506	0.99684	1.0472	0.066596	0.18435	0.99792	1.087	0.12039	0.6754	0.97624	1.0377	0.053441	0.0086273	0.02045	0.80241	-0.31759	0.0013286	0.0065406	0.77686	-0.36427	0.10154	0.18851	0.88168	-0.18167	0.0015482	0.0032127	0.72969	-0.45464	4.7851e-05	0.00011731	0.68748	-0.5406	3.6629e-08	1.8953e-07	0.57908	-0.78815	0.0022947	0.0039317	0.7439	-0.42682	0.001855	0.0033616	0.75906	-0.39772	1.5641e-06	6.4691e-06	0.54331
NEG	431.121	3.98	0.44539	0.99684	0.94029	-0.088821	0.050504	0.99792	0.85225	-0.23066	0.018435	0.32024	0.80673	-0.30985	3.2238e-08	1.12e-06	0.45537	-1.1349	1.4985e-06	3.2538e-05	0.47753	-1.0663	0.00011566	0.0014499	0.56081	-0.83441	5.1248e-05	0.00014909	0.5642	-0.82572	0.0031608	0.0056522	0.72787	-0.45825	0.0039319	0.0069595	0.74077	-0.4329	0.0011241	0.00209	0.73171	-0.45065	0.01404	0.020974	0.78196	-0.35484	0.30251	0.34508	0.943
NEG	151.06	0.4	0.44567	0.99684	0.92407	-0.11393	0.37643	0.99792	1.0854	0.11827	0.41724	0.9005	0.92514	-0.11226	0.0021575	0.0065753	0.7114	-0.49127	0.061082	0.13903	0.83503	-0.2601	0.16592	0.27983	0.87762	-0.18833	0.022739	0.036769	1.2697	0.34446	0.0077315	0.012569	1.238	0.30798	0.33058	0.37569	1.1357	0.1836	0.01619	0.023189	1.4386	0.52464	0.0021356	0.00378	1.3759	0.46042	0.33378	0.37546	1.2472
NEG	330.091	1.71	0.44999	0.99684	1.0448	0.063163	0.51556	0.99792	0.95898	-0.060421	0.65634	0.97104	1.0192	0.027445	0.0077346	0.018551	1.1914	0.25269	0.54382	0.66062	1.0471	0.066424	0.076084	0.14946	1.1207	0.16434	7.3319e-06	2.5401e-05	1.4317	0.51768	7.3975e-08	3.3316e-07	1.4637	0.54964	5.719e-07	2.2653e-06	1.5284	0.61205	1.9309e-06	7.4539e-06	1.4824	0.56791	1.81e-07	8.0917e-07	1.5068	0.59144	0.00052279	0.0012714	1.4809
NEG	329.083	0.58	0.45033	0.99684	0.91916	-0.12161	0.75423	0.99792	0.99878	-0.0017591	0.29684	0.84941	1.0966	0.13305	0.75557	0.81602	0.97831	-0.031632	0.34845	0.48987	1.1231	0.16752	0.36708	0.50041	0.91428	-0.12928	0.030406	0.04722	0.78062	-0.35731	0.085432	0.11146	0.83426	-0.26143	0.54391	0.58531	1.0468	0.065968	0.014977	0.021579	1.2249	0.29262	0.23414	0.27219	1.124	0.16862	0.060479	0.080024	1.1938
NEG	154.021	2.18	0.45175	0.99684	0.92195	-0.11724	0.94626	0.99792	0.97365	-0.03852	0.70363	0.98117	1.0253	0.035984	3.1746e-05	0.00019797	0.6038	-0.72786	0.0049527	0.018852	0.73373	-0.44668	0.0014372	0.0080176	0.66154	-0.59611	3.1115e-06	1.1431e-05	0.45478	-1.1368	1.0718e-07	4.5889e-07	0.42905	-1.2208	5.6441e-08	2.8128e-07	0.53046	-0.91469	3.3528e-07	1.5864e-06	0.53199	-0.91054	2.1653e-05	6.1519e-05	0.60232	-0.73139	3.5047e-06	1.3747e-05	0.5838
NEG	347.193	5.09	0.45254	0.99684	1.2166	0.28286	0.2283	0.99792	1.2748	0.35025	0.74174	0.98449	0.94711	-0.078392	0.5052	0.6131	0.94483	-0.081879	0.59803	0.7074	0.9266	-0.10998	0.51722	0.64243	0.97451	-0.037252	8.8688e-05	0.00024455	2.0759	1.0537	1.5609e-06	5.2001e-06	2.3815	1.2519	0.08175	0.10609	1.3466	0.42934	5.112e-05	0.00013226	1.8121	0.85764	0.00020462	0.00045406	1.771	0.82459	0.00015467	0.00042456	1.7228
NEG	214.071	0.67	0.45293	0.99684	0.95054	-0.073182	0.60739	0.99792	1.0424	0.059944	0.026295	0.36334	0.85098	-0.2328	0.0058879	0.014978	0.79065	-0.33889	0.037725	0.096107	0.86081	-0.21624	0.9629	0.97681	1.0509	0.071598	1.5452e-11	1.8242e-10	2.9087	1.5404	4.2341e-16	1.3915e-14	3.0122	1.5908	0.085371	0.11009	1.457	0.54299	3.1664e-10	2.6738e-09	2.8355	1.5036	2.9964e-12	3.4374e-11	2.6322	1.3963	1.4806e-06	6.1869e-06	2.4805
NEG	145.048	3.58	0.45341	0.99684	0.94818	-0.076765	0.68202	0.99792	1.032	0.045406	0.92909	0.99507	1.0038	0.0055424	8.4793e-05	0.00042607	0.721	-0.47193	0.011755	0.038321	0.82225	-0.28234	0.026333	0.06482	0.83912	-0.25306	0.00016841	0.00043757	1.5366	0.61971	4.5416e-06	1.3437e-05	1.4751	0.56083	0.045613	0.063172	1.4229	0.50878	0.005183	0.0081639	1.2214	0.28852	0.001091	0.0020892	1.3102	0.38975	0.74848	0.7746	1.0705
NEG	447.995	1.45	0.45447	0.99684	0.96394	-0.05299	0.70644	0.99792	1.0243	0.034605	0.49152	0.94283	1.034	0.048238	1.9698e-06	2.3255e-05	0.68435	-0.54719	4.0007e-07	1.6775e-05	0.71417	-0.48566	1.2076e-05	0.00025762	0.69826	-0.51816	0.015673	0.026324	0.82184	-0.28307	0.058751	0.079379	0.88526	-0.17582	0.02157	0.032025	0.87494	-0.19274	0.011998	0.017578	0.85366	-0.22826	0.19424	0.23021	0.93237	-0.10102	0.021694	0.032014	0.79435
NEG	274.009	1.88	0.45507	0.99684	0.90548	-0.14324	0.78951	0.99792	0.95175	-0.07135	0.79034	0.99507	0.96999	-0.043961	0.0011853	0.0039804	0.63926	-0.64553	0.033479	0.088117	0.77012	-0.37684	0.020214	0.053552	0.74471	-0.42524	1.8365e-07	9.2663e-07	0.2874	-1.7989	9.8512e-11	7.5817e-10	0.28801	-1.7958	6.6178e-10	4.5209e-09	0.3779	-1.4039	8.5367e-08	4.3252e-07	0.43208	-1.2106	3.8288e-08	1.9686e-07	0.4254	-1.2331	7.1187e-09	4.8359e-08	0.39512
NEG	433.208	4.48	0.45565	0.99684	0.90886	-0.13787	0.80937	0.99792	1.013	0.018649	0.78912	0.99507	0.97899	-0.030641	2.6277e-06	2.8088e-05	0.53116	-0.91279	0.0049765	0.018852	0.70853	-0.4971	0.00091069	0.0058904	0.65269	-0.61554	1.7057e-05	5.5309e-05	0.54287	-0.88133	0.00019451	0.00043478	0.62817	-0.67076	9.3779e-07	3.6202e-06	0.4975	-1.0072	0.012022	0.017592	0.73165	-0.45077	0.0063042	0.010113	0.72108	-0.47176	0.0012509	0.0026546	0.67017
NEG	281.062	2.07	0.45675	0.99684	0.92711	-0.10919	0.79674	0.99792	1.0188	0.026879	0.31095	0.85352	0.91016	-0.13581	6.1264e-05	0.00033407	0.64026	-0.64327	0.040553	0.10167	0.82059	-0.28526	0.11117	0.20389	0.86475	-0.20965	0.19276	0.23991	0.89154	-0.16563	0.0071143	0.011675	0.78036	-0.35779	0.0013901	0.0027486	0.67425	-0.56865	0.70661	0.74329	1.0122	0.017443	0.11108	0.13968	0.85662	-0.22327	0.10117	0.12708	0.8643
NEG	350.004	4.99	0.46028	0.99684	1.0587	0.082276	0.088089	0.99792	1.1828	0.24216	0.055329	0.48057	1.2235	0.29105	0.52801	0.63382	0.93827	-0.09192	0.50639	0.62451	0.91795	-0.12351	0.3725	0.50441	0.94163	-0.086766	7.162e-22	1.2441e-19	42.782	5.4189	1.0283e-24	3.1261e-22	43.481	5.4423	3.792e-26	6.5872e-24	52.49	5.714	7.105e-26	2.1599e-23	50.313	5.6529	1.4522e-25	3.9135e-23	55.364	5.7909	3.003e-24	5.2167e-22	46.506
NEG	401.108	0.62	0.46034	0.99684	0.93236	-0.10104	0.37674	0.99792	0.91617	-0.12632	0.89739	0.99507	1.0151	0.021579	2.7906e-05	0.00017674	0.62574	-0.67637	0.00067021	0.0037526	0.68063	-0.55505	0.011657	0.035794	0.75439	-0.40661	7.1088e-11	7.2641e-10	0.25678	-1.9614	4.1245e-15	9.2877e-14	0.22324	-2.1634	3.5096e-14	6.0108e-13	0.27202	-1.8782	2.0498e-13	3.5107e-12	0.2529	-1.9834	8.4768e-15	2.0616e-13	0.25253	-1.9855	1.1957e-14	2.4643e-13	0.25197
NEG	159.065	2.04	0.46046	0.99684	0.90183	-0.14908	0.96088	0.99792	0.98976	-0.01485	0.63919	0.97104	0.96825	-0.04655	0.00089144	0.0031149	0.65419	-0.61223	0.0070706	0.025214	0.72956	-0.4549	0.043324	0.096488	0.78551	-0.34829	0.00030942	0.00076475	0.57399	-0.80089	7.8217e-06	2.2068e-05	0.56946	-0.81234	0.00017888	0.00044033	0.65411	-0.61241	0.16998	0.20204	0.85847	-0.22015	0.00068132	0.0013626	0.65367	-0.61336	0.012093	0.019047	0.73439
NEG	423.094	2.37	0.46116	0.99684	0.94873	-0.075933	0.67061	0.99792	0.97131	-0.041991	0.57031	0.95623	1.041	0.057941	0.10077	0.16995	0.89373	-0.16209	0.43041	0.5634	0.94955	-0.074686	0.068111	0.13712	0.87578	-0.19137	0.42833	0.48723	0.95012	-0.073811	0.088524	0.11476	0.89638	-0.15782	0.49261	0.53675	0.96339	-0.053812	0.11539	0.14144	0.8949	-0.1602	0.41164	0.45341	0.95796	-0.061958	0.012118	0.019062	0.82772
NEG	132.08	3.98	0.46189	0.99684	0.94697	-0.078615	0.11698	0.99792	0.88937	-0.16914	0.23711	0.77716	0.91592	-0.12671	2.131e-08	9.9664e-07	0.52749	-0.92279	1.9306e-05	0.00022574	0.63421	-0.65696	3.2447e-05	0.00053319	0.61011	-0.71285	0.0013905	0.0029153	0.71386	-0.48628	0.087404	0.11343	0.87914	-0.18584	0.18273	0.21942	0.90407	-0.1455	0.011209	0.016482	0.80156	-0.31912	0.82145	0.84294	1.0062	0.0089151	0.72894	0.7576	1.0024
NEG	463	0.92	0.46196	0.99684	1.0676	0.094358	0.5512	0.99792	0.94793	-0.077148	0.054402	0.48057	0.8405	-0.25067	0.0035066	0.0098249	0.75935	-0.39716	0.082816	0.1774	0.86168	-0.21478	0.19001	0.30848	0.89696	-0.15689	5.5336e-06	1.9391e-05	0.54125	-0.88562	4.6374e-08	2.1942e-07	0.48967	-1.0301	5.6183e-12	5.8391e-11	0.2543	-1.9754	1.0805e-05	3.3689e-05	0.54645	-0.87184	1.2958e-09	8.7056e-09	0.39188	-1.3515	3.4581e-08	2.0307e-07	0.3367
NEG	364.045	1.65	0.46343	0.99684	0.94422	-0.082801	0.59174	0.99792	0.9553	-0.065969	0.5087	0.94283	1.0425	0.060113	0.018916	0.040354	0.79789	-0.32574	0.0002883	0.0020264	0.72207	-0.46979	0.045368	0.1003	0.85159	-0.23177	0.027343	0.043125	1.4295	0.51546	3.775e-05	9.5302e-05	1.6599	0.73107	0.032165	0.045799	1.3244	0.40532	0.0030527	0.0051061	1.2931	0.3708	0.016561	0.024529	1.3751	0.45948	0.73322	0.76139	1.2745
NEG	309.169	6.65	0.46368	0.99684	0.98125	-0.027311	0.58994	0.99792	0.98609	-0.020205	0.36392	0.87802	0.97777	-0.032427	0.80827	0.86213	0.99505	-0.0071581	0.71369	0.79829	0.99122	-0.012725	0.37988	0.51212	0.9785	-0.031362	0.0082486	0.014621	1.0843	0.11678	0.00017828	0.00040071	1.1251	0.17003	0.00021422	0.00051581	1.1061	0.14543	9.1001e-06	2.9044e-05	1.189	0.24978	7.8394e-07	3.1153e-06	1.18	0.23881	1.1402e-05	3.9501e-05	1.1617
NEG	482.985	1.13	0.46594	0.99684	0.92995	-0.10478	0.38322	0.99792	1.0823	0.11408	0.17909	0.67008	0.88493	-0.17636	0.0018242	0.0056586	0.70618	-0.50189	0.033693	0.088298	0.81045	-0.3032	0.021711	0.05671	0.79107	-0.33813	0.00014797	0.00038696	0.65536	-0.60964	0.032185	0.045936	0.79869	-0.3243	7.7699e-05	0.0002014	0.5811	-0.78315	4.8487e-08	2.5524e-07	0.41617	-1.2648	1.4473e-05	4.324e-05	0.52868	-0.91953	2.1032e-08	1.2724e-07	0.41785
NEG	373.185	5.1	0.46817	0.99684	1.0615	0.086102	0.40292	0.99792	1.0629	0.088058	0.85159	0.99507	0.98047	-0.028453	0.013056	0.029564	0.73059	-0.45286	0.087296	0.18334	0.81976	-0.28673	0.84801	0.89965	1.0831	0.11511	0.00016585	0.00043185	3.6704	1.876	3.935e-07	1.5047e-06	4.4815	2.164	2.4745e-17	9.1183e-16	6.8393	2.7738	9.9538e-18	4.3228e-16	7.622	2.9302	3.1176e-15	7.8979e-14	7.8151	2.9663	5.1923e-16	1.5033e-14	8.2213
NEG	681.984	1.45	0.46845	0.99684	0.9576	-0.062507	0.99955	0.99975	1.0045	0.0064924	0.57108	0.95623	1.0203	0.028962	4.0536e-05	0.00023872	0.69	-0.53534	1.2283e-05	0.00016033	0.73258	-0.44893	0.00011317	0.0014335	0.70393	-0.5065	0.0030862	0.0060334	0.75804	-0.39966	0.0082769	0.013438	0.80681	-0.3097	0.00073408	0.0015497	0.80817	-0.30727	0.0035255	0.0057933	0.80855	-0.30659	0.026705	0.037498	0.83675	-0.25714	0.010675	0.017102	0.76449
NEG	272.059	1.51	0.47016	0.99684	1.0383	0.054184	0.091388	0.99792	1.2374	0.30731	0.20174	0.70696	1.2292	0.29769	0.00049222	0.0018705	1.6909	0.75782	2.5133e-05	0.00026121	2.1754	1.1213	9.9613e-06	0.00022855	2.9925	1.5813	3.6011e-06	1.3111e-05	2.1793	1.1239	0.081241	0.10645	1.4014	0.48687	0.0084287	0.013926	2.1015	1.0714	0.04654	0.060786	1.7008	0.76623	0.00094549	0.0018366	1.75	0.80734	0.59577	0.63437	1.2809
NEG	427.195	4.29	0.47123	0.99684	0.94522	-0.081277	0.49939	0.99792	0.95145	-0.071796	0.80328	0.99507	0.99971	-0.00041893	6.8621e-06	5.8352e-05	0.6274	-0.67254	2.4414e-07	1.4702e-05	0.62298	-0.68274	0.00073645	0.0052197	0.71121	-0.49166	2.033e-13	5.3741e-12	0.35518	-1.4934	3.9475e-13	4.8002e-12	0.38777	-1.3667	3.1523e-13	4.1666e-12	0.35182	-1.5071	9.9477e-12	1.1412e-10	0.41571	-1.2664	1.4771e-13	2.1904e-12	0.41961	-1.2529	1.4996e-10	1.3814e-09	0.41408
NEG	249.115	5.64	0.47131	0.99684	0.93425	-0.098122	0.43714	0.99792	1.0921	0.12707	0.06136	0.48641	0.84415	-0.24443	1.2072e-06	1.6538e-05	0.55194	-0.85742	0.0020454	0.009212	0.72513	-0.46368	0.18929	0.30789	0.90786	-0.13946	0.033313	0.051018	1.3408	0.42313	0.012451	0.019411	1.2756	0.35115	0.085305	0.11009	1.1332	0.18036	0.019339	0.027092	1.3008	0.37939	0.0050054	0.0081698	1.2933	0.37104	0.28862	0.33016	1.1596
NEG	570.007	1.85	0.47444	0.99684	0.92838	-0.10722	0.063881	0.99792	0.77456	-0.36855	0.28119	0.84725	0.90267	-0.14773	0.01969	0.041681	0.70568	-0.50291	0.86619	0.90958	1.0155	0.02225	0.020825	0.05493	0.71222	-0.48961	1.4572e-06	5.7906e-06	0.32652	-1.6148	1.867e-07	7.5425e-07	0.34192	-1.5483	2.3106e-05	6.8031e-05	0.52703	-0.92405	0.0018272	0.0032016	0.61808	-0.69414	2.445e-05	6.8191e-05	0.51193	-0.96599	3.623e-05	0.00011563	0.49043
NEG	277.144	7.23	0.47477	0.99684	0.97195	-0.041046	0.6375	0.99792	0.98311	-0.024579	0.99257	0.99915	1.0008	0.001204	0.78216	0.84094	1.0231	0.032961	0.84143	0.89127	0.99352	-0.009375	0.40674	0.53586	0.96763	-0.047473	0.025072	0.040063	1.0922	0.12727	0.052781	0.072277	1.0857	0.11863	0.012555	0.020009	1.0967	0.13314	1.8683e-06	7.2352e-06	1.2563	0.32914	4.7096e-05	0.00012108	1.1793	0.23795	0.011294	0.018046	1.1226
NEG	288	1.1	0.47518	0.99684	0.92578	-0.11126	0.86922	0.99792	0.95654	-0.06411	0.059519	0.48641	0.80496	-0.31302	0.00097674	0.0033934	0.64971	-0.62213	0.033995	0.0889	0.79065	-0.33889	0.9494	0.97015	1.0331	0.046958	0.047371	0.069907	0.78923	-0.34148	0.00030105	0.00064678	0.62862	-0.66974	0.00038611	0.00086786	0.57149	-0.80721	0.0012319	0.0022696	0.64175	-0.63992	0.019863	0.028822	0.74986	-0.41531	0.004743	0.008383	0.65622
NEG	274.956	0.28	0.47533	0.99684	1.0269	0.03823	0.48271	0.99792	0.9593	-0.059951	0.4976	0.94283	1.0302	0.042971	0.21031	0.30961	1.0893	0.12335	0.47569	0.60129	1.0417	0.058987	0.10132	0.18851	1.0834	0.11562	0.16079	0.20473	1.0875	0.12106	0.4079	0.45422	1.0476	0.067142	0.24012	0.28075	0.93167	-0.10211	0.15373	0.18453	1.0945	0.13021	0.024676	0.034729	1.136	0.18398	0.090873	0.11571	1.118
NEG	365.017	0.63	0.4768	0.99684	1.1206	0.16428	0.30862	0.99792	0.9332	-0.099738	0.61964	0.96494	0.9884	-0.016835	0.0016387	0.0051624	0.73571	-0.44279	0.00016877	0.0013326	0.63724	-0.6501	0.055935	0.11829	0.84654	-0.24036	0.0001137	0.00030655	2.3788	1.2502	6.8377e-07	2.4894e-06	2.6396	1.4003	4.8649e-08	2.4649e-07	2.5438	1.347	7.7257e-10	5.9458e-09	2.7001	1.433	1.4882e-12	1.7462e-11	3.5245	1.8174	2.0456e-12	2.7037e-11	4.1578
NEG	439.16	5.2	0.47698	0.99684	1.0862	0.11924	0.06467	0.99792	1.2231	0.29049	0.46672	0.92733	1.106	0.14532	0.94606	0.96027	1.0748	0.10406	0.98274	0.98598	1.0037	0.0053212	0.03079	0.073986	0.80987	-0.30424	2.9179e-13	7.2411e-12	0.32362	-1.6276	5.2775e-15	1.1259e-13	0.31315	-1.6751	2.7723e-13	3.7456e-12	0.30361	-1.7197	5.1588e-13	7.9325e-12	0.29831	-1.7451	1.0826e-11	1.0531e-10	0.3137	-1.6726	1.5761e-13	2.5553e-12	0.23388
NEG	288.935	9.92	0.47708	0.99684	0.97749	-0.032842	0.64439	0.99792	0.98634	-0.019837	0.55938	0.95133	1.0172	0.024547	0.99015	0.9926	1.0075	0.010836	0.47387	0.60024	1.0322	0.045718	0.62077	0.72443	0.98522	-0.021477	0.010375	0.017972	1.1133	0.15488	2.1724e-06	6.9517e-06	1.2169	0.28318	0.065366	0.08668	1.0689	0.096173	2.8809e-06	1.0746e-05	1.2151	0.28107	0.0019609	0.0035169	1.1704	0.22698	7.1983e-05	0.0002156	1.1831
NEG	247.027	1.4	0.47736	0.99684	1.0671	0.093696	0.61857	0.99792	0.99102	-0.013016	0.90757	0.99507	1.0517	0.072733	2.9746e-06	3.0396e-05	0.57573	-0.79654	2.5389e-07	1.4702e-05	0.54554	-0.87425	0.0027265	0.012279	0.71066	-0.49277	0.078835	0.10893	0.87208	-0.19747	0.15963	0.19607	0.93353	-0.099236	0.11615	0.14576	0.87855	-0.1868	0.30187	0.34274	0.91932	-0.12136	0.27824	0.3207	1.3008	0.37937	0.022002	0.03242	1.3916
NEG	131.07	2.29	0.47736	0.99684	0.87523	-0.19226	0.88266	0.99792	0.97251	-0.040219	0.51807	0.94283	1.0555	0.077932	0.048319	0.090533	1.402	0.48744	1.1276e-05	0.00015068	1.9465	0.96087	0.001155	0.0069184	1.8994	0.92552	0.027478	0.043282	1.6087	0.68586	0.69616	0.7342	0.96728	-0.047993	1.0415e-06	3.9923e-06	3.1079	1.6359	0.0065856	0.01015	1.5723	0.6529	0.0026701	0.004586	2.1379	1.0962	0.00074046	0.001683	1.7471
NEG	306.915	9.83	0.47829	0.99684	0.9706	-0.043053	0.60243	0.99792	0.97787	-0.032281	0.38518	0.8854	1.0347	0.049274	0.22979	0.33383	0.9478	-0.077346	0.81442	0.874	1.021	0.029936	0.61862	0.72262	0.98032	-0.02867	0.054118	0.078624	1.1017	0.13979	0.14861	0.18346	1.072	0.10026	0.36095	0.40565	1.0416	0.058844	0.00088705	0.0016944	1.1906	0.25172	0.011181	0.017081	1.1877	0.24812	0.23009	0.26774	1.0639
NEG	144.065	0.66	0.47952	0.99684	0.95374	-0.068331	0.56281	0.99792	0.96356	-0.053557	0.0022993	0.1398	0.80331	-0.31597	0.024662	0.050657	0.82858	-0.27129	0.06448	0.1436	0.87152	-0.1984	0.043225	0.096444	1.4472	0.53329	8.504e-12	1.1119e-10	2.3099	1.2078	6.6151e-13	7.3797e-12	2.3941	1.2595	2.1176e-07	9.3296e-07	2.0991	1.0698	4.8902e-07	2.1782e-06	2.1026	1.0722	1.5325e-05	4.5368e-05	1.8047	0.85177	2.0655e-07	1.0336e-06	2.1036
NEG	255.079	6.6	0.47996	0.99684	0.97295	-0.039563	0.19041	0.99792	0.94598	-0.080122	0.98094	0.99507	0.99534	-0.0067359	0.44996	0.56118	0.96939	-0.044845	0.6428	0.74483	0.9836	-0.023856	0.3222	0.45611	0.9629	-0.054541	0.09758	0.13092	1.0707	0.098494	0.020154	0.03007	1.1121	0.15333	0.056344	0.076042	1.0888	0.1227	0.003292	0.0054762	1.1524	0.20462	0.011545	0.017548	1.1099	0.15047	0.0083081	0.013726	1.1256
NEG	404.191	3.4	0.48048	0.99684	0.91909	-0.12172	0.37974	0.99792	1.1426	0.19227	0.0059187	0.19821	0.7195	-0.47494	2.7153e-06	2.8464e-05	0.49311	-1.02	2.6854e-05	0.00026988	0.54207	-0.88345	0.582	0.69608	1.0047	0.0068142	0.00013692	0.00036037	2.2059	1.1414	7.7488e-08	3.4641e-07	2.9959	1.583	0.7097	0.74204	1.1565	0.20981	0.01705	0.024334	1.4552	0.54123	0.0086862	0.013575	1.4701	0.5559	0.19204	0.22712	1.6441
NEG	308.137	3.22	0.48067	0.99684	0.91298	-0.13134	0.36392	0.99792	1.0662	0.092519	0.81928	0.99507	0.97156	-0.04162	0.0010398	0.0035416	0.62077	-0.68787	0.12759	0.24317	0.83183	-0.26563	0.009894	0.031977	0.7058	-0.50267	0.88502	0.90208	1.051	0.0718	0.2499	0.29445	1.1953	0.25741	0.012826	0.020388	1.3538	0.43702	4.1292e-05	0.00010845	1.8138	0.85904	0.00024966	0.00054477	1.7235	0.78537	0.0002576	0.00067861	1.7495
NEG	395.062	1.74	0.48153	0.99684	0.94534	-0.081102	0.14716	0.99792	0.88474	-0.17668	0.93872	0.99507	1.0081	0.011647	0.83328	0.88111	0.97353	-0.038697	0.42087	0.55689	0.9324	-0.10098	0.0054972	0.021021	0.77536	-0.36707	8.1661e-05	0.00022828	1.5342	0.61751	3.8939e-05	9.7629e-05	1.5386	0.62165	6.7971e-07	2.6491e-06	1.6204	0.69633	2.0821e-06	7.9868e-06	1.6923	0.75895	4.0392e-08	2.038e-07	1.6769	0.74578	1.5545e-06	6.4514e-06	1.6354
NEG	175.06	1.55	0.48323	0.99684	1.0595	0.083438	0.37373	0.99792	1.078	0.10836	0.85446	0.99507	0.95217	-0.070714	0.10446	0.17544	0.79165	-0.33706	0.18331	0.3176	0.83981	-0.25187	0.319	0.45211	0.87952	-0.18521	0.00030578	0.00075728	0.53712	-0.89668	0.0001555	0.00035344	0.51604	-0.95446	0.22376	0.26289	0.88689	-0.17317	0.0020126	0.0035113	0.60518	-0.72457	0.054432	0.072338	0.76398	-0.38839	0.019721	0.02946	0.74318
NEG	295.971	4.14	0.48365	0.99684	0.95789	-0.06207	0.93104	0.99792	0.98958	-0.015106	0.53404	0.94283	1.033	0.046898	0.0017766	0.0055535	1.2359	0.3056	0.27124	0.41605	1.0714	0.099434	0.26777	0.39896	1.0767	0.10664	0.7308	0.77409	0.98228	-0.025794	0.98723	0.99169	1.0019	0.0027062	0.31804	0.36279	1.0504	0.070988	0.92756	0.93525	1.0156	0.022304	0.68091	0.71011	1.0339	0.04812	0.8237	0.84454	1.0118
NEG	100.003	2	0.48422	0.99684	0.92137	-0.11814	0.86179	0.99792	1.0046	0.0066023	0.87218	0.99507	0.99268	-0.010597	0.00010044	0.00049051	0.5676	-0.81704	0.041833	0.10424	0.7767	-0.36457	0.00021101	0.0021597	0.57861	-0.78934	1.3869e-05	4.5458e-05	0.51257	-0.96417	1.1591e-06	4.0043e-06	0.51472	-0.95814	3.3889e-07	1.4259e-06	0.46064	-1.1183	3.7638e-05	0.00010087	0.5632	-0.82828	2.7617e-05	7.5979e-05	0.57436	-0.79997	8.0149e-05	0.00023656	0.56158
NEG	115.039	0.63	0.48493	0.99684	1.0667	0.093114	0.47861	0.99792	1.0738	0.10279	0.33177	0.85678	0.8876	-0.17202	0.61694	0.70907	0.93706	-0.093785	0.41832	0.55494	0.90885	-0.13788	0.063033	0.12882	1.2681	0.34262	2.1704e-05	6.855e-05	1.774	0.82699	1.1696e-06	4.029e-06	1.7847	0.83569	0.040943	0.057293	1.4629	0.54883	0.00049997	0.001021	1.5162	0.60043	3.612e-06	1.2372e-05	1.7025	0.76769	0.16624	0.19902	1.4003
NEG	383.097	2.35	0.48635	0.99684	0.92308	-0.11548	0.50863	0.99792	0.92324	-0.11522	0.95835	0.99507	0.99731	-0.0038804	2.0769e-06	2.3892e-05	0.5181	-0.94869	2.4243e-05	0.00025413	0.57112	-0.80813	0.00077252	0.0053406	0.62568	-0.6765	1.382e-10	1.2927e-09	0.26222	-1.9312	1.2609e-13	1.7036e-12	0.23426	-2.0938	1.063e-11	1.0259e-10	0.29142	-1.7788	8.561e-13	1.2542e-11	0.25603	-1.9656	7.8322e-14	1.2699e-12	0.25694	-1.9605	6.6175e-13	9.4669e-12	0.26998
NEG	260.099	5.02	0.48649	0.99684	0.89851	-0.15439	0.53147	0.99792	1.0539	0.075733	0.37972	0.88071	1.1647	0.2199	0.00221	0.0067183	0.63506	-0.65503	0.20447	0.34352	0.84573	-0.24174	0.037866	0.086226	0.75633	-0.4029	1.1676e-06	4.7645e-06	0.3919	-1.3514	2.4377e-06	7.7193e-06	0.46239	-1.1128	0.00016377	0.0004056	0.5962	-0.74612	0.00018027	0.0004082	0.5714	-0.80742	0.00015528	0.0003536	0.56894	-0.81365	0.00074843	0.0016965	0.61296
NEG	379.063	0.69	0.48901	0.99684	0.96686	-0.048627	0.014301	0.99792	0.8784	-0.18705	0.074623	0.51887	1.0773	0.10738	0.0039484	0.010792	0.82329	-0.28052	0.00026681	0.0019085	0.79265	-0.33525	0.00019318	0.0020427	0.76573	-0.3851	4.7749e-13	1.0238e-11	0.30482	-1.714	1.3398e-15	3.5418e-14	0.31475	-1.6677	8.3294e-17	2.4704e-15	0.36351	-1.4599	2.5115e-17	9.8515e-16	0.33052	-1.5972	2.3273e-13	3.2528e-12	0.39859	-1.327	6.1007e-17	2.248e-15	0.38325
NEG	266.993	2	0.48958	0.99684	0.98061	-0.028247	0.38428	0.99792	0.97452	-0.037234	0.79764	0.99507	1.007	0.010076	0.99917	0.99917	1.0047	0.0068263	0.24276	0.38647	0.95793	-0.06201	0.47766	0.60253	0.97958	-0.029759	0.18249	0.22901	1.1121	0.15331	0.017639	0.026698	1.123	0.16742	0.62851	0.66632	1.0478	0.067365	0.49079	0.53862	1.0561	0.078749	0.00036206	0.00076702	1.1898	0.25067	0.020522	0.030469	1.1365
NEG	481.068	0.4	0.49032	0.99684	0.96128	-0.056978	0.95991	0.99792	0.99987	-0.00019213	0.08	0.52301	0.89889	-0.15378	0.15601	0.24353	0.91705	-0.12493	0.31996	0.46484	0.9468	-0.078876	0.19088	0.30927	1.1348	0.18244	0.015017	0.025362	1.2594	0.33269	0.60764	0.65273	1.0475	0.066946	0.10694	0.13517	0.89763	-0.1558	0.17499	0.2072	0.91667	-0.12553	0.47657	0.51604	0.96221	-0.055571	0.050073	0.067429	0.86446
NEG	234.157	7.36	0.4909	0.99684	0.96415	-0.052671	0.65056	0.99792	1.034	0.048265	0.21859	0.74031	1.0758	0.10546	0.75083	0.81446	0.98546	-0.021134	0.24241	0.38647	0.9403	-0.088806	0.26337	0.39343	0.94452	-0.082346	0.20135	0.2501	1.0833	0.11544	0.0028562	0.0051165	1.1828	0.24216	0.006597	0.011157	1.1518	0.20395	0.25537	0.29323	1.0781	0.10849	0.0021671	0.0038247	1.1881	0.24861	0.0020026	0.0039277	1.2306
NEG	287.005	1.1	0.49094	0.99684	0.92989	-0.10487	0.89137	0.99792	0.96021	-0.058582	0.062053	0.48641	0.81218	-0.30013	0.0010398	0.0035416	0.65735	-0.60528	0.034967	0.090854	0.79649	-0.32828	0.99873	0.99882	1.0274	0.039059	0.046921	0.069327	0.79408	-0.33264	0.00035494	0.00074287	0.63781	-0.6488	0.00037069	0.00083941	0.5766	-0.79435	0.0012998	0.0023696	0.65016	-0.62114	0.021971	0.031432	0.75947	-0.39694	0.0054099	0.0094654	0.66527
NEG	281.113	4.03	0.49178	0.99684	0.91019	-0.13576	0.81095	0.99792	0.97392	-0.038126	0.88836	0.99507	0.9721	-0.040825	0.00088753	0.0031102	0.61382	-0.70412	0.058844	0.13475	0.78697	-0.34562	0.032688	0.077785	0.74574	-0.42326	0.048276	0.07107	0.74573	-0.42327	0.026263	0.038019	0.73802	-0.43827	0.94314	0.94625	0.98992	-0.014612	0.15271	0.18367	1.1665	0.22216	0.89423	0.90616	1.0222	0.031629	0.60924	0.64759	1.0615
NEG	194.044	0.76	0.49244	0.99684	0.94759	-0.077667	0.26963	0.99792	0.91898	-0.12189	0.37057	0.87852	0.93446	-0.097797	0.075885	0.13393	0.86739	-0.20525	0.00076538	0.0041735	0.77092	-0.37535	0.00065046	0.0048075	0.75224	-0.41074	0.02726	0.043049	1.2307	0.2995	0.011409	0.017947	1.2183	0.28489	0.020177	0.030366	1.1845	0.2443	0.11555	0.1415	1.109	0.14923	0.00017041	0.00038446	1.3253	0.40632	0.0034808	0.0064131	1.2762
NEG	368.081	4.79	0.49266	0.99684	0.96353	-0.053592	0.18474	0.99792	0.92941	-0.10562	0.13599	0.61244	0.92177	-0.11752	1.4214e-05	0.00010108	0.74233	-0.42986	3.8084e-07	1.6775e-05	0.69799	-0.51873	0.00099747	0.0061884	0.76555	-0.38544	7.548e-12	1.0198e-10	0.428	-1.2243	4.0252e-10	2.7344e-09	0.48442	-1.0457	1.3259e-12	1.5375e-11	0.51785	-0.94938	1.0543e-14	2.1018e-13	0.45245	-1.1442	8.3278e-11	6.936e-10	0.53171	-0.91128	3.4024e-12	4.1791e-11	0.55151
NEG	425.011	1.44	0.49317	0.99684	0.92997	-0.10474	0.6975	0.99792	1.0369	0.052249	0.88537	0.99507	0.98858	-0.016568	2.5523e-07	5.0918e-06	0.51745	-0.9505	1.5945e-05	0.00019785	0.62338	-0.68182	0.00016998	0.0018661	0.61988	-0.68994	0.13026	0.16923	0.86458	-0.20993	0.053341	0.072879	0.82533	-0.27695	0.063467	0.084437	0.83035	-0.26821	0.029315	0.040052	0.79857	-0.3245	0.235	0.27293	0.90247	-0.14806	0.010469	0.016817	0.7154
NEG	286.165	5.55	0.49339	0.99684	0.95107	-0.072377	0.93111	0.99792	1.0014	0.0020055	0.15854	0.64489	0.8942	-0.16134	0.0011102	0.0037711	0.73094	-0.45218	0.1153	0.22506	0.87639	-0.19035	0.61432	0.7195	1.1689	0.22517	7.1645e-10	5.9672e-09	3.9941	1.9979	1.3657e-17	7.2204e-16	4.2957	2.1029	1.1641e-18	4.8812e-17	4.6195	2.2077	1.2199e-15	2.9087e-14	4.7968	2.2621	2.3978e-16	7.6731e-15	4.433	2.1483	5.2262e-20	3.3448e-18	4.9595
NEG	246.991	0.81	0.49438	0.99684	0.92527	-0.11206	0.5368	0.99792	1.0408	0.057759	0.79752	0.99507	1.0327	0.046455	0.0060556	0.015309	0.73228	-0.44954	0.22562	0.37121	0.88758	-0.17204	0.034375	0.079924	0.80195	-0.31841	0.39428	0.45488	1.0751	0.10445	0.86837	0.88884	1.0029	0.0042497	0.85987	0.88088	1.012	0.017185	0.82968	0.85427	1.0003	0.00038755	0.5288	0.56654	1.0366	0.051865	0.95021	0.95729	0.98934
NEG	369.876	1.94	0.4944	0.99684	1.0634	0.088654	0.065719	0.99792	0.88327	-0.17908	0.72835	0.98449	0.98725	-0.018519	0.028807	0.05752	1.193	0.25463	0.99935	0.99935	1.078	0.10833	0.8727	0.91641	1.0476	0.067061	0.025487	0.040619	0.81664	-0.29223	0.0046623	0.0080876	0.75535	-0.40478	0.00042123	0.00093984	0.66339	-0.59206	4.0107e-05	0.00010649	0.60506	-0.72485	0.00090557	0.0017675	0.72412	-0.4657	0.00011622	0.00033388	0.63314
NEG	203.996	0.39	0.49463	0.99684	0.90616	-0.14216	0.56541	0.99792	1.024	0.034222	0.86806	0.99507	0.97834	-0.031594	0.0087651	0.02067	0.65381	-0.61305	0.52286	0.64092	0.89585	-0.15867	0.0029168	0.012804	0.60041	-0.73599	0.00017946	0.00046234	0.45925	-1.1227	0.000306	0.00065625	0.53897	-0.89173	0.0074602	0.012427	0.65646	-0.60723	0.088847	0.11081	0.74124	-0.432	0.014869	0.022158	0.66803	-0.58202	0.017196	0.026269	0.67198
NEG	229.048	5.65	0.49475	0.99684	0.8912	-0.16617	0.54747	0.99792	0.9027	-0.14769	0.4225	0.90476	1.0668	0.093248	0.14148	0.22607	0.82058	-0.28528	0.14082	0.26304	0.82916	-0.27027	0.23094	0.35592	1.1432	0.19312	0.00068917	0.0015752	1.7352	0.79513	0.00026666	0.0005832	1.4955	0.58065	0.00034422	0.00078385	1.697	0.76295	5.0905e-08	2.6681e-07	2.4755	1.3077	9.2095e-09	5.3328e-08	2.4737	1.3066	2.5582e-07	1.2493e-06	2.7936
NEG	136.893	9.92	0.49493	0.99684	0.97764	-0.032619	0.5019	0.99792	0.97836	-0.031563	0.93805	0.99507	1.0011	0.0015808	0.53244	0.63848	1.0298	0.042363	0.54882	0.66603	0.98078	-0.028005	0.96316	0.97681	1.0019	0.0027845	0.21919	0.27003	1.0435	0.061487	0.00072121	0.0014214	1.14	0.18901	0.00039364	0.00088151	1.1288	0.17485	2.5975e-05	7.3114e-05	1.2154	0.28139	2.7649e-07	1.188e-06	1.2473	0.31875	4.1857e-05	0.00013118	1.1858
NEG	472.18	3.4	0.49498	0.99684	0.9232	-0.11529	0.82731	0.99792	1.0167	0.023934	0.047085	0.45266	0.79561	-0.32987	0.0029981	0.0085581	0.68805	-0.53942	0.00080211	0.004335	0.66531	-0.58791	0.9537	0.97209	1.0912	0.12587	2.593e-06	9.7019e-06	1.8688	0.90208	8.4531e-10	5.3537e-09	2.4076	1.2676	0.028078	0.040646	1.3534	0.43662	0.00071843	0.0014251	1.4385	0.52456	0.00066579	0.0013395	1.5304	0.61394	0.012534	0.019641	1.4442
NEG	489.14	4	0.49634	0.99684	0.94993	-0.074105	0.51618	0.99792	0.96142	-0.056763	0.5497	0.94545	0.94873	-0.075938	8.7139e-07	1.3125e-05	0.51927	-0.94543	2.7664e-06	5.0209e-05	0.60057	-0.7356	6.8611e-06	0.00018962	0.55585	-0.84723	8.2756e-05	0.00023081	0.61384	-0.70407	0.00039685	0.00081791	0.67004	-0.57768	1.1189e-05	3.4885e-05	0.58389	-0.77623	0.00044207	0.00090957	0.68512	-0.54557	0.0050531	0.0082256	0.73023	-0.45358	4.1266e-05	0.00012966	0.57244
NEG	246.96	0.28	0.49655	0.99684	1.0286	0.04062	0.83841	0.99792	1.0115	0.01647	0.077179	0.51887	0.92466	-0.11301	0.39511	0.50573	1.0643	0.089953	0.64315	0.74483	1.0263	0.037473	0.087004	0.16635	1.1006	0.13831	0.035895	0.054424	1.1472	0.19816	0.12573	0.15794	1.0987	0.1358	0.35015	0.39388	0.96065	-0.05791	0.017143	0.024438	1.1574	0.21092	5.2085e-05	0.00013222	1.2608	0.33436	0.0076318	0.012818	1.1758
NEG	596.992	1.09	0.49682	0.99684	0.94249	-0.085447	0.89924	0.99792	0.95516	-0.066187	0.10045	0.56002	0.82323	-0.28063	0.0068964	0.016837	0.70575	-0.50277	0.14627	0.2699	0.85826	-0.22052	0.85952	0.91044	1.0594	0.083276	0.0020865	0.0042007	0.65612	-0.60797	4.934e-06	1.4422e-05	0.49379	-1.018	2.7272e-05	7.8577e-05	0.46339	-1.1097	1.4207e-05	4.296e-05	0.4752	-1.0734	0.00030773	0.00065881	0.59217	-0.75592	0.00011989	0.00034143	0.47017
NEG	541.008	1.92	0.49721	0.99684	0.93664	-0.094439	0.40852	0.99792	0.92814	-0.10759	0.72251	0.98449	0.96651	-0.049138	0.00019713	0.00087423	0.66241	-0.5942	0.026254	0.074071	0.81154	-0.30127	0.0079925	0.027928	0.75457	-0.40627	3.3013e-08	1.93e-07	0.31472	-1.6679	7.0028e-11	5.5295e-10	0.33898	-1.5607	5.4306e-11	4.4024e-10	0.38382	-1.3815	2.5196e-09	1.6834e-08	0.42654	-1.2293	3.8815e-09	2.4329e-08	0.46499	-1.1047	1.7362e-09	1.3362e-08	0.42719
NEG	221.153	7.42	0.49738	0.99684	0.97939	-0.030041	0.73066	0.99792	0.98985	-0.014719	0.67219	0.97512	1.0104	0.014951	0.57857	0.6726	0.98337	-0.024191	0.24256	0.38647	0.9626	-0.054997	0.0713	0.14237	0.94205	-0.086121	0.3503	0.41037	1.0347	0.04917	0.16553	0.20291	1.0519	0.072974	0.34821	0.39242	1.0395	0.055958	0.014458	0.02088	1.1085	0.14858	0.00025842	0.00056013	1.1365	0.18462	0.0020328	0.0039805	1.1223
NEG	514.992	0.88	0.49841	0.99684	1.0387	0.054757	0.76272	0.99792	0.97298	-0.039522	0.21864	0.74031	1.0795	0.11043	0.0037542	0.010399	0.78076	-0.35704	0.0047921	0.018325	0.80543	-0.31216	0.02173	0.05671	0.81223	-0.30004	1.6878e-13	4.6646e-12	0.22869	-2.1285	4.4688e-14	6.9668e-13	0.26468	-1.9177	1.9317e-15	4.2445e-14	0.23573	-2.0848	9.6678e-17	3.1694e-15	0.23148	-2.1111	1.4018e-15	3.8201e-14	0.23676	-2.0785	6.0782e-16	1.7188e-14	0.24002
NEG	386.115	0.54	0.49944	0.99684	0.9398	-0.089571	0.61799	0.99792	1.0168	0.024029	0.15804	0.64489	0.88209	-0.18101	0.056875	0.10416	0.83401	-0.26186	0.080916	0.17415	0.85517	-0.22572	0.70511	0.78807	1.0548	0.077009	0.025868	0.041064	1.214	0.27975	0.14124	0.17561	1.1662	0.22178	0.27597	0.31868	0.91121	-0.13414	0.076501	0.0968	1.2548	0.32748	0.0015474	0.0028509	1.3443	0.42684	0.04777	0.064686	1.2718
NEG	242.138	5.48	0.5002	0.99684	0.97226	-0.040582	0.79086	0.99792	0.99316	-0.0098986	0.024313	0.34377	0.88638	-0.174	1.9221e-05	0.00012985	0.7392	-0.43597	7.9324e-05	0.00068898	0.75661	-0.40239	0.42549	0.55109	1.1565	0.20981	1.6691e-08	1.0571e-07	2.1606	1.1114	7.4272e-14	1.0881e-12	2.4715	1.3054	3.0523e-11	2.5775e-10	2.1971	1.1356	1.5016e-10	1.3536e-09	2.3735	1.247	7.4091e-14	1.2175e-12	2.0626	1.0445	2.0525e-08	1.2542e-07	2.2059
NEG	192.023	0.36	0.50197	0.99684	0.92804	-0.10774	0.77541	0.99792	0.95441	-0.067314	0.44862	0.91685	0.91938	-0.12127	0.12408	0.20334	0.8568	-0.22297	0.96608	0.9763	1.0003	0.00037485	0.012898	0.038287	1.398	0.48338	2.6386e-18	2.0053e-16	7.9927	2.9987	2.7306e-17	1.3835e-15	7.3285	2.8735	3.8437e-25	3.5954e-23	11.22	3.488	1.8777e-22	1.6309e-20	12.826	3.681	4.8436e-20	3.2721e-18	11.71	3.5497	2.5049e-23	2.769e-21	13.01
NEG	273.006	1.88	0.50233	0.99684	0.92118	-0.11845	0.90022	0.99792	0.97161	-0.041558	0.8541	0.99507	0.98123	-0.027343	0.0014996	0.0048241	0.66649	-0.58535	0.028286	0.077818	0.77899	-0.36033	0.023061	0.058913	0.76411	-0.38815	3.6881e-07	1.7519e-06	0.31658	-1.6593	1.6664e-10	1.2432e-09	0.31889	-1.6489	1.4777e-09	9.819e-09	0.41733	-1.2607	1.0699e-07	5.3102e-07	0.46588	-1.102	3.8498e-08	1.9686e-07	0.45738	-1.1285	1.2315e-08	7.8405e-08	0.43195
NEG	364.178	5.62	0.50537	0.99684	0.89308	-0.16315	0.68261	0.99792	0.91798	-0.12347	0.66698	0.97482	1.0047	0.0067141	0.0045469	0.012152	0.65503	-0.61036	0.028726	0.078319	0.73458	-0.445	0.48552	0.60991	0.94065	-0.088275	0.46439	0.52191	0.90079	-0.15073	0.85104	0.87552	0.94656	-0.079228	0.25724	0.29905	1.118	0.16093	0.14314	0.17284	1.2166	0.28282	0.45195	0.49245	1.099	0.13617	0.070417	0.09158	1.244
NEG	291.09	4.71	0.50539	0.99684	0.89415	-0.16142	0.81902	0.99792	0.95611	-0.064757	0.34542	0.85896	0.88325	-0.17911	0.00012715	0.00060397	0.55284	-0.85506	0.035993	0.092925	0.74942	-0.41615	0.0043119	0.0179	0.65611	-0.60799	4.8074e-15	2.3383e-13	0.12631	-2.9849	3.786e-15	8.6864e-14	0.14717	-2.7644	8.032e-17	2.4417e-15	0.11922	-3.0683	2.1379e-13	3.6107e-12	0.19141	-2.3853	8.325e-14	1.332e-12	0.19358	-2.369	6.5669e-14	1.1408e-12	0.19665
NEG	362.16	4.44	0.50663	0.99684	0.9311	-0.103	0.91411	0.99792	0.9783	-0.031645	0.51956	0.94283	0.96011	-0.058725	4.2976e-05	0.00025004	0.59978	-0.7375	0.001791	0.0084089	0.70032	-0.51392	0.37354	0.50525	0.94141	-0.087104	0.0018098	0.0036925	1.5594	0.641	0.00036796	0.00076354	1.573	0.65347	0.00025241	0.00059138	1.8403	0.87991	1.3345e-05	4.0772e-05	2.1309	1.0915	1.9897e-05	5.747e-05	1.9616	0.97205	1.3501e-07	6.9567e-07	2.2587
NEG	239.127	4.29	0.50701	0.99684	0.92361	-0.11464	0.825	0.99792	0.96076	-0.057745	0.6146	0.96494	0.93847	-0.09161	0.00035578	0.0014325	0.62124	-0.68677	0.048319	0.11543	0.79814	-0.32529	0.10299	0.19091	0.82712	-0.27382	7.7474e-08	4.2436e-07	0.40471	-1.305	6.3022e-09	3.5153e-08	0.38925	-1.3612	2.2092e-07	9.6982e-07	0.48912	-1.0317	2.2938e-06	8.7166e-06	0.51992	-0.94363	5.1076e-05	0.00013021	0.58345	-0.77733	9.1858e-05	0.00026787	0.57491
NEG	134.894	9.91	0.50701	0.99684	0.98233	-0.025713	0.063741	0.99792	0.94933	-0.075013	0.49587	0.94283	0.98223	-0.025867	0.82462	0.87423	1.0121	0.017414	0.7463	0.82201	0.99158	-0.012201	0.56828	0.68216	0.98481	-0.022082	0.020348	0.033481	1.0789	0.10957	0.00064573	0.0012872	1.1433	0.19318	0.0041431	0.0073121	1.1	0.13748	9.6291e-06	3.037e-05	1.1524	0.20458	6.5345e-07	2.6486e-06	1.1851	0.24505	6.8377e-05	0.00020735	1.1644
NEG	259.994	1.6	0.50801	0.99684	0.92804	-0.10775	0.88519	0.99792	1.0124	0.017839	0.62555	0.96494	0.9593	-0.059947	2.4154e-05	0.00015791	0.58713	-0.76824	0.0099719	0.033131	0.75256	-0.41012	0.001373	0.0078936	0.66323	-0.59242	0.00074507	0.0016809	0.56281	-0.82929	0.00070212	0.0013883	0.62718	-0.67304	0.007578	0.012606	0.74211	-0.43029	0.20486	0.24	0.87211	-0.19742	0.072679	0.094019	0.82553	-0.27661	0.3113	0.35378	0.90131
NEG	476.141	2.34	0.50904	0.99684	0.94475	-0.081993	0.58645	0.99792	0.94689	-0.078727	0.36776	0.87852	1.1006	0.13833	0.0025086	0.0074221	0.74915	-0.41667	0.19687	0.33482	0.89295	-0.16335	0.0021393	0.010242	0.73479	-0.4446	0.0015063	0.0031311	0.73399	-0.44616	0.0074865	0.012227	0.77868	-0.36091	0.069202	0.090972	0.85364	-0.2283	0.19534	0.22968	0.88371	-0.17835	0.12083	0.151	0.86795	-0.20431	0.4248	0.46663	0.92843
NEG	340.103	0.53	0.50949	0.99684	0.92611	-0.11075	0.16367	0.99792	0.8485	-0.23701	3.7676e-05	0.0091628	0.5967	-0.74492	1.5534e-09	1.7172e-07	0.33463	-1.5794	1.4055e-09	2.8485e-07	0.37584	-1.4118	8.4921e-12	2.5816e-09	0.30384	-1.7186	0.079835	0.11007	0.80909	-0.30563	0.057653	0.078244	0.80772	-0.30807	7.058e-06	2.2887e-05	0.51125	-0.9679	2.346e-06	8.8871e-06	0.50477	-0.98631	0.0001962	0.00043697	0.58216	-0.78051	8.1818e-05	0.0002409	0.51246
NEG	502.956	0.92	0.51093	0.99684	1.036	0.051003	0.55066	0.99792	0.95324	-0.069089	0.57532	0.95623	1.0646	0.090325	0.19226	0.29006	0.89219	-0.16458	0.67994	0.7727	0.95941	-0.059777	0.015086	0.042961	0.81311	-0.29847	0.4226	0.48342	1.0881	0.12181	0.24898	0.29366	1.0936	0.12915	0.0067722	0.011406	0.76621	-0.38419	0.72242	0.75664	0.97638	-0.034488	0.34271	0.38445	0.92852	-0.107	0.039106	0.054408	0.82677
NEG	215.102	0.48	0.51255	0.99684	0.93177	-0.10195	0.79503	0.99792	0.95274	-0.069851	0.18146	0.67478	1.1358	0.18374	0.080508	0.14025	0.81496	-0.29519	0.58886	0.70064	0.93749	-0.09312	0.0068421	0.024688	0.72522	-0.46351	0.89247	0.90815	0.99623	-0.0054437	0.41823	0.46445	1.1251	0.17001	0.15395	0.18891	1.1642	0.21939	3.0834e-05	8.5215e-05	1.7226	0.78455	1.4947e-05	4.4549e-05	1.7538	0.81052	7.2002e-06	2.5981e-05	1.689
NEG	437.34	9.11	0.51326	0.99684	0.95326	-0.069053	0.27676	0.99792	0.9282	-0.10749	0.060004	0.48641	0.88102	-0.18275	0.40149	0.51229	0.94201	-0.086179	0.16214	0.28994	0.90785	-0.13948	0.56412	0.67783	0.95884	-0.060641	0.49605	0.55339	1.0409	0.05782	0.57309	0.61725	1.0329	0.046723	0.079813	0.1038	1.1208	0.16453	0.015826	0.022721	1.162	0.21655	0.24513	0.28442	1.068	0.094941	0.25911	0.29865	1.0694
NEG	286.002	1.1	0.51372	0.99684	0.93599	-0.095429	0.90349	0.99792	0.96576	-0.050256	0.055287	0.48057	0.82004	-0.28623	0.0011695	0.0039612	0.68009	-0.55619	0.035204	0.091275	0.80643	-0.31037	0.99865	0.99882	1.0222	0.031657	0.058057	0.083845	0.81356	-0.29769	0.00054357	0.0011035	0.66744	-0.5833	0.00048679	0.0010666	0.6046	-0.72594	0.0018982	0.0033211	0.6801	-0.55618	0.023865	0.033784	0.77582	-0.36621	0.0070342	0.011913	0.69485
NEG	301.037	3.19	0.5143	0.99684	0.9504	-0.073393	0.27264	0.99792	0.91862	-0.12246	0.66079	0.97104	0.97115	-0.042227	1.1297e-07	2.7473e-06	0.57354	-0.80203	4.5473e-06	7.4723e-05	0.62377	-0.68091	0.0013083	0.0076121	0.71368	-0.48664	4.5076e-06	1.6121e-05	0.56382	-0.8267	9.3237e-08	4.0491e-07	0.5575	-0.84297	3.5144e-07	1.4585e-06	0.62395	-0.68049	3.6624e-06	1.3254e-05	0.63566	-0.65368	0.00011389	0.00026752	0.70852	-0.49713	0.0037626	0.0068905	0.77221
NEG	153.018	2.18	0.51456	0.99684	0.93864	-0.091353	0.74661	0.99792	0.95844	-0.061235	0.61823	0.96494	1.0431	0.060902	3.4575e-05	0.00021234	0.62208	-0.68483	0.0025759	0.010991	0.72079	-0.47235	0.00080552	0.0055029	0.64345	-0.6361	3.6252e-06	1.3159e-05	0.45234	-1.1445	1.3014e-07	5.4382e-07	0.42504	-1.2343	5.4755e-08	2.74e-07	0.54153	-0.88489	4.6512e-08	2.4721e-07	0.51645	-0.95329	4.8017e-06	1.5823e-05	0.58818	-0.76566	3.9149e-06	1.5258e-05	0.59506
NEG	380.174	4.52	0.51523	0.99684	0.86023	-0.2172	0.8058	0.99792	0.91725	-0.12461	0.9495	0.99507	1.023	0.032775	0.0011882	0.0039804	0.5246	-0.93072	0.029991	0.081042	0.6662	-0.58597	0.0049951	0.019752	0.5875	-0.76733	3.4519e-05	0.00010416	0.39548	-1.3383	6.8766e-05	0.00016526	0.43989	-1.1848	5.8665e-06	1.9485e-05	0.40226	-1.3138	0.017772	0.025217	0.61992	-0.68985	0.012668	0.019111	0.623	-0.68269	0.018384	0.027771	0.62869
NEG	459.326	9.06	0.51588	0.99684	0.96345	-0.053713	0.63247	0.99792	0.97207	-0.040864	0.87083	0.99507	1.0117	0.016847	0.95918	0.96977	0.99111	-0.012876	0.48927	0.61209	0.96257	-0.055032	0.58084	0.69586	1.0286	0.040734	0.11943	0.15683	1.0899	0.12425	0.075508	0.099049	1.116	0.15835	0.0049984	0.0086335	1.174	0.2314	0.043784	0.057248	1.1191	0.16236	0.21817	0.25509	1.0787	0.10923	0.13247	0.16195	1.1232
NEG	156.059	0.68	0.51591	0.99684	0.93661	-0.094479	0.90732	0.99792	0.99889	-0.0016084	0.30836	0.84941	0.92354	-0.11475	0.0023527	0.007064	0.73473	-0.44471	0.36548	0.50676	0.92579	-0.11124	0.011338	0.035009	0.7898	-0.34044	0.1471	0.18909	0.87907	-0.18595	0.030616	0.043845	0.81947	-0.28723	0.0022141	0.0041742	0.73101	-0.45204	0.038572	0.051374	0.8258	-0.27613	0.13471	0.1658	0.87323	-0.19557	0.0075609	0.012734	0.76678
NEG	161.044	0.43	0.51646	0.99684	0.95238	-0.070397	0.92217	0.99792	0.997	-0.0043388	0.85076	0.99507	0.99118	-0.012779	0.0023521	0.007064	0.7763	-0.36532	0.14066	0.26304	0.90001	-0.15199	0.11468	0.20908	0.88993	-0.16824	0.59755	0.65521	0.96354	-0.053587	0.52247	0.56725	0.95692	-0.063528	0.41612	0.45917	1.07	0.097573	0.0041553	0.0066748	1.2456	0.31685	0.0021248	0.0037663	1.2816	0.35798	0.0096857	0.015704	1.2345
NEG	201.112	3.13	0.52021	0.99684	0.94873	-0.07593	0.51833	0.99792	1.0342	0.048548	0.46101	0.92167	0.94252	-0.085405	0.092861	0.15926	1.1806	0.23947	0.001154	0.0058229	1.3238	0.40473	0.00014929	0.0017126	1.8861	0.9154	9.9587e-08	5.3347e-07	3.2205	1.6873	5.7746e-14	8.7774e-13	3.4063	1.7682	3.1099e-19	1.4006e-17	4.0613	2.0219	1.9203e-16	5.8377e-15	4.7887	2.2596	3.2927e-17	1.43e-15	4.3313	2.1148	2.5197e-17	1.0547e-15	5.0519
NEG	301.038	2.47	0.52022	0.99684	0.94776	-0.077408	0.8349	0.99792	0.98666	-0.019378	0.74499	0.98449	1.0604	0.084543	4.0075e-06	3.8985e-05	0.5902	-0.76072	1.0319e-05	0.00014099	0.60161	-0.73311	0.00815	0.028155	0.73842	-0.43749	3.2868e-07	1.586e-06	0.43148	-1.2126	4.3069e-08	2.0538e-07	0.44106	-1.1809	3.8892e-09	2.3297e-08	0.49214	-1.0229	4.8084e-08	2.5422e-07	0.49287	-1.0207	1.1283e-06	4.3147e-06	0.57104	-0.80834	7.5043e-06	2.6918e-05	0.5943
NEG	296.948	0.47	0.52233	0.99684	0.90126	-0.14999	0.42486	0.99792	0.90664	-0.1414	0.39293	0.89477	0.8895	-0.16893	0.27299	0.38421	0.8441	-0.24452	0.42841	0.56258	1.1732	0.23042	0.022646	0.058514	0.73395	-0.44625	2.9227e-09	2.1539e-08	3.3034	1.7239	2.1954e-09	1.3151e-08	2.9643	1.5677	1.0634e-06	4.041e-06	2.272	1.184	6.6244e-07	2.8769e-06	2.6612	1.4121	3.7556e-07	1.5802e-06	2.5994	1.3782	0.0060705	0.010441	1.5902
NEG	256.091	2.79	0.52381	0.99684	1.0432	0.061016	0.40633	0.99792	0.895	-0.16004	0.94419	0.99507	0.97443	-0.03737	0.52792	0.63382	0.88406	-0.17778	0.12293	0.23503	0.78891	-0.34206	0.66539	0.76188	0.97914	-0.030416	0.97903	0.98176	0.98808	-0.017305	0.10044	0.12869	0.77996	-0.35854	0.084492	0.10918	0.76916	-0.37864	0.018777	0.026427	0.68253	-0.55104	0.17141	0.20576	0.83055	-0.26787	6.9169e-05	0.00020923	0.47023
NEG	96.9596	0.35	0.52493	0.99684	0.9341	-0.098344	0.91424	0.99792	0.98625	-0.019975	0.086114	0.53819	0.86112	-0.21572	0.94592	0.96027	0.99985	-0.00021239	0.72865	0.80991	1.0264	0.037636	0.26455	0.39471	0.90645	-0.14171	0.53567	0.59486	0.96071	-0.057824	0.0097947	0.015549	0.79934	-0.32312	0.052199	0.071159	0.83782	-0.25529	8.6772e-05	0.00021145	0.6628	-0.59335	0.00053416	0.0010953	0.70767	-0.49885	1.1835e-07	6.1502e-07	0.5079
NEG	193.814	9.98	0.52548	0.99684	1.027	0.038369	0.36551	0.99792	0.96479	-0.05171	0.48067	0.93834	1.0241	0.034344	0.9232	0.94347	1.0124	0.017783	0.95608	0.97016	1.0014	0.0020141	0.90957	0.9414	0.9965	-0.0050631	0.098355	0.13172	1.0707	0.098604	0.016317	0.024926	1.0995	0.1369	0.021352	0.031742	1.1097	0.15021	4.3785e-06	1.5568e-05	1.2467	0.31809	0.0010455	0.0020085	1.1755	0.23328	0.00050949	0.0012466	1.165
NEG	250.002	0.76	0.5257	0.99684	0.88153	-0.18191	0.6816	0.99792	1.0495	0.069728	0.51281	0.94283	1.0823	0.11412	0.32273	0.43556	0.88404	-0.17781	0.7564	0.82701	1.0665	0.092919	0.25299	0.37979	0.88858	-0.17042	0.23903	0.29241	0.8289	-0.27073	0.12876	0.1613	0.78462	-0.34993	0.19905	0.23683	0.80709	-0.3092	0.709	0.7447	0.90495	-0.14409	0.35654	0.39848	1.0959	0.13211	0.86563	0.88232	0.96
NEG	297.06	2.32	0.52617	0.99684	1.0504	0.070926	0.73344	0.99792	0.96958	-0.044569	0.9604	0.99507	0.99466	-0.007726	5.0693e-05	0.0002894	0.6492	-0.62326	0.00011061	0.00092123	0.69449	-0.52597	0.047717	0.10417	0.83696	-0.25678	3.5724e-08	2.0578e-07	5.2806	2.4007	5.6436e-09	3.1625e-08	5.0325	2.3313	2.1887e-06	7.9447e-06	3.3454	1.7422	1.269e-21	8.573e-20	11.84	3.5656	1.9056e-19	1.1552e-17	11.355	3.5052	1.6574e-15	4.1988e-14	9.4202
NEG	415.159	2.95	0.52661	0.99684	0.91925	-0.12147	0.47836	0.99792	1.1273	0.17288	0.54878	0.94545	0.92556	-0.1116	1.7009e-05	0.00011819	0.48211	-1.0526	0.0042985	0.016934	0.65765	-0.6046	0.00019246	0.0020427	0.52377	-0.933	0.0053581	0.0099892	0.63646	-0.65187	0.0050783	0.0086853	0.64835	-0.62515	0.042429	0.059235	0.75208	-0.41105	0.3148	0.35642	1.1987	0.2615	0.59297	0.62483	1.0747	0.10398	0.55185	0.59123	1.1189
NEG	184.097	3.02	0.52728	0.99684	0.95593	-0.065026	0.12985	0.99792	0.8721	-0.19743	0.28624	0.84725	1.1337	0.18098	0.17885	0.2739	0.88539	-0.17562	0.0041971	0.016733	0.72443	-0.46509	0.30322	0.43895	1.2043	0.26824	0.0015808	0.0032747	1.8016	0.84926	0.0019748	0.0036495	1.5927	0.67148	5.3843e-08	2.7055e-07	2.912	1.542	1.8101e-08	1.0143e-07	2.3389	1.2258	2.2565e-08	1.2141e-07	2.1481	1.103	3.2056e-12	4.0186e-11	3.5036
NEG	253.09	2.14	0.52733	0.99684	0.89441	-0.16099	0.91564	0.99792	0.97441	-0.037405	0.70718	0.98117	0.9202	-0.11998	0.0016794	0.0052768	0.59272	-0.75457	0.12184	0.23432	0.79348	-0.33373	0.0025395	0.011653	0.59749	-0.743	6.4597e-15	2.9093e-13	0.071603	-3.8038	9.2801e-17	3.6891e-15	0.076695	-3.7047	9.4169e-20	4.9787e-18	0.068262	-3.8728	2.8937e-15	6.2834e-14	0.12519	-2.9979	5.8834e-16	1.7886e-14	0.11917	-3.0689	3.4264e-16	1.0683e-14	0.10788
NEG	267.071	0.35	0.52976	0.99684	0.95453	-0.067137	0.66304	0.99792	0.96933	-0.044938	0.0059036	0.19821	0.8001	-0.32175	0.093128	0.1595	1.2246	0.2923	0.087839	0.1835	1.1644	0.21962	4.5156e-06	0.00014646	1.6876	0.75497	0.00018361	0.00046907	1.5024	0.58726	0.008843	0.014205	1.3461	0.42876	0.062566	0.083421	0.84143	-0.24908	0.33811	0.38103	1.1788	0.23732	0.66318	0.69341	1.0562	0.078933	0.19504	0.23026	0.93531
NEG	692.938	1.44	0.53044	0.99684	0.91869	-0.12236	0.79315	0.99792	1.0268	0.038182	0.58138	0.95822	1.0301	0.042737	8.2799e-06	6.6799e-05	0.49075	-1.027	0.0018851	0.0087159	0.62671	-0.67413	0.00043893	0.0037587	0.58234	-0.78006	0.019905	0.032841	0.70633	-0.50159	0.033046	0.047053	0.77054	-0.37606	0.03781	0.053275	0.77071	-0.37574	0.005915	0.0092096	0.6706	-0.57647	0.044374	0.060087	0.7815	-0.35569	0.0044725	0.0080334	0.63827
NEG	102.052	0.4	0.5309	0.99684	0.93565	-0.095963	0.53361	0.99792	1.0495	0.069645	0.71478	0.98449	1.0113	0.016257	0.0069094	0.016837	0.76567	-0.3852	0.22847	0.37262	0.89233	-0.16435	0.064858	0.13188	0.84099	-0.24984	0.00045639	0.0010968	1.454	0.54005	8.6799e-06	2.432e-05	1.4681	0.5539	0.00033011	0.00075739	1.3573	0.44078	1.5724e-05	4.7211e-05	1.6154	0.69189	3.1391e-05	8.5015e-05	1.5691	0.64997	9.6817e-05	0.00028165	1.5085
NEG	189.014	0.46	0.53112	0.99684	0.93562	-0.096005	0.90822	0.99792	0.9851	-0.021657	0.9726	0.99507	0.98754	-0.018088	0.00020358	0.00089693	0.65271	-0.6155	0.0060201	0.022318	0.75857	-0.39865	0.015946	0.04499	0.75547	-0.40456	8.2223e-11	8.1953e-10	0.32697	-1.6128	9.4969e-11	7.3555e-10	0.37675	-1.4083	1.5354e-13	2.305e-12	0.31597	-1.6621	6.8572e-10	5.3795e-09	0.41036	-1.2851	3.5564e-09	2.2524e-08	0.45503	-1.136	6.3544e-09	4.3655e-08	0.43244
NEG	305.032	1.81	0.53181	0.99684	1.0498	0.070046	0.39936	0.99792	1.2627	0.33652	0.52086	0.94283	1.145	0.19537	0.67723	0.75555	1.0266	0.037839	0.58055	0.6921	0.90564	-0.14299	0.63647	0.7378	1.2081	0.27271	0.87748	0.89515	1.2696	0.34441	0.0021255	0.0038926	0.57284	-0.80379	0.087579	0.11269	1.5891	0.66825	0.6715	0.71376	1.024	0.034236	0.97985	0.97985	1.3467	0.42943	0.045827	0.062613	0.70251
NEG	352.852	10.18	0.53271	0.99684	0.9688	-0.045731	0.36912	0.99792	0.95787	-0.062094	0.14232	0.62953	0.93455	-0.097658	0.24523	0.35206	0.94198	-0.08623	0.35642	0.4973	0.95703	-0.063358	0.67022	0.76381	0.97864	-0.031147	0.35968	0.41987	1.0496	0.069809	0.01898	0.028529	1.1153	0.15749	0.0021854	0.0041328	1.1333	0.18051	0.0047203	0.0075227	1.1903	0.25138	0.0027004	0.004625	1.192	0.25335	0.028899	0.041587	1.1358
NEG	263.127	4.91	0.53404	0.99684	0.92409	-0.11389	0.70405	0.99792	1.0259	0.036891	0.59173	0.96494	1.099	0.13615	0.00080568	0.0028646	0.62137	-0.68648	0.02669	0.074953	0.7695	-0.37801	0.0016326	0.008649	0.66277	-0.59343	2.4361e-12	3.8471e-11	0.19485	-2.3596	2.8908e-12	2.8349e-11	0.24313	-2.0402	1.7164e-13	2.456e-12	0.27675	-1.8534	1.2241e-11	1.3656e-10	0.29953	-1.7392	5.3789e-12	5.6386e-11	0.28857	-1.793	2.1728e-10	1.9428e-09	0.32973
NEG	180.035	0.36	0.53458	0.99684	0.95606	-0.06483	0.84942	0.99792	0.985	-0.021798	0.07415	0.51887	0.87624	-0.1906	0.0034179	0.0096207	0.77765	-0.36281	0.011472	0.037704	0.82266	-0.28164	0.15156	0.26256	0.89909	-0.15347	0.86137	0.88184	0.99592	-0.0059045	0.3985	0.44596	0.95086	-0.072697	0.0010288	0.0021061	0.72928	-0.45545	0.11714	0.1433	0.89361	-0.16228	0.018705	0.027273	0.82488	-0.27775	0.0041966	0.0075713	0.74186
NEG	257.174	7.2	0.53509	0.99684	0.97876	-0.030967	0.46989	0.99792	0.97375	-0.038382	0.37007	0.87852	1.0286	0.040733	0.87962	0.91109	1.0124	0.017764	0.11792	0.22869	0.94091	-0.087866	0.12602	0.22636	0.94069	-0.088204	0.030502	0.047308	1.0909	0.12555	0.0002116	0.00046614	1.1559	0.20908	0.0023161	0.0043328	1.1609	0.21526	0.0014365	0.0025726	1.1653	0.22075	0.01082	0.016613	1.1731	0.23032	0.07729	0.09935	1.0799
NEG	435.08	1.76	0.53562	0.99684	0.95738	-0.06284	0.35096	0.99792	0.89867	-0.15413	0.072013	0.51793	0.8002	-0.32156	8.0646e-05	0.00041204	0.55759	-0.84273	0.06345	0.14289	0.79671	-0.32787	0.13556	0.24029	0.83757	-0.25572	1.9123e-06	7.4058e-06	0.36687	-1.4467	9.1983e-08	4.0234e-07	0.34802	-1.5228	2.6363e-07	1.1472e-06	0.37517	-1.4144	1.0433e-06	4.2717e-06	0.42573	-1.232	4.8928e-05	0.00012526	0.50034	-0.99901	0.00031138	0.0008039	0.49871
NEG	199.804	9.98	0.53587	0.99684	0.98422	-0.022953	0.2054	0.99792	0.96885	-0.045653	0.76641	0.98548	1.0068	0.0098225	0.6363	0.72533	0.98807	-0.017318	0.26917	0.41537	0.97204	-0.04091	0.26123	0.39071	0.97254	-0.040168	0.069659	0.097699	1.0585	0.082029	0.0034856	0.0061967	1.1021	0.14022	0.0004436	0.00098614	1.1042	0.14299	1.0242e-06	4.2076e-06	1.1681	0.22417	1.5655e-06	5.6825e-06	1.1657	0.22115	1.8206e-05	6.1495e-05	1.1439
NEG	222.076	1.34	0.53623	0.99684	1.0701	0.097759	0.80562	0.99792	0.9584	-0.061295	0.62436	0.96494	1.0245	0.034954	0.0018864	0.0058071	1.473	0.5588	0.047555	0.11451	1.2844	0.36106	0.18826	0.30729	1.1599	0.21396	0.81895	0.84589	1.1458	0.19631	0.99906	0.99906	1.0114	0.016385	0.26421	0.30628	0.84431	-0.24415	0.25014	0.28776	1.1221	0.16614	0.39096	0.43258	1.2078	0.27237	0.32059	0.36332	1.3828
NEG	372.183	6.26	0.53835	0.99684	0.89138	-0.16589	0.79644	0.99792	0.98237	-0.025665	0.32725	0.85678	1.1309	0.17744	0.038024	0.07386	0.73297	-0.44818	0.84244	0.89157	0.95721	-0.063096	0.41961	0.54689	0.97428	-0.037589	0.00014771	0.00038696	0.52321	-0.93455	1.3896e-06	4.7466e-06	0.44309	-1.1743	0.027988	0.040564	0.73389	-0.44636	0.0147	0.021205	0.68747	-0.54064	0.00025566	0.00055514	0.55767	-0.84251	0.084577	0.10803	0.8139
NEG	192.928	9.89	0.5412	0.99684	0.97309	-0.03935	0.39153	0.99792	1.0367	0.052063	0.90756	0.99507	1.0052	0.007473	0.52047	0.62749	1.0347	0.049264	0.60192	0.70764	1.0257	0.036564	0.71088	0.79233	0.98298	-0.02476	0.0075889	0.013611	1.1542	0.20684	0.018428	0.027733	1.1208	0.16455	0.002665	0.0049026	1.1249	0.16974	0.00084518	0.0016313	1.2069	0.27128	0.00010672	0.00025396	1.2208	0.28784	0.00044123	0.0010995	1.1809
NEG	163.06	0.36	0.54196	0.99684	0.94016	-0.089019	0.73334	0.99792	1.006	0.0086108	0.62362	0.96494	1.0339	0.048042	0.0045245	0.012119	0.75319	-0.40892	0.15481	0.28098	0.88031	-0.18391	0.0040899	0.01709	0.75161	-0.41194	0.076156	0.10559	1.3446	0.42722	0.4526	0.49717	1.1249	0.16973	0.011585	0.018609	1.2148	0.28072	0.0027706	0.0046988	1.3443	0.42686	0.00053143	0.0010916	1.4532	0.53926	0.012261	0.019263	1.3222
NEG	199.006	3.73	0.54226	0.99684	0.94151	-0.086956	0.89271	0.99792	0.97936	-0.030086	0.28871	0.84725	1.0988	0.13599	0.00080074	0.0028554	0.67108	-0.57544	0.025439	0.072107	0.77599	-0.36589	0.017613	0.048547	0.75245	-0.41033	9.4079e-20	1.144e-17	0.048717	-4.3594	3.7968e-23	5.1299e-21	0.03834	-4.705	8.5164e-24	6.4725e-22	0.056846	-4.1368	7.8784e-22	5.9876e-20	0.052706	-4.2459	2.1374e-23	2.599e-21	0.052378	-4.2549	1.5889e-20	1.1365e-18	0.065818
NEG	380.173	3.77	0.54243	0.99684	0.85038	-0.23382	0.9525	0.99792	0.93549	-0.096208	0.82607	0.99507	1.0822	0.11396	0.0022779	0.0068903	0.51483	-0.95785	0.061485	0.13923	0.6739	-0.5694	0.023035	0.058913	0.63075	-0.66487	3.133e-05	9.5481e-05	0.37443	-1.4172	5.2061e-05	0.00012687	0.40185	-1.3153	6.7221e-05	0.00017541	0.43151	-1.2125	0.032667	0.044136	0.61248	-0.70726	0.0092016	0.014327	0.57758	-0.79191	0.039328	0.054642	0.63009
NEG	300.126	5.78	0.54304	0.99684	0.94855	-0.076201	0.86277	0.99792	1.0112	0.016004	0.23608	0.77588	0.90377	-0.14598	3.6568e-06	3.6749e-05	0.62029	-0.68898	0.0033129	0.013518	0.7506	-0.41388	0.59637	0.70543	1.1692	0.22551	2.5694e-05	8.0112e-05	0.58347	-0.77728	1.0904e-09	6.8344e-09	0.45553	-1.1344	2.4679e-09	1.563e-08	0.33526	-1.5767	1.0738e-09	8.011e-09	0.3341	-1.5817	2.138e-14	4.4824e-13	0.27698	-1.8521	1.5799e-09	1.2236e-08	0.31689
NEG	301.058	0.54	0.54355	0.99684	0.94052	-0.088473	0.44426	0.99792	1.0608	0.085211	0.88167	0.99507	1.006	0.0085651	0.17491	0.26923	0.83538	-0.2595	0.5157	0.63407	1.1629	0.21768	0.061961	0.12736	0.73074	-0.45257	6.818e-07	2.9823e-06	3.6116	1.8526	2.3203e-08	1.1611e-07	3.6482	1.8672	1.7111e-13	2.456e-12	5.5416	2.4703	1.5923e-11	1.7602e-10	4.6394	2.2139	1.3132e-11	1.2574e-10	4.689	2.2293	2.4959e-12	3.2287e-11	5.0213
NEG	341.123	3.46	0.54438	0.99684	0.9485	-0.076285	0.42618	0.99792	1.0847	0.11735	0.47963	0.93834	0.92322	-0.11525	0.014986	0.033013	0.76393	-0.38848	0.018348	0.054954	0.78103	-0.35655	0.34668	0.48289	1.1948	0.25674	0.13113	0.16999	0.85099	-0.23278	0.1071	0.13665	0.84772	-0.23834	0.86249	0.88282	1.0001	0.00010609	0.66156	0.70442	0.99836	-0.002375	0.22335	0.26089	0.88591	-0.17477	0.003687	0.0067827	0.71675
NEG	440.165	5.19	0.54456	0.99684	1.0717	0.09995	0.087493	0.99792	1.1754	0.23321	0.31736	0.85678	1.1314	0.1781	0.71058	0.78452	1.0056	0.0080221	0.90301	0.92856	1.0138	0.019805	0.063527	0.12939	0.84909	-0.23601	0.00046057	0.0011046	0.7102	-0.49371	0.0056093	0.0095	0.79069	-0.33881	7.3405e-08	3.5704e-07	0.55374	-0.85272	0.0052826	0.0082778	0.77138	-0.37448	0.0012435	0.0023552	0.75061	-0.41387	0.0011362	0.0024282	0.71897
NEG	252.087	2.14	0.54457	0.99684	0.90805	-0.13915	0.9048	0.99792	0.97969	-0.029602	0.70832	0.98117	0.92827	-0.10739	0.0015883	0.0050428	0.61339	-0.70512	0.11355	0.2227	0.80433	-0.31414	0.0028373	0.012576	0.61626	-0.69839	1.9341e-14	7.5866e-13	0.076302	-3.7121	1.3204e-16	4.8653e-15	0.08242	-3.6009	4.2469e-20	2.4592e-18	0.075111	-3.7348	7.7981e-16	1.8965e-14	0.13726	-2.865	1.4509e-16	4.9007e-15	0.12813	-2.9643	2.8548e-16	9.1352e-15	0.11811
NEG	339.152	1.28	0.54524	0.99684	1.04	0.056651	0.23482	0.99792	0.86186	-0.21448	0.75759	0.98548	1.0404	0.057158	0.2682	0.37878	0.85214	-0.23084	0.1116	0.2196	1.5107	0.59519	0.87528	0.91832	0.99232	-0.011119	1.318e-07	6.8783e-07	3.2716	1.71	9.8608e-07	3.4555e-06	3.2251	1.6894	5.8147e-10	4.0404e-09	3.5728	1.8371	2.0213e-08	1.1223e-07	2.566	1.3595	7.9277e-08	3.6935e-07	2.4278	1.2796	1.3115e-08	8.3062e-08	2.3074
NEG	188.091	1.06	0.54533	0.99684	1.0518	0.0728	0.31325	0.99792	0.87338	-0.19531	0.26284	0.82655	0.81658	-0.29233	0.18988	0.28797	1.1942	0.25604	0.53322	0.65034	0.88916	-0.16949	0.0047294	0.019043	1.8179	0.86228	8.3151e-13	1.6049e-11	4.3865	2.1331	1.0807e-13	1.4933e-12	4.5738	2.1934	2.7357e-09	1.7148e-08	2.8748	1.5235	5.2908e-10	4.2327e-09	4.2289	2.0803	6.8605e-08	3.2461e-07	3.2387	1.6954	9.7631e-07	4.2552e-06	3.5955
NEG	291.09	4.17	0.54606	0.99684	0.8848	-0.17657	0.92012	0.99792	0.954	-0.067937	0.53904	0.94283	0.90284	-0.14746	8.2834e-05	0.00041969	0.49994	-1.0002	0.018621	0.055361	0.69274	-0.52962	0.0014643	0.0080569	0.58504	-0.77338	8.4136e-12	1.1119e-10	0.1338	-2.9018	5.9984e-12	5.6108e-11	0.164	-2.6082	8.268e-15	1.6757e-13	0.11803	-3.0828	2.329e-12	3.0783e-11	0.19015	-2.3948	6.6252e-12	6.77e-11	0.2078	-2.2668	1.4708e-11	1.5968e-10	0.21718
NEG	269.099	3.13	0.54775	0.99684	0.95887	-0.060587	0.84306	0.99792	1.0074	0.010668	0.57508	0.95623	0.96159	-0.0565	0.0010029	0.0034645	1.2465	0.31793	0.00072851	0.0039904	1.2816	0.35799	7.5332e-05	0.0010318	1.424	0.50994	1.302e-06	5.2598e-06	1.9472	0.96138	9.2437e-13	9.9473e-12	2.227	1.1551	4.3725e-17	1.4828e-15	2.4956	1.3194	6.8457e-16	1.7699e-14	2.6711	1.4174	3.0435e-14	5.6075e-13	2.5663	1.3597	3.8507e-15	9.1812e-14	2.7267
NEG	289.073	3.27	0.54788	0.99684	0.87921	-0.18572	0.82685	0.99792	0.93123	-0.10279	0.48391	0.93974	0.8919	-0.16504	4.0833e-05	0.00023872	0.46948	-1.0909	0.022572	0.065042	0.69661	-0.52158	0.0014334	0.0080176	0.58105	-0.78328	3.9282e-10	3.4365e-09	0.22362	-2.1609	3.7575e-10	2.5669e-09	0.2506	-1.9966	1.7168e-13	2.456e-12	0.1689	-2.5657	2.0891e-09	1.4352e-08	0.27807	-1.8465	2.5477e-09	1.6479e-08	0.30831	-1.6975	5.9766e-09	4.1564e-08	0.29222
NEG	582.529	9.8	0.54796	0.99684	0.98314	-0.024527	0.44203	0.99792	0.97865	-0.031135	0.3624	0.8761	1.0238	0.033972	0.18938	0.28786	1.0544	0.076396	0.89767	0.9271	1.0065	0.0093774	0.23283	0.35776	0.96708	-0.048286	0.021687	0.035351	1.0828	0.11476	0.00045323	0.00092938	1.1447	0.195	5.8809e-06	1.9485e-05	1.1642	0.21934	2.6581e-05	7.4475e-05	1.2037	0.26743	1.39e-07	6.2835e-07	1.2166	0.28281	5.5384e-06	2.0559e-05	1.1705
NEG	146.923	9.89	0.54933	0.99684	0.97464	-0.037065	0.52931	0.99792	0.97435	-0.037481	0.96537	0.99507	1.0005	0.0007796	0.88842	0.91867	0.99726	-0.0039517	0.46465	0.59226	0.97057	-0.04309	0.35949	0.49283	0.96364	-0.053432	0.24217	0.29536	1.0537	0.075516	0.021201	0.03144	1.0979	0.13475	0.0031014	0.0056367	1.1348	0.1825	3.1015e-05	8.5325e-05	1.229	0.29749	3.795e-05	0.00010049	1.1966	0.25898	0.0014267	0.0029606	1.1615
NEG	269.113	2.43	0.55037	0.99684	0.94223	-0.085847	0.79274	0.99792	0.98807	-0.017316	0.44568	0.91477	0.94065	-0.088267	0.00022623	0.00097368	0.6624	-0.59423	0.0013441	0.0065904	0.69448	-0.52599	0.058785	0.1224	0.83887	-0.25349	4.6379e-07	2.1122e-06	0.4585	-1.125	1.9019e-07	7.6328e-07	0.49828	-1.005	4.0016e-09	2.3852e-08	0.32805	-1.608	0.00024776	0.00053992	0.63746	-0.64959	2.1526e-05	6.1519e-05	0.60141	-0.73358	3.3673e-05	0.00010804	0.56236
NEG	416.163	2.95	0.55076	0.99684	0.94058	-0.088383	0.4465	0.99792	1.1017	0.13979	0.65564	0.97104	1.0506	0.071272	3.5273e-05	0.00021554	0.53933	-0.89076	0.009686	0.032626	0.72317	-0.4676	0.00029035	0.0026748	0.58747	-0.76741	0.024276	0.038972	0.74403	-0.42657	0.014789	0.022792	0.73035	-0.45335	0.048848	0.067117	0.78416	-0.35078	0.16196	0.19366	1.2885	0.36568	0.41276	0.45423	1.1168	0.15942	0.26544	0.30508	1.1741
NEG	279.1	1.36	0.55107	0.99684	0.90555	-0.14314	0.99151	0.99792	0.97013	-0.043755	0.90117	0.99507	0.96883	-0.045685	0.068351	0.12259	0.7791	-0.36013	0.83615	0.88799	1.0419	0.05925	0.62498	0.72725	0.95433	-0.067445	0.085464	0.11635	1.3146	0.39458	0.19183	0.2315	1.2012	0.26446	0.64863	0.68407	1.149	0.20033	0.81314	0.84059	0.99556	-0.0064202	0.28088	0.32313	1.1773	0.23551	0.50982	0.55008	1.078
NEG	502.135	4.07	0.5519	0.99684	0.90764	-0.1398	0.78485	0.99792	0.94359	-0.083767	0.67274	0.97512	0.93279	-0.10037	0.00022063	0.00095816	0.49366	-1.0184	0.039176	0.099039	0.70859	-0.49697	0.0013889	0.0079294	0.54543	-0.87455	6.7509e-14	2.2803e-12	0.097388	-3.3601	4.2173e-14	6.6601e-13	0.10926	-3.1941	4.8456e-16	1.1784e-14	0.10918	-3.1952	1.9052e-12	2.5741e-11	0.16256	-2.6209	7.372e-13	9.3378e-12	0.1594	-2.6493	5.0929e-13	7.5524e-12	0.16534
NEG	214.107	4.3	0.55326	0.99684	1.1702	0.22681	0.99925	0.99975	1.0076	0.01097	0.0051678	0.19821	0.65227	-0.61645	0.073246	0.12965	0.78553	-0.34825	0.00010755	0.00090197	0.52487	-0.92998	0.41103	0.53975	1.2448	0.31587	0.00015676	0.00040905	2.0793	1.0561	8.3306e-07	2.9794e-06	2.6771	1.4207	0.29753	0.341	0.91833	-0.12291	0.039452	0.052316	1.6697	0.73963	0.043505	0.059042	1.5251	0.60893	0.93268	0.94248	1.4874
NEG	365.231	4.66	0.55472	0.99684	1.1503	0.20206	0.7484	0.99792	1.0412	0.058231	0.15636	0.64489	0.83597	-0.25848	0.0098184	0.02296	1.3815	0.46628	0.10972	0.21729	1.2998	0.37826	0.002764	0.012357	1.6691	0.73907	3.6802e-05	0.00010969	2.063	1.0448	0.13985	0.17406	1.3969	0.48226	0.49861	0.54232	1.1358	0.18367	7.73e-05	0.00019105	0.47796	-1.065	1.1203e-06	4.2973e-06	0.39521	-1.3393	1.4283e-06	5.9891e-06	0.38473
NEG	617.075	1.76	0.55512	0.99684	0.94648	-0.079349	0.2991	0.99792	0.92488	-0.11267	0.76125	0.98548	0.99084	-0.013272	0.91551	0.93946	1.0246	0.035048	0.028561	0.078046	0.82918	-0.27024	0.0014344	0.0080176	0.748	-0.41889	0.13622	0.17585	0.88011	-0.18424	0.31566	0.36246	0.93549	-0.0962	0.64121	0.6786	0.95646	-0.06423	0.6957	0.73371	1.0213	0.030374	0.049994	0.0671	1.1838	0.24338	0.25641	0.29582	1.115
NEG	259.096	5.01	0.55646	0.99684	0.91943	-0.12119	0.71141	0.99792	1.0308	0.043727	0.35289	0.86514	1.1715	0.22841	0.0042561	0.011552	0.66658	-0.58514	0.11706	0.22739	0.82228	-0.2823	0.0087797	0.029738	0.70362	-0.50713	5.4109e-07	2.4279e-06	0.36363	-1.4594	6.5031e-06	1.8783e-05	0.47209	-1.0829	4.0951e-05	0.00011215	0.57873	-0.78905	8.494e-05	0.0002074	0.56077	-0.83451	0.00026009	0.0005618	0.59588	-0.7469	0.00060347	0.0014112	0.62193
NEG	329.16	5.66	0.55676	0.99684	1.0512	0.072075	0.43509	0.99792	1.039	0.055245	0.061671	0.48641	1.409	0.49465	0.0052313	0.013654	1.7995	0.8476	0.24325	0.38648	1.1864	0.24665	0.023416	0.05957	1.693	0.75956	0.084586	0.1157	0.6966	-0.5216	0.0098679	0.015645	0.59074	-0.7594	0.60036	0.64106	1.25	0.32194	0.041453	0.054612	1.7297	0.79051	0.58778	0.6199	1.1164	0.15887	0.96929	0.97329	1.0958
NEG	215.001	3.31	0.55783	0.99684	0.94299	-0.084691	0.56217	0.99792	1.0654	0.091422	0.78616	0.99507	1.0349	0.049457	0.00067678	0.0025037	0.63637	-0.65205	0.038037	0.096561	0.79108	-0.3381	0.0081382	0.028155	0.67361	-0.57002	6.039e-17	3.4969e-15	0.053974	-4.2116	5.3516e-22	5.0058e-20	0.048751	-4.3584	4.2326e-23	2.8593e-21	0.060826	-4.0392	2.1826e-21	1.3969e-19	0.0575	-4.1203	2.3855e-22	2.0719e-20	0.065029	-3.9428	2.2442e-20	1.5161e-18	0.072025
NEG	157.052	1.14	0.55828	0.99684	1.0436	0.061625	0.39056	0.99792	1.0879	0.12158	0.978	0.99507	0.97222	-0.040648	0.57249	0.66681	1.0646	0.090311	0.36896	0.51041	1.0707	0.098536	0.00055081	0.0044341	1.5014	0.58635	1.0251e-13	3.2803e-12	3.2866	1.7166	8.997e-14	1.2871e-12	2.9443	1.5579	4.8257e-08	2.4553e-07	2.0496	1.0353	2.5945e-09	1.724e-08	3.859	1.9482	1.8972e-10	1.4419e-09	3.222	1.688	2.1121e-07	1.0526e-06	2.9779
NEG	148.075	2.36	0.55861	0.99684	0.95369	-0.068404	0.8865	0.99792	0.98343	-0.024103	0.49957	0.94283	0.95535	-0.065897	3.8824e-05	0.00023256	0.71242	-0.48919	0.00989	0.033039	0.83012	-0.26862	0.013145	0.038423	0.81006	-0.30391	0.00024456	0.00061316	0.72675	-0.46047	2.0948e-05	5.5254e-05	0.74064	-0.43316	4.1262e-05	0.00011275	0.66825	-0.58155	0.0005004	0.001021	0.75088	-0.41334	0.00098144	0.0018973	0.77187	-0.37357	0.00052989	0.001281	0.73824
NEG	244.078	4.04	0.55898	0.99684	1.0664	0.092774	0.37748	0.99792	0.93847	-0.091618	0.95766	0.99507	0.99543	-0.0066054	5.7624e-06	5.2684e-05	0.58258	-0.77948	1.9968e-05	0.0002265	0.63165	-0.66281	4.0749e-05	0.00066068	0.59312	-0.75361	0.96821	0.97301	1.0441	0.062246	0.73855	0.77221	1.0292	0.041547	0.035491	0.050182	0.82519	-0.2772	8.7611e-06	2.8259e-05	0.59347	-0.75275	0.21513	0.25178	0.90698	-0.14086	0.0025321	0.0048565	0.73618
NEG	279.106	0.73	0.55907	0.99684	0.95536	-0.065889	0.94863	0.99792	0.97666	-0.034076	0.85143	0.99507	0.98939	-0.015392	0.044436	0.084428	0.81644	-0.29259	0.83904	0.88951	1.0248	0.035328	0.0058068	0.021929	0.75455	-0.40632	0.14008	0.18044	0.86439	-0.21025	0.87194	0.89099	1.0072	0.010382	0.19455	0.23217	1.1104	0.15106	0.00090885	0.0017245	1.4223	0.50822	0.0022479	0.00395	1.3639	0.44773	0.00062112	0.0014441	1.4391
NEG	354.157	3.12	0.55979	0.99684	0.89195	-0.16497	0.82413	0.99792	0.93291	-0.10019	0.85311	0.99507	1.0107	0.015382	0.00033461	0.0013563	0.51334	-0.96202	0.015292	0.047437	0.6685	-0.58101	0.0028441	0.012576	0.59683	-0.7446	0.00022755	0.00057527	0.50074	-0.99787	4.9537e-05	0.0001212	0.48706	-1.0378	0.0024016	0.0044716	0.59473	-0.7497	0.0072716	0.011108	0.6185	-0.69316	0.006536	0.010471	0.62436	-0.67956	0.011796	0.018692	0.64576
NEG	145.93	10.16	0.56001	0.99684	0.97952	-0.029849	0.72642	0.99792	0.98699	-0.018898	0.14596	0.63691	1.074	0.10296	0.67217	0.7525	1.0217	0.030997	0.77923	0.84451	0.99083	-0.013293	0.39969	0.52898	1.0419	0.05916	0.00061301	0.0014226	1.1931	0.25475	0.011833	0.018494	1.1114	0.15233	4.2864e-05	0.00011635	1.1709	0.22765	8.0444e-05	0.00019842	1.2086	0.27339	1.4043e-06	5.1904e-06	1.2535	0.32593	4.0651e-05	0.00012839	1.2846
NEG	594.188	4.66	0.56013	0.99684	1.0782	0.10868	0.95637	0.99792	1.0786	0.10917	0.11305	0.57839	1.2645	0.33857	0.56308	0.66155	0.97283	-0.039745	0.67768	0.77086	0.98045	-0.028489	0.50711	0.63311	0.99618	-0.0055238	3.562e-06	1.3007e-05	0.32693	-1.6129	1.5631e-07	6.4162e-07	0.31022	-1.6886	0.00022671	0.00054055	0.5078	-0.97766	0.013871	0.020103	0.62451	-0.6792	0.00070782	0.0014087	0.52857	-0.91982	0.0033699	0.0062371	0.56997
NEG	373.149	5.65	0.56072	0.99684	0.89021	-0.16778	0.86122	0.99792	0.97402	-0.037971	0.91508	0.99507	0.99513	-0.0070435	0.0046088	0.01229	0.63515	-0.65484	0.096214	0.19702	0.77809	-0.36199	0.071524	0.14258	0.77474	-0.36822	0.064673	0.091872	1.5889	0.66803	0.03956	0.055269	1.4482	0.53428	1.5861e-08	8.6877e-08	2.457	1.2969	1.0605e-06	4.3129e-06	2.512	1.3288	3.7693e-07	1.5805e-06	2.3811	1.2516	1.6217e-07	8.2855e-07	2.7117
NEG	130.983	0.27	0.56078	0.99684	0.97438	-0.037449	0.19446	0.99792	0.94887	-0.075714	0.32004	0.85678	0.95989	-0.059066	0.23069	0.33396	1.0963	0.13262	0.32928	0.47217	1.0542	0.076098	0.088435	0.16856	1.0658	0.091997	1.2148e-05	4.0695e-05	1.2785	0.35448	6.2315e-05	0.00015065	1.2515	0.32371	6.4181e-06	2.115e-05	1.2756	0.35122	2.4595e-10	2.1362e-09	1.5132	0.59761	2.2923e-09	1.4906e-08	1.4468	0.53283	1.0337e-11	1.145e-10	1.5282
NEG	241.107	3.35	0.5622	0.99684	0.96925	-0.045061	0.67163	0.99792	0.94736	-0.07802	0.17249	0.66167	0.85542	-0.2253	6.5397e-06	5.721e-05	0.55313	-0.85432	0.00041569	0.0025922	0.65826	-0.60327	0.37747	0.51	0.91166	-0.13343	5.0326e-06	1.7842e-05	2.0811	1.0573	3.8527e-07	1.4779e-06	1.8561	0.89226	1.1291e-06	4.2377e-06	2.2486	1.169	3.1833e-08	1.7436e-07	2.2898	1.1952	1.4648e-07	6.5971e-07	2.4872	1.3145	1.939e-06	7.8859e-06	2.5698
NEG	333.027	2.23	0.56263	0.99684	0.93701	-0.09386	0.49819	0.99792	1.0635	0.088875	0.89498	0.99507	1.0022	0.0031865	0.002581	0.0075637	0.57146	-0.80728	0.086523	0.18264	0.74387	-0.42688	0.002094	0.010105	0.55992	-0.8367	1.534e-08	9.8693e-08	0.17479	-2.5163	3.7814e-09	2.1896e-08	0.22141	-2.1752	4.5212e-08	2.31e-07	0.30944	-1.6922	3.4458e-08	1.8623e-07	0.27061	-1.8857	2.7286e-08	1.4426e-07	0.2936	-1.7681	3.4735e-08	2.0307e-07	0.2872
NEG	399.164	3.61	0.56335	0.99684	1.0395	0.055829	0.32537	0.99792	1.0732	0.10198	0.22611	0.75745	1.1388	0.18755	0.5036	0.61177	0.93331	-0.099566	0.77752	0.84342	1.0464	0.065437	0.86867	0.91467	1.0213	0.03034	0.17998	0.22632	0.85668	-0.22318	0.030648	0.043845	0.77762	-0.36287	0.12638	0.15762	1.1772	0.23534	0.091615	0.11414	1.2042	0.26803	0.018885	0.027503	1.2842	0.36085	0.0075559	0.012734	1.3882
NEG	496.122	3.14	0.56343	0.99684	1.0434	0.061238	0.76728	0.99792	1.0173	0.024788	0.94474	0.99507	0.98954	-0.015174	0.0016386	0.0051624	0.68813	-0.53925	0.00057974	0.0034056	0.6592	-0.60122	0.096633	0.18218	0.83892	-0.2534	0.41381	0.47471	1.1492	0.20062	0.65651	0.696	1.0903	0.12471	0.13438	0.16657	1.2234	0.29095	0.062462	0.079952	1.3645	0.44838	0.085704	0.10959	1.2598	0.33324	0.20123	0.23711	1.2574
NEG	307.138	3.22	0.56346	0.99684	0.9247	-0.11295	0.57303	0.99792	1.0387	0.054745	0.92339	0.99507	1.0215	0.030662	0.0024354	0.0072764	0.58204	-0.78082	0.35468	0.49631	0.8792	-0.18574	0.0062182	0.022913	0.61307	-0.70587	0.3058	0.36208	0.98819	-0.01714	0.73243	0.76647	1.1163	0.15878	0.0066398	0.011214	1.4698	0.55558	0.00029279	0.00062681	1.8045	0.85158	0.0012157	0.0023098	1.7286	0.78957	0.00033341	0.00085532	1.8683
NEG	131.06	1.66	0.56419	0.99684	1.0441	0.062243	0.28118	0.99792	1.0839	0.11617	0.89963	0.99507	1.0031	0.0044969	0.2147	0.31493	0.87382	-0.19459	0.30802	0.45181	0.89825	-0.15481	0.3437	0.47983	1.1717	0.22861	0.060226	0.086159	1.231	0.29988	0.024651	0.035814	1.259	0.3323	0.19948	0.23712	1.2282	0.29652	0.040078	0.052973	1.2553	0.32807	7.5106e-05	0.00018413	1.5161	0.60037	0.24246	0.27999	1.2326
NEG	303.094	4.04	0.56465	0.99684	0.92805	-0.10773	0.8471	0.99792	0.97489	-0.036682	0.81146	0.99507	1.0102	0.014666	0.0017821	0.0055564	0.66886	-0.58022	0.10936	0.21693	0.83404	-0.26181	0.029048	0.070786	0.76733	-0.38207	0.051646	0.075483	0.77655	-0.36485	0.041367	0.057686	0.7875	-0.34465	0.7265	0.75636	1.0166	0.023747	0.07604	0.096318	1.2007	0.2639	0.46748	0.50846	1.091	0.12568	0.237	0.27447	1.1245
NEG	611.379	6.13	0.56504	0.99684	1.0416	0.058815	0.0096339	0.99792	1.3204	0.40102	0.15683	0.64489	1.2216	0.28879	5.2149e-06	4.8779e-05	0.47732	-1.067	0.00067275	0.0037526	0.63511	-0.65493	0.0022239	0.010488	0.64513	-0.63235	0.12179	0.15938	1.4621	0.54803	0.35631	0.40342	1.2344	0.3038	0.29358	0.33774	0.94796	-0.077096	0.8335	0.85675	1.0496	0.069823	0.82823	0.84847	1.1082	0.14819	0.014437	0.022307	0.69011
NEG	149.024	0.93	0.56614	0.99684	0.95399	-0.06796	0.92575	0.99792	0.99289	-0.010287	0.69709	0.98117	0.98094	-0.027769	1.0525e-05	7.949e-05	0.67667	-0.56347	0.0099504	0.033131	0.81141	-0.3015	0.0007469	0.0052197	0.73667	-0.44091	0.011016	0.019028	0.8097	-0.30454	0.00026762	0.00058425	0.74091	-0.43263	0.0050253	0.0086677	0.80106	-0.32002	0.0010731	0.0020075	0.77112	-0.37498	0.013926	0.02083	0.83448	-0.26104	0.00044419	0.0011023	0.75625
NEG	85.0659	1.67	0.56699	0.99684	1.0545	0.076604	0.5987	0.99792	1.0382	0.054109	0.67165	0.97512	0.96022	-0.058568	0.29124	0.40299	0.90061	-0.15103	0.08539	0.18121	0.84758	-0.23858	0.46878	0.59317	1.0972	0.13384	0.20512	0.25373	1.1963	0.25863	0.049266	0.067769	1.24	0.31031	0.34394	0.38833	1.1444	0.19453	0.05049	0.065524	1.2088	0.27359	0.002206	0.0038877	1.3172	0.3975	0.29551	0.33773	1.2322
NEG	264.126	5.54	0.57098	0.99684	0.96518	-0.051135	0.69183	0.99792	0.97537	-0.035985	0.17795	0.66994	0.9181	-0.12328	8.2949e-06	6.6799e-05	0.6647	-0.58923	1.3093e-05	0.00016759	0.69778	-0.51916	0.24952	0.37692	0.95082	-0.072756	0.82933	0.85535	1.053	0.074475	0.99454	0.99611	1.0051	0.007297	0.027507	0.039914	0.84542	-0.24226	0.077991	0.098554	1.4098	0.49546	0.36638	0.40873	1.0802	0.11134	0.55464	0.59318	1.2615
NEG	169.086	4.65	0.57148	0.99684	0.8922	-0.16457	0.67541	0.99792	1.0811	0.1125	0.62176	0.96494	1.1762	0.23408	0.21218	0.31199	0.87242	-0.1969	0.22834	0.37262	0.83389	-0.26207	0.31225	0.44565	0.85981	-0.21792	1.2219e-05	4.082e-05	0.48686	-1.0384	9.1577e-07	3.2277e-06	0.47119	-1.0856	0.0022083	0.0041698	0.64342	-0.63616	0.28644	0.32583	0.83482	-0.26046	0.008075	0.012711	0.663	-0.59293	0.20422	0.24017	0.81448
NEG	255.088	2.79	0.57174	0.99684	1.0275	0.039072	0.52275	0.99792	0.9521	-0.070822	0.70559	0.98117	0.94	-0.089267	0.43018	0.54176	0.88265	-0.18009	0.075175	0.16353	0.77834	-0.36153	0.58229	0.69608	0.99692	-0.0044471	0.81514	0.84421	0.96169	-0.056355	0.023494	0.034338	0.74451	-0.42564	0.055363	0.074899	0.7704	-0.37632	0.0033524	0.0055615	0.62556	-0.67677	0.087995	0.11228	0.79899	-0.32376	3.1649e-05	0.00010263	0.40571
NEG	222.076	3.42	0.57394	0.99684	0.91274	-0.13172	0.99426	0.99792	0.98225	-0.025841	0.68847	0.98117	1.0359	0.050939	0.0072208	0.017491	0.64197	-0.63941	0.22864	0.37262	0.83308	-0.26347	0.0050104	0.019752	0.6135	-0.70486	6.6612e-11	6.8644e-10	0.10242	-3.2874	6.1622e-13	6.9382e-12	0.11441	-3.1277	1.1317e-16	3.2003e-15	0.11526	-3.117	7.9812e-12	9.6091e-11	0.21279	-2.2325	7.2733e-12	7.3094e-11	0.19998	-2.3221	9.1523e-13	1.2792e-11	0.18568
NEG	261.993	0.49	0.57461	0.99684	1.0341	0.048327	0.15555	0.99792	0.89904	-0.15355	0.3587	0.87449	0.93408	-0.098387	0.0020205	0.0061733	0.76781	-0.38118	0.027093	0.07591	0.83405	-0.26179	0.050576	0.10963	0.84633	-0.24071	0.12311	0.16079	0.8845	-0.17707	0.64262	0.68228	0.96532	-0.050922	0.74771	0.77314	0.98327	-0.024345	0.31282	0.35451	1.1173	0.15999	0.11387	0.14304	1.105	0.14399	0.75749	0.78259	1.0413
NEG	229.118	0.57	0.5749	0.99684	0.94733	-0.078065	0.81115	0.99792	0.96737	-0.047865	0.6413	0.97104	1.0296	0.042036	0.0002807	0.001177	0.68604	-0.54363	0.0093902	0.031985	0.78446	-0.35024	0.00032194	0.0029195	0.70115	-0.5122	6.7669e-05	0.00019092	0.65047	-0.62044	0.00045969	0.00094106	0.69738	-0.51997	3.2112e-05	9.081e-05	0.68025	-0.55587	0.90748	0.91729	0.99651	-0.005048	0.50055	0.53864	0.94429	-0.082698	0.036478	0.051221	0.82463
NEG	309.1	3.64	0.57511	0.99684	0.89936	-0.15303	0.80331	0.99792	0.94708	-0.078438	0.30654	0.84941	0.86688	-0.20609	6.5469e-05	0.0003554	0.51975	-0.9441	0.023838	0.068083	0.72494	-0.46406	0.0018831	0.0096651	0.61906	-0.69185	1.2306e-10	1.1691e-09	0.19687	-2.3447	2.7626e-10	1.9531e-09	0.23386	-2.0963	1.0694e-13	1.6461e-12	0.16245	-2.6219	3.2821e-10	2.7524e-09	0.27067	-1.8854	1.8403e-09	1.2096e-08	0.30404	-1.7177	1.951e-09	1.4828e-08	0.30147
NEG	320.125	5.42	0.57566	0.99684	0.90864	-0.13821	0.48269	0.99792	0.89618	-0.15813	0.33391	0.85678	0.87156	-0.19832	6.5923e-06	5.7259e-05	0.45726	-1.1289	0.0050936	0.019176	0.66836	-0.5813	0.00025767	0.0024867	0.53968	-0.88983	1.3727e-12	2.3607e-11	0.1262	-2.9862	6.8925e-14	1.0347e-12	0.13695	-2.8683	6.0811e-17	1.9985e-15	0.11476	-3.1233	1.6803e-12	2.3219e-11	0.21185	-2.2389	4.1683e-13	5.4502e-12	0.19738	-2.3409	1.5475e-13	2.5553e-12	0.19316
NEG	269.065	1.56	0.57685	0.99684	0.8491	-0.23599	0.13807	0.99792	1.5034	0.58823	0.12916	0.60544	0.69754	-0.51964	0.006843	0.016776	0.57205	-0.80579	0.04581	0.11141	0.63823	-0.64784	0.0023448	0.011009	0.48772	-1.0359	0.40932	0.47045	0.79868	-0.32432	0.85656	0.88045	0.9786	-0.031203	0.040179	0.056418	0.67697	-0.56284	0.00019374	0.00043465	0.37946	-1.398	0.0026436	0.0045502	0.51707	-0.95158	1.5972e-05	5.4252e-05	0.32629
NEG	306.137	4.27	0.5775	0.99684	0.8968	-0.15714	0.30052	0.99792	1.1904	0.25145	0.71305	0.98449	0.97169	-0.041438	0.00013979	0.0006563	0.51447	-0.95883	0.0026409	0.011189	0.60813	-0.71756	0.093243	0.17735	0.80342	-0.31577	0.0014304	0.0029834	1.6166	0.69292	0.00079683	0.0015666	1.7219	0.78401	1.7855e-07	7.953e-07	2.5309	1.3397	0.0018013	0.0031674	1.7161	0.77917	3.9685e-05	0.00010468	1.9697	0.97795	2.8951e-05	9.5406e-05	1.904
NEG	261.087	2.25	0.57761	0.99684	0.95027	-0.07359	0.89766	0.99792	0.99599	-0.0057922	0.69846	0.98117	1.0511	0.071884	0.0018227	0.0056586	0.72679	-0.46038	0.086422	0.18264	0.85826	-0.22051	0.010189	0.032348	0.77286	-0.37172	0.19604	0.24375	0.8903	-0.16764	0.39205	0.4402	0.94627	-0.079681	0.15255	0.18756	1.1209	0.16471	0.012945	0.018806	1.2507	0.32276	0.10773	0.13575	1.1594	0.21342	0.027119	0.039305	1.2126
NEG	571.496	9.8	0.57854	0.99684	0.97797	-0.03214	0.63165	0.99792	0.98149	-0.026949	0.13344	0.60544	1.0537	0.075485	0.4296	0.54176	1.0266	0.037895	0.29746	0.4411	0.96201	-0.05588	0.71718	0.79789	0.98478	-0.022124	0.044162	0.06565	1.0758	0.10546	0.0040298	0.0070711	1.1345	0.18208	0.0052234	0.0089839	1.1346	0.18218	0.00037349	0.00078036	1.1755	0.23326	4.2727e-05	0.00011102	1.2044	0.26837	0.00070443	0.0016132	1.1421
NEG	421.225	8.33	0.5786	0.99684	0.84478	-0.24336	0.98306	0.99792	0.96594	-0.049993	0.22571	0.75745	1.6635	0.73426	0.66079	0.74331	0.86341	-0.21188	0.02095	0.061091	0.62087	-0.68763	0.050963	0.11007	0.66476	-0.5891	0.8488	0.87108	0.90242	-0.14813	0.59565	0.64042	1.3813	0.46607	0.10091	0.12835	1.448	0.53402	0.67983	0.72073	1.1322	0.17918	0.44565	0.48669	1.0895	0.12363	0.26969	0.30909	1.2508
NEG	138.891	9.92	0.57941	0.99684	1.0243	0.034663	0.43779	0.99792	0.96948	-0.044723	0.73331	0.98449	0.98894	-0.01604	0.34078	0.45201	0.96099	-0.057405	0.7818	0.84579	1.0081	0.011684	0.47131	0.59575	0.97143	-0.041824	0.080358	0.11054	1.0759	0.10553	0.0059808	0.010045	1.1381	0.18659	0.001832	0.0035027	1.1316	0.17833	1.819e-06	7.0666e-06	1.2351	0.30467	1.2775e-06	4.7946e-06	1.253	0.32544	0.00018793	0.00050672	1.1568
NEG	227.102	0.98	0.58072	0.99684	0.96073	-0.0578	0.9332	0.99792	1.0074	0.010653	0.64948	0.97104	0.96489	-0.051558	6.8476e-05	0.00036682	0.60236	-0.7313	0.00034457	0.0022772	0.6541	-0.61241	0.017785	0.048818	0.77551	-0.36677	6.0112e-09	4.1532e-08	0.40052	-1.3201	1.3712e-08	7.1435e-08	0.43829	-1.19	7.6892e-11	6.1514e-10	0.35587	-1.4906	0.00040796	0.00084656	0.6279	-0.67139	7.2852e-05	0.00017962	0.59751	-0.74296	1.4419e-05	4.9112e-05	0.57173
NEG	223.078	3.42	0.58108	0.99684	0.90643	-0.14174	0.99054	0.99792	0.98285	-0.024956	0.68393	0.98093	1.0449	0.063371	0.0087962	0.02067	0.64866	-0.62447	0.2731	0.41825	0.84835	-0.23726	0.0046822	0.018915	0.61648	-0.69787	8.2992e-12	1.109e-10	0.13559	-2.8827	5.1622e-13	6.0358e-12	0.14119	-2.8243	2.6325e-13	3.6377e-12	0.18131	-2.4635	3.51e-10	2.9234e-09	0.25496	-1.9716	2.5354e-10	1.9031e-09	0.24132	-2.051	9.5057e-11	9.0304e-10	0.24541
NEG	317.106	5.05	0.58301	0.99684	0.90481	-0.14431	0.64184	0.99792	0.92025	-0.1199	0.42262	0.90476	0.88766	-0.17192	1.4819e-05	0.00010477	0.46651	-1.1	0.012364	0.039774	0.69255	-0.53	0.0004831	0.0040795	0.55927	-0.83838	1.1422e-11	1.4318e-10	0.16488	-2.6005	1.2205e-12	1.2578e-11	0.17754	-2.4937	5.0269e-15	1.0539e-13	0.12859	-2.9592	4.7647e-10	3.837e-09	0.27005	-1.8887	1.0506e-10	8.6317e-10	0.23708	-2.0766	8.9572e-11	8.5764e-10	0.2555
NEG	502.918	0.27	0.58419	0.99684	1.0211	0.030076	0.80457	0.99792	0.95051	-0.07323	0.62606	0.96494	1.0325	0.046104	0.13518	0.21901	1.1922	0.25359	0.102	0.20603	1.1975	0.25999	0.081982	0.15824	1.1771	0.23528	0.19119	0.2382	1.121	0.16481	0.86778	0.88884	1.0079	0.011404	0.023493	0.034544	0.73542	-0.44336	0.6995	0.73709	1.0558	0.078304	0.40191	0.44349	1.1167	0.15928	0.7148	0.74417	1.0609
NEG	484.181	5.09	0.58426	0.99684	1.035	0.049629	0.53077	0.99792	0.91131	-0.13398	0.40979	0.89816	0.86921	-0.20222	0.67329	0.7525	0.94585	-0.080322	0.029804	0.080897	0.72143	-0.47106	0.60581	0.71313	1.0224	0.032	0.00013308	0.00035178	0.51426	-0.95942	1.3966e-06	4.7571e-06	0.45671	-1.1306	0.00022001	0.00052665	0.57129	-0.80771	0.010687	0.01579	0.67406	-0.56905	0.0047641	0.007818	0.63944	-0.64513	0.048556	0.065605	0.73556
NEG	325.105	0.45	0.58471	0.99684	0.94607	-0.079982	0.85189	0.99792	1.0245	0.034968	0.10328	0.56317	0.85124	-0.23237	0.0011748	0.0039681	0.70246	-0.50952	0.061379	0.13923	0.83153	-0.26616	0.21194	0.33601	0.88453	-0.17701	1.693e-06	6.6409e-06	0.53388	-0.90543	3.1719e-09	1.8723e-08	0.46596	-1.1017	8.0476e-08	3.868e-07	0.40899	-1.2899	2.7598e-07	1.316e-06	0.49038	-1.028	5.2951e-08	2.6068e-07	0.49161	-1.0244	1.6208e-08	1.0107e-07	0.37427
NEG	212.091	2.51	0.58541	0.99684	0.94122	-0.087391	0.58997	0.99792	1.0709	0.098869	0.019681	0.32449	0.71274	-0.48855	0.0069737	0.016926	1.6362	0.71036	0.0022612	0.0099624	1.4874	0.57277	1.2214e-07	1.1209e-05	2.8182	1.4948	7.0578e-08	3.8834e-07	2.639	1.4	5.5245e-09	3.1101e-08	2.8746	1.5234	0.021154	0.031562	1.4977	0.58275	0.00032818	0.00069523	2.7593	1.4643	3.6101e-05	9.6271e-05	2.2281	1.1558	0.011668	0.018523	2.2857
NEG	438.115	2.15	0.58949	0.99684	1.0375	0.053083	0.84849	0.99792	0.98624	-0.019987	0.8227	0.99507	0.98862	-0.016517	0.0055685	0.014376	0.67955	-0.55736	0.4879	0.61164	0.9352	-0.09665	0.0097447	0.031683	0.67811	-0.56041	1.1842e-10	1.1339e-09	0.19869	-2.3314	9.9027e-12	8.8542e-11	0.21688	-2.205	2.7758e-14	4.9638e-13	0.2123	-2.2358	7.6827e-11	7.4144e-10	0.30729	-1.7023	1.0817e-09	7.4735e-09	0.30673	-1.705	7.8309e-10	6.3908e-09	0.26226
NEG	175.959	9.94	0.58985	0.99684	0.97029	-0.043512	0.70129	0.99792	0.98168	-0.026679	0.8571	0.99507	1.0067	0.0096226	0.65876	0.7424	1.0261	0.037118	0.50813	0.62602	0.96345	-0.053724	0.45996	0.58384	1.0364	0.051567	0.03366	0.05142	1.1221	0.16617	0.010975	0.01731	1.1433	0.19319	0.010877	0.017519	1.1297	0.1759	4.3355e-06	1.546e-05	1.305	0.38402	0.00094351	0.0018357	1.2161	0.28221	0.093833	0.1191	1.0877
NEG	244.027	0.64	0.59008	0.99684	0.93272	-0.10049	0.054889	0.99792	0.76491	-0.38664	1.914e-05	0.0080168	0.52911	-0.91837	5.2036e-10	1.2655e-07	0.2489	-2.0064	1.5881e-10	6.4371e-08	0.26876	-1.8956	3.4658e-13	2.1072e-10	0.1715	-2.5437	0.0021487	0.0043044	0.62518	-0.67765	0.11254	0.14285	0.82058	-0.28529	3.5417e-05	9.8552e-05	0.50128	-0.99632	4.734e-06	1.6542e-05	0.42732	-1.2266	0.00081558	0.0016074	0.58717	-0.76816	2.9622e-05	9.6828e-05	0.4293
NEG	200.091	1.58	0.59165	0.99684	0.96757	-0.047555	0.34248	0.99792	1.0594	0.0833	0.073124	0.51887	0.86562	-0.2082	0.0013336	0.0043947	0.74421	-0.42621	0.50246	0.62093	0.94925	-0.075138	0.19353	0.31252	1.2496	0.32145	2.499e-05	7.8119e-05	1.5694	0.65023	1.6399e-08	8.3784e-08	1.6151	0.69165	0.0023002	0.0043097	1.3066	0.38585	0.0002496	0.00054296	2.026	1.0186	0.0012812	0.0024187	1.5467	0.62915	0.011931	0.018841	1.8112
NEG	435.222	4.43	0.59214	0.99684	0.93174	-0.102	0.89285	0.99792	0.99699	-0.0043438	0.32258	0.85678	0.91342	-0.13065	2.4609e-06	2.6959e-05	0.50185	-0.99467	3.9759e-05	0.0003719	0.5905	-0.76	0.0023585	0.011031	0.67547	-0.56604	2.4519e-06	9.2884e-06	0.48931	-1.0312	2.7935e-05	7.1969e-05	0.56074	-0.83459	6.9083e-08	3.401e-07	0.48117	-1.0554	0.038853	0.051691	0.77489	-0.36794	0.0023722	0.0041505	0.68772	-0.5401	0.019778	0.029509	0.75638
NEG	289.164	4.68	0.593	0.99684	0.95946	-0.059705	0.26892	0.99792	0.88236	-0.18056	0.14692	0.63805	1.1552	0.20815	0.0093244	0.021847	0.70637	-0.50149	0.014121	0.044486	0.75023	-0.41459	0.017937	0.049126	0.72614	-0.46169	1.3561e-08	8.8183e-08	0.28025	-1.8352	7.1568e-13	7.8403e-12	0.21145	-2.2416	1.1135e-06	4.192e-06	0.47352	-1.0785	7.6068e-09	4.6482e-08	0.34978	-1.5155	1.5205e-09	1.0104e-08	0.33506	-1.5775	2.9994e-11	3.0649e-10	0.30694
NEG	120.995	5.84	0.59372	0.99684	0.83536	-0.25954	0.47893	0.99792	1.0473	0.066742	0.36	0.87449	1.1681	0.22413	0.079056	0.13843	0.64221	-0.63889	0.97726	0.98129	0.9605	-0.058138	0.27215	0.40325	0.74141	-0.43166	0.019139	0.031707	0.55702	-0.84421	0.00028107	0.00060815	0.43657	-1.1957	0.46108	0.50466	0.80823	-0.30716	0.74115	0.77426	0.8628	-0.2129	0.37428	0.41564	0.76976	-0.37752	0.36066	0.40198	0.77759
NEG	148.92	9.9	0.59539	0.99684	0.98109	-0.027539	0.078624	0.99792	0.93645	-0.094729	0.19524	0.70032	0.95245	-0.070288	0.47802	0.58714	0.97468	-0.036993	0.67431	0.7692	0.98525	-0.021439	0.030438	0.073437	0.92513	-0.11228	0.022528	0.036476	1.1077	0.14759	0.17908	0.21798	1.0685	0.095581	0.39948	0.44403	1.0447	0.063138	0.0011528	0.0021336	1.1533	0.20577	2.4982e-05	6.9514e-05	1.1944	0.25625	0.046827	0.063693	1.1005
NEG	539.987	1.09	0.59545	0.99684	0.9654	-0.050807	0.020538	0.99792	0.86388	-0.21109	0.0011855	0.09613	0.82727	-0.27357	8.4156e-06	6.6884e-05	0.63564	-0.65372	2.8771e-08	2.9154e-06	0.61118	-0.71033	1.4796e-07	1.1994e-05	0.57358	-0.80192	0.0087101	0.01535	0.83075	-0.26751	0.037886	0.053259	0.85771	-0.22143	3.4696e-06	1.2089e-05	0.58574	-0.77168	0.002946	0.004948	0.76927	-0.37844	0.018223	0.026634	0.81861	-0.28874	0.0018313	0.0036809	0.70285
NEG	204.029	0.98	0.5956	0.99684	0.9643	-0.052451	0.54662	0.99792	1.0415	0.058653	0.29574	0.84941	0.92346	-0.11488	0.19433	0.29246	0.89924	-0.15322	0.97332	0.97955	1.0296	0.042143	0.76535	0.83673	1.0448	0.063258	1.4168e-08	9.164e-08	2.211	1.1447	1.2298e-10	9.3468e-10	2.1432	1.0998	4.0519e-11	3.3292e-10	2.4668	1.3026	1.2744e-07	6.274e-07	1.9945	0.99606	6.2593e-08	3.0084e-07	2.5502	1.3506	8.8519e-08	4.68e-07	1.8581
NEG	85.0287	0.39	0.5962	0.99684	1.0236	0.033681	0.81878	0.99792	1.0102	0.014637	0.50896	0.94283	1.0371	0.052573	0.46101	0.57029	0.95181	-0.07125	0.99175	0.9942	1.0007	0.00099074	0.05961	0.1237	1.2517	0.32391	5.2137e-14	1.8647e-12	3.3679	1.7519	4.1816e-17	1.9557e-15	3.2269	1.6901	1.1917e-19	6.0377e-18	3.7546	1.9086	3.4601e-19	1.8294e-17	3.9626	1.9865	3.3147e-19	1.8321e-17	3.8253	1.9356	1.3971e-18	7.0786e-17	3.8992
NEG	425.214	3.13	0.59621	0.99684	0.94117	-0.087479	0.14051	0.99792	1.166	0.22159	0.38221	0.88164	0.90157	-0.14949	0.055348	0.10182	1.3192	0.39962	0.00013304	0.0010857	1.6145	0.69105	5.5824e-06	0.00015786	2.6834	1.4241	3.5865e-11	3.8595e-10	5.1435	2.3628	9.8985e-16	2.7356e-14	5.9663	2.5768	7.3051e-19	3.1725e-17	7.275	2.8629	2.2389e-17	9.0748e-16	8.4454	3.0782	9.4441e-17	3.3776e-15	7.4321	2.8938	1.9793e-17	8.5956e-16	9.2529
NEG	270.17	6.31	0.59671	0.99684	1.0715	0.099576	0.9053	0.99792	0.99374	-0.0090566	0.53226	0.94283	0.94418	-0.082859	0.00070044	0.0025732	0.69699	-0.52078	0.0014475	0.0070106	0.73394	-0.44626	0.20659	0.33011	1.2802	0.35632	0.0068747	0.012458	1.7027	0.76781	3.107e-05	7.954e-05	1.8068	0.85343	0.017808	0.027034	1.4073	0.49297	0.00012716	0.00030026	2.0962	1.0677	2.2512e-05	6.3663e-05	1.5442	0.62682	0.0012616	0.0026726	1.8915
NEG	124.006	0.33	0.59698	0.99684	1.1363	0.18429	0.037676	0.99792	1.383	0.46784	0.022615	0.34374	1.3822	0.46692	2.6721e-07	5.1576e-06	2.2357	1.1607	4.7566e-09	7.2301e-07	2.7239	1.4456	4.3861e-11	1.0667e-08	2.9021	1.5371	1.3858e-11	1.6521e-10	5.7655	2.5275	6.1241e-07	2.2704e-06	3.1928	1.6748	1.0473e-06	3.9923e-06	3.0331	1.6008	0.18069	0.21353	1.4516	0.53763	0.011207	0.017099	1.775	0.82781	0.83374	0.85339	1.0691
NEG	250.071	2.57	0.59698	0.99684	0.92614	-0.11069	0.6924	0.99792	0.99346	-0.0094608	0.63539	0.97104	0.93357	-0.099164	0.10309	0.17338	0.81165	-0.30107	0.41716	0.55439	0.91896	-0.12192	0.0097175	0.031683	0.58459	-0.7745	0.0044333	0.0084232	0.58668	-0.76936	0.0022889	0.0041604	0.63597	-0.65297	0.13336	0.16565	0.8246	-0.27824	0.042796	0.056078	0.75876	-0.39829	0.20687	0.24328	0.85284	-0.22965	0.0079304	0.013187	0.68606
NEG	290.142	5.69	0.59819	0.99684	0.96842	-0.0463	0.86837	0.99792	1.0145	0.020795	0.74177	0.98449	0.99244	-0.010951	1.4296e-09	1.7172e-07	0.54307	-0.88079	2.6851e-07	1.4841e-05	0.64668	-0.62887	2.8522e-05	0.00049548	0.6223	-0.68432	0.1166	0.15378	1.1809	0.23993	0.055142	0.075003	1.2549	0.32757	0.74246	0.76836	1.051	0.071739	7.2057e-05	0.00018029	1.4347	0.52072	0.00046513	0.00096849	1.4364	0.52249	0.0009469	0.002105	1.3486
NEG	308.151	4.24	0.59843	0.99684	0.95559	-0.065542	0.97944	0.99792	0.9861	-0.02019	0.47999	0.93834	0.94266	-0.085192	9.5881e-08	2.5482e-06	0.53172	-0.91126	7.7982e-06	0.00011425	0.62541	-0.67712	0.020908	0.055031	0.781	-0.3566	0.41727	0.47823	0.94155	-0.086884	0.23679	0.28036	0.90924	-0.13726	0.013681	0.021606	0.78035	-0.35781	0.23974	0.27711	0.91914	-0.12164	0.2987	0.34105	0.91218	-0.1326	0.40276	0.44523	0.95093
NEG	501.955	0.93	0.59865	0.99684	0.9615	-0.056647	0.17231	0.99792	0.9133	-0.13084	0.76928	0.98675	0.9845	-0.022539	0.00043015	0.0016873	0.77505	-0.36763	0.39049	0.52995	0.944	-0.083147	0.00064786	0.0048075	0.7858	-0.34776	0.6418	0.69557	1.0601	0.084238	0.22388	0.26664	1.106	0.14529	0.0028573	0.0052405	0.76453	-0.38735	0.83312	0.85675	0.98839	-0.016846	0.045655	0.061548	0.86041	-0.2169	0.00060518	0.0014125	0.69591
NEG	206.045	1.76	0.59885	0.99684	0.96886	-0.045634	0.18158	0.99792	0.90216	-0.14854	0.038216	0.42446	0.8465	-0.24042	7.6911e-06	6.3621e-05	0.63326	-0.65913	0.00096089	0.0049607	0.75689	-0.40184	0.011693	0.035814	0.77492	-0.36788	2.8081e-05	8.6667e-05	0.55142	-0.85876	3.5866e-06	1.093e-05	0.57496	-0.79846	8.346e-07	3.2321e-06	0.56847	-0.81483	6.9661e-05	0.00017502	0.66315	-0.5926	0.0018419	0.0033478	0.7304	-0.45324	0.0052189	0.0091576	0.71555
NEG	164.926	9.97	0.6	0.99684	0.98698	-0.018904	0.36038	0.99792	0.97782	-0.032359	0.8483	0.99507	0.99596	-0.0058408	0.85088	0.89504	0.99718	-0.0040702	0.55627	0.6704	0.98538	-0.021247	0.14912	0.26016	0.96332	-0.053919	0.149	0.19122	1.042	0.059346	0.0012757	0.0024178	1.122	0.16612	5.1921e-05	0.00013725	1.1335	0.18084	4.9469e-06	1.7236e-05	1.166	0.22163	9.3485e-06	2.9015e-05	1.1638	0.21882	5.9776e-06	2.196e-05	1.1629
NEG	500.918	0.27	0.60178	0.99684	1.0281	0.039989	0.44114	0.99792	0.91113	-0.13428	0.93446	0.99507	0.97743	-0.032933	0.13702	0.22139	1.176	0.23394	0.055179	0.12852	1.2124	0.27786	0.0092091	0.03068	1.2948	0.37278	0.35979	0.41987	1.1121	0.15326	0.70362	0.74078	0.96333	-0.053898	0.031679	0.045213	0.75361	-0.40812	0.95975	0.96133	1.0278	0.039556	0.55817	0.59175	1.0553	0.077706	0.46028	0.50047	0.92693
NEG	170.046	0.44	0.60381	0.99684	0.96774	-0.047304	0.53976	0.99792	0.96405	-0.052822	0.50215	0.94283	0.96117	-0.057142	0.00022717	0.00097368	0.7744	-0.36885	0.0086224	0.029627	0.85214	-0.23084	0.06276	0.12848	0.88459	-0.17692	0.019815	0.032738	1.2078	0.2724	0.00010483	0.00024466	1.2659	0.34011	0.14629	0.18041	1.078	0.10834	6.7196e-05	0.00016952	1.4244	0.51031	4.6884e-06	1.5492e-05	1.3624	0.4461	0.0044867	0.008047	1.2999
NEG	242.139	4.33	0.60427	0.99684	0.91138	-0.13387	0.63185	0.99792	0.91791	-0.12357	0.80241	0.99507	0.98229	-0.025779	0.00054937	0.0020746	0.57909	-0.78813	0.0091436	0.031232	0.68406	-0.5478	0.002209	0.010488	0.62385	-0.68073	1.8578e-09	1.412e-08	0.3063	-1.707	3.6403e-10	2.5295e-09	0.31745	-1.6554	1.4872e-09	9.8287e-09	0.36926	-1.4373	8.151e-07	3.4145e-06	0.41742	-1.2604	6.2443e-08	3.0084e-07	0.39856	-1.3271	3.8066e-07	1.8224e-06	0.42114
NEG	310.952	0.92	0.60467	0.99684	1.0425	0.059979	0.89589	0.99792	0.97295	-0.039568	0.22785	0.76116	0.89284	-0.16353	0.0053901	0.013998	0.75317	-0.40895	0.15408	0.28057	0.87238	-0.19697	0.24038	0.3663	0.9001	-0.15184	5.8197e-05	0.0001673	0.56796	-0.81613	5.3138e-07	2.0067e-06	0.5068	-0.98053	2.8203e-11	2.3982e-10	0.26344	-1.9244	7.1875e-05	0.00018021	0.55613	-0.84651	3.7982e-09	2.393e-08	0.35992	-1.4742	1.0184e-07	5.3152e-07	0.3443
NEG	310.105	3.63	0.60618	0.99684	0.90492	-0.14414	0.82641	0.99792	0.95583	-0.065172	0.32245	0.85678	0.87495	-0.19273	0.00014814	0.00068496	0.54549	-0.87438	0.034964	0.090854	0.74263	-0.42929	0.0059417	0.022287	0.66811	-0.58184	4.2465e-09	3.0375e-08	0.28843	-1.7937	5.8534e-10	3.8474e-09	0.34475	-1.5364	1.856e-11	1.6355e-10	0.24712	-2.0167	6.7079e-08	3.471e-07	0.3698	-1.4352	2.0223e-08	1.0978e-07	0.3765	-1.4093	5.7692e-08	3.2034e-07	0.37362
NEG	230.009	1.2	0.60634	0.99684	0.9103	-0.13559	0.2056	0.99792	0.84163	-0.24874	0.3239	0.85678	1.1406	0.18973	0.00019771	0.00087423	0.57765	-0.79174	2.4002e-05	0.0002538	0.54016	-0.88853	0.017285	0.047988	0.72125	-0.47144	0.0041835	0.0079736	0.6679	-0.5823	0.00024611	0.00054021	0.60663	-0.7211	0.0032085	0.0057972	0.67437	-0.56838	0.029966	0.040804	0.73723	-0.43981	0.40055	0.44239	0.87746	-0.18859	0.67784	0.71056	0.96704
NEG	274.11	2.9	0.60779	0.99684	0.88846	-0.17062	0.69213	0.99792	1.1139	0.15558	0.014134	0.28645	0.61148	-0.70962	0.046693	0.088302	0.67341	-0.57044	0.64454	0.74502	0.92569	-0.1114	0.019885	0.052912	1.7517	0.80873	1.3798e-06	5.5192e-06	3.0506	1.6091	1.0684e-06	3.7118e-06	2.5512	1.3512	0.27945	0.32241	1.4552	0.54121	0.0012751	0.0023317	3.048	1.6079	0.0055113	0.0088882	2.0976	1.0688	0.10533	0.13164	2.3041
NEG	343.069	0.56	0.60838	0.99684	0.95676	-0.063771	0.95037	0.99792	0.97762	-0.032652	0.63492	0.97104	1.0851	0.11785	0.11185	0.18606	0.85513	-0.22578	0.7615	0.82973	1.0605	0.084757	0.15444	0.26525	0.86447	-0.21011	3.7383e-08	2.1342e-07	0.46006	-1.1201	3.7411e-08	1.8052e-07	0.4636	-1.1091	1.7195e-05	5.2403e-05	0.60828	-0.71719	4.0751e-05	0.00010796	0.62214	-0.6847	2.8889e-05	7.8766e-05	0.60575	-0.72321	3.2687e-06	1.2863e-05	0.55586
NEG	360.147	5.56	0.60892	0.99684	0.9486	-0.076135	0.6182	0.99792	1.0552	0.077559	0.65853	0.97104	0.9578	-0.062198	0.0058121	0.01491	0.69988	-0.51482	0.30448	0.44879	0.90356	-0.1463	0.78111	0.84655	1.1286	0.1745	4.8683e-18	3.4823e-16	8.4157	3.0731	2.5447e-21	2.0629e-19	11.511	3.525	2.2478e-09	1.4386e-08	7.5245	2.9116	4.661e-16	1.2321e-14	7.4558	2.8984	1.995e-19	1.1552e-17	9.0617	3.1798	5.4167e-12	6.3333e-11	8.5921
NEG	503.918	0.27	0.60901	0.99684	1.0302	0.042979	0.17872	0.99792	0.87286	-0.19618	0.46547	0.92637	0.92181	-0.11746	0.33146	0.44537	1.1572	0.21058	0.10651	0.21269	1.2083	0.273	0.065617	0.13321	1.2135	0.27918	0.38417	0.44491	1.09	0.12429	0.643	0.68228	1.0448	0.063229	0.019969	0.03009	0.76328	-0.38972	0.29392	0.33402	0.90628	-0.14197	0.60047	0.63164	1.0485	0.068325	0.8701	0.88539	0.98779
NEG	384.896	1.99	0.6093	0.99684	0.97276	-0.039844	0.44686	0.99792	0.96243	-0.055239	0.76474	0.98548	1.0109	0.015682	0.31934	0.43243	0.95143	-0.071835	0.71874	0.80062	0.99206	-0.0115	0.067869	0.13709	0.90616	-0.14217	0.0041204	0.0078657	0.80848	-0.30671	0.064034	0.085478	0.89725	-0.15641	0.0010352	0.0021156	0.8263	-0.27526	0.01822	0.025792	0.87099	-0.19927	0.33918	0.38084	0.95411	-0.067767	0.10373	0.1299	0.92034
NEG	324.071	0.99	0.60938	0.99684	0.95133	-0.071987	0.55631	0.99792	1.0277	0.039455	0.93328	0.99507	0.99396	-0.0087336	0.027057	0.054764	0.80294	-0.31664	0.014676	0.045876	0.79424	-0.33235	0.5743	0.68871	0.95155	-0.071645	0.0099249	0.01729	1.4377	0.52371	0.035294	0.049903	1.2116	0.27689	0.030098	0.04316	1.2892	0.36651	0.00021137	0.00047161	1.6114	0.68834	0.0014658	0.0027295	1.5513	0.63345	0.51787	0.55827	1.2947
NEG	207.048	1.76	0.61012	0.99684	0.97101	-0.042441	0.16964	0.99792	0.89335	-0.1627	0.037011	0.42043	0.83573	-0.25889	6.091e-06	5.5274e-05	0.61011	-0.71287	0.00086368	0.0045662	0.7411	-0.43226	0.012741	0.037973	0.76545	-0.38562	1.3057e-05	4.3381e-05	0.51975	-0.94412	1.6011e-06	5.305e-06	0.53944	-0.89046	3.4418e-07	1.4384e-06	0.52746	-0.92285	2.6852e-05	7.5063e-05	0.6236	-0.68131	0.0010101	0.0019465	0.69708	-0.52061	0.0032251	0.0060149	0.6849
NEG	329.231	6.58	0.61019	0.99684	1.0224	0.032024	0.066842	0.99792	1.0761	0.10584	0.57534	0.95623	0.976	-0.035053	0.14383	0.22893	1.0846	0.11721	0.77022	0.83699	1.0182	0.025986	0.056549	0.11915	1.0846	0.11722	0.00012707	0.00033738	1.199	0.26186	3.2128e-05	8.2076e-05	1.235	0.30455	4.507e-05	0.00012125	1.2587	0.33189	1.4874e-06	5.8916e-06	1.3888	0.47387	7.0159e-06	2.2102e-05	1.2789	0.35495	1.9229e-05	6.477e-05	1.3217
NEG	486.981	0.93	0.61114	0.99684	1.039	0.055149	0.33469	0.99792	0.93711	-0.093711	0.89988	0.99507	0.98696	-0.018937	0.74209	0.8085	0.97823	-0.031762	0.99828	0.9991	0.99219	-0.011319	0.42216	0.54845	0.95332	-0.068965	8.9591e-05	0.00024648	0.69166	-0.53186	0.00017687	0.00039827	0.72212	-0.4697	2.4633e-10	1.8839e-09	0.45659	-1.131	0.0016982	0.0030015	0.76864	-0.37961	5.941e-07	2.4406e-06	0.60577	-0.72316	3.1936e-07	1.5349e-06	0.52031
NEG	279.995	0.43	0.61146	0.99684	1.0222	0.031648	0.16566	0.99792	1.1968	0.25915	0.33961	0.85678	0.88148	-0.182	0.00060305	0.0022633	0.59208	-0.75615	0.0085562	0.029558	0.69853	-0.5176	0.11737	0.21365	0.80768	-0.30814	0.64244	0.69565	0.95731	-0.062942	0.50478	0.54952	0.93137	-0.10258	0.0045386	0.0079639	0.67568	-0.56559	0.032096	0.043413	0.73252	-0.44906	0.17902	0.21363	0.83427	-0.26141	0.068005	0.088918	0.76989
NEG	268.971	0.8	0.61195	0.99684	0.95022	-0.073671	0.40618	0.99792	0.91655	-0.12571	0.20048	0.70663	0.878	-0.18771	0.0028613	0.0082448	1.2726	0.34775	0.10597	0.21244	1.1504	0.20218	0.073846	0.14577	1.1931	0.2547	6.4508e-14	2.2412e-12	2.9946	1.5823	2.0623e-15	5.2244e-14	3.1359	1.6489	1.8126e-12	2.0409e-11	2.4051	1.2661	5.1087e-13	7.9325e-12	2.7396	1.454	1.8483e-13	2.7078e-12	2.6474	1.4046	9.5141e-13	1.3147e-11	2.5592
NEG	111.008	0.37	0.61335	0.99684	0.9453	-0.08115	0.63303	0.99792	0.94812	-0.076861	0.9196	0.99507	0.98186	-0.026407	0.15213	0.23901	0.88119	-0.18248	0.52058	0.63942	0.9464	-0.079479	0.067982	0.13709	1.2865	0.36346	8.2205e-19	7.1401e-17	7.4655	2.9002	7.8512e-18	4.5462e-16	6.9168	2.7901	6.913e-26	1.0508e-23	10.175	3.347	1.266e-22	1.1842e-20	11.433	3.5151	5.3261e-21	4.0478e-19	10.587	3.4042	5.3186e-24	8.0843e-22	11.813
NEG	116.034	4.07	0.6191	0.99684	1.097	0.13351	0.7756	0.99792	0.96048	-0.058165	0.022341	0.34374	0.71545	-0.48307	0.036036	0.07045	0.7265	-0.46097	0.0043769	0.017113	0.65413	-0.61234	0.31273	0.44581	1.3033	0.38212	3.3929e-08	1.9646e-07	2.7391	1.4537	1.861e-09	1.1429e-08	2.8338	1.5027	0.0010176	0.0020866	1.887	0.91608	0.00031255	0.0006656	2.124	1.0868	0.00047055	0.00097809	1.8225	0.86589	0.022463	0.032989	1.956
NEG	657.143	1.91	0.61913	0.99684	1.0774	0.10749	0.14583	0.99792	1.1838	0.24342	0.15775	0.64489	0.80131	-0.31957	0.0019233	0.0059059	0.53759	-0.89542	0.0026202	0.01114	0.57893	-0.78853	0.17697	0.29479	0.83061	-0.26776	0.8406	0.86624	1.2832	0.35974	0.80801	0.84122	1.2441	0.31513	0.0043313	0.0076222	0.64745	-0.62716	0.01209	0.01767	0.69751	-0.51972	0.19876	0.23511	0.90317	-0.14693	0.012572	0.019675	0.66959
NEG	318.058	2.57	0.61997	0.99684	0.90684	-0.14109	0.53647	0.99792	0.92434	-0.1135	0.4249	0.90646	0.85001	-0.23444	0.82793	0.87628	1.0321	0.045537	0.73091	0.81168	1.0177	0.025352	0.0092429	0.030709	0.61488	-0.70161	0.00096463	0.0021211	0.52593	-0.92707	0.0045438	0.0079046	0.60581	-0.72307	0.0048951	0.0084914	0.60993	-0.71328	0.01847	0.02604	0.63782	-0.64878	0.043859	0.059457	0.68676	-0.54212	0.00067633	0.0015606	0.52751
NEG	288.026	2.27	0.62106	0.99684	1.0531	0.074687	0.90141	0.99792	1.0242	0.034496	0.78072	0.99507	1.0767	0.10668	6.878e-07	1.1039e-05	0.57331	-0.80262	1.0389e-06	2.6502e-05	0.52664	-0.92512	0.00056156	0.0044341	0.64416	-0.63451	1.6493e-08	1.05e-07	0.38253	-1.3864	1.1881e-08	6.2815e-08	0.44402	-1.1713	2.6747e-13	3.6544e-12	0.37868	-1.401	1.8788e-09	1.313e-08	0.44414	-1.1709	2.435e-08	1.2987e-07	0.48178	-1.0536	2.9015e-08	1.738e-07	0.49965
NEG	240.16	6.34	0.62109	0.99684	1.0443	0.062518	0.54218	0.99792	1.0392	0.055444	0.026202	0.36334	1.3076	0.38693	0.14668	0.23194	0.83682	-0.25701	0.4602	0.58906	1.0412	0.058292	0.013925	0.040325	2.0204	1.0146	0.7931	0.82924	1.3776	0.4621	0.7268	0.76188	1.0392	0.055462	0.0012953	0.0025736	1.6	0.67807	8.3545e-05	0.00020523	3.1152	1.6393	0.040885	0.055735	1.7573	0.81335	7.7998e-05	0.00023133	2.8371
NEG	324.137	1.29	0.62243	0.99684	0.94307	-0.084564	0.74188	0.99792	0.94087	-0.087934	0.75079	0.98449	0.93897	-0.090844	0.018263	0.039099	0.69995	-0.51467	0.87031	0.91154	1.053	0.07449	0.0020419	0.0099715	0.59971	-0.73766	1.3555e-05	4.4548e-05	0.4065	-1.2987	5.6001e-05	0.00013592	0.45887	-1.1239	0.00084827	0.0017602	0.59325	-0.75329	0.2838	0.32313	0.81733	-0.291	0.12629	0.15674	0.78059	-0.35736	0.14135	0.1712	0.78191
NEG	144.044	3.58	0.62571	0.99684	0.96496	-0.05146	0.64081	0.99792	1.0409	0.057771	0.79212	0.99507	1.012	0.017164	0.00011442	0.00054993	0.71847	-0.477	0.021087	0.061343	0.83664	-0.25732	0.02186	0.0568	0.83058	-0.2678	0.00013349	0.00035212	1.5542	0.63618	2.6638e-06	8.37e-06	1.4896	0.57491	0.052605	0.071552	1.4305	0.51656	0.0039212	0.0063576	1.2398	0.31014	0.0011101	0.0021224	1.3127	0.39252	0.70153	0.7328	1.0663
NEG	319.121	5.42	0.62618	0.99684	0.92096	-0.1188	0.52698	0.99792	0.90888	-0.13784	0.37035	0.87852	0.88511	-0.17607	7.4766e-06	6.2271e-05	0.47807	-1.0647	0.0071218	0.025322	0.69266	-0.52978	0.00036158	0.0031663	0.56465	-0.82456	1.2567e-11	1.5436e-10	0.12265	-3.0273	9.8515e-14	1.393e-12	0.13039	-2.9391	7.536e-17	2.4115e-15	0.11067	-3.1757	4.2667e-13	6.8266e-12	0.21091	-2.2453	2.9965e-13	4.1407e-12	0.19922	-2.3275	1.0687e-13	1.8304e-12	0.19823
NEG	623.176	2.37	0.62763	0.99684	0.96802	-0.046895	0.9267	0.99792	0.99942	-0.00084099	0.78928	0.99507	1.0126	0.018127	0.42845	0.54101	1.0802	0.11127	0.47663	0.60185	1.0389	0.055077	0.96241	0.97681	1.003	0.0043789	0.044561	0.066162	0.86978	-0.20128	0.8269	0.85649	0.98325	-0.024364	0.058483	0.07858	0.87905	-0.18598	0.40769	0.45315	1.0717	0.099867	0.83666	0.85566	1.0066	0.009541	0.27219	0.31166	0.9308
NEG	572.498	9.8	0.63003	0.99684	0.97886	-0.030829	0.24249	0.99792	0.95285	-0.069675	0.30769	0.84941	1.0433	0.061107	0.076669	0.13511	1.0934	0.12876	0.11918	0.23077	0.9359	-0.095577	0.70764	0.78944	0.9845	-0.022536	0.12849	0.16729	1.0826	0.11443	0.017436	0.026437	1.1144	0.15626	0.011934	0.019119	1.0975	0.13428	0.0028177	0.0047654	1.1668	0.22261	0.00024185	0.00052893	1.1786	0.23707	0.0060899	0.010446	1.1448
NEG	545.003	0.84	0.63157	0.99684	0.97463	-0.037068	0.57103	0.99792	0.96854	-0.04611	0.051178	0.46834	1.1141	0.15587	0.0058634	0.014947	0.81374	-0.29735	0.018407	0.054966	0.85801	-0.22094	0.0069598	0.024965	0.78228	-0.35425	4.2013e-12	6.5497e-11	0.14316	-2.8043	9.4048e-17	3.6891e-15	0.13096	-2.9327	4.2872e-13	5.4304e-12	0.21562	-2.2135	3.9267e-20	2.2738e-18	0.11996	-3.0593	1.5976e-18	8.0945e-17	0.18132	-2.4634	1.9131e-19	1.1078e-17	0.19752
NEG	129.018	0.39	0.63227	0.99684	1.0236	0.033594	0.81577	0.99792	1.0117	0.016841	0.64503	0.97104	1.0233	0.033222	0.39605	0.50588	0.94575	-0.080466	0.82643	0.87998	0.98604	-0.020289	0.062108	0.12736	1.2437	0.31461	1.7683e-13	4.7783e-12	3.2272	1.6903	4.0796e-17	1.9557e-15	3.1671	1.6632	7.8184e-20	4.3215e-18	3.6609	1.8722	2.3407e-19	1.2938e-17	3.8508	1.9452	4.3303e-19	2.2894e-17	3.6883	1.883	1.0638e-18	5.6241e-17	3.8263
NEG	231.076	2.99	0.63297	0.99684	0.98036	-0.02861	0.75742	0.99792	1.0282	0.040092	0.94938	0.99507	1.0035	0.0049694	4.0763e-06	3.9339e-05	0.7178	-0.47835	0.00015226	0.0012108	0.79247	-0.33558	0.00027089	0.0025339	0.73255	-0.44899	6.3514e-08	3.5266e-07	0.60913	-0.71518	2.3659e-11	2.0119e-10	0.57683	-0.79379	1.4835e-08	8.237e-08	0.59658	-0.74522	0.00015916	0.00036449	0.73924	-0.43589	6.7382e-08	3.2006e-07	0.70597	-0.50232	7.2768e-09	4.9159e-08	0.61195
NEG	424.328	9.02	0.63379	0.99684	0.98309	-0.024606	0.30429	0.99792	0.9627	-0.054836	0.70181	0.98117	0.98636	-0.019812	0.60715	0.70047	1.0224	0.031922	0.5952	0.70474	0.98088	-0.027846	0.65639	0.75299	0.98693	-0.018977	0.071513	0.10011	1.0796	0.11055	0.283	0.329	1.0541	0.075995	0.010525	0.016974	1.0957	0.1319	0.00077739	0.0015272	1.1595	0.21352	0.00084574	0.0016641	1.1519	0.204	0.017531	0.026748	1.1044
NEG	435.222	5.02	0.63478	0.99684	0.92188	-0.11735	0.50082	0.99792	0.91044	-0.13537	0.34434	0.85896	0.902	-0.14881	1.2364e-06	1.6669e-05	0.4438	-1.172	5.1747e-06	8.3899e-05	0.50723	-0.97929	0.0019726	0.0099424	0.62529	-0.67739	0.00043072	0.0010413	0.57038	-0.81	0.0014701	0.002763	0.64286	-0.63742	1.0836e-05	3.3874e-05	0.51915	-0.94578	0.83473	0.85729	0.96063	-0.057952	0.068761	0.089618	0.78394	-0.35118	0.074779	0.096428	0.78711
NEG	267.996	2	0.63563	0.99684	0.97868	-0.03109	0.21605	0.99792	0.94839	-0.07645	0.49088	0.94283	1.0252	0.035975	0.96534	0.97253	0.99837	-0.0023557	0.19985	0.338	0.94004	-0.089213	0.21307	0.33692	0.94627	-0.07967	0.63035	0.68438	1.048	0.067668	0.0092002	0.014728	1.1607	0.21497	0.3443	0.38837	1.0907	0.12522	0.6135	0.65786	1.0522	0.07344	0.0011476	0.0021874	1.1836	0.24317	0.014471	0.022331	1.1405
NEG	483.979	1.13	0.63607	0.99684	0.95502	-0.066402	0.57552	0.99792	1.0558	0.078359	0.33305	0.85678	0.91492	-0.12829	0.0013991	0.0045466	0.7044	-0.50553	0.0052692	0.019715	0.76208	-0.39198	0.01004	0.032103	0.76818	-0.38049	0.00037619	0.00092226	0.68415	-0.54761	0.02529	0.036698	0.80108	-0.31999	2.4652e-05	7.1543e-05	0.56877	-0.81409	1.5323e-08	8.7888e-08	0.42783	-1.2249	2.9856e-05	8.122e-05	0.54471	-0.87645	1.4182e-08	8.9353e-08	0.43063
NEG	302.054	3.23	0.6367	0.99684	1.0231	0.032922	0.2999	0.99792	0.94815	-0.07681	0.94657	0.99507	1.0018	0.0026153	0.6433	0.7304	1.0325	0.0462	0.64783	0.74747	1.0297	0.042255	0.2513	0.37855	1.0727	0.10122	0.25544	0.30846	1.0851	0.11778	0.0022188	0.004045	1.181	0.24003	0.0058053	0.0099286	1.1346	0.18221	0.13894	0.16794	1.0987	0.13585	0.0023492	0.0041162	1.1726	0.22968	0.021399	0.031618	1.1391
NEG	242.996	2.25	0.63671	0.99684	1.0184	0.026258	0.39117	0.99792	1.1422	0.19187	0.8645	0.99507	1.0507	0.071305	0.043221	0.082637	0.75789	-0.39993	0.040922	0.10239	0.74458	-0.4255	0.17393	0.29012	0.82309	-0.28088	0.022297	0.036199	0.72011	-0.47371	0.0107	0.016898	0.68841	-0.53866	0.026467	0.038528	0.73779	-0.43871	0.0014944	0.0026645	0.57535	-0.79748	0.1514	0.18337	0.81513	-0.2949	0.045488	0.062284	0.82526
NEG	198.809	9.98	0.63732	0.99684	1.0206	0.029409	0.085285	0.99792	0.91506	-0.12806	0.73554	0.98449	1.0123	0.017691	0.93812	0.9554	1.0001	0.00011805	0.59896	0.70764	0.97266	-0.039996	0.25441	0.38146	0.94393	-0.083249	0.16235	0.20651	1.0793	0.1101	0.0021215	0.0038911	1.2023	0.26577	0.15758	0.19316	1.0841	0.1165	0.0044417	0.0071068	1.1706	0.22722	0.0022141	0.0038964	1.1824	0.24167	0.0015418	0.0031722	1.2265
NEG	218.102	0.7	0.63734	0.99684	0.91445	-0.12902	0.33394	0.99792	1.0643	0.089881	0.11026	0.57534	1.189	0.24976	0.067752	0.12169	0.74499	-0.4247	0.75243	0.82503	1.0006	0.00089445	0.030741	0.073986	0.71201	-0.49003	7.705e-10	6.3306e-09	0.14453	-2.7906	8.2853e-12	7.4629e-11	0.12357	-3.0165	5.9768e-08	2.9544e-07	0.30031	-1.7355	2.37e-06	8.9502e-06	0.38557	-1.3749	1.3916e-08	7.7979e-08	0.25455	-1.974	6.5852e-09	4.4986e-08	0.2999
NEG	186.112	4.04	0.63764	0.99684	0.96728	-0.047999	0.59613	0.99792	1.068	0.094894	0.04293	0.43263	0.80256	-0.31732	0.19458	0.29247	0.85696	-0.22271	0.88968	0.92466	1.1236	0.16809	0.30286	0.43895	1.1516	0.20364	0.00010533	0.00028628	2.0514	1.0366	2.3557e-06	7.4792e-06	1.8677	0.90123	0.7346	0.76218	1.2529	0.32529	0.40131	0.44647	0.92218	-0.11689	0.032458	0.045108	0.78759	-0.34449	0.03018	0.043172	0.78286
NEG	129.054	1.34	0.63823	0.99684	1.0511	0.071899	0.85612	0.99792	0.96399	-0.052909	0.12701	0.60336	0.67148	-0.57459	0.017253	0.037264	1.4356	0.52169	0.087464	0.18337	1.2373	0.30724	0.00034405	0.0030537	1.9431	0.95835	7.6388e-07	3.2939e-06	3.0167	1.593	8.5017e-08	3.7457e-07	2.9991	1.5845	2.005e-05	5.9905e-05	2.4593	1.2983	1.4844e-05	4.468e-05	2.6314	1.3959	7.7342e-06	2.4177e-05	2.541	1.3454	0.0047329	0.0083813	2.2528
NEG	426.016	1.43	0.63901	0.99684	0.97727	-0.033164	0.48091	0.99792	1.0367	0.051979	0.060168	0.48641	0.90138	-0.14979	8.0414e-05	0.00041204	0.761	-0.39402	9.4518e-07	2.5862e-05	0.72674	-0.46049	0.00077298	0.0053406	0.78751	-0.34464	0.50246	0.55952	1.109	0.14924	0.11364	0.14379	1.1938	0.25558	0.41887	0.46137	1.1036	0.14227	0.15957	0.19136	1.1512	0.2031	0.0025041	0.0043376	1.3015	0.38014	0.060038	0.079528	1.1769
NEG	429.082	3.02	0.63927	0.99684	0.92068	-0.11923	0.71905	0.99792	1.0045	0.0064832	0.18263	0.67705	1.2021	0.2655	0.38366	0.49369	0.88614	-0.1744	0.81966	0.8754	1.1352	0.18296	0.93624	0.95992	1.1277	0.17343	2.1118e-19	2.14e-17	54.104	5.7577	9.62e-22	8.3557e-20	60.743	5.9246	9.5485e-28	2.9027e-25	86.285	6.431	1.7606e-25	4.2818e-23	98.916	6.6281	2.3916e-25	4.847e-23	101.12	6.6599	2.3862e-25	7.2541e-23	103.16
NEG	291.958	1.44	0.64022	0.99684	0.93281	-0.10034	0.39211	0.99792	1.1079	0.14777	0.88148	0.99507	1.0171	0.02441	2.5543e-07	5.0918e-06	0.45548	-1.1346	9.1987e-06	0.00012857	0.54635	-0.87211	7.5522e-05	0.0010318	0.54863	-0.8661	0.0035845	0.0069186	0.65775	-0.60438	0.0043082	0.0075487	0.69459	-0.52576	0.0068071	0.011433	0.70998	-0.49414	0.004929	0.0078043	0.68545	-0.54488	0.012884	0.01939	0.71849	-0.47697	0.0019398	0.0038355	0.61116
NEG	263.022	2.52	0.64056	0.99684	0.89365	-0.16222	0.64553	0.99792	1.0207	0.029608	0.17361	0.66387	1.2237	0.29126	0.65758	0.7424	1.1032	0.14175	0.81877	0.8754	1.0376	0.053197	0.42516	0.55109	1.1424	0.19211	0.04085	0.061175	0.71153	-0.49101	0.0054861	0.0093041	0.62659	-0.67441	0.75948	0.78398	1.021	0.029948	0.72502	0.75872	1.1477	0.19879	0.061886	0.081443	1.2893	0.36662	0.12685	0.15612	1.3805
NEG	336.141	4.8	0.64103	0.99684	0.98137	-0.027129	0.076833	0.99792	0.92944	-0.10557	0.6105	0.96494	0.98056	-0.028316	0.5902	0.6835	0.98031	-0.028695	0.02145	0.062251	0.90857	-0.13833	0.0020833	0.010105	0.86575	-0.20798	8.0072e-07	3.4284e-06	0.60159	-0.73316	4.9625e-09	2.8067e-08	0.64323	-0.6366	5.4285e-07	2.1714e-06	0.74113	-0.43221	3.2701e-09	2.1151e-08	0.6568	-0.60648	4.3303e-06	1.4489e-05	0.76723	-0.38227	1.0122e-06	4.3646e-06	0.77825
NEG	420.249	6.66	0.64209	0.99684	1.0231	0.032977	0.10788	0.99792	1.2038	0.2676	0.30742	0.84941	1.2306	0.29941	0.10697	0.17917	1.2323	0.30137	0.048089	0.11534	1.2918	0.36943	0.90966	0.9414	1.1094	0.14973	0.16931	0.21424	1.2101	0.27512	0.028382	0.040795	1.3297	0.41108	0.29471	0.33831	1.4657	0.5516	0.039192	0.052085	1.4363	0.52232	0.063208	0.083004	1.3779	0.46242	0.49714	0.53735	1.2648
NEG	120.013	0.48	0.64213	0.99684	0.94567	-0.080584	0.71834	0.99792	0.95028	-0.073579	0.40259	0.89797	1.0574	0.080469	0.00045858	0.0017591	0.67248	-0.57244	0.033624	0.088298	0.80326	-0.31606	0.0076701	0.026956	0.74692	-0.42097	0.00012172	0.00032459	0.65178	-0.61754	3.0381e-06	9.4242e-06	0.59709	-0.74397	0.0035866	0.0064326	0.73668	-0.44088	5.5139e-05	0.00014205	0.63597	-0.65296	0.0015195	0.002808	0.71218	-0.48968	0.00066277	0.0015322	0.68578
NEG	531.987	0.83	0.64271	0.99684	0.94749	-0.077814	0.54836	0.99792	0.95495	-0.066506	0.3305	0.85678	1.0963	0.13264	0.13526	0.21901	0.87615	-0.19076	0.2966	0.44061	0.91304	-0.13125	0.011849	0.036203	0.80469	-0.31349	0.001009	0.0022028	0.71606	-0.48184	0.00058816	0.0011841	0.71384	-0.48634	0.028719	0.041426	0.81354	-0.29772	2.0289e-05	5.9163e-05	0.64921	-0.62324	0.0003304	0.00070609	0.7292	-0.45561	0.0015818	0.0032437	0.74424
NEG	559.299	4.79	0.6429	0.99684	1.0327	0.046429	0.47856	0.99792	0.96675	-0.048791	0.58211	0.95822	0.97349	-0.038757	1.4759e-06	1.9082e-05	0.60964	-0.71398	2.1749e-05	0.00023613	0.6161	-0.69876	0.00079652	0.0054722	0.66435	-0.58999	1.1397e-11	1.4318e-10	0.19422	-2.3642	2.9923e-14	5.2735e-13	0.18122	-2.4642	1.1089e-15	2.5932e-14	0.24355	-2.0377	4.102e-17	1.5587e-15	0.16215	-2.6246	5.959e-14	1.0206e-12	0.25511	-1.9708	9.0238e-16	2.4938e-14	0.27099
NEG	296.877	9.91	0.64391	0.99684	0.97923	-0.030288	0.29115	0.99792	0.95424	-0.067574	0.72467	0.98449	1.0129	0.018454	0.73264	0.80116	1.0255	0.036333	0.4677	0.59553	1.0294	0.041843	0.86197	0.91065	0.99129	-0.012616	0.085374	0.11635	1.0871	0.12043	0.022201	0.032803	1.1418	0.19134	0.012924	0.020516	1.1071	0.14674	0.0001705	0.00038752	1.2468	0.31826	7.7671e-05	0.00018965	1.2264	0.29448	0.00012397	0.00034976	1.2395
NEG	248.996	0.77	0.64488	0.99684	0.9091	-0.13749	0.47959	0.99792	1.0662	0.092468	0.59385	0.96494	1.0809	0.11227	0.36952	0.48161	0.88161	-0.18178	0.86113	0.90661	1.0466	0.065663	0.39185	0.52218	0.92324	-0.11523	0.14516	0.18679	0.78482	-0.34956	0.060962	0.082093	0.73828	-0.43777	0.37664	0.42173	0.86654	-0.20665	0.93835	0.94223	0.93873	-0.091219	0.4719	0.51281	1.0776	0.10777	0.88758	0.90092	0.98053
NEG	274.001	0.61	0.64585	0.99684	1.0454	0.063997	0.19877	0.99792	1.194	0.25581	0.30138	0.84941	1.2046	0.26854	0.053047	0.098331	0.77989	-0.35865	0.11018	0.21785	0.82434	-0.27869	0.0075789	0.026713	0.68159	-0.55303	0.003424	0.00663	0.63324	-0.65919	0.0045118	0.0078714	0.6546	-0.61131	0.0015498	0.0030396	0.62092	-0.68753	4.6118e-05	0.0001206	0.50892	-0.97448	0.069073	0.089929	0.7858	-0.34776	0.019343	0.028966	0.73448
NEG	539.247	5.72	0.64637	0.99684	0.95403	-0.06789	0.5693	0.99792	1.012	0.017209	0.59432	0.96494	1.074	0.10303	0.00025504	0.0010844	1.8872	0.91621	0.0011749	0.0058772	1.5727	0.65325	0.0002693	0.0025339	2.0101	1.0073	0.055812	0.080987	1.3994	0.48479	0.61501	0.6589	1.0231	0.032971	0.031929	0.045516	1.5418	0.62458	0.25943	0.29762	1.2322	0.30129	0.38877	0.43055	1.1501	0.20175	0.78737	0.80934	1.2595
NEG	402.169	5.35	0.64639	0.99684	1.0081	0.011587	0.13477	0.99792	1.3131	0.39299	0.9773	0.99507	0.96254	-0.055087	0.98869	0.99195	0.9426	-0.085283	0.88496	0.92054	0.89974	-0.15242	0.23952	0.36613	1.5813	0.66108	0.0079443	0.014165	2.2965	1.1994	0.0062908	0.010493	2.1773	1.1225	0.1662	0.2021	0.92539	-0.11186	0.32469	0.36625	2.047	1.0335	0.44775	0.48831	1.4429	0.52898	0.20354	0.2396	1.1467
NEG	364.08	3.87	0.64645	0.99684	0.9716	-0.041563	0.17816	0.99792	1.1641	0.21917	0.070951	0.5146	0.85893	-0.21938	0.070737	0.12594	0.85068	-0.23331	0.59272	0.70249	0.96254	-0.055075	0.0021046	0.010115	0.72942	-0.45517	0.90042	0.91547	1.0412	0.05818	0.32248	0.36854	0.92609	-0.11077	3.2749e-05	9.2396e-05	0.58008	-0.78569	0.078211	0.098554	0.85217	-0.23079	0.80226	0.82533	1.0047	0.0066936	0.00056609	0.0013392	0.64912
NEG	546.006	0.84	0.64729	0.99684	0.96779	-0.047229	0.34559	0.99792	0.9296	-0.10532	0.049605	0.46493	1.1391	0.18783	0.016267	0.035514	0.81877	-0.28847	0.031571	0.084188	0.83802	-0.25495	0.010594	0.033375	0.76697	-0.38276	6.13e-12	9.2025e-11	0.18394	-2.4427	1.9163e-16	6.6576e-15	0.17356	-2.5265	4.6247e-14	7.7036e-13	0.25184	-1.9894	6.4796e-18	2.9233e-16	0.17251	-2.5353	2.738e-16	8.5368e-15	0.2324	-2.1053	3.5728e-16	1.0861e-14	0.24735
NEG	201.021	4.31	0.64786	0.99684	0.97578	-0.035379	0.038474	0.99792	0.84803	-0.23781	0.91261	0.99507	1.0116	0.016675	1.2474e-06	1.6669e-05	0.58817	-0.76569	3.0846e-09	5.3583e-07	0.53351	-0.90641	0.0024183	0.011224	0.73704	-0.44019	1.8286e-07	9.265e-07	17.536	4.1322	2.1729e-10	1.6013e-09	38.852	5.2799	2.2396e-08	1.1944e-07	37.872	5.2431	7.1611e-12	8.8856e-11	44.243	5.4674	4.1392e-12	4.5344e-11	42.221	5.3999	2.9873e-15	7.2651e-14	79.848
NEG	371.097	1.32	0.64881	0.99684	0.99972	-0.0003992	0.25003	0.99792	0.82588	-0.27599	0.7587	0.98548	0.91533	-0.12764	0.36635	0.4785	1.068	0.094881	0.45858	0.58853	0.85419	-0.22737	0.75087	0.82331	0.9155	-0.12737	0.0017113	0.0035179	0.57425	-0.80024	5.8553e-05	0.00014183	0.51836	-0.94796	0.001668	0.0032283	0.59531	-0.7483	0.00010901	0.00026198	0.5045	-0.98708	0.00042813	0.00089759	0.55572	-0.84757	0.0011283	0.0024249	0.57107
NEG	487.983	0.93	0.64934	0.99684	1.0149	0.021324	0.12228	0.99792	0.87191	-0.19776	0.35037	0.86472	0.9129	-0.13147	0.19179	0.28972	0.88463	-0.17686	0.67641	0.77014	1.0099	0.014158	0.60412	0.71183	0.95039	-0.073408	0.71105	0.75779	0.95436	-0.067398	0.10473	0.13405	0.86238	-0.21361	0.00018667	0.00045672	0.66438	-0.58992	0.456	0.50363	0.92577	-0.11128	0.0097282	0.015069	0.77473	-0.36823	0.0010533	0.0022953	0.67805
NEG	270.007	0.94	0.6494	0.99684	1.0094	0.01351	0.94841	0.99792	1.0732	0.10185	0.85394	0.99507	0.90916	-0.1374	0.043566	0.083165	0.7097	-0.49471	0.20723	0.34758	0.85787	-0.22118	0.2693	0.39984	0.87039	-0.20026	9.8662e-09	6.5919e-08	3.3188	1.7307	3.1651e-08	1.5519e-07	2.7397	1.454	0.0048444	0.0084154	1.8028	0.85026	0.00073124	0.0014458	1.9648	0.97439	0.00010389	0.00024868	2.4433	1.2889	0.0057448	0.0099652	1.7801
NEG	416.2	5.69	0.64943	0.99684	0.90112	-0.1502	0.47992	0.99792	0.89609	-0.15829	0.37246	0.87922	0.87761	-0.18835	0.09102	0.15633	0.77888	-0.36053	0.23407	0.3785	0.84111	-0.24964	0.65321	0.75076	0.98258	-0.025356	0.00017443	0.00045032	2.5303	1.3393	1.8853e-06	6.146e-06	2.6641	1.4136	1.1314e-05	3.5185e-05	1.8772	0.90855	2.3554e-07	1.1352e-06	2.904	1.538	3.0965e-07	1.3212e-06	2.4343	1.2835	1.5311e-06	6.3762e-06	2.2836
NEG	345.052	1.44	0.64971	0.99684	0.94008	-0.089146	0.83432	0.99792	1.0226	0.032224	0.98177	0.99507	0.9831	-0.024586	1.4871e-07	3.4775e-06	0.47226	-1.0823	1.2394e-05	0.00016033	0.57093	-0.80862	6.8909e-05	0.00097434	0.56684	-0.81899	0.022091	0.035913	0.75307	-0.40915	0.0095012	0.015122	0.72852	-0.45697	0.0022178	0.0041747	0.69878	-0.51708	0.0021153	0.0036694	0.68316	-0.54971	0.042732	0.058058	0.78916	-0.34161	0.00095286	0.0021144	0.62437
NEG	424.048	0.37	0.64986	0.99684	0.96973	-0.044347	0.47212	0.99792	1.0502	0.070675	0.016477	0.30615	0.80715	-0.30909	0.026238	0.053264	0.82107	-0.28442	0.15417	0.28057	0.89108	-0.16638	0.69282	0.78006	1.0657	0.091804	0.80505	0.83742	1.0442	0.062423	0.95527	0.96399	1.0526	0.07402	6.8113e-06	2.2205e-05	0.56637	-0.82019	0.0011153	0.002077	0.67205	-0.57337	0.00024998	0.00054477	0.66968	-0.57846	1.7365e-05	5.8817e-05	0.50871
NEG	214.107	2.97	0.65027	0.99684	0.96037	-0.058342	0.72834	0.99792	1.0381	0.053902	0.017727	0.31241	0.73829	-0.43774	0.25726	0.36588	0.86829	-0.20374	0.57239	0.68641	0.98077	-0.028009	0.0065812	0.02396	1.6419	0.71539	1.9012e-11	2.1606e-10	3.7321	1.9	1.5357e-13	2.0431e-12	3.932	1.9753	6.5341e-07	2.5548e-06	2.4668	1.3027	1.6008e-06	6.2995e-06	2.8866	1.5294	1.1382e-07	5.2231e-07	2.6927	1.4291	0.000364	0.00092213	2.5262
NEG	387.939	0.27	0.65232	0.99684	1.0178	0.025394	0.32407	0.99792	0.93223	-0.10125	0.33733	0.85678	0.9328	-0.10036	0.10742	0.17968	1.1324	0.17939	0.30488	0.44883	1.0877	0.12134	0.028331	0.069177	1.1657	0.22122	0.3717	0.43252	1.0968	0.13326	0.62129	0.66446	1.0301	0.042853	0.035741	0.050478	0.82019	-0.28598	0.73977	0.77349	1.0477	0.067263	0.80515	0.82692	1.0411	0.05812	0.94524	0.95308	1.0051
NEG	738.971	0.93	0.65308	0.99684	1.0483	0.068102	0.13882	0.99792	0.91659	-0.12565	0.91709	0.99507	0.99962	-0.00055426	0.060748	0.11058	1.1604	0.2146	0.057986	0.13329	1.1492	0.20062	0.39207	0.52218	1.0659	0.09204	2.4714e-08	1.5012e-07	0.50592	-0.98302	2.6979e-06	8.412e-06	0.61185	-0.70875	3.2452e-13	4.2432e-12	0.30293	-1.723	9.0266e-06	2.8961e-05	0.69673	-0.52134	4.0943e-07	1.7109e-06	0.47814	-1.0645	4.5195e-07	2.1219e-06	0.45373
NEG	590.04	1.09	0.65412	0.99684	0.96851	-0.046167	0.97344	0.99792	0.9811	-0.027527	0.015694	0.30291	0.74462	-0.42543	0.00036089	0.0014435	0.58074	-0.78402	0.012428	0.039873	0.73571	-0.4428	0.58743	0.70031	0.97966	-0.029654	3.5028e-05	0.00010491	0.55691	-0.84447	3.5574e-08	1.7303e-07	0.4132	-1.2751	2.8543e-07	1.2264e-06	0.37336	-1.4213	1.2981e-08	7.5526e-08	0.36396	-1.4582	1.1116e-06	4.2776e-06	0.4403	-1.1835	1.7371e-06	7.1123e-06	0.3663
NEG	194.045	2.78	0.65502	0.99684	1.0251	0.035806	0.8319	0.99792	0.98505	-0.021733	0.92469	0.99507	1.0013	0.0018221	4.0795e-05	0.00023872	0.71827	-0.4774	4.3182e-07	1.7503e-05	0.6637	-0.5914	0.0087353	0.029671	0.79456	-0.33177	0.2194	0.27003	1.2236	0.29118	0.34933	0.39625	1.1789	0.23744	3.9722e-05	0.00010928	1.405	0.49052	0.037153	0.0497	1.2881	0.36526	9.1757e-05	0.00022138	1.4855	0.57094	0.00071614	0.0016369	1.4617
NEG	309.079	1.65	0.65738	0.99684	0.93621	-0.095093	0.46417	0.99792	1.2009	0.26413	0.44569	0.91477	1.0697	0.097168	0.00047113	0.0018016	0.58338	-0.7775	0.020067	0.059228	0.72921	-0.45559	0.035962	0.083294	0.71551	-0.48295	0.2477	0.3009	0.87825	-0.18729	0.26377	0.3093	0.94104	-0.087679	0.88296	0.89923	0.96202	-0.055866	0.16243	0.19402	0.81524	-0.2947	0.70035	0.72851	0.96836	-0.046392	0.13939	0.16917	0.82783
NEG	116.047	0.64	0.65813	0.99684	1.0128	0.018317	0.81076	0.99792	1.0149	0.021394	0.49424	0.94283	0.92738	-0.10877	0.46734	0.57693	0.9215	-0.11794	0.68512	0.7757	0.95423	-0.067585	0.60007	0.70844	1.0799	0.11093	0.00040491	0.00098475	1.6108	0.68773	6.175e-06	1.7921e-05	1.6304	0.70524	0.015324	0.023648	1.4166	0.50239	0.0011272	0.0020927	1.4319	0.51791	0.00015388	0.00035119	1.5285	0.61212	0.036681	0.051417	1.3564
NEG	292.092	4.17	0.65859	0.99684	0.89217	-0.1646	0.84217	0.99792	0.92557	-0.11159	0.5554	0.95005	0.88885	-0.16998	0.00015485	0.00071055	0.48184	-1.0534	0.012962	0.041479	0.65157	-0.618	0.0018862	0.0096651	0.56781	-0.81651	1.7208e-11	1.9929e-10	0.15486	-2.691	3.308e-12	3.1925e-11	0.17978	-2.4757	1.0366e-14	2.0664e-13	0.12593	-2.9893	1.1378e-10	1.0562e-09	0.20648	-2.2759	1.3256e-10	1.04e-09	0.22631	-2.1437	4.1236e-10	3.5312e-09	0.23531
NEG	223.1	4.1	0.65878	0.99684	0.97335	-0.038962	0.19582	0.99792	1.1086	0.14873	0.049704	0.46493	0.84697	-0.23962	9.6984e-06	7.3708e-05	0.62257	-0.68369	0.00031964	0.0021856	0.68209	-0.55197	0.92359	0.94952	1.1851	0.24498	0.012244	0.021	0.79306	-0.3345	0.0085608	0.013825	0.7996	-0.32265	8.6044e-06	2.7462e-05	0.56015	-0.83612	0.0049618	0.007846	0.75215	-0.41091	0.0040115	0.0066639	0.74971	-0.41559	0.012588	0.019675	0.77654
NEG	368.187	3.22	0.65893	0.99684	1.1138	0.15555	0.90441	0.99792	1.032	0.045422	0.095796	0.55736	0.7023	-0.50985	0.90042	0.92868	0.98632	-0.019879	0.40135	0.53811	0.84569	-0.2418	0.0077723	0.027237	1.8629	0.89752	0.00010547	0.00028628	2.3187	1.2133	2.2195e-07	8.7345e-07	2.5958	1.3762	0.009363	0.015282	1.8188	0.86296	0.0033426	0.0055528	1.9718	0.97951	0.0012769	0.0024148	1.7696	0.82339	0.034293	0.048433	1.7506
NEG	174.096	3.24	0.65903	0.99684	0.97862	-0.031181	0.68913	0.99792	0.97889	-0.030777	0.16573	0.64799	0.90236	-0.14822	0.17517	0.26929	0.90273	-0.14764	0.056111	0.13021	0.86283	-0.21286	0.011253	0.035009	1.4851	0.57055	0.00074071	0.0016742	1.6214	0.69727	1.2153e-07	5.1137e-07	1.7229	0.78482	0.00034678	0.00078819	1.4729	0.55865	0.00043013	0.00088802	1.792	0.8416	0.0002157	0.00047707	1.4721	0.55787	0.036702	0.051417	1.5623
NEG	330.834	9.92	0.65959	0.99684	1.0175	0.025071	0.64845	0.99792	1.0286	0.040689	0.2812	0.84725	0.95866	-0.060912	0.86443	0.90271	1.0029	0.0041099	0.22413	0.36929	0.94938	-0.074946	0.20306	0.32532	0.94942	-0.074876	0.097649	0.13092	1.0936	0.12904	0.0012119	0.0023135	1.1571	0.21047	0.002075	0.0039363	1.1608	0.21507	0.0023223	0.0039661	1.1769	0.23503	0.0006062	0.0012306	1.1725	0.22959	0.065089	0.085475	1.1108
NEG	369.154	6.15	0.66044	0.99684	0.95389	-0.068109	0.42078	0.99792	1.1222	0.16638	0.041979	0.43263	0.76655	-0.38354	0.14122	0.22595	0.83575	-0.25886	0.90442	0.92886	0.99995	-6.9064e-05	0.019883	0.052912	1.4875	0.57292	0.0048228	0.0091205	0.66071	-0.59791	0.00087971	0.0017143	0.59597	-0.74669	4.6134e-10	3.3195e-09	0.20934	-2.2561	2.0092e-09	1.3954e-08	0.20571	-2.2813	3.3824e-13	4.5494e-12	0.14965	-2.7404	6.5277e-11	6.4534e-10	0.14179
NEG	653.123	0.58	0.66047	0.99684	1.0457	0.064494	0.53685	0.99792	1.114	0.15573	0.16627	0.64802	0.82578	-0.27616	0.037418	0.0728	0.7613	-0.39346	0.18961	0.32658	0.89179	-0.16522	0.36817	0.50132	1.2327	0.30182	5.6927e-09	3.9556e-08	3.2456	1.6985	1.0162e-05	2.8342e-05	2.4987	1.3212	0.059654	0.079801	1.884	0.91384	0.058165	0.074723	1.6176	0.69383	0.0001131	0.00026752	1.7876	0.83799	0.090071	0.11481	1.552
NEG	261.112	4.95	0.6635	0.99684	0.94981	-0.074294	0.6397	0.99792	1.0459	0.06472	0.73297	0.98449	1.0692	0.096589	0.00021686	0.00094517	0.63987	-0.64414	0.0075874	0.026899	0.76319	-0.38988	0.0016596	0.008736	0.7041	-0.50615	1.2738e-13	3.8725e-12	0.23748	-2.0741	1.5909e-13	2.0801e-12	0.30038	-1.7352	2.8799e-16	7.2957e-15	0.27514	-1.8617	8.9779e-12	1.0497e-10	0.32852	-1.6059	2.1006e-13	2.9702e-12	0.33113	-1.5945	1.4961e-12	2.0213e-11	0.32794
NEG	422.148	5.69	0.66387	0.99684	0.96179	-0.056199	0.31242	0.99792	0.90548	-0.14325	0.65034	0.97104	0.97603	-0.034995	0.023416	0.048507	0.79658	-0.3281	0.0084862	0.0294	0.7709	-0.37539	0.4814	0.60599	0.95217	-0.070703	0.0074896	0.013492	0.72925	-0.45551	0.28282	0.329	0.92994	-0.10479	0.00021132	0.00051086	0.6821	-0.55195	0.87711	0.88982	1.1279	0.17362	0.4956	0.5338	0.97072	-0.042878	0.98815	0.98897	1.0406
NEG	405.952	1.11	0.66398	0.99684	0.95118	-0.072204	0.40772	0.99792	0.91829	-0.12298	0.78562	0.99507	0.99903	-0.0014005	0.69368	0.77034	0.95674	-0.063804	0.68872	0.77833	0.94922	-0.075192	0.81948	0.87783	0.96749	-0.047676	0.031213	0.048288	0.80819	-0.30724	0.00019647	0.00043837	0.69808	-0.51853	0.0051905	0.00894	0.74799	-0.41891	0.0036616	0.0059765	0.74346	-0.42768	0.020108	0.029109	0.80043	-0.32115	0.00054357	0.0013008	0.69208
NEG	516.978	0.82	0.66517	0.99684	0.9501	-0.073856	0.81598	0.99792	1.0069	0.0098997	0.46186	0.92167	1.0953	0.13138	0.19527	0.29314	0.88968	-0.16865	0.71695	0.80056	1.0479	0.067532	0.30493	0.43983	0.91148	-0.13372	0.11724	0.15428	0.85455	-0.22676	0.007491	0.012227	0.76096	-0.3941	0.02203	0.032629	0.79243	-0.33564	0.023075	0.032041	0.78777	-0.34416	0.018007	0.026382	0.78102	-0.35658	0.00934	0.015204	0.75595
NEG	544.948	1.95	0.66535	0.99684	1.0397	0.056134	0.22554	0.99792	1.1387	0.18744	0.52627	0.94283	1.1089	0.14907	0.55765	0.65707	0.97112	-0.042284	0.34533	0.48658	0.93633	-0.094918	0.97183	0.98397	1.0261	0.037233	0.0089523	0.015754	0.72976	-0.4545	0.0063567	0.01056	0.72865	-0.4567	0.0011993	0.0023946	0.64263	-0.63794	0.00014155	0.00032849	0.57405	-0.80075	0.055276	0.07338	0.83034	-0.26823	0.01854	0.027901	0.78231
NEG	191.942	9.96	0.66884	0.99684	1.0344	0.048815	0.9874	0.99792	1.0063	0.009034	0.78137	0.99507	1.0128	0.018317	0.33435	0.44731	0.95856	-0.061056	0.24012	0.38521	0.95053	-0.073198	0.90473	0.9387	1.0006	0.00090795	0.11007	0.14613	1.0892	0.12326	0.0012621	0.0024018	1.1902	0.25126	0.0088644	0.014566	1.1535	0.20607	0.0015414	0.0027403	1.1674	0.22331	0.019147	0.027816	1.1257	0.17078	0.00097657	0.0021591	1.2072
NEG	232.079	2.99	0.66917	0.99684	0.98163	-0.026742	0.55397	0.99792	1.0465	0.06554	0.83721	0.99507	1.0205	0.029231	3.3803e-06	3.4253e-05	0.70605	-0.50215	0.00019308	0.001486	0.78667	-0.34616	0.00028095	0.0026079	0.71886	-0.47621	3.3519e-08	1.9502e-07	0.58073	-0.78406	7.698e-12	7.0382e-11	0.5497	-0.8633	6.0165e-09	3.4839e-08	0.56192	-0.83155	6.9057e-05	0.00017386	0.71153	-0.491	2.0592e-08	1.1129e-07	0.67589	-0.56513	5.9027e-10	4.9502e-09	0.57405
NEG	146.045	0.34	0.66921	0.99684	0.9642	-0.052589	0.61654	0.99792	1.019	0.027115	0.1769	0.66994	0.90727	-0.1404	0.0062286	0.015552	0.80509	-0.31278	0.12236	0.23432	0.89635	-0.15786	0.08293	0.15956	0.87655	-0.19009	0.062234	0.088822	0.86513	-0.20901	0.072925	0.095867	0.87841	-0.18704	4.1744e-07	1.7149e-06	0.60038	-0.73604	0.00024429	0.00053525	0.69051	-0.53427	1.1243e-05	3.4351e-05	0.65231	-0.61636	2.9965e-07	1.4459e-06	0.56622
NEG	360.105	2.16	0.66922	0.99684	1.0127	0.018168	0.20711	0.99792	1.1008	0.1386	0.077203	0.51887	1.2001	0.26317	0.45782	0.56807	1.1396	0.18854	0.16967	0.30032	1.1404	0.18959	0.057879	0.12093	1.2736	0.34887	0.2448	0.29768	1.2858	0.36262	0.071147	0.093834	1.4416	0.52769	0.51741	0.55976	1.246	0.31736	0.010067	0.014929	1.4299	0.51588	0.00018256	0.00040959	1.6183	0.69449	0.067944	0.088918	1.7904
NEG	255.983	0.36	0.67016	0.99684	0.9651	-0.051243	0.81035	0.99792	0.97357	-0.038646	0.006979	0.2176	0.81071	-0.30274	0.57241	0.66681	1.0617	0.086373	0.92236	0.94489	0.99805	-0.0028146	0.29417	0.42789	1.0885	0.12236	0.34221	0.40205	0.93247	-0.10087	0.56984	0.61484	0.99333	-0.0096493	2.7888e-07	1.2025e-06	0.51194	-0.96594	0.0027599	0.0046871	0.71322	-0.48758	0.0019027	0.0034328	0.73581	-0.44259	6.1917e-06	2.2408e-05	0.55089
NEG	159.065	2.86	0.6702	0.99684	1.0449	0.063339	0.53297	0.99792	0.92319	-0.1153	0.57221	0.95623	1.0777	0.108	2.0623e-05	0.00013704	0.5563	-0.84607	4.0364e-06	6.8171e-05	0.53002	-0.91589	0.15026	0.26176	0.86562	-0.20819	0.001281	0.002709	2.142	1.0989	3.9236e-05	9.8171e-05	2.3105	1.2082	1.8046e-08	9.8406e-08	2.7721	1.471	1.2321e-06	4.9445e-06	2.1913	1.1318	3.5329e-08	1.8359e-07	2.6613	1.4121	1.1062e-08	7.0796e-08	2.7861
NEG	574.499	9.8	0.67021	0.99684	0.98222	-0.025877	0.80707	0.99792	0.98819	-0.017135	0.19087	0.69699	1.0602	0.084271	0.89442	0.92406	1.0107	0.015419	0.61764	0.72147	1.0171	0.024391	0.79064	0.85308	1.0118	0.016993	0.43931	0.49832	1.0538	0.075533	0.063186	0.084713	1.1309	0.17748	0.015836	0.024376	1.1104	0.15106	0.0014891	0.002659	1.1861	0.24624	0.00011384	0.00026752	1.2167	0.28301	0.0018566	0.0037011	1.1579
NEG	220.06	2	0.67027	0.99684	0.94369	-0.083608	0.65855	0.99792	1.0212	0.030277	0.74993	0.98449	0.96516	-0.05116	0.00014712	0.00068496	0.55819	-0.84118	0.040221	0.10126	0.7613	-0.39347	0.00026562	0.0025234	0.56461	-0.82468	7.8124e-07	3.3569e-06	0.40756	-1.2949	2.9137e-07	1.1356e-06	0.40913	-1.2894	2.2262e-08	1.1925e-07	0.39477	-1.3409	1.0981e-05	3.4063e-05	0.513	-0.96298	9.3535e-06	2.9015e-05	0.5278	-0.92195	3.7902e-05	0.00012065	0.52718
NEG	306.035	1.81	0.67262	0.99684	1.0318	0.045198	0.39522	0.99792	1.2458	0.3171	0.67829	0.97842	1.1021	0.14032	0.6728	0.7525	1.0277	0.039425	0.42588	0.56174	0.87926	-0.18564	0.80264	0.86373	1.1401	0.18921	0.86154	0.88184	1.2565	0.32946	0.0037919	0.0066826	0.60808	-0.71767	0.11289	0.14225	1.5096	0.59421	0.60406	0.64946	1.0211	0.030152	0.95754	0.96149	1.3834	0.46822	0.072408	0.093867	0.77053
NEG	227.996	1.21	0.67422	0.99684	0.95034	-0.073482	0.61484	0.99792	0.94036	-0.088712	0.15742	0.64489	0.85755	-0.22171	2.4476e-07	5.0918e-06	0.48591	-1.0412	1.6953e-07	1.3587e-05	0.49995	-1.0001	2.26e-05	0.00041638	0.58883	-0.76407	0.0011487	0.0024636	1.594	0.67264	2.1465e-05	5.6252e-05	1.6481	0.72079	0.30523	0.34883	1.2275	0.29573	0.00036226	0.0007595	1.544	0.62666	3.596e-05	9.6105e-05	1.77	0.82375	0.15268	0.184	1.4736
NEG	399.092	1.78	0.67459	0.99684	0.98893	-0.016054	0.82223	0.99792	0.98057	-0.02831	0.82992	0.99507	1.0326	0.046296	0.20705	0.30704	0.89101	-0.16649	0.47553	0.60129	1.2789	0.35488	0.053951	0.11489	0.79127	-0.33776	1.0835e-06	4.512e-06	0.33114	-1.5945	2.35e-08	1.1711e-07	0.30079	-1.7332	0.0002082	0.00050434	0.55417	-0.85159	0.0039032	0.0063368	0.62815	-0.67082	0.00021802	0.00048027	0.5475	-0.86907	0.00029746	0.0007729	0.55355
NEG	627.373	5.35	0.67599	0.99684	1.0563	0.078992	0.40464	0.99792	1.0897	0.12387	0.87577	0.99507	0.98378	-0.023598	0.0024053	0.007204	0.58787	-0.76644	0.00036755	0.0023648	0.55676	-0.84488	0.0025155	0.011587	0.59809	-0.74157	0.0010195	0.00221	2.0919	1.0648	0.023074	0.033845	1.5016	0.58652	0.5566	0.59579	0.95767	-0.062393	0.85961	0.87765	1.0639	0.089345	0.47795	0.51707	1.2075	0.27205	0.00285	0.0054071	0.57532
NEG	238.071	3.71	0.6771	0.99684	0.93492	-0.097088	0.71002	0.99792	1.0157	0.022489	0.61973	0.96494	1.0486	0.068464	0.04714	0.088782	0.77413	-0.36935	0.25699	0.40168	0.87451	-0.19345	0.44318	0.56847	0.92149	-0.11796	0.066157	0.09376	0.78418	-0.35073	0.068698	0.091276	0.79899	-0.32376	0.50496	0.54824	1.0716	0.099722	0.86726	0.88349	0.96795	-0.046994	0.37336	0.41538	0.90858	-0.13832	0.76934	0.79348	1.0343
NEG	539.323	4.79	0.67768	0.99684	1.0669	0.093432	0.96898	0.99792	1.0196	0.028066	0.89201	0.99507	1.0325	0.046159	4.1952e-06	3.9855e-05	0.51211	-0.96547	3.2391e-05	0.0003126	0.51588	-0.95488	0.0022113	0.010488	0.63985	-0.6442	1.6013e-12	2.6314e-11	0.15261	-2.712	7.2697e-15	1.4983e-13	0.14626	-2.7734	1.9547e-15	4.2445e-14	0.17808	-2.4894	3.5582e-15	7.5908e-14	0.13546	-2.884	1.7973e-15	4.7512e-14	0.1789	-2.4827	1.6099e-15	4.1652e-14	0.19609
NEG	618.069	1.1	0.67873	0.99684	0.95245	-0.070278	0.72046	0.99792	0.91837	-0.12285	0.12091	0.58771	0.80755	-0.30838	0.069237	0.12363	0.78207	-0.35463	0.35662	0.4973	0.889	-0.16974	0.39978	0.52898	1.1964	0.25866	0.3637	0.42402	0.88136	-0.1822	0.31301	0.36009	0.86462	-0.20986	0.17232	0.20835	0.84114	-0.24959	0.3692	0.41492	0.88624	-0.17422	0.76249	0.78642	0.98549	-0.02109	0.19613	0.23133	0.85434
NEG	545.946	1.95	0.67914	0.99684	1.0323	0.045883	0.34853	0.99792	1.109	0.1493	0.64216	0.97104	1.0696	0.097014	0.57209	0.66681	0.96789	-0.047088	0.2078	0.34805	0.89001	-0.16811	0.93791	0.96082	1.0303	0.043066	0.0066567	0.012136	0.70996	-0.4942	0.0066534	0.011023	0.72382	-0.4663	0.00094988	0.001961	0.64426	-0.63429	0.00010665	0.00025731	0.57409	-0.80065	0.023981	0.033909	0.78145	-0.35578	0.012727	0.019815	0.75419
NEG	598.975	4.13	0.67971	0.99684	1.0164	0.023482	0.48117	0.99792	0.95215	-0.070733	0.12202	0.5888	1.1176	0.16045	0.0025566	0.0075273	1.2044	0.26826	0.41942	0.55557	1.0486	0.068486	0.87748	0.91905	0.99871	-0.0018551	0.77154	0.81089	1.0211	0.030166	0.11914	0.15028	1.0974	0.1341	0.06835	0.090145	1.134	0.18145	0.74668	0.77775	1.0491	0.069156	0.064904	0.084955	1.1303	0.17665	0.037241	0.051993	1.1925
NEG	250.144	6.22	0.67987	0.99684	1.0137	0.019587	0.58877	0.99792	1.0302	0.042885	0.25389	0.8135	1.1298	0.17611	0.072542	0.12859	0.78422	-0.35067	0.89525	0.92649	0.99699	-0.004354	0.30864	0.4421	1.3051	0.38416	0.0018685	0.0037995	0.55375	-0.85271	1.7458e-06	5.753e-06	0.46038	-1.1191	5.1192e-06	1.7244e-05	0.5004	-0.99885	1.8563e-05	5.4655e-05	0.50123	-0.99646	6.4258e-08	3.0763e-07	0.40154	-1.3164	5.0288e-06	1.8874e-05	0.49359
NEG	377.084	0.32	0.68144	0.99684	0.94835	-0.076507	0.78884	0.99792	0.93383	-0.098767	0.54893	0.94545	1.0762	0.10597	0.0015191	0.004861	0.61517	-0.70095	0.029986	0.081042	0.74075	-0.43294	0.011185	0.034964	0.70423	-0.50587	1.8364e-05	5.9232e-05	0.46223	-1.1133	0.04225	0.058782	0.80133	-0.31954	0.50076	0.54416	1.0359	0.05095	0.53218	0.57987	0.93612	-0.095235	0.56142	0.59468	1.1336	0.18096	0.038999	0.054321	1.4132
NEG	252.977	0.96	0.68159	0.99684	1.0198	0.028308	0.10737	0.99792	0.9099	-0.13622	0.61547	0.96494	1.0256	0.036445	0.0042234	0.011489	1.2206	0.28759	0.04324	0.10731	1.1511	0.20301	0.07927	0.15374	1.1123	0.15361	0.74323	0.7852	1.0279	0.039733	0.31984	0.36587	1.0528	0.074191	0.018546	0.02812	0.86334	-0.21201	0.00060437	0.0012087	1.2099	0.27485	0.41951	0.46082	1.0417	0.058949	0.62344	0.66037	0.97181
NEG	452.921	9.78	0.68169	0.99684	0.98438	-0.022719	0.51717	0.99792	0.97498	-0.036558	0.44471	0.91477	0.97089	-0.042619	0.87449	0.90946	1.0255	0.036332	0.59139	0.70171	0.97941	-0.030013	0.39406	0.52426	0.96814	-0.046706	0.013981	0.02381	1.106	0.14529	0.015724	0.024112	1.1189	0.16211	0.013408	0.021257	1.1161	0.15846	8.4604e-05	0.000207	1.2529	0.32525	0.00014295	0.00032984	1.215	0.28094	0.0031185	0.0058341	1.1433
NEG	268.049	0.43	0.68176	0.99684	0.97234	-0.040473	0.10093	0.99792	1.1821	0.24135	0.05161	0.46834	0.81431	-0.29634	0.014303	0.031781	0.76935	-0.3783	0.65518	0.75302	0.95902	-0.06037	0.0061036	0.022559	1.3887	0.47374	0.96109	0.96666	1.0226	0.032211	0.44031	0.4863	0.94316	-0.084429	0.0011696	0.0023469	0.66655	-0.58521	0.22721	0.26314	0.92125	-0.11834	0.072041	0.093292	0.84956	-0.23522	0.011805	0.018692	0.75834
NEG	289.001	1.78	0.68301	0.99684	0.8938	-0.16197	0.695	0.99792	1.0131	0.018787	0.92945	0.99507	1.0014	0.0020859	0.0064824	0.016054	0.61505	-0.70123	0.027871	0.077277	0.71164	-0.49079	0.16399	0.27851	0.85506	-0.22591	0.0009798	0.0021506	0.52953	-0.91721	0.00017499	0.00039551	0.49555	-1.0129	0.059232	0.079323	0.77569	-0.36644	0.012451	0.018154	0.65126	-0.6187	0.11913	0.14904	0.76664	-0.38337	0.040308	0.055761	0.72361
NEG	294.178	6.56	0.68418	0.99684	1.0119	0.017057	0.55985	0.99792	1.0174	0.024895	0.12631	0.60336	1.0411	0.058101	0.30349	0.41465	1.0366	0.051844	0.15389	0.28057	1.0409	0.057895	0.397	0.52679	1.0259	0.036928	0.00025369	0.00063476	1.1327	0.17976	0.00011786	0.0002735	1.1381	0.18667	1.3665e-05	4.2175e-05	1.1526	0.20484	4.6555e-08	2.4721e-07	1.232	0.30097	3.4415e-08	1.7961e-07	1.2181	0.28466	5.1666e-06	1.9331e-05	1.1894
NEG	151.039	2.49	0.68439	0.99684	0.97633	-0.034562	0.36466	0.99792	1.0444	0.062645	0.43444	0.91234	1.0474	0.066806	9.6501e-06	7.3708e-05	0.71402	-0.48597	2.0113e-07	1.3587e-05	0.712	-0.49005	2.0891e-06	8.1945e-05	0.67477	-0.56753	0.73259	0.77531	1.1341	0.18154	0.87027	0.89003	1.0771	0.10719	0.92025	0.92942	1.0335	0.04754	0.19184	0.22605	1.072	0.10025	0.0025254	0.0043624	1.2179	0.28442	0.66956	0.70371	0.99299
NEG	607.346	6.11	0.68514	0.99684	0.95595	-0.065	0.35454	0.99792	1.0914	0.12618	0.70769	0.98117	0.9454	-0.081004	0.00028362	0.0011811	0.59747	-0.74306	0.076668	0.16589	0.81607	-0.29324	0.18696	0.30649	0.87027	-0.20046	0.0058374	0.010788	1.5609	0.64242	0.023347	0.034204	1.2754	0.35093	0.34925	0.39323	0.97685	-0.033794	0.00096069	0.001814	0.62036	-0.68882	0.00066646	0.0013395	0.62173	-0.68564	0.00082923	0.001857	0.59055
NEG	154.896	9.98	0.68537	0.99684	0.98164	-0.026735	0.67928	0.99792	0.98354	-0.023952	0.34108	0.85688	1.0414	0.058476	0.828	0.87628	0.99137	-0.012507	0.74569	0.82201	1.0095	0.0137	0.95103	0.97099	1.0012	0.0017628	0.35762	0.41855	1.0382	0.054033	0.0024782	0.0044978	1.152	0.20413	0.0096604	0.015684	1.1069	0.14649	0.0075454	0.011455	1.1267	0.17214	0.0012299	0.0023333	1.1511	0.20301	0.00030619	0.00079387	1.1878
NEG	696.177	3.9	0.68568	0.99684	1.0626	0.087658	0.95698	0.99792	1.0181	0.02585	0.66069	0.97104	1.0564	0.079193	0.014394	0.031781	0.74706	-0.42071	0.0029751	0.012475	0.6855	-0.54477	0.023534	0.059657	0.78414	-0.35082	1.0556e-07	5.6052e-07	0.38675	-1.3705	1.4128e-06	4.7987e-06	0.42656	-1.2292	0.00039179	0.000879	0.62347	-0.68162	7.8847e-06	2.5843e-05	0.51128	-0.96782	6.9839e-05	0.00017368	0.58904	-0.76356	0.0012463	0.0026496	0.65928
NEG	308.076	1.65	0.68855	0.99684	0.93143	-0.10248	0.54005	0.99792	1.2017	0.26509	0.34177	0.85688	1.0936	0.12905	0.00045346	0.0017453	0.58178	-0.78147	0.048299	0.11543	0.76389	-0.38856	0.057672	0.12087	0.72834	-0.45732	0.3302	0.38908	0.90582	-0.1427	0.31382	0.36068	0.95643	-0.064271	0.63723	0.67497	1.0413	0.058317	0.2204	0.25671	0.83192	-0.26549	0.84317	0.86019	0.98834	-0.016924	0.23977	0.27714	0.87888
NEG	328.963	1.97	0.68913	0.99684	1.0282	0.040128	0.1467	0.99792	0.9148	-0.12848	0.82393	0.99507	1.0257	0.036552	0.0015695	0.0049962	1.3012	0.37985	0.31287	0.45617	1.1164	0.15887	0.055524	0.11783	1.1704	0.22698	0.00053796	0.0012752	1.4495	0.53558	1.6792e-05	4.5176e-05	1.369	0.45312	9.9655e-05	0.00025566	1.322	0.40277	0.025355	0.034839	1.2035	0.26722	0.00036455	0.00077095	1.3366	0.41852	0.0006148	0.0014322	1.268
NEG	393.19	6.12	0.69009	0.99684	0.91086	-0.1347	0.60918	0.99792	1.0383	0.054178	0.74226	0.98449	1.0473	0.066627	0.00054937	0.0020746	0.49321	-1.0197	0.011041	0.036482	0.60883	-0.71589	0.0026476	0.012013	0.55846	-0.84047	0.00021439	0.00054426	2.9544	1.5629	0.0014323	0.0027044	2.6351	1.3979	4.1743e-06	1.4258e-05	3.4026	1.7667	1.1683e-08	6.9982e-08	4.2276	2.0798	2.4857e-08	1.3199e-07	4.9896	2.3189	5.8103e-08	3.211e-07	5.0747
NEG	220.097	5.58	0.69076	0.99684	0.97319	-0.039211	0.19876	0.99792	1.1263	0.17158	0.62231	0.96494	0.93826	-0.091945	0.27902	0.39089	0.88462	-0.17687	0.42792	0.56254	0.91072	-0.13492	0.11863	0.21562	1.1972	0.25967	0.028523	0.044695	0.76001	-0.39591	0.0037906	0.0066826	0.71349	-0.48703	0.10744	0.13566	0.84853	-0.23696	0.96291	0.96371	1.0845	0.11709	0.0093113	0.01446	0.72716	-0.45966	0.0045534	0.0081425	0.68782
NEG	92.0259	4.13	0.6912	0.99684	0.99421	-0.0083815	0.34592	0.99792	0.98749	-0.018168	0.51209	0.94283	1.0107	0.015296	0.34504	0.45556	1.013	0.018646	0.61305	0.71748	1.0073	0.010443	0.82008	0.87783	1.0036	0.005205	0.80786	0.8389	1.0057	0.0081483	0.18791	0.22736	1.0253	0.036043	0.020469	0.030766	1.0363	0.051473	0.00054522	0.0011013	1.0612	0.08566	3.6467e-06	1.2456e-05	1.0784	0.10895	0.00074918	0.0016965	1.0486
NEG	314.059	0.73	0.69131	0.99684	0.95846	-0.061206	0.67423	0.99792	0.95042	-0.073366	0.82619	0.99507	0.97304	-0.039435	0.0028073	0.0081278	0.74703	-0.42076	0.00013721	0.0011123	0.70556	-0.50317	0.012981	0.038287	0.78018	-0.35812	0.085205	0.11628	0.8543	-0.22719	0.043031	0.0598	0.83931	-0.25272	0.13373	0.16594	0.878	-0.18771	0.67055	0.71338	0.95337	-0.068888	0.86238	0.8768	0.9763	-0.034603	0.91174	0.92313	0.99807
NEG	259.993	1.03	0.69332	0.99684	0.96618	-0.049639	0.49949	0.99792	1.0566	0.079457	0.37063	0.87852	1.0783	0.10874	0.0022982	0.0069345	0.73931	-0.43575	0.0052561	0.019715	0.76812	-0.38059	0.069718	0.13978	0.84671	-0.24007	3.1788e-10	2.8215e-09	0.32504	-1.6213	2.3962e-10	1.7448e-09	0.3644	-1.4564	1.3071e-08	7.3248e-08	0.41597	-1.2654	1.7835e-13	3.0982e-12	0.27521	-1.8614	3.1006e-13	4.2364e-12	0.35778	-1.4829	1.1081e-11	1.2139e-10	0.35773
NEG	114.029	0.34	0.69662	0.99684	0.98076	-0.028027	0.14713	0.99792	0.92663	-0.10993	0.0035832	0.17429	0.85454	-0.22678	4.5093e-09	3.2255e-07	0.66325	-0.59238	0.00067778	0.0037634	0.79808	-0.3254	0.00068187	0.0049063	0.79174	-0.33689	3.6368e-06	1.3162e-05	1.3885	0.47352	1.2974e-07	5.4382e-07	1.385	0.46991	0.87602	0.89441	1.0562	0.078888	0.68609	0.72484	1.0413	0.058327	0.47584	0.5157	1.061	0.085443	0.13033	0.1596	0.91241
NEG	279.017	2.42	0.69664	0.99684	0.90565	-0.14297	0.5581	0.99792	1.0701	0.097749	0.69763	0.98117	1.0335	0.047543	0.19744	0.29494	0.80993	-0.30412	0.33741	0.47875	0.85855	-0.22002	0.36627	0.49987	0.96135	-0.056861	0.00023095	0.00058265	0.46041	-1.119	1.6608e-05	4.478e-05	0.38923	-1.3613	0.0015573	0.0030494	0.57136	-0.80753	0.00047813	0.00098045	0.50985	-0.97186	0.052949	0.070521	0.70255	-0.50933	0.0083022	0.013726	0.61523
NEG	575.116	1.75	0.69786	0.99684	1.0323	0.045845	0.050844	0.99792	0.84843	-0.23714	0.65398	0.97104	0.9742	-0.03771	0.91115	0.93657	1.0222	0.031672	0.071907	0.15755	0.85643	-0.2236	0.016238	0.045436	0.80383	-0.31504	0.015426	0.026016	1.2721	0.34725	7.7774e-05	0.00018544	1.4432	0.52926	4.6612e-06	1.5788e-05	1.5526	0.6347	3.3205e-06	1.2125e-05	1.561	0.64248	2.0295e-07	8.9417e-07	1.6467	0.71955	1.4977e-07	7.6846e-07	1.6961
NEG	478.178	4.49	0.69953	0.99684	1.0312	0.044255	0.15391	0.99792	1.1911	0.25225	0.70427	0.98117	1.0443	0.062602	0.041213	0.07917	0.83613	-0.2582	0.0033074	0.013518	0.75486	-0.40571	0.033821	0.079088	0.83709	-0.25655	2.0503e-05	6.5094e-05	2.1663	1.1153	8.0246e-09	4.3369e-08	2.1339	1.0935	1.4425e-07	6.5207e-07	2.0725	1.0514	1.559e-10	1.394e-09	2.3472	1.2309	2.8534e-11	2.6286e-10	2.5526	1.352	7.4803e-09	5.0255e-08	2.655
NEG	294.883	9.95	0.70254	0.99684	1.0102	0.014614	0.12355	0.99792	0.93462	-0.097552	0.86034	0.99507	1.0048	0.0068873	0.79672	0.85357	1.0152	0.021749	0.29169	0.43551	0.95325	-0.069069	0.16893	0.28334	0.93982	-0.089537	0.44843	0.50677	1.0369	0.052329	0.62191	0.66454	1.0257	0.03659	0.073457	0.095943	1.079	0.10968	0.00089139	0.0016989	1.2344	0.30385	0.0085081	0.013332	1.1397	0.1887	0.0075766	0.012743	1.1937
NEG	774.996	1.94	0.70499	0.99684	1.041	0.057965	0.36418	0.99792	1.1466	0.19733	0.90571	0.99507	1.0715	0.099655	0.38251	0.49325	0.96671	-0.048843	0.20369	0.34305	0.89799	-0.15523	0.92139	0.94922	1.009	0.01289	0.0075837	0.013611	0.7018	-0.51086	0.0049527	0.0085063	0.68519	-0.54542	0.00024988	0.00058659	0.54914	-0.86475	5.6847e-05	0.00014614	0.4957	-1.0125	0.019909	0.028854	0.78554	-0.34825	0.0067896	0.011531	0.70128
NEG	326.186	8.81	0.70568	0.99684	0.9747	-0.036975	0.98818	0.99792	1.0097	0.013958	0.32841	0.85678	0.94374	-0.083534	0.68618	0.76339	0.97516	-0.036294	0.011322	0.037311	0.83659	-0.2574	0.53703	0.65579	0.96517	-0.051148	0.0057879	0.010712	1.1841	0.24377	0.054634	0.074395	1.1535	0.206	0.001598	0.003109	1.2284	0.29683	0.072984	0.092736	1.1533	0.20582	0.0015396	0.0028408	1.2237	0.29123	0.014244	0.022036	1.2214
NEG	356.159	8.78	0.70578	0.99684	0.98698	-0.018906	0.27126	0.99792	0.96131	-0.056932	0.98083	0.99507	0.99891	-0.0015763	0.55663	0.65654	0.97995	-0.029215	0.27611	0.42109	0.965	-0.051401	0.6128	0.71927	0.98289	-0.024898	0.021481	0.035061	1.1159	0.15826	0.00099029	0.0019175	1.159	0.21286	7.6109e-06	2.4355e-05	1.2197	0.28655	0.00015254	0.00035197	1.1994	0.26232	0.00035179	0.00074655	1.1872	0.24756	0.00010291	0.00029794	1.1953
NEG	416.973	0.43	0.70714	0.99684	0.95946	-0.059704	0.22303	0.99792	1.1298	0.17607	0.13288	0.60544	0.82171	-0.28331	0.64017	0.7282	1.1944	0.25623	0.8988	0.9271	0.99755	-0.0035362	0.65107	0.74971	1.1407	0.18986	0.00018193	0.00046575	0.55101	-0.85986	0.00064701	0.0012877	0.58233	-0.78008	1.0812e-05	3.3874e-05	0.42403	-1.2377	6.611e-12	8.2875e-11	0.15842	-2.6582	4.5519e-08	2.2872e-07	0.29974	-1.7382	5.9195e-11	5.9001e-10	0.1815
NEG	529.988	1.96	0.7072	0.99684	0.96983	-0.044199	0.96832	0.99792	1.0427	0.060258	0.65259	0.97104	1.0492	0.069271	0.1538	0.24091	0.89532	-0.15952	0.10408	0.20919	0.86515	-0.20898	0.077197	0.15044	0.86485	-0.20948	0.79583	0.83139	1.0167	0.023892	0.8592	0.88242	1.0143	0.020461	0.40124	0.44558	0.97219	-0.040687	0.4613	0.50903	0.95227	-0.070553	0.2996	0.34175	1.1508	0.20261	0.95247	0.95877	1.1101
NEG	361.938	1.96	0.7085	0.99684	0.99354	-0.0093572	0.36632	0.99792	0.9564	-0.064313	0.57177	0.95623	1.0396	0.056091	0.0061755	0.015515	1.2421	0.31278	0.4961	0.61746	1.0702	0.097896	0.22817	0.35344	1.0827	0.11457	0.28707	0.34317	1.1483	0.19955	0.036898	0.052019	1.1564	0.20962	0.20886	0.24682	1.0989	0.13605	0.94734	0.95046	1.0107	0.015341	0.035948	0.049337	1.1701	0.22669	0.040867	0.056343	1.1346
NEG	341.108	5.44	0.70904	0.99684	0.95348	-0.068722	0.38911	0.99792	0.91997	-0.12034	0.38163	0.88164	0.91857	-0.12254	0.0011788	0.0039706	0.72387	-0.46619	0.4316	0.56433	0.92847	-0.10707	0.27905	0.4118	0.92207	-0.11706	5.9615e-15	2.7881e-13	0.23019	-2.1191	1.144e-17	6.3235e-16	0.24483	-2.0302	9.4119e-17	2.725e-15	0.2148	-2.2189	4.3586e-09	2.7749e-08	0.38941	-1.3606	3.7535e-11	3.3809e-10	0.34548	-1.5333	1.2286e-14	2.4899e-13	0.28612
NEG	404.059	1.29	0.70948	0.99684	1.1109	0.15175	0.28819	0.99792	0.8909	-0.16667	0.11119	0.57534	0.8396	-0.25222	0.0156	0.03418	1.2778	0.35371	0.015213	0.047311	1.3211	0.40173	0.00082193	0.0055836	1.483	0.56847	0.44433	0.50261	0.92681	-0.10965	0.15372	0.18938	0.85316	-0.22912	0.0095933	0.015636	0.74451	-0.42563	0.67839	0.71982	0.94539	-0.081021	0.57398	0.60745	1.1373	0.18563	0.34666	0.38777	0.90299
NEG	395.08	3.74	0.70961	0.99684	1.0617	0.086311	0.83403	0.99792	0.9751	-0.036379	0.98333	0.99507	0.93789	-0.092507	0.02886	0.05753	0.71143	-0.4912	0.26836	0.41464	0.83972	-0.25202	0.59949	0.70843	0.88676	-0.17339	0.035179	0.053538	1.3862	0.47116	0.49707	0.5421	1.1202	0.16381	0.032274	0.045901	1.5142	0.59857	0.004991	0.0078819	1.5815	0.66132	0.0039749	0.0066122	1.8385	0.87856	0.020591	0.030534	1.6289
NEG	251.073	2.57	0.71217	0.99684	0.94822	-0.076701	0.786	0.99792	1.0163	0.023304	0.77181	0.98681	0.94534	-0.081098	0.13112	0.21402	0.82502	-0.27749	0.49258	0.61496	0.94353	-0.083862	0.0029632	0.012961	0.59563	-0.74751	0.0034372	0.0066448	0.60349	-0.7286	0.0027599	0.0049792	0.64552	-0.63147	0.052282	0.071193	0.77192	-0.37348	0.15116	0.18217	0.82674	-0.27449	0.1739	0.20834	0.83962	-0.25219	0.0012694	0.0026784	0.62869
NEG	363.165	3.02	0.71455	0.99684	0.98806	-0.017324	0.24821	0.99792	1.1386	0.18732	0.022209	0.34374	0.76367	-0.38899	0.46171	0.57057	0.97443	-0.03737	0.2272	0.37234	0.8625	-0.2134	0.003404	0.014473	1.6524	0.72459	9.9788e-13	1.8385e-11	4.6217	2.2084	8.0725e-17	3.5058e-15	5.2783	2.4001	1.3445e-07	6.1462e-07	3.008	1.5888	1.1971e-11	1.3479e-10	5.2597	2.395	2.3512e-14	4.6869e-13	4.5372	2.1818	2.4099e-09	1.7869e-08	4.7504
NEG	182.052	1.02	0.71513	0.99684	1.0318	0.045152	0.84006	0.99792	0.95314	-0.069244	0.98345	0.99507	0.98329	-0.024306	0.00064357	0.0024005	1.606	0.68348	0.00034417	0.0022772	1.6569	0.72852	3.0414e-05	0.00051845	2.1105	1.0776	1.7293e-06	6.7616e-06	2.1456	1.1014	0.028214	0.040601	1.4309	0.51688	0.00079993	0.0016771	1.6315	0.70618	0.0013576	0.0024593	1.753	0.80982	0.016117	0.023989	1.4118	0.4975	0.26898	0.30856	1.2623
NEG	539.122	4.26	0.7156	0.99684	1.0358	0.050793	0.30333	0.99792	1.1684	0.22449	0.090829	0.55101	0.81425	-0.29646	1.3685e-09	1.7172e-07	0.24657	-2.0199	2.8096e-11	3.4164e-08	0.29893	-1.7421	5.8279e-13	2.3622e-10	0.2473	-2.0157	0.00046957	0.001124	0.57502	-0.79833	0.0070874	0.011646	0.70389	-0.50658	1.0222e-08	5.8358e-08	0.3214	-1.6376	2.4514e-06	9.2004e-06	0.47113	-1.0858	8.5229e-05	0.00020645	0.49855	-1.0042	8.2064e-08	4.3768e-07	0.35669
NEG	207.93	10.16	0.71595	0.99684	0.97999	-0.029161	0.149	0.99792	0.92254	-0.11632	0.33028	0.85678	0.94731	-0.078096	0.093447	0.15982	0.91053	-0.13523	0.28966	0.43431	0.94396	-0.083207	0.1566	0.26783	0.9243	-0.11357	0.08193	0.11257	1.1162	0.15865	0.085326	0.11145	1.0813	0.11279	0.27328	0.31604	1.0459	0.064776	0.0035065	0.0057699	1.2093	0.27415	0.0019443	0.0035026	1.1934	0.2551	0.21032	0.24615	1.0731
NEG	358.053	2.79	0.71609	0.99684	1.0693	0.096719	0.79406	0.99792	0.97223	-0.040627	0.042469	0.43263	0.82175	-0.28323	0.7515	0.81446	1.0583	0.081743	0.25433	0.39854	0.90106	-0.15031	0.036868	0.084666	1.2821	0.35853	1.2117e-13	3.7779e-12	2.91	1.541	5.0737e-16	1.6236e-14	3.2959	1.7207	2.6021e-12	2.9029e-11	2.488	1.315	8.4613e-11	8.0383e-10	2.41	1.269	5.6115e-12	5.8322e-11	2.5109	1.3282	1.2191e-10	1.1316e-09	2.4212
NEG	208.825	9.95	0.71672	0.99684	1.0167	0.023865	0.31841	0.99792	0.96437	-0.052339	0.86668	0.99507	1.0074	0.010691	0.5444	0.64774	1.0288	0.040994	0.094467	0.1947	1.0843	0.11683	0.45226	0.57768	1.0264	0.037648	0.041435	0.061898	1.0916	0.12645	0.0016934	0.0031582	1.1392	0.18799	0.002405	0.0044716	1.1512	0.20308	1.3972e-08	8.0523e-08	1.3086	0.38805	0.00015328	0.000351	1.1743	0.23183	8.0561e-06	2.8644e-05	1.1892
NEG	191.018	0.36	0.71844	0.99684	0.94588	-0.080273	0.95674	0.99792	0.96702	-0.048381	0.94872	0.99507	0.99004	-0.014443	0.44042	0.55042	0.93323	-0.099698	0.96402	0.97525	0.99636	-0.0052595	0.023007	0.058913	1.3778	0.46238	5.3725e-19	5.0254e-17	8.9473	3.1614	4.1177e-18	2.5036e-16	8.3401	3.0601	1.4169e-25	1.9144e-23	12.611	3.6566	1.1012e-22	1.1159e-20	14.12	3.8197	8.3414e-21	5.9665e-19	12.91	3.6904	8.0077e-24	1.0819e-21	14.545
NEG	219.02	0.84	0.72266	0.99684	1.0147	0.021055	0.43426	0.99792	0.93418	-0.098229	0.68826	0.98117	0.98382	-0.023539	0.0014416	0.0046499	0.69167	-0.53185	0.32526	0.46973	0.92928	-0.10581	0.10076	0.18791	0.86422	-0.21053	0.0033102	0.0064198	0.69657	-0.52166	0.0035375	0.0062706	0.70561	-0.50305	0.00055788	0.0012114	0.66714	-0.58393	0.0037745	0.0061443	0.71263	-0.48877	0.0034952	0.0058785	0.70943	-0.49526	0.00087963	0.0019626	0.67668
NEG	312.017	2.92	0.72388	0.99684	0.9692	-0.045138	0.57282	0.99792	0.95955	-0.059574	0.87649	0.99507	1.0481	0.06776	5.5848e-06	5.1448e-05	0.61973	-0.69029	1.9431e-07	1.3587e-05	0.5481	-0.86748	0.00026218	0.0025103	0.62539	-0.67717	9.2621e-14	3.044e-12	0.20823	-2.2637	7.6321e-15	1.5214e-13	0.21034	-2.2492	3.0597e-15	6.5273e-14	0.30579	-1.7094	2.87e-16	8.1162e-15	0.22667	-2.1414	3.5438e-15	8.7943e-14	0.27863	-1.8436	4.9144e-14	8.9193e-13	0.32292
NEG	223.063	3.01	0.72728	0.99684	0.93438	-0.097925	0.60256	0.99792	1.0487	0.068573	0.95155	0.99507	1.0384	0.054315	0.0013229	0.0043714	0.58312	-0.77814	0.099701	0.20308	0.78458	-0.35001	0.15129	0.26256	0.82477	-0.27794	0.088678	0.12021	0.77443	-0.36879	0.063453	0.084976	0.7579	-0.39992	0.017243	0.026275	0.69968	-0.51523	0.5389	0.58545	0.93216	-0.10136	0.4423	0.4841	0.88736	-0.17241	0.36122	0.40224	0.90572
NEG	261.132	2.86	0.7279	0.99684	0.96093	-0.057499	0.33143	0.99792	0.89062	-0.16711	0.41361	0.89972	1.0688	0.096031	0.00045268	0.0017453	0.63263	-0.66056	0.017053	0.051841	0.75447	-0.40647	0.024034	0.060508	0.75577	-0.40399	7.1475e-10	5.9672e-09	0.31955	-1.6459	4.4562e-13	5.3124e-12	0.26337	-1.9248	1.8438e-07	8.1827e-07	0.45913	-1.123	1.6604e-08	9.4346e-08	0.39908	-1.3252	4.38e-11	3.8877e-10	0.34549	-1.5333	2.5549e-09	1.8829e-08	0.36873
NEG	590.083	1.76	0.72863	0.99684	1.0071	0.010222	0.19243	0.99792	0.86913	-0.20236	0.81483	0.99507	0.9786	-0.031209	0.7714	0.83158	1.0385	0.054435	0.047736	0.11472	0.80512	-0.31273	0.018502	0.050445	0.76948	-0.37805	0.019485	0.032236	1.3331	0.41482	0.0087817	0.014125	1.3919	0.4771	0.0016699	0.0032283	1.4305	0.51655	0.00019285	0.00043346	1.5182	0.60239	8.9505e-07	3.5452e-06	1.7165	0.77948	1.1181e-06	4.7537e-06	1.8017
NEG	399.091	0.74	0.72868	0.99684	1.0245	0.03498	0.46759	0.99792	0.94595	-0.080165	0.699	0.98117	0.9684	-0.046324	1.3782e-05	9.8582e-05	0.68014	-0.5561	0.00034699	0.0022808	0.73489	-0.44439	0.00011985	0.0014872	0.67864	-0.55929	2.6691e-08	1.591e-07	0.48062	-1.057	6.5677e-10	4.2708e-09	0.48932	-1.0311	2.0531e-09	1.3351e-08	0.48604	-1.0408	1.6277e-09	1.1643e-08	0.49197	-1.0234	5.6161e-08	2.7537e-07	0.57066	-0.80929	1.5308e-09	1.1932e-08	0.51155
NEG	426.162	5.64	0.72869	0.99684	0.97218	-0.040699	0.50573	0.99792	1.0774	0.1076	0.61713	0.96494	0.96003	-0.058844	1.7599e-08	8.56e-07	0.44969	-1.153	1.4832e-06	3.2538e-05	0.55239	-0.85625	4.8924e-06	0.00014646	0.50526	-0.98491	0.6978	0.74628	0.99113	-0.012856	0.87685	0.89376	0.99509	-0.0071034	0.093973	0.12029	0.84086	-0.25005	0.12831	0.15586	0.84749	-0.23874	0.93956	0.945	1.019	0.027128	0.4873	0.52766	0.95263
NEG	86.0318	0.39	0.72949	0.99684	1.0222	0.031618	0.8445	0.99792	1.01	0.014346	0.49349	0.94283	1.0457	0.064447	0.38788	0.49754	0.94534	-0.081099	0.52976	0.64742	1.058	0.081358	0.045267	0.10026	1.2083	0.27303	6.4809e-13	1.2919e-11	3.0306	1.5996	7.9098e-15	1.5367e-13	2.8802	1.5262	2.5893e-17	9.2605e-16	3.2753	1.7116	4.731e-17	1.6437e-15	3.4047	1.7675	3.3848e-18	1.583e-16	3.4638	1.7924	2.7954e-17	1.0965e-15	3.3397
NEG	182.081	2.81	0.73066	0.99684	0.97688	-0.033742	0.02678	0.99792	0.7991	-0.32355	0.39199	0.89429	1.0989	0.136	0.12754	0.20846	0.85919	-0.21895	0.0011793	0.0058772	0.67761	-0.56147	0.39168	0.52218	1.1866	0.24688	0.024392	0.039079	1.4844	0.56992	0.048404	0.066734	1.3178	0.39813	2.3233e-06	8.3831e-06	2.31	1.2079	5.3505e-06	1.8447e-05	1.994	0.99567	5.7576e-06	1.8473e-05	1.7911	0.84083	1.5924e-11	1.7136e-10	2.7897
NEG	455.068	2.53	0.73072	0.99684	1.0232	0.033116	0.65046	0.99792	0.97571	-0.035481	0.4032	0.89797	0.8931	-0.16311	2.0974e-06	2.3892e-05	0.46134	-1.1161	2.4709e-06	4.6946e-05	0.47096	-1.0863	0.0010212	0.0063034	0.57577	-0.79643	0.4263	0.48538	1.2526	0.32498	0.23264	0.27626	1.284	0.36068	0.90723	0.9178	1.0109	0.015706	0.39726	0.44318	1.0921	0.12707	0.024327	0.034318	1.3622	0.44595	0.092402	0.11753	1.2876
NEG	323.134	1.29	0.7309	0.99684	0.97337	-0.038939	0.94639	0.99792	0.99217	-0.011348	0.80171	0.99507	0.96275	-0.05476	0.016722	0.036245	0.70126	-0.51198	0.96895	0.9763	1.0441	0.062273	0.0014374	0.0080176	0.58053	-0.78455	6.3843e-05	0.00018139	0.3716	-1.4282	4.6483e-05	0.00011419	0.41714	-1.2614	0.00023132	0.00054939	0.55191	-0.85749	0.12751	0.15506	0.77198	-0.37337	0.06833	0.089152	0.75057	-0.41394	0.093016	0.11819	0.76568
NEG	137.023	1.26	0.73179	0.99684	0.95104	-0.072415	0.56566	0.99792	1.0331	0.046978	0.099659	0.56002	1.1609	0.21527	0.05665	0.1039	0.80726	-0.3089	0.1735	0.30488	0.86506	-0.20912	0.25784	0.38612	0.89987	-0.15221	0.00037731	0.00092315	0.55575	-0.84749	7.4334e-06	2.12e-05	0.54357	-0.87946	0.087383	0.11256	0.8333	-0.2631	0.021394	0.029868	0.76304	-0.39018	0.053777	0.071546	0.80668	-0.30992	0.93857	0.94714	0.99119
NEG	278.068	1	0.73184	0.99684	0.98542	-0.021191	0.26026	0.99792	1.2098	0.27474	0.15355	0.64489	0.85706	-0.22254	0.23973	0.3454	0.88606	-0.17452	0.74047	0.81707	1.0218	0.031106	0.00019637	0.0020585	3.2222	1.688	1.0783e-07	5.7009e-07	2.642	1.4016	4.2178e-08	2.0192e-07	2.2005	1.1378	0.0046235	0.0081012	1.772	0.82542	1.3024e-05	3.9893e-05	3.2168	1.6856	6.9152e-06	2.1898e-05	2.1869	1.1289	0.00016239	0.00044475	3.0527
NEG	712.21	2.79	0.73454	0.99684	1.009	0.012919	0.88382	0.99792	1.0258	0.03675	0.31324	0.85678	0.82284	-0.28131	0.0074283	0.017887	0.53716	-0.89657	0.011843	0.038404	0.56814	-0.81569	0.45587	0.58106	0.95908	-0.060284	0.020012	0.032973	1.7702	0.8239	0.085689	0.11168	1.3056	0.38474	0.95544	0.95728	1.0149	0.021407	0.38991	0.43618	0.92501	-0.11246	0.91138	0.9197	1.1532	0.20566	0.0093141	0.015182	0.55197
NEG	180.973	9.77	0.73483	0.99684	0.98675	-0.019242	0.45898	0.99792	0.9719	-0.041126	0.13778	0.61822	0.94098	-0.087765	0.87506	0.90946	1.0222	0.031617	0.40629	0.54351	0.96812	-0.046738	0.72238	0.80144	0.98698	-0.018902	0.26498	0.31871	1.0553	0.07768	0.0049298	0.0084791	1.1278	0.17349	0.015928	0.024486	1.0994	0.13675	2.2288e-05	6.392e-05	1.2837	0.36029	0.000805	0.0015891	1.1874	0.24783	0.00052955	0.001281	1.2012
NEG	144.044	1.32	0.73645	0.99684	0.93756	-0.093011	0.27642	0.99792	0.86704	-0.20583	0.10135	0.56002	0.8103	-0.30347	0.10177	0.17141	1.1934	0.25506	0.13633	0.25701	1.1908	0.25192	0.18575	0.30606	1.1545	0.20721	2.8979e-09	2.1487e-08	2.7904	1.4805	5.4968e-10	3.6726e-09	2.7798	1.475	1.43e-11	1.3173e-10	3.3432	1.7412	6.6839e-09	4.1257e-08	2.6335	1.397	5.1589e-09	3.0902e-08	3.0039	1.5868	1.5605e-08	9.7812e-08	2.4576
NEG	342.861	9.88	0.73719	0.99684	1.0122	0.017496	0.64429	0.99792	1.0225	0.032122	0.65512	0.97104	0.98458	-0.022424	0.20861	0.30823	1.0841	0.11649	0.1486	0.27337	1.0566	0.079414	0.97312	0.98446	1.0018	0.0026179	0.0028465	0.0056191	1.1663	0.22191	0.0027769	0.0049951	1.1673	0.22317	0.0031608	0.005728	1.1281	0.17389	2.2971e-05	6.5371e-05	1.2314	0.30033	1.5267e-05	4.5368e-05	1.2902	0.36755	5.5142e-05	0.00016975	1.2005
NEG	389.938	0.27	0.73752	0.99684	1.0175	0.025087	0.2643	0.99792	0.90756	-0.13993	0.26657	0.82919	0.90731	-0.14033	0.37187	0.48259	1.1131	0.15464	0.29676	0.44061	1.0973	0.13398	0.54809	0.66316	1.0538	0.075599	0.9305	0.94032	1.0009	0.001242	0.87497	0.89258	1.0046	0.0066464	0.065632	0.086843	0.83915	-0.253	0.92937	0.93575	1.0094	0.013544	0.4227	0.4639	1.072	0.10036	0.56701	0.60587	1.0991
NEG	630.102	1.76	0.73832	0.99684	1.0423	0.059813	0.26551	0.99792	0.92571	-0.11138	0.37672	0.87986	0.94211	-0.086026	0.014401	0.031781	0.79964	-0.32258	0.16151	0.28925	0.90356	-0.1463	0.11915	0.21566	0.88283	-0.17979	1.1812e-05	3.9678e-05	0.54469	-0.8765	2.909e-05	7.4626e-05	0.61592	-0.6992	7.2133e-06	2.3211e-05	0.58495	-0.77361	0.00011543	0.00027576	0.67104	-0.57554	0.0043308	0.0071649	0.75032	-0.41442	0.012363	0.019398	0.76013
NEG	304.126	5.68	0.73839	0.99684	1.0273	0.038913	0.38259	0.99792	1.0922	0.12719	0.82822	0.99507	0.96693	-0.048518	0.006203	0.015552	0.6251	-0.67785	0.44992	0.58079	0.87619	-0.19069	0.5388	0.65715	0.89202	-0.16485	0.3868	0.44753	0.83604	-0.25836	0.18305	0.22193	0.78402	-0.35103	0.0024927	0.0046206	0.59168	-0.75712	0.06128	0.078522	0.72348	-0.46697	0.050251	0.067222	0.71011	-0.49389	0.020034	0.029854	0.6784
NEG	243.077	4.04	0.73916	0.99684	1.03	0.042679	0.22184	0.99792	0.9164	-0.12596	0.41103	0.89816	0.93638	-0.094837	2.9458e-06	3.0357e-05	0.55502	-0.84938	4.503e-07	1.7663e-05	0.56539	-0.82268	2.4383e-05	0.00044254	0.56644	-0.82	0.97135	0.97536	1.05	0.070441	0.99192	0.99438	1.0612	0.085727	0.15339	0.18841	0.89479	-0.16037	1.6433e-05	4.9098e-05	0.62194	-0.68516	0.37387	0.41556	0.94956	-0.074673	0.00051734	0.0012632	0.71401
NEG	222.99	0.4	0.74052	0.99684	0.96332	-0.053906	0.55811	0.99792	1.0513	0.072191	0.34952	0.86472	0.84827	-0.2374	0.0060512	0.015309	0.63419	-0.65702	0.29658	0.44061	0.85686	-0.22288	0.0045104	0.018405	0.60289	-0.73004	1.3851e-23	5.6143e-21	0.019768	-5.6607	2.4299e-25	1.4774e-22	0.017625	-5.8262	3.6163e-26	6.5872e-24	0.01901	-5.7171	1.0752e-22	1.1159e-20	0.021652	-5.5293	2.7169e-24	4.2194e-22	0.0202	-5.6295	6.2071e-23	6.2899e-21	0.020355
NEG	254.138	4.48	0.74212	0.99684	1.0662	0.092455	0.66256	0.99792	1.0701	0.097778	0.062075	0.48641	0.77637	-0.36518	0.15124	0.23791	0.83178	-0.26573	0.59149	0.70171	0.92311	-0.11542	0.0096095	0.031582	1.5643	0.64555	2.8917e-05	8.8572e-05	1.9725	0.98001	6.2066e-07	2.287e-06	2.0977	1.0688	0.19797	0.23578	0.9189	-0.12202	0.0047388	0.0075424	1.8812	0.91168	0.0090104	0.014047	1.4538	0.53979	0.3569	0.39816	1.4096
NEG	421.043	1.37	0.74234	0.99684	0.88875	-0.17015	0.27145	0.99792	1.1902	0.25117	0.91248	0.99507	1.0552	0.077467	0.20199	0.30063	1.3799	0.46454	0.38346	0.52569	1.1887	0.24934	0.010059	0.032103	1.5198	0.60391	0.082935	0.11357	0.76988	-0.3773	0.048864	0.067292	0.72966	-0.4547	0.000454	0.0010037	0.51279	-0.96357	0.0068335	0.010492	0.60802	-0.71781	0.20209	0.23835	0.82286	-0.28129	0.046639	0.063508	0.77706
NEG	537.317	4.79	0.7424	0.99684	1.041	0.058019	0.99958	0.99975	1.0257	0.036666	0.5174	0.94283	0.96183	-0.056141	1.4236e-06	1.8614e-05	0.48063	-1.057	1.8271e-05	0.00021998	0.50775	-0.97782	0.0018917	0.0096651	0.62162	-0.68591	5.5055e-11	5.722e-10	0.13152	-2.9266	1.0401e-13	1.4537e-12	0.12125	-3.0439	1.7842e-15	4.0179e-14	0.15405	-2.6986	2.3273e-16	6.7382e-15	0.10885	-3.1996	5.8356e-14	1.0137e-12	0.16652	-2.5862	8.7707e-15	1.9045e-13	0.18454
NEG	262.089	2.25	0.74257	0.99684	0.96343	-0.053751	0.59682	0.99792	1.0348	0.04941	0.41524	0.90005	1.0923	0.12736	0.0082206	0.019562	0.76074	-0.39453	0.1656	0.29526	0.87617	-0.19071	0.027019	0.066374	0.79598	-0.32919	0.45105	0.50926	0.93544	-0.096288	0.6359	0.67652	0.97277	-0.039824	0.2054	0.24348	1.1179	0.16073	0.010611	0.015698	1.2643	0.33838	0.074205	0.095864	1.1896	0.25046	0.043875	0.060284	1.1948
NEG	279.162	7.82	0.74432	0.99684	1.7578	0.81375	0.62941	0.99792	1.1138	0.15546	0.69988	0.98117	0.89605	-0.15835	0.29869	0.41041	0.77601	-0.36584	0.023393	0.067089	0.65243	-0.6161	0.17074	0.28598	0.78572	-0.34792	0.60856	0.66333	1.539	0.62202	0.63157	0.67308	1.0128	0.018344	0.19387	0.23158	1.294	0.37182	0.69258	0.73105	0.98729	-0.018459	0.54823	0.58385	1.0127	0.018224	0.078196	0.10041	1.353
NEG	260.059	2.79	0.74593	0.99684	0.97398	-0.038033	0.84151	0.99792	1.0624	0.08738	0.95679	0.99507	0.93667	-0.094388	0.039839	0.076774	0.60666	-0.72103	0.42708	0.56205	0.83163	-0.26598	0.45806	0.58264	1.367	0.45104	0.38792	0.44839	1.1718	0.22876	0.95176	0.9619	0.90858	-0.13831	0.081185	0.10547	0.71342	-0.48717	0.81363	0.84059	1.1553	0.20822	0.80425	0.82668	1.0086	0.012364	0.53595	0.57572	0.9156
NEG	119.034	0.35	0.74611	0.99684	1.0148	0.021212	0.42878	0.99792	1.0365	0.051784	0.91095	0.99507	1.0021	0.003037	0.0026581	0.0077142	0.80472	-0.31343	0.073689	0.16063	0.8868	-0.17333	0.075075	0.14796	0.88684	-0.17325	0.044935	0.066635	0.86261	-0.21321	0.0014817	0.0027805	0.79972	-0.32243	0.0027971	0.0051379	0.82608	-0.27565	0.064004	0.081838	0.87737	-0.18874	0.0048815	0.0079892	0.81709	-0.29143	0.0017183	0.0034766	0.76711
NEG	248.959	9.78	0.74658	0.99684	0.99211	-0.011433	0.20843	0.99792	0.96486	-0.051613	0.50505	0.94283	0.9822	-0.025906	0.47678	0.58621	0.97942	-0.030001	0.32759	0.47086	0.97153	-0.041677	0.68086	0.77016	0.98979	-0.0148	0.24172	0.29511	1.0434	0.061241	0.0047487	0.008214	1.1008	0.13854	0.047702	0.065841	1.0745	0.10361	1.0112e-06	4.168e-06	1.233	0.30212	1.3087e-05	3.9489e-05	1.1743	0.2318	0.00052084	0.0012692	1.1381
NEG	380.093	1.76	0.74712	0.99684	1.0101	0.014546	0.31128	0.99792	0.89479	-0.16038	0.95161	0.99507	0.99786	-0.003086	0.29521	0.40608	1.1228	0.16705	0.4722	0.59877	0.92111	-0.11856	0.15193	0.26256	0.85843	-0.22023	0.0017404	0.0035688	1.3812	0.46587	0.00010213	0.00023882	1.5052	0.58998	2.7399e-05	7.8578e-05	1.5785	0.65852	7.3882e-06	2.4681e-05	1.691	0.75791	2.2288e-07	9.7141e-07	1.7534	0.81018	6.2378e-07	2.8093e-06	1.8031
NEG	407.083	1.76	0.74719	0.99684	0.96554	-0.050593	0.043087	0.99792	0.83633	-0.25786	0.13175	0.60544	0.87651	-0.19015	0.3032	0.41465	0.91107	-0.13436	0.6024	0.70764	0.95122	-0.072156	0.20939	0.33241	0.90092	-0.15053	0.77408	0.81286	0.98006	-0.029051	0.47427	0.52002	1.0513	0.072175	0.41833	0.46118	0.94024	-0.088901	0.89643	0.90687	0.99879	-0.0017496	0.20979	0.24647	1.1292	0.17528	0.78263	0.80515	1.0122
NEG	375.2	5.48	0.74753	0.99684	0.97504	-0.036467	0.82769	0.99792	1.0231	0.032931	0.004595	0.19821	0.74942	-0.41615	2.1436e-05	0.00014166	0.57522	-0.79781	9.5705e-07	2.5862e-05	0.54322	-0.88039	0.31799	0.45172	0.9392	-0.090497	0.11569	0.15291	1.3617	0.44537	0.003526	0.0062593	1.3514	0.43441	0.0014862	0.0029243	0.67014	-0.57747	0.75318	0.78346	1.1497	0.20131	0.60317	0.63338	0.9456	-0.080701	0.20468	0.24048	0.99716
NEG	484.057	2.37	0.74831	0.99684	0.98748	-0.01818	0.0072131	0.99792	0.87869	-0.18657	0.69278	0.98117	0.98682	-0.019136	0.89843	0.92742	1.0127	0.018218	0.39002	0.52991	0.96245	-0.055223	0.024429	0.061025	0.89423	-0.16129	0.74483	0.78606	1.0272	0.038771	0.0060612	0.010166	1.1457	0.19622	0.0049419	0.0085603	1.1932	0.25488	0.0029249	0.0049261	1.2061	0.27036	0.005088	0.0082714	1.2791	0.35517	0.020348	0.030249	1.186
NEG	221.063	2	0.74861	0.99684	0.96624	-0.04954	0.6641	0.99792	1.0193	0.027602	0.75192	0.98449	0.97066	-0.04296	0.00013569	0.00064201	0.56248	-0.83013	0.036609	0.094115	0.76048	-0.39501	0.00019874	0.0020656	0.5603	-0.83572	5.2794e-07	2.3777e-06	0.41932	-1.2539	1.4501e-07	6.0181e-07	0.40847	-1.2917	1.5843e-08	8.6877e-08	0.39101	-1.3547	9.9379e-06	3.1226e-05	0.5155	-0.95594	1.9475e-05	5.6521e-05	0.54516	-0.87526	5.6782e-05	0.00017348	0.54147
NEG	403.916	0.27	0.74948	0.99684	0.95906	-0.060308	0.88283	0.99792	0.96709	-0.048276	0.15382	0.64489	1.2336	0.30292	0.96888	0.97368	1.0492	0.069324	0.032004	0.085156	0.76938	-0.37823	0.0067457	0.024486	0.71081	-0.49246	0.15357	0.19636	0.84201	-0.24809	0.63701	0.6771	0.93938	-0.090223	0.50612	0.54901	0.93147	-0.10241	0.078165	0.098554	0.79014	-0.33981	0.091354	0.11608	0.80386	-0.31499	0.058157	0.077288	0.86266
NEG	258.034	2.7	0.75118	0.99684	0.94923	-0.075174	0.85054	0.99792	0.99742	-0.0037338	0.52865	0.94283	0.91785	-0.12368	0.83646	0.8837	0.96026	-0.0585	0.21278	0.35443	0.86891	-0.20273	0.21747	0.34122	0.86958	-0.20161	0.03917	0.05895	0.79271	-0.33513	0.0056339	0.0095283	0.75397	-0.40742	0.000753	0.0015869	0.70476	-0.50479	0.030571	0.041582	0.77954	-0.35931	0.059132	0.077988	0.81032	-0.30345	0.0021977	0.0042758	0.69788
NEG	233.094	5.69	0.75151	0.99684	1.0162	0.023236	0.59398	0.99792	0.91021	-0.13573	0.82299	0.99507	1.0737	0.10253	0.0026142	0.0076051	0.66938	-0.57911	0.0049745	0.018852	0.70232	-0.5098	0.046492	0.10242	0.77935	-0.35965	7.8041e-06	2.6807e-05	1.7056	0.7703	1.3567e-05	3.6743e-05	1.6484	0.72105	0.054806	0.074374	1.4408	0.52688	0.11247	0.13815	1.2783	0.35423	0.0054609	0.0088305	1.3511	0.43411	0.31753	0.36018	1.1634
NEG	263.022	0.51	0.75172	0.99684	1.041	0.057939	0.8249	0.99792	0.97468	-0.037	0.11896	0.58327	0.83101	-0.26706	0.011779	0.026824	0.72733	-0.45932	0.0062983	0.022999	0.71705	-0.47986	0.86047	0.91064	1.0235	0.03348	0.90831	0.92119	0.98111	-0.027517	0.37924	0.42818	0.90463	-0.14459	0.0045315	0.0079629	0.69872	-0.51721	0.054315	0.070189	0.77829	-0.36163	0.44355	0.48504	0.90845	-0.13853	0.048904	0.066001	0.7789
NEG	373.105	1.31	0.75204	0.99684	0.96554	-0.050585	0.41382	0.99792	0.93271	-0.10049	0.95	0.99507	0.99268	-0.010595	0.42446	0.53709	1.0916	0.12645	0.60203	0.70764	1.0386	0.054668	0.89189	0.92716	1.0068	0.0097765	4.6841e-06	1.6654e-05	0.60288	-0.73006	7.8216e-07	2.8056e-06	0.57054	-0.80959	7.108e-05	0.00018469	0.70532	-0.50365	0.0017745	0.0031273	0.7375	-0.43928	0.0080858	0.012711	0.78075	-0.35707	0.038667	0.053921	0.82826
NEG	75.0266	2.36	0.7535	0.99684	0.99928	-0.0010359	0.99179	0.99792	0.98368	-0.023741	0.9237	0.99507	0.9721	-0.040828	0.0043834	0.011845	0.73797	-0.43837	0.046422	0.11245	0.81603	-0.2933	0.011283	0.035009	0.76288	-0.39047	0.0020638	0.0041618	0.71007	-0.49397	0.0050464	0.0086429	0.75856	-0.39866	0.00030599	0.00070604	0.65646	-0.60721	0.07507	0.095287	0.82196	-0.28286	0.011567	0.017559	0.7557	-0.40412	0.040753	0.056249	0.79694
NEG	327.144	5.54	0.7539	0.99684	1.0427	0.060272	0.1484	0.99792	1.1471	0.198	0.30706	0.84941	1.1734	0.23066	0.028633	0.057266	1.9884	0.99158	0.10147	0.20564	1.3164	0.39665	0.021801	0.056768	1.8146	0.85962	6.2334e-05	0.00017793	0.43972	-1.1853	1.8546e-07	7.5175e-07	0.36465	-1.4554	0.039087	0.055012	0.75042	-0.41423	0.42428	0.47073	2.1349	1.0942	0.2497	0.28946	1.2575	0.33055	0.027885	0.040319	0.70066
NEG	326.086	1.51	0.75395	0.99684	1.043	0.060681	0.43213	0.99792	0.93825	-0.091954	0.80019	0.99507	1.0724	0.10089	2.5946e-05	0.00016782	0.6256	-0.6767	2.9041e-06	5.1932e-05	0.56819	-0.81556	0.018789	0.050999	0.76768	-0.38142	8.377e-09	5.6908e-08	0.41528	-1.2678	2.7504e-10	1.9531e-09	0.4103	-1.2853	1.8556e-08	1.0073e-07	0.46872	-1.0932	8.9452e-10	6.7983e-09	0.44207	-1.1776	1.3982e-05	4.1877e-05	0.56226	-0.83068	0.0023866	0.0045992	0.73038
NEG	272.095	5.42	0.75427	0.99684	1.0366	0.051891	0.48809	0.99792	1.1458	0.19629	0.46918	0.92919	0.89871	-0.15407	0.047165	0.088782	0.74351	-0.42758	0.47872	0.60199	0.91138	-0.13388	0.52734	0.64952	1.2228	0.2902	1.6081e-06	6.3282e-06	0.38653	-1.3713	2.9718e-07	1.1545e-06	0.34624	-1.5301	6.9258e-12	7.0182e-11	0.11299	-3.1457	3.2272e-13	5.2324e-12	0.1155	-3.1141	1.2129e-15	3.4353e-14	0.085582	-3.5466	4.3284e-13	6.4979e-12	0.08066
NEG	200.985	1.04	0.75463	0.99684	1.0428	0.060522	0.8043	0.99792	1.2337	0.30304	0.73133	0.98449	1.0192	0.027453	0.90867	0.93481	1.3102	0.38981	0.60701	0.71174	0.99538	-0.0066876	0.18745	0.30649	1.6876	0.75499	0.5304	0.58955	1.5111	0.59564	0.60882	0.65284	1.2808	0.35707	0.040172	0.056418	0.70987	-0.49437	0.005962	0.009259	0.49987	-1.0004	0.0046258	0.0076013	0.52838	-0.92035	0.00054963	0.0013105	0.52964
NEG	230.102	1.8	0.75667	0.99684	1.0289	0.041148	0.99018	0.99792	1.0166	0.023776	0.23004	0.76121	0.87756	-0.18842	0.053495	0.099011	0.80664	-0.31	0.013376	0.04269	0.75805	-0.39963	0.81365	0.87356	1.098	0.13489	1.895e-10	1.7457e-09	2.9976	1.5838	9.548e-13	1.0185e-11	2.9714	1.5711	4.5706e-06	1.5525e-05	1.9893	0.99227	7.779e-08	3.9579e-07	2.5553	1.3535	4.1317e-09	2.5626e-08	2.473	1.3062	0.00018315	0.000496	2.3126
NEG	327.107	2.42	0.75703	0.99684	0.9456	-0.080703	0.34385	0.99792	1.0995	0.1369	0.90417	0.99507	1.0042	0.0060153	0.027127	0.054795	0.67587	-0.56518	0.80695	0.8699	0.95958	-0.059527	0.0070557	0.025087	0.59979	-0.73748	0.43126	0.48964	0.81905	-0.28798	0.39836	0.44596	0.82965	-0.26943	0.2216	0.2606	0.76689	-0.3829	0.60928	0.65392	0.83229	-0.26484	0.73925	0.7657	0.94578	-0.080428	0.46441	0.50418	0.82875
NEG	216.123	4.07	0.7579	0.99684	1.0946	0.13035	0.80268	0.99792	0.98776	-0.017772	0.012117	0.26789	0.68891	-0.53761	0.018953	0.040363	0.69372	-0.52757	0.0032152	0.013208	0.63866	-0.64688	0.20459	0.32734	1.4367	0.52272	1.0768e-08	7.1548e-08	3.1005	1.6325	3.7349e-10	2.5669e-09	3.2391	1.6956	0.0010847	0.0021909	2.0355	1.0254	0.00022008	0.00048745	2.338	1.2253	0.00069032	0.0013761	1.8697	0.90278	0.030779	0.043929	2.0883
NEG	368.266	8.61	0.7579	0.99684	0.98429	-0.022841	0.91289	0.99792	0.99486	-0.0074397	0.28416	0.84725	1.0453	0.063879	0.70907	0.78384	1.0185	0.02638	0.32617	0.46993	1.0421	0.059539	0.66763	0.76301	0.97933	-0.030138	0.31229	0.3694	1.0411	0.058153	0.15918	0.19571	1.0634	0.088679	0.0047112	0.008231	1.1457	0.19626	0.0052496	0.0082368	1.1923	0.25369	7.3166e-05	0.00017974	1.2242	0.29189	0.0010261	0.0022424	1.1739
NEG	456.072	2.53	0.75791	0.99684	1.0187	0.026708	0.42922	0.99792	0.94604	-0.080021	0.47931	0.93834	0.93933	-0.090292	1.0921e-07	2.7102e-06	0.50842	-0.97589	5.0824e-08	4.754e-06	0.51452	-0.95869	0.00010809	0.0013835	0.59574	-0.74725	0.30217	0.35812	1.2236	0.29116	0.086075	0.11194	1.2619	0.33563	0.64239	0.67926	1.0523	0.073599	0.53832	0.58545	1.0617	0.086352	0.0037996	0.0063553	1.3536	0.4368	0.084489	0.10803	1.2691
NEG	242.048	1.37	0.75895	0.99684	1.0275	0.039189	0.52861	0.99792	1.07	0.0976	0.60073	0.96494	1.0575	0.080671	0.0035851	0.0099987	0.69151	-0.53218	0.65288	0.75109	0.95919	-0.060111	0.94289	0.96431	1.0386	0.054632	0.0009432	0.0020778	0.63618	-0.6525	3.5348e-06	1.08e-05	0.53915	-0.89124	4.4749e-05	0.00012092	0.51292	-0.96318	0.00013311	0.00031009	0.56656	-0.8197	3.7314e-05	9.907e-05	0.5448	-0.87621	0.00013965	0.00038682	0.53572
NEG	325.072	1.55	0.75981	0.99684	0.99122	-0.012716	0.7232	0.99792	1.0305	0.043403	0.057472	0.48532	0.83723	-0.2563	1.9845e-05	0.00013332	0.61238	-0.7075	0.00035442	0.0022924	0.67598	-0.56496	0.0050138	0.019752	0.76041	-0.39514	0.00032534	0.00080084	1.7078	0.77214	8.9488e-09	4.7937e-08	1.9395	0.95569	0.00017699	0.00043654	1.501	0.58595	8.1993e-07	3.4145e-06	1.7659	0.82041	8.9828e-08	4.1533e-07	1.8825	0.91266	0.0066249	0.011283	1.666
NEG	313.085	2	0.76013	0.99684	0.94043	-0.088605	0.2032	0.99792	1.1317	0.17847	0.45312	0.91894	1.1096	0.15005	0.1385	0.22329	0.76298	-0.39028	0.27441	0.41972	1.1224	0.16662	0.45006	0.57547	1.1766	0.2346	0.00055419	0.001306	1.9209	0.94175	0.00059451	0.0011949	1.722	0.78413	0.016894	0.025806	1.6705	0.74024	6.8934e-06	2.3349e-05	1.9941	0.99572	8.398e-05	0.00020383	2.0204	1.0146	0.0079272	0.013187	1.7422
NEG	321.121	5.42	0.76305	0.99684	0.92868	-0.10674	0.64519	0.99792	0.91423	-0.12937	0.48454	0.93974	0.89199	-0.1649	1.7138e-05	0.00011841	0.46648	-1.1001	0.0098581	0.033023	0.67801	-0.56063	0.00036193	0.0031663	0.54405	-0.8782	2.1898e-13	5.6656e-12	0.12603	-2.9881	3.6598e-15	8.5582e-14	0.13498	-2.8891	2.1805e-16	5.6414e-15	0.12319	-3.021	8.4834e-12	1.0114e-10	0.21219	-2.2366	1.002e-12	1.2063e-11	0.19465	-2.3611	6.1145e-13	8.8515e-12	0.19542
NEG	495.997	1.39	0.76373	0.99684	0.95337	-0.068892	0.57089	0.99792	0.85064	-0.23337	0.70593	0.98117	0.88308	-0.17939	0.21282	0.31255	1.2764	0.35208	0.21093	0.35232	1.3033	0.38212	0.049478	0.10744	1.9144	0.93686	0.31801	0.37544	0.94753	-0.077753	0.044717	0.061932	0.71809	-0.47777	0.41058	0.45388	1.1267	0.17209	0.61987	0.66294	1.005	0.0072395	0.84382	0.86019	0.95355	-0.068612	0.6603	0.69638	1.0316
NEG	114.988	9.92	0.76452	0.99684	1.0103	0.014835	0.86898	0.99792	1.0104	0.014921	0.63248	0.97104	1.0256	0.036429	0.81553	0.86761	0.99402	-0.0086576	0.40133	0.53811	1.0378	0.0535	0.87728	0.91905	0.99567	-0.0062545	0.00211	0.004241	1.1122	0.15345	0.0010036	0.0019403	1.1344	0.18196	0.010011	0.016188	1.1218	0.16582	3.9816e-05	0.00010641	1.2187	0.28537	1.5341e-05	4.5368e-05	1.2266	0.2947	0.00038958	0.00098285	1.15
NEG	244.995	1.51	0.76481	0.99684	0.96469	-0.051856	0.46549	0.99792	1.1226	0.16687	0.81672	0.99507	1.0022	0.0032247	0.0052324	0.013654	0.63671	-0.6513	0.4045	0.54171	0.89832	-0.1547	0.055241	0.11744	0.7862	-0.34704	1.6919e-07	8.6441e-07	0.3133	-1.6744	4.8211e-09	2.7394e-08	0.33599	-1.5735	1.5808e-08	8.6877e-08	0.34393	-1.5398	0.00011091	0.00026549	0.48985	-1.0296	1.1458e-05	3.492e-05	0.4632	-1.1103	0.00012518	0.00035124	0.51312
NEG	226.144	6.02	0.76548	0.99684	0.9769	-0.033713	0.82092	0.99792	1.0056	0.0080647	0.79	0.99507	1.0187	0.026682	1.8615e-07	4.271e-06	0.62211	-0.68475	0.0023562	0.010232	0.77964	-0.35913	0.19939	0.32028	1.4359	0.52193	0.012101	0.020814	2.1439	1.1003	1.8166e-05	4.8344e-05	1.7293	0.79016	1.0792e-06	4.0754e-06	1.788	0.83835	2.4447e-08	1.3512e-07	3.6355	1.8621	6.1754e-09	3.663e-08	2.1941	1.1336	8.4091e-07	3.7049e-06	3.2183
NEG	407.167	6.82	0.76579	0.99684	0.99263	-0.010673	0.018399	0.99792	0.91059	-0.13512	0.67598	0.97624	1.0168	0.024081	0.87068	0.90724	1.0153	0.021845	0.71898	0.80062	1.0165	0.023674	0.70417	0.78774	0.98927	-0.015559	0.069216	0.097302	1.0869	0.12022	0.21017	0.25178	1.0617	0.086372	0.040426	0.056699	1.1264	0.17172	0.19435	0.22878	1.0761	0.10578	0.00068829	0.0013743	1.1457	0.1962	0.0028826	0.0054598	1.1416
NEG	439.196	6.07	0.76704	0.99684	1.0195	0.027805	0.042945	0.99792	1.1822	0.24146	0.1624	0.64712	1.2224	0.28971	0.065315	0.11801	1.3	0.37847	9.9235e-05	0.00084623	1.4804	0.56603	9.5402e-06	0.00022855	2.2151	1.1474	1.197e-08	7.8256e-08	3.0211	1.5951	2.0609e-09	1.253e-08	2.5398	1.3447	1.3582e-07	6.1856e-07	2.4476	1.2914	3.3991e-12	4.3509e-11	5.6942	2.5095	1.4975e-16	4.9214e-15	3.8812	1.9565	2.7201e-10	2.3968e-09	5.3254
NEG	170.081	2.85	0.76728	0.99684	1.0775	0.1077	0.83129	0.99792	0.96343	-0.05375	0.011305	0.26049	0.61745	-0.6956	0.21005	0.3096	0.81148	-0.30137	0.035697	0.092357	0.69806	-0.51858	0.052525	0.11304	1.618	0.69419	1.1133e-08	7.3572e-08	3.3693	1.7525	2.055e-09	1.253e-08	3.5388	1.8233	0.0015203	0.0029866	2.021	1.0151	0.00011906	0.00028389	2.5674	1.3603	0.00087109	0.0017085	2.0361	1.0258	0.011962	0.018866	2.2536
NEG	143.07	1.21	0.76794	0.99684	0.9685	-0.04617	0.95248	0.99792	0.99793	-0.0029849	0.023248	0.34377	0.73736	-0.43956	0.67726	0.75555	0.95114	-0.072278	0.33529	0.47693	1.1241	0.16875	0.005483	0.021021	1.5397	0.62265	2.465e-08	1.5012e-07	2.4125	1.2705	1.2186e-08	6.4147e-08	2.6399	1.4005	0.00070227	0.0014903	1.5676	0.64855	1.0418e-08	6.3024e-08	3.5677	1.835	1.2081e-08	6.8971e-08	3.0263	1.5976	8.181e-06	2.9003e-05	2.8406
NEG	304.086	2.8	0.76814	0.99684	1.0206	0.029399	0.64717	0.99792	1.076	0.10568	0.94026	0.99507	1.022	0.031419	9.0793e-06	7.0321e-05	0.53142	-0.91208	8.5553e-07	2.5862e-05	0.50384	-0.98897	0.0093102	0.030819	0.72749	-0.459	0.13823	0.17824	0.84935	-0.23558	0.0062905	0.010493	0.74002	-0.43436	4.8814e-05	0.00013017	0.5138	-0.96072	0.18486	0.21825	0.86568	-0.2081	0.19992	0.23626	0.86214	-0.214	0.07028	0.091499	0.8381
NEG	463.968	1.45	0.76891	0.99684	0.97248	-0.040259	0.5196	0.99792	1.0364	0.05156	0.73625	0.98449	0.97924	-0.03027	6.5136e-07	1.0989e-05	0.63343	-0.65873	0.0018749	0.0087017	0.78553	-0.34826	2.7499e-06	0.00010441	0.62065	-0.68815	0.28757	0.34317	1.1302	0.1766	0.093349	0.12012	1.1519	0.20402	0.02119	0.031577	1.2263	0.29429	0.87885	0.89057	1.0026	0.0037407	0.074263	0.095864	1.2319	0.30089	0.81505	0.83638	1.002
NEG	145.049	0.98	0.76926	0.99684	0.98535	-0.02129	0.60952	0.99792	0.96877	-0.04578	0.61194	0.96494	0.96752	-0.04763	0.01382	0.0309	0.81129	-0.3017	0.13924	0.26129	0.89491	-0.16019	0.3009	0.43663	1.2142	0.28003	8.8853e-08	4.8234e-07	2.573	1.3634	1.1785e-10	9.0127e-10	2.4737	1.3066	2.1672e-19	1.0293e-17	3.6898	1.8836	3.5019e-16	9.678e-15	4.028	2.0101	1.2809e-13	1.9229e-12	3.5366	1.8224	3.3446e-17	1.2709e-15	3.9439
NEG	379.09	1.76	0.76941	0.99684	1.0009	0.0012447	0.15201	0.99792	0.86062	-0.21655	0.9039	0.99507	0.99472	-0.0076361	0.35273	0.4627	1.1019	0.13998	0.39209	0.53093	0.91294	-0.1314	0.10803	0.19933	0.84902	-0.23613	0.0016855	0.0034739	1.3726	0.45695	2.1438e-05	5.6252e-05	1.5412	0.62409	4.311e-06	1.4684e-05	1.5963	0.67475	3.7696e-06	1.3522e-05	1.6601	0.73128	2.5458e-07	1.0978e-06	1.7207	0.78301	2.6773e-07	1.3022e-06	1.8021
NEG	556.977	1.94	0.76953	0.99684	0.96906	-0.045344	0.91579	0.99792	0.99444	-0.0080397	0.90439	0.99507	0.98604	-0.020288	0.032637	0.064217	0.84481	-0.2433	0.059164	0.13523	0.87191	-0.19775	0.0013009	0.0076052	0.77802	-0.36212	0.0027145	0.0053761	0.77531	-0.36716	0.020839	0.030978	0.82165	-0.2834	0.02652	0.038528	0.84368	-0.24523	0.63067	0.6733	0.96021	-0.058571	0.23242	0.27072	0.91154	-0.13362	0.44496	0.4857	0.94699
NEG	303.089	2.7	0.7697	0.99684	1.0052	0.0074485	0.47383	0.99792	1.0768	0.10668	0.53753	0.94283	1.108	0.148	0.00010946	0.00052821	0.49786	-1.0062	0.00028099	0.0019865	0.54554	-0.87426	0.00097441	0.0061076	0.57503	-0.79828	0.0015958	0.0032982	2.0552	1.0393	0.016144	0.024693	1.637	0.71109	0.00022544	0.00053858	2.552	1.3516	4.4523e-09	2.8198e-08	3.1457	1.6534	1.2902e-09	8.7056e-09	3.2302	1.6916	1.0878e-06	4.6413e-06	3.1762
NEG	713.212	2.79	0.77036	0.99684	0.97831	-0.031632	0.74053	0.99792	1.0485	0.068297	0.5808	0.95822	0.91032	-0.13556	0.019158	0.040656	0.61295	-0.70616	0.0028507	0.012036	0.54105	-0.88616	0.38096	0.51301	0.89668	-0.15733	0.020495	0.033679	1.6996	0.76521	0.084751	0.11093	1.2949	0.37289	0.91528	0.92517	1.0366	0.051928	0.87738	0.88982	1.0024	0.0033945	0.55207	0.58682	1.1846	0.2444	0.02996	0.042962	0.64989
NEG	359.042	1.66	0.77046	0.99684	0.97781	-0.032367	0.62153	0.99792	0.95244	-0.070306	0.88393	0.99507	1.0178	0.025407	0.53517	0.64015	0.93817	-0.092072	0.05433	0.12696	0.84513	-0.24275	0.26805	0.39896	1.0992	0.13649	0.49482	0.55252	1.0711	0.099087	0.054448	0.074225	1.1339	0.1813	0.42782	0.47037	1.1153	0.15738	0.012342	0.018017	1.2274	0.29558	0.0053808	0.0087241	1.2207	0.28765	0.32204	0.36428	1.1772
NEG	325.092	4.25	0.77119	0.99684	0.98479	-0.022115	0.27647	0.99792	1.1319	0.17872	0.61292	0.96494	1.0763	0.10609	0.027263	0.054887	0.7026	-0.50923	0.47823	0.60199	0.91582	-0.12686	0.015257	0.04332	0.66719	-0.58383	3.4813e-22	7.4098e-20	0.01253	-6.3184	3.706e-23	5.1299e-21	0.011539	-6.4374	2.2979e-25	2.7943e-23	0.014722	-6.0859	2.0896e-22	1.694e-20	0.015947	-5.9706	6.9001e-23	6.4543e-21	0.017768	-5.8145	1.9629e-22	1.5912e-20	0.016548
NEG	168.022	4.12	0.77215	0.99684	0.97778	-0.032424	0.87019	0.99792	0.98398	-0.023293	0.16488	0.64712	1.0754	0.10486	0.66168	0.74363	0.96404	-0.052828	0.34847	0.48987	0.94047	-0.08854	0.88601	0.92559	0.98164	-0.02674	0.0030693	0.00601	1.1967	0.25903	0.0049026	0.0084442	1.2259	0.2939	0.0060947	0.010375	1.1737	0.2311	0.65314	0.69607	1.0223	0.031813	0.0020179	0.0036033	1.216	0.28219	0.11967	0.14833	1.0884
NEG	126.012	0.34	0.77268	0.99684	0.99178	-0.01191	0.85309	0.99792	1.0142	0.020297	0.53027	0.94283	0.97514	-0.036322	0.30908	0.4204	1.0746	0.10379	0.0044748	0.01744	1.224	0.29159	4.687e-05	0.00073069	1.3261	0.4072	1.3691e-10	1.2906e-09	2.3743	1.2475	5.6818e-11	4.5158e-10	1.7505	0.80775	0.00067792	0.0014437	1.4044	0.48998	0.00032413	0.00068906	1.4481	0.53421	6.5259e-10	4.6406e-09	1.4661	0.55194	0.023749	0.034709	1.2458
NEG	436.225	5.02	0.77669	0.99684	0.95189	-0.071129	0.88289	0.99792	0.9723	-0.040526	0.42489	0.90646	0.93106	-0.10306	8.3583e-06	6.6866e-05	0.50752	-0.97846	1.3559e-05	0.00017174	0.5709	-0.80868	0.0059567	0.022287	0.6892	-0.53701	0.00047122	0.0011257	0.60612	-0.72234	0.0021957	0.0040151	0.67783	-0.56101	4.058e-06	1.3939e-05	0.5396	-0.89002	0.61692	0.66095	0.92702	-0.10933	0.15061	0.1826	0.83236	-0.26473	0.16809	0.20099	0.84125
NEG	359.098	2.17	0.77701	0.99684	0.99309	-0.010003	0.30717	0.99792	1.0776	0.1078	0.080987	0.52663	1.2762	0.35188	0.32223	0.43537	1.1979	0.26056	0.28302	0.42805	1.168	0.22402	0.18622	0.30642	1.2226	0.28997	0.0004435	0.0010679	0.49456	-1.0158	2.8323e-05	7.2814e-05	0.43342	-1.2061	0.01483	0.023002	0.67751	-0.56168	0.21264	0.24839	0.80616	-0.31086	0.83377	0.85342	0.93271	-0.1005	0.77885	0.80193	0.96461
NEG	334.01	4.14	0.77726	0.99684	1.0128	0.018402	0.30896	0.99792	1.0611	0.085573	0.94945	0.99507	1.0089	0.012793	0.027649	0.055553	0.72215	-0.46964	0.12512	0.23885	0.83898	-0.25329	0.038261	0.086801	0.74168	-0.43112	2.6034e-17	1.5829e-15	27.09	4.7597	4.6416e-21	3.5276e-19	29.171	4.8664	1.5525e-23	1.1105e-21	35.599	5.1538	6.1902e-23	7.5273e-21	40.604	5.3435	3.5072e-23	3.554e-21	44.161	5.4647	1.3572e-22	1.1789e-20	42.21
NEG	324.968	1.95	0.7782	0.99684	1.0207	0.029558	0.26468	0.99792	1.1689	0.22514	0.58313	0.95822	1.1073	0.14702	0.37628	0.48677	0.93785	-0.092564	0.16431	0.29339	0.85551	-0.22515	0.9276	0.95267	1.0058	0.0082803	0.0058779	0.010829	0.67559	-0.56579	0.0051928	0.0088685	0.67992	-0.55656	0.00059332	0.0012838	0.58917	-0.76325	0.00050791	0.0010328	0.57247	-0.80473	0.041605	0.05659	0.80825	-0.30713	0.024357	0.035471	0.7755
NEG	234.001	4.14	0.78028	0.99684	0.98047	-0.028462	0.81353	0.99792	0.98585	-0.020559	0.74295	0.98449	1.0264	0.037547	0.0039427	0.010792	1.2773	0.35309	0.11567	0.22542	1.1383	0.18684	0.61216	0.71921	1.0424	0.059855	0.48569	0.54332	0.96049	-0.05816	0.90343	0.91777	0.99053	-0.013734	0.09851	0.12556	1.0968	0.13336	0.67762	0.71964	0.97954	-0.029829	0.70789	0.73572	1.039	0.055135	0.95614	0.96167	1.0144
NEG	154.094	4.01	0.78044	0.99684	0.96115	-0.057164	0.97661	0.99792	1.0012	0.0017964	0.13061	0.60544	0.71027	-0.49356	0.2485	0.3555	0.75835	-0.39907	0.20024	0.33818	0.74257	-0.4294	0.016852	0.047	1.7279	0.78902	0.0007658	0.0017181	2.0456	1.0325	0.00020425	0.00045303	1.9952	0.99656	0.103	0.13033	1.4384	0.52444	4.0849e-05	0.00010798	2.9641	1.5676	7.135e-05	0.0001767	2.0568	1.0404	0.00053997	0.0012951	2.6638
NEG	190.982	0.92	0.78048	0.99684	0.98712	-0.018698	0.47411	0.99792	0.96013	-0.058694	0.50526	0.94283	1.0775	0.10767	1.7132e-06	2.1043e-05	0.63063	-0.66513	1.2119e-06	2.8536e-05	0.58764	-0.767	0.0014107	0.0080162	0.71411	-0.48579	0.038765	0.058484	1.5506	0.63278	0.00020889	0.000461	1.7288	0.78974	4.7453e-10	3.3745e-09	2.1036	1.0728	2.2144e-09	1.4959e-08	1.9818	0.98684	1.2956e-10	1.0297e-09	2.3801	1.251	2.9725e-14	5.7373e-13	2.7305
NEG	697.176	3.91	0.78076	0.99684	1.0498	0.070144	0.59861	0.99792	0.94744	-0.077889	0.33096	0.85678	1.0812	0.11266	0.0081363	0.019399	0.71971	-0.47451	0.0045348	0.017618	0.70623	-0.5018	0.053493	0.11452	0.81945	-0.28728	1.9043e-06	7.3984e-06	0.43916	-1.1872	7.3505e-06	2.1031e-05	0.48923	-1.0314	0.0081862	0.01358	0.70981	-0.49449	0.00090773	0.0017245	0.63057	-0.66527	0.00034748	0.00073998	0.6153	-0.70065	0.0046492	0.0082773	0.69822
NEG	303.99	3.98	0.78078	0.99684	0.98904	-0.015901	0.022867	0.99792	0.87341	-0.19527	0.40755	0.89816	0.95908	-0.06027	0.024101	0.049758	0.87814	-0.18747	0.0024291	0.010474	0.82798	-0.27233	0.0051772	0.020216	0.82125	-0.28411	0.78991	0.82734	1.018	0.02571	0.091368	0.11794	1.1179	0.16079	0.0015766	0.0030773	1.2331	0.30224	0.8408	0.86134	1.0239	0.034095	0.57821	0.61106	1.0294	0.041772	0.40005	0.44264	1.0905
NEG	498.2	3.85	0.78396	0.99684	1.0421	0.059528	0.16821	0.99792	1.1066	0.14609	0.033529	0.41183	0.76002	-0.3959	0.37466	0.48518	0.8983	-0.15474	0.27132	0.41605	0.87085	-0.1995	0.015796	0.044669	1.5704	0.6511	8.6484e-07	3.6515e-06	2.6845	1.4247	2.31e-09	1.3702e-08	2.6565	1.4095	2.12e-06	7.7185e-06	2.7424	1.4555	2.2002e-05	6.3249e-05	2.3736	1.2471	1.8597e-08	1.0141e-07	2.4914	1.3169	5.9538e-06	2.1939e-05	2.5094
NEG	261.006	1.39	0.78483	0.99684	0.95119	-0.072189	0.84993	0.99792	0.89639	-0.1578	0.52115	0.94283	0.8559	-0.22448	0.7859	0.84422	1.0966	0.13307	0.73901	0.8162	1.1586	0.21241	0.18199	0.3015	1.883	0.913	0.11694	0.15407	0.83936	-0.25264	0.012823	0.019939	0.63145	-0.66326	0.93119	0.93664	1.0515	0.0724	0.70389	0.74106	0.89083	-0.16678	0.90713	0.91693	0.97261	-0.040072	0.52237	0.56262	1.0867
NEG	311.943	4.14	0.78494	0.99684	1.014	0.020048	0.39933	0.99792	0.95064	-0.073026	0.50431	0.94283	1.0286	0.040655	0.030717	0.060934	1.1864	0.24658	0.48585	0.60969	1.0448	0.063263	0.31025	0.44332	1.0595	0.083415	0.71023	0.75758	0.98303	-0.024696	0.26159	0.30733	1.0646	0.090246	0.021313	0.031721	1.1277	0.17341	0.13523	0.16379	1.1045	0.14338	0.0045656	0.0075136	1.1628	0.2176	0.11987	0.14844	1.1169
NEG	560.302	4.79	0.78594	0.99684	1.0399	0.056459	0.68965	0.99792	0.99372	-0.0090881	0.84763	0.99507	1.0023	0.0032721	5.2567e-06	4.8795e-05	0.6331	-0.65949	1.509e-05	0.00018917	0.61425	-0.70311	0.001617	0.008649	0.69447	-0.52602	1.3317e-11	1.6034e-10	0.2135	-2.2277	9.6427e-15	1.7766e-13	0.20939	-2.2558	1.3834e-16	3.7382e-15	0.25079	-1.9955	3.7932e-18	1.845e-16	0.18423	-2.4404	1.2148e-15	3.4353e-14	0.25546	-1.9688	4.4364e-16	1.3158e-14	0.28372
NEG	256.979	0.36	0.78598	0.99684	0.97817	-0.031845	0.73391	0.99792	0.97041	-0.04333	0.0084619	0.22866	0.81166	-0.30105	0.57641	0.67073	1.0591	0.082906	0.95639	0.97016	0.99452	-0.0079213	0.34429	0.48011	1.0815	0.11298	0.48342	0.54129	0.95334	-0.068934	0.6673	0.70682	1.0079	0.011423	1.2696e-07	5.8256e-07	0.49444	-1.0161	0.0022769	0.0039106	0.71199	-0.49008	0.0025256	0.0043624	0.73581	-0.44259	2.6164e-06	1.05e-05	0.5373
NEG	481.161	5.34	0.78634	0.99684	0.9485	-0.076287	0.83912	0.99792	0.9792	-0.030331	0.95398	0.99507	0.97933	-0.030126	0.022668	0.047362	0.70736	-0.49948	0.14748	0.27172	0.81845	-0.28903	0.012405	0.037429	0.69146	-0.53229	2.4937e-08	1.5012e-07	0.30425	-1.7167	1.5678e-07	6.4162e-07	0.35165	-1.5078	5.9238e-08	2.9402e-07	0.38406	-1.3806	4.4474e-07	2.0104e-06	0.4014	-1.3169	1.3553e-05	4.0692e-05	0.46694	-1.0987	2.8583e-06	1.1396e-05	0.43904
NEG	100.04	0.42	0.78722	0.99684	0.97537	-0.035981	0.99207	0.99792	0.99137	-0.012507	0.20524	0.71717	0.91295	-0.13139	0.00037959	0.0015084	0.7268	-0.46037	0.073712	0.16063	0.87915	-0.18581	0.00067237	0.0048958	0.75165	-0.41188	0.073456	0.10243	1.1767	0.23478	0.0022161	0.004045	1.3187	0.39914	0.004012	0.007091	1.2326	0.30169	2.151e-06	8.2253e-06	1.628	0.70312	5.2934e-08	2.6068e-07	1.6104	0.68737	1.6261e-06	6.703e-06	1.6006
NEG	460.235	5.87	0.78751	0.99684	0.98617	-0.020089	0.85913	0.99792	1.0184	0.026302	0.20684	0.71863	0.91928	-0.12143	3.784e-09	3.0676e-07	0.54775	-0.86842	6.3531e-10	1.9313e-07	0.51313	-0.96262	0.00056062	0.0044341	0.70065	-0.51323	0.34767	0.40769	0.94835	-0.076512	0.34745	0.39485	0.94556	-0.08076	0.008565	0.014093	0.78816	-0.34344	0.080213	0.10056	0.87443	-0.19358	0.021636	0.031062	0.84857	-0.2369	0.12875	0.15814	0.90274
NEG	300.135	2.97	0.78805	0.99684	0.98831	-0.016959	0.61622	0.99792	1.0303	0.043025	0.21763	0.74031	0.91562	-0.12717	0.14501	0.2296	0.89589	-0.1586	0.018103	0.054353	0.83454	-0.26094	0.49515	0.61991	1.0657	0.091771	4.4412e-08	2.5236e-07	1.8458	0.88421	1.331e-10	1.0053e-09	2.0462	1.0329	0.0001978	0.00048202	1.6081	0.68534	1.7925e-05	5.2904e-05	1.5172	0.60138	4.0065e-08	2.03e-07	1.5993	0.67748	0.005641	0.0098132	1.4266
NEG	203.001	0.52	0.78841	0.99684	1.0412	0.058286	0.66736	0.99792	1.0943	0.13002	0.72587	0.98449	0.97827	-0.031689	0.26409	0.37384	0.9323	-0.10114	0.027912	0.077277	0.80259	-0.31726	0.95213	0.9713	1.0992	0.13641	0.1295	0.16842	1.1758	0.23369	0.027549	0.039738	1.2617	0.33531	0.0061842	0.010503	1.2729	0.34815	0.036757	0.049225	1.2236	0.29116	0.0018902	0.0034204	1.3435	0.42599	0.0078491	0.013129	1.3145
NEG	186.112	4.53	0.78885	0.99684	1.1089	0.14917	0.4649	0.99792	1.1433	0.19319	0.13312	0.60544	0.76037	-0.39523	0.63078	0.72021	0.91028	-0.13561	0.86604	0.90958	1.0624	0.087283	0.010382	0.032836	1.6583	0.7297	9.2537e-09	6.2168e-08	3.6885	1.883	7.7835e-12	7.0633e-11	3.8885	1.9592	2.9229e-05	8.3044e-05	2.8445	1.5082	6.55e-07	2.8548e-06	3.4194	1.7738	9.0091e-07	3.5568e-06	2.8545	1.5132	0.0021302	0.0041577	2.6781
NEG	441.055	1.77	0.78924	0.99684	0.97855	-0.031279	0.20393	0.99792	0.91912	-0.12168	0.64284	0.97104	0.9718	-0.04127	0.73687	0.80434	1.0172	0.024586	0.025356	0.07204	0.85458	-0.22671	0.02041	0.053953	0.84464	-0.24359	0.014445	0.024499	1.1936	0.25535	0.0017286	0.0032161	1.2839	0.36055	0.00049736	0.0010878	1.2593	0.33261	0.00024037	0.0005276	1.3055	0.38462	6.7143e-05	0.00016765	1.3267	0.40787	4.4832e-06	1.7143e-05	1.4188
[truncated: 1,549 more rows]
[truncated: 1 more columns]
