# Supplementary material for: Distinct Urinary Metabolite Signatures Mirror In Vivo Oxidative Stress-Related Radiation Responses in Mice
Source: Antioxidants (Basel). 2024 Dec 27;14(1):24. doi: 10.3390/antiox14010024 (PMC11763242; doi:10.3390/antiox14010024)
Supplement: Supplementary file 1 [file antioxidants-14-00024-s001.zip › Table S3. Test statistics for targeted metabolomics.xlsx]

## Sheet: Sheet1
		Day 0 PBI vs. Ctrl				Day 0 WBI-LDR vs. Ctrl				Day 0 WBI-HDR vs. Ctrl				Day 2 PBI vs. Ctrl				Day 2 WBI-LDR vs. Ctrl				Day 2 WBI-HDR vs. Ctrl				Day 30 PBI vs. Ctrl				Day 30 WBI-LDR vs. Ctrl				Day 30 WBI-HDR vs. Ctrl				Day 90 PBI vs. Ctrl				Day 90 WBI-LDR vs. Ctrl				Day 90 WBI-HDR vs. Ctrl
name	metabolite	p.value	FDR	FC	Log2(FC)	p.value	FDR	FC	Log2(FC)	p.value	FDR	FC	Log2(FC)	p.value	FDR	FC	Log2(FC)	p.value	FDR	FC	Log2(FC)	p.value	FDR	FC	Log2(FC)	p.value	FDR	FC	Log2(FC)	p.value	FDR	FC	Log2(FC)	p.value	FDR	FC	Log2(FC)	p.value	FDR	FC	Log2(FC)	p.value	FDR	FC	Log2(FC)	p.value	FDR	FC	Log2(FC)
m339	Azelaic Acid_neg	0.0011061	0.45349	0.80339	-0.31583	0.46472	0.79425	4.8383	2.2745	0.42991	0.68318	5.4193	2.4381	0.17578	0.22663	0.88282	-0.17982	0.53934	0.61963	3.6204	1.8561	0.30722	0.44244	4.9696	2.3131	0.31641	0.90757	0.82721	-0.27367	0.12736	0.7912	0.77752	-0.36305	0.029146	0.090529	1.5846	0.66414	0.06684	0.42598	1.1792	0.23782	0.24473	0.49672	0.91033	-0.13554	0.014581	0.15496	1.2517	0.32385
m406	Phosphopantothenate_neg	0.0062575	0.99745	1.1766	0.23457	0.60051	0.83178	0.98764	-0.017939	0.71831	0.84344	1.1475	0.19848	0.23446	0.28719	0.90002	-0.15197	0.10906	0.17091	0.838	-0.25497	0.10458	0.20889	0.83565	-0.25903	0.039849	0.53948	1.5007	0.58568	0.014343	0.41435	1.5068	0.5915	0.038631	0.10874	1.3487	0.43159	0.66687	0.84649	1.0859	0.11889	0.67046	0.84064	1.0628	0.087862	0.58017	0.72967	1.1481	0.19926
m71	Glucosamine_pos	0.022255	0.99745	0.78961	-0.34079	0.17509	0.79425	0.81679	-0.29196	0.026116	0.45709	0.65137	-0.61846	0.0033169	0.0066664	0.70845	-0.49726	0.133	0.1971	0.80854	-0.30661	0.78013	0.85104	1.1116	0.15266	0.9432	0.97725	0.78613	-0.34717	0.48198	0.93483	0.67008	-0.5776	0.22135	0.37348	0.59782	-0.74221	0.32589	0.66296	1.2531	0.32545	0.56481	0.78499	1.0911	0.12583	0.73778	0.83561	1.0933	0.1287
m249	Acetyltyrptophan_neg	0.025365	0.99745	0.88314	-0.17929	0.14882	0.79425	0.8668	-0.20623	0.29765	0.65241	0.93755	-0.093033	0.0021658	0.0047351	0.73899	-0.43636	0.089459	0.14754	0.88243	-0.18044	0.14878	0.26343	0.86176	-0.21465	0.66106	0.91113	0.90138	-0.14979	0.67363	0.96577	0.86905	-0.20249	0.17621	0.31276	1.1468	0.1976	0.538	0.83495	1.0861	0.11916	0.44734	0.69794	0.9452	-0.081312	0.74897	0.84362	1.0462	0.065118
m372	Glucose_neg	0.027805	0.99745	1.3528	0.43598	0.22655	0.79425	1.2005	0.26358	0.030925	0.45709	1.4086	0.4943	0.18147	0.23251	1.1068	0.14641	0.043316	0.089476	16.396	4.0353	0.0039942	0.021495	3.5173	1.8145	0.44813	0.90757	1.2708	0.34574	0.60741	0.94828	0.88928	-0.16929	0.65953	0.78087	0.6519	-0.61728	0.20762	0.56955	0.40697	-1.297	0.040532	0.23419	0.41459	-1.2702	0.15929	0.38417	0.48707	-1.0378
m225	Methyltetrahydrofolate_pos	0.043806	0.99745	0.69858	-0.51751	0.035616	0.79425	0.70879	-0.49657	0.07099	0.53745	0.74747	-0.41991	0.0013749	0.0032397	0.66351	-0.59182	0.0099892	0.029393	0.65687	-0.60631	0.0055703	0.025889	0.63082	-0.66469	0.45847	0.90757	1.0856	0.11854	0.92896	0.98659	0.89754	-0.15596	0.048252	0.12623	1.7968	0.84541	0.089881	0.42598	1.4141	0.49985	0.76376	0.8882	0.9576	-0.062504	0.18605	0.41232	1.4893	0.57466
m365	Itaconate_neg	0.044825	0.99745	0.79816	-0.32525	0.73544	0.88375	7.0069	2.8088	0.713	0.84245	5.3263	2.4131	0.03736	0.055904	1.3488	0.43165	0.021239	0.051707	6.6096	2.7246	0.30882	0.44318	2.8615	1.5168	0.51653	0.90757	0.90516	-0.14375	0.86426	0.98416	0.99237	-0.011057	0.4491	0.59978	0.94736	-0.078022	0.24938	0.61312	0.86811	-0.20406	0.1035	0.33392	0.82203	-0.28274	0.020141	0.16426	0.73975	-0.43489
m102	Cotinine_pos	0.045434	0.99745	0.73643	-0.44139	0.2033	0.79425	0.83408	-0.26174	0.1126	0.55898	0.79444	-0.33199	1.0393e-06	8.5904e-06	0.65688	-0.60629	0.027464	0.062405	0.77118	-0.37486	0.029129	0.084494	0.77353	-0.37046	0.53673	0.90757	1.0371	0.05256	0.1233	0.7912	1.1359	0.18387	0.05261	0.13398	1.2313	0.30022	0.52106	0.82018	1.0809	0.11223	0.11148	0.34758	1.292	0.36963	0.038716	0.22677	1.2727	0.34789
m130	Caffeine_pos	0.046633	0.99745	0.80179	-0.3187	0.52391	0.79557	0.97797	-0.032137	0.25685	0.63973	0.89771	-0.15568	3.2098e-07	3.6556e-06	0.42657	-1.2291	0.048877	0.095329	0.78272	-0.35344	0.060945	0.13848	0.80743	-0.30859	0.74103	0.94649	0.96637	-0.049353	0.85241	0.98416	0.96522	-0.051068	0.012996	0.058068	1.3006	0.37915	0.74561	0.88609	1.0152	0.021778	0.76357	0.8882	1.0288	0.040965	0.5089	0.68794	1.0383	0.054202
m50	Cis-4-Hydroxy-D-Proline_pos	0.057354	0.99745	0.78915	-0.34162	0.38283	0.79425	0.93559	-0.096047	0.0063703	0.45709	0.67737	-0.56198	0.13186	0.17496	0.69975	-0.51509	0.53263	0.61712	0.84819	-0.23753	0.4788	0.60256	1.1224	0.16654	0.010719	0.4395	1.3758	0.46025	0.098756	0.7912	1.235	0.30449	0.15065	0.28334	1.6225	0.69826	0.039316	0.3967	1.3768	0.46127	0.063546	0.27425	1.2896	0.36697	0.056864	0.26798	1.3466	0.42934
m128	Imidazoleacetic Acid_pos	0.057496	0.99745	0.62834	-0.67039	0.14303	0.79425	0.73356	-0.447	0.43529	0.68318	0.87538	-0.19202	0.0039452	0.0077765	0.4585	-1.125	0.010218	0.029598	0.53669	-0.89784	0.00070392	0.011226	0.42788	-1.2247	0.11689	0.76073	1.2332	0.30241	0.43773	0.93483	1.1024	0.14063	0.11186	0.23762	1.1933	0.25496	0.3288	0.66296	0.86365	-0.21148	0.4413	0.69347	1.0661	0.092338	0.86204	0.91092	0.96676	-0.048773
m169	dUMP_pos	0.070773	0.99745	0.7829	-0.35309	0.30733	0.79425	0.88156	-0.18187	0.03633	0.45709	0.70903	-0.49607	1.2788e-08	4.7664e-07	0.45135	-1.1477	0.0038924	0.014605	0.617	-0.69665	0.0046538	0.023499	0.61427	-0.70306	0.33598	0.90757	1.1324	0.17939	0.62772	0.95201	0.96277	-0.054732	0.086381	0.19676	1.1737	0.23108	0.40585	0.72982	1.1945	0.25637	0.2517	0.50339	1.1301	0.17646	0.83883	0.89797	0.99005	-0.01443
m40	Acetylglucosamine_pos	0.073695	0.99745	0.85596	-0.22438	0.20618	0.79425	0.877	-0.18935	0.02334	0.45709	0.69518	-0.52454	0.11308	0.15201	0.86415	-0.21064	0.10731	0.16971	0.80893	-0.30592	0.60308	0.7088	1.0156	0.022376	0.64564	0.91113	0.92322	-0.11526	0.25498	0.86331	1.1765	0.23449	0.48244	0.63195	0.82227	-0.28232	0.14817	0.50591	0.80827	-0.30708	0.89798	0.94532	1.06	0.084034	0.14497	0.37002	0.80602	-0.31112
m4	Glycerophosphocholine_pos	0.078666	0.99745	0.83193	-0.26546	0.24549	0.79425	0.85662	-0.22328	0.032201	0.45709	0.66358	-0.59167	1.9325e-05	8.1683e-05	0.5201	-0.94315	0.0084192	0.025698	0.58401	-0.77593	0.12193	0.23195	0.7889	-0.34209	0.46847	0.90757	0.78218	-0.35443	0.97339	0.98659	0.85141	-0.23208	0.010814	0.052624	0.52399	-0.93239	0.65232	0.84538	0.90574	-0.14283	0.5087	0.74756	1.0412	0.058184	0.21426	0.4505	0.83617	-0.25813
m223	4-Pyridoxate_pos	0.092302	0.99745	0.85746	-0.22186	0.50582	0.79425	0.95659	-0.064033	0.024797	0.45709	0.73847	-0.43739	2.4112e-05	9.5057e-05	0.57375	-0.80151	0.0014023	0.0072601	0.65259	-0.61575	0.054073	0.1271	0.81343	-0.29792	0.56979	0.91113	1.0918	0.12669	0.54663	0.94543	1.0476	0.067144	0.045618	0.12184	1.2462	0.31755	0.0062911	0.24335	1.3298	0.41117	0.0036224	0.13502	1.4324	0.51843	0.042298	0.23565	1.3247	0.40563
m145	Guanine_pos	0.092632	0.99745	0.86848	-0.20344	0.16217	0.79425	0.84382	-0.24499	0.095367	0.55898	0.79827	-0.32506	6.3425e-06	3.2104e-05	0.52927	-0.91794	0.00351	0.013672	0.59304	-0.7538	0.17642	0.2969	0.83769	-0.25551	0.51527	0.90757	1.0166	0.023797	0.58986	0.94543	1.0039	0.0056446	0.32758	0.4956	0.85773	-0.2214	0.64932	0.84538	1.0393	0.055665	0.77979	0.89306	0.98506	-0.02172	0.34211	0.56788	0.91913	-0.12165
m298	5-Methyluridine_neg	0.094353	0.99745	1.2491	0.32086	0.95456	0.9789	1.2285	0.29695	0.95174	0.98291	1.1921	0.25352	0.94422	0.94885	1.035	0.049675	0.066209	0.11622	0.74351	-0.42757	0.58455	0.69703	1.0203	0.028974	0.76298	0.94696	1.1369	0.18512	0.1086	0.7912	1.2119	0.27723	0.33699	0.50309	0.98552	-0.021037	0.066708	0.42598	1.4407	0.52676	0.010528	0.1962	1.8744	0.90644	0.51236	0.68794	1.2702	0.34511
m356	Atrolactate_neg	0.10931	0.99745	1.1581	0.21172	0.055933	0.79425	1.1813	0.24032	0.010493	0.45709	1.308	0.38741	0.0011174	0.0027108	1.655	0.72683	6.5073e-05	0.0026045	1.9145	0.93696	0.00053537	0.010576	1.9179	0.9395	0.51518	0.90757	1.0984	0.13538	0.49421	0.93483	1.0489	0.068918	0.011939	0.056265	1.4001	0.48557	0.77155	0.89791	1.0098	0.014039	0.77591	0.8911	1.0351	0.049777	0.17905	0.40507	1.1071	0.14674
m238	Glycine_neg	0.11229	0.99745	1.1723	0.22939	0.53776	0.80296	3.7992	1.9257	0.18899	0.63419	3.6077	1.8511	9.8846e-07	8.4431e-06	0.26557	-1.9129	0.045926	0.091757	2.1165	1.0817	0.034617	0.093933	1.4914	0.57669	0.35684	0.90757	0.79839	-0.32483	0.71966	0.96712	1.3818	0.46656	0.13458	0.26274	1.5801	0.65997	0.085046	0.42598	1.4785	0.56409	0.027783	0.21298	1.4598	0.54573	0.020065	0.16426	1.7527	0.80962
m336	Phenyllactate_neg	0.11232	0.99745	1.1525	0.20479	0.063876	0.79425	1.178	0.23635	0.016897	0.45709	1.3005	0.37912	0.0013682	0.0032397	1.6429	0.7162	7.7707e-05	0.0026045	1.8986	0.92495	0.0017298	0.015026	1.8992	0.92538	0.12831	0.77661	1.289	0.36626	0.42685	0.93483	0.91629	-0.12612	0.00013191	0.0028466	1.6862	0.75377	0.10477	0.44912	1.3119	0.39161	0.55292	0.77637	1.0919	0.12678	0.60274	0.73562	0.9442	-0.082835
m226	Indole-2-Carboxylic Acid_neg	0.11307	0.99745	1.0742	0.1032	0.11608	0.79425	1.7256	0.78711	0.20419	0.63973	1.5787	0.65871	0.032131	0.048973	0.8836	-0.17853	0.94004	0.94933	1.2531	0.32552	0.51414	0.6411	1.0994	0.1367	0.81284	0.95218	0.99946	-0.00077709	0.1759	0.84393	0.91091	-0.13462	0.0051875	0.038335	0.79095	-0.33834	0.27355	0.62936	1.0752	0.1046	0.042304	0.23439	1.1413	0.19064	0.63356	0.76755	1.0496	0.069813
m319	3-(4-Hydroxyphenyl)propionate_neg	0.11656	0.99745	1.1498	0.20138	0.060522	0.79425	1.1839	0.2435	0.008594	0.45709	1.3145	0.39455	0.0012099	0.002918	1.658	0.72949	5.5596e-05	0.0026045	1.9116	0.93476	0.00059106	0.010576	1.8946	0.92193	0.5394	0.90757	1.0875	0.12097	0.45179	0.93483	1.067	0.093612	0.015307	0.063096	1.4053	0.49083	0.88517	0.97138	0.97574	-0.035425	0.84692	0.93155	1.0245	0.034917	0.19149	0.41626	1.1085	0.14859
m274	Tetradecanedioic Acid_neg	0.11691	0.99745	0.97517	-0.036273	0.29651	0.79425	14.196	3.8274	0.33502	0.65627	10.343	3.3706	0.068214	0.097789	0.94894	-0.075613	0.37794	0.46701	10.184	3.3482	0.32229	0.45143	13.994	3.8067	0.21913	0.90757	0.96323	-0.054048	0.017729	0.41435	0.93585	-0.095648	0.67203	0.785	1.1062	0.14557	0.88759	0.97138	1.003	0.0043502	0.25057	0.50339	0.96603	-0.049867	0.5309	0.69542	0.98476	-0.02215
m192	Cortisol_pos	0.1174	0.99745	0.74416	-0.42631	0.62087	0.8429	1.021	0.030005	0.14292	0.56345	0.7986	-0.32445	0.0042673	0.0081757	0.49786	-1.0062	0.84951	0.88409	1.3533	0.43653	0.89212	0.93033	1.3062	0.38535	0.77772	0.94696	1.1056	0.14482	0.1102	0.7912	0.71751	-0.47892	0.36822	0.53748	0.99487	-0.0074134	0.1674	0.51605	0.54415	-0.87791	0.07011	0.28461	0.47712	-1.0676	0.051685	0.25227	0.48991	-1.0294
m407	Pyridoxal-Phosphate_neg	0.12191	0.99745	0.81844	-0.28905	0.98533	0.9941	1.1053	0.14446	0.020907	0.45709	0.7019	-0.51066	0.6402	0.67989	1.0373	0.052792	0.53582	0.6174	0.98132	-0.02721	0.2117	0.3356	1.2797	0.35586	0.19767	0.90757	0.81786	-0.29008	0.20109	0.86238	0.84341	-0.2457	0.38659	0.55811	0.89495	-0.16013	0.28387	0.63599	0.8815	-0.18197	0.041932	0.23439	0.76009	-0.39575	0.13743	0.36588	0.8183	-0.28929
m387	D-Erythrose 4-Phosphate_neg	0.12231	0.99745	1.1422	0.19184	0.17466	0.79425	12.363	3.6279	0.28527	0.64297	9.037	3.1758	0.093591	0.12877	0.87993	-0.18455	0.74259	0.79837	10.785	3.4309	0.3173	0.45061	3.5747	1.8378	0.59734	0.91113	0.8768	-0.18968	0.41809	0.93483	0.85777	-0.22135	0.49523	0.6385	1.0805	0.11174	0.086621	0.42598	1.2738	0.34911	0.052604	0.25676	1.3396	0.42175	0.51854	0.68803	1.0975	0.13425
m183	Acetylputrescine_pos	0.12571	0.99745	0.87059	-0.19994	0.20578	0.79425	0.87385	-0.19455	0.023442	0.45709	0.74317	-0.42824	1.4585e-05	6.4299e-05	0.56133	-0.83307	0.00011001	0.0026045	0.57268	-0.80419	0.0080134	0.033444	0.71753	-0.47889	0.35856	0.90757	1.1551	0.20806	0.033954	0.49597	1.3632	0.44697	0.28012	0.43339	0.79438	-0.3321	0.12842	0.48434	1.1647	0.21999	0.15497	0.39889	1.4595	0.54544	0.34425	0.56912	1.1735	0.23077
m403	Indole Lactate_neg	0.14557	0.99745	0.84787	-0.23809	0.39439	0.79425	0.95025	-0.073621	0.35281	0.66354	0.96213	-0.0557	0.0048356	0.0090117	0.65748	-0.60498	0.05683	0.10474	0.79113	-0.33801	0.13967	0.25276	0.85589	-0.22451	0.27087	0.90757	1.1539	0.20658	0.46586	0.93483	0.9041	-0.14544	0.84572	0.89598	1.0698	0.097383	0.80571	0.92017	1.0461	0.064962	0.018798	0.21298	0.75375	-0.40784	0.35251	0.57581	0.90483	-0.14429
m12	Arginine_pos	0.14784	0.99745	0.84121	-0.24946	0.19871	0.79425	0.85524	-0.2256	0.19215	0.63419	0.84356	-0.24544	2.5892e-05	0.00010015	0.5855	-0.77225	0.019611	0.048318	0.71391	-0.48619	0.0030176	0.0187	0.62542	-0.67709	0.0052712	0.30874	1.3022	0.38096	0.7407	0.96712	0.94388	-0.083319	0.05981	0.14425	1.3726	0.45692	0.37249	0.7031	1.104	0.14268	0.11415	0.34758	1.1937	0.25548	0.70473	0.82149	1.0754	0.10487
m24	Lysine_pos	0.1586	0.99745	0.8644	-0.21023	0.17276	0.79425	0.84063	-0.25046	0.09659	0.55898	0.80996	-0.30408	0.011642	0.019563	0.78994	-0.34019	0.12317	0.18798	0.83133	-0.26651	0.96379	0.97091	1.1273	0.17292	0.012958	0.44272	1.3893	0.47432	0.4731	0.93483	1.1377	0.18612	0.43608	0.59659	1.1685	0.2246	0.1009	0.44685	1.2973	0.37553	0.20376	0.45715	1.2373	0.30714	0.0017534	0.079876	1.5926	0.67141
m285	Isopropylmalic Acid_neg	0.15995	0.99745	1.0958	0.13193	0.7753	0.89715	1.0252	0.035838	0.23818	0.63973	0.87379	-0.19465	0.01453	0.023455	0.55059	-0.86094	0.0051077	0.017898	0.5099	-0.97171	0.26699	0.39649	0.78488	-0.34946	0.35311	0.90757	0.81273	-0.29916	0.49406	0.93483	0.8622	-0.21391	0.029738	0.09099	0.59467	-0.74985	0.22052	0.57958	1.182	0.24128	0.84456	0.93155	1.0771	0.10711	0.5168	0.68794	1.0701	0.09776
m332	Ribose-5-Phosphate_neg	0.16038	0.99745	0.77537	-0.36705	0.66296	0.84964	1.4523	0.53831	0.6733	0.81848	0.98317	-0.024485	0.0052232	0.0096349	0.3703	-1.4332	0.0014603	0.0073378	0.31987	-1.6444	0.0060678	0.027575	0.38498	-1.3772	0.39587	0.90757	1.697	0.76301	0.56784	0.94543	1.7017	0.76702	0.31983	0.48567	1.0794	0.11019	0.36642	0.70203	1.2376	0.30759	0.12205	0.35801	1.2438	0.31474	0.16476	0.38823	1.1439	0.19399
m189	Citraconic Acid_pos	0.16172	0.99745	0.87961	-0.18507	0.23554	0.79425	0.88531	-0.17574	0.0204	0.45709	0.73574	-0.44273	4.5068e-06	2.4637e-05	0.57523	-0.7978	0.00027524	0.0030422	0.60395	-0.7275	0.0099247	0.03941	0.72876	-0.45648	0.39188	0.90757	1.1123	0.15359	0.019201	0.41435	1.423	0.50893	0.42746	0.59209	0.83175	-0.26578	0.11654	0.46845	1.1277	0.17334	0.074701	0.29449	1.4806	0.56614	0.20616	0.43796	1.1907	0.2518
m121	Methylhistamine_pos	0.16174	0.99745	0.92589	-0.11108	0.26271	0.79425	0.91696	-0.12506	0.15255	0.56858	0.87742	-0.18866	5.338e-08	1.2159e-06	0.67132	-0.57492	0.007654	0.02437	0.71644	-0.48107	0.040808	0.10333	0.79037	-0.3394	0.33357	0.90757	1.0953	0.13133	0.17713	0.84393	1.117	0.1596	0.47509	0.62835	1.0593	0.083163	0.98313	0.99469	1.017	0.02437	0.42558	0.68696	1.1197	0.16315	0.54251	0.70388	0.97992	-0.029271
m177	Phosphocholine_pos	0.16625	0.99745	0.86324	-0.21216	0.39723	0.79425	0.93792	-0.092465	0.19118	0.63419	0.8597	-0.2181	1.8968e-06	1.3644e-05	0.49485	-1.0149	0.0042281	0.01544	0.5746	-0.79936	0.031257	0.088779	0.70046	-0.51363	0.66004	0.91113	0.90544	-0.1433	0.25833	0.86331	0.82046	-0.28549	0.015573	0.063096	0.65318	-0.61446	0.93641	0.99206	1.0421	0.059439	0.60125	0.80298	1.0343	0.0486	0.47783	0.66328	0.96121	-0.057081
m42	Indoleacrylate_pos	0.1679	0.99745	1.1046	0.14351	0.40849	0.79425	0.94837	-0.076473	0.24731	0.63973	0.88512	-0.17606	0.0042248	0.0081707	0.72968	-0.45466	0.015423	0.039949	0.70765	-0.49889	0.12927	0.24395	0.83782	-0.25529	0.86482	0.96874	0.91124	-0.1341	0.87126	0.98416	0.91886	-0.12208	0.0031804	0.028253	0.62789	-0.67141	0.97229	0.99469	0.99079	-0.013344	0.35396	0.60977	1.0916	0.12647	0.10966	0.34321	0.83444	-0.26113
m117	Phosphoglycerate_pos	0.17402	0.99745	0.91608	-0.12645	0.27115	0.79425	0.9	-0.152	0.027683	0.45709	0.72533	-0.46329	4.109e-06	2.3398e-05	0.6217	-0.6857	0.0060928	0.02026	0.64366	-0.63563	0.05104	0.12143	0.76281	-0.39061	0.1307	0.77661	0.67551	-0.56595	0.57477	0.94543	0.9915	-0.012314	0.057535	0.13958	0.58882	-0.7641	0.14514	0.50591	0.84087	-0.25005	0.87267	0.93155	1.1346	0.18217	0.025138	0.17178	0.76006	-0.39581
m113	Dihydroxyacetone Phosphate_pos	0.17919	0.99745	0.72908	-0.45584	0.3462	0.79425	0.80059	-0.32086	0.069755	0.53745	0.68283	-0.55041	0.13536	0.17902	0.77691	-0.36418	0.46667	0.55485	0.9191	-0.12171	0.89786	0.93033	0.99858	-0.0020469	0.70427	0.93517	0.92351	-0.1148	0.57273	0.94543	0.97356	-0.038653	0.94121	0.95283	0.95774	-0.062296	0.57171	0.83495	0.92112	-0.11854	0.55814	0.78101	1.0859	0.11892	0.0058125	0.11387	0.57564	-0.79676
m151	Guanosine_pos	0.18118	0.99745	0.89867	-0.15414	0.10128	0.79425	0.83429	-0.26137	0.20821	0.63973	0.88497	-0.1763	0.0044478	0.0084425	0.71326	-0.4875	0.069194	0.12094	0.79513	-0.33074	0.89849	0.93033	1.0163	0.023298	0.25605	0.90757	1.0819	0.11353	0.72793	0.96712	1.0133	0.019098	0.73992	0.82662	0.98917	-0.015702	0.57236	0.83495	1.03	0.042618	0.40619	0.66882	0.94191	-0.086344	0.75558	0.84711	0.98454	-0.022479
m51	Cystine_pos	0.18975	0.99745	0.80395	-0.31481	0.14968	0.79425	0.74693	-0.42095	0.047507	0.45709	0.60872	-0.71615	0.75905	0.7839	0.90101	-0.15039	0.93426	0.94817	1.2135	0.27919	0.95961	0.96909	1.1968	0.2592	0.085707	0.66301	1.147	0.19789	0.64596	0.95989	0.82403	-0.27923	0.47724	0.62916	0.89143	-0.16581	0.35503	0.68986	0.648	-0.62594	0.48193	0.72377	0.79848	-0.32467	0.17867	0.40507	0.6573	-0.60537
m363	Pyroglutamate_neg	0.19134	0.99745	1.0858	0.11873	0.022703	0.79425	1.3368	0.41883	0.9896	0.99442	1.0835	0.11565	0.40957	0.46645	0.95015	-0.073773	0.050235	0.097374	0.80523	-0.31253	0.70637	0.7937	1.0139	0.019947	0.28842	0.90757	1.1315	0.17827	0.17817	0.84393	1.1115	0.15249	0.14334	0.27462	1.1238	0.16833	0.0089201	0.24335	1.3859	0.47085	0.0020409	0.13502	1.4556	0.54157	0.60217	0.73562	1.1146	0.15648
m325	5-Phosphoribosyl-1-Pyrophosphate_neg	0.19157	0.99745	0.81446	-0.29608	0.13213	0.79425	1.5183	0.60242	0.20499	0.63973	0.84769	-0.23838	0.23466	0.28719	0.86443	-0.21017	0.00020568	0.0028402	0.57482	-0.79881	0.11812	0.22681	0.80798	-0.30761	0.88936	0.96978	3.5392	1.8234	0.064612	0.74995	0.79612	-0.32894	0.01333	0.058765	0.71477	-0.48446	0.055975	0.40981	1.5156	0.5999	0.31294	0.56523	1.2321	0.3011	0.5275	0.69319	1.1563	0.20947
m318	Hydrocinnamic Acid_neg	0.19398	0.99745	0.85055	-0.23354	0.89712	0.9551	1.0834	0.11552	0.033524	0.45709	0.70536	-0.50357	0.41186	0.46776	0.88841	-0.1707	0.74372	0.79837	1.0296	0.042101	0.70893	0.79438	1.1819	0.24106	0.46791	0.90757	0.6827	-0.55068	0.94773	0.98659	0.84919	-0.23584	0.0098047	0.049629	0.46811	-1.0951	0.16481	0.51505	0.65938	-0.60083	0.7876	0.89451	0.87915	-0.18581	0.12372	0.34743	0.63723	-0.65011
m98	Citicoline_pos	0.19625	0.99745	0.77118	-0.37487	0.048094	0.79425	0.66315	-0.5926	0.22269	0.63973	0.82734	-0.27344	0.093209	0.12867	0.68847	-0.53852	0.22481	0.3065	1.0081	0.011692	0.64649	0.74483	0.9026	-0.14785	0.41165	0.90757	1.2376	0.30753	0.1714	0.84393	0.66696	-0.58432	0.017094	0.066747	0.482	-1.0529	0.30058	0.65426	1.2478	0.31939	0.85701	0.93155	0.9898	-0.014794	0.27244	0.49645	0.82939	-0.26988
m88	Carnitine_pos	0.20053	0.99745	0.91672	-0.12544	0.32851	0.79425	0.92445	-0.11334	0.33037	0.65627	0.93876	-0.091172	2.7364e-06	1.6614e-05	0.67353	-0.57018	0.003358	0.013334	0.6385	-0.64724	0.13515	0.24899	0.8526	-0.23006	0.86667	0.96874	1.0055	0.0079202	0.20574	0.86238	1.1269	0.17238	0.00060794	0.0083869	1.3718	0.45603	0.10734	0.44912	1.1753	0.23301	0.27929	0.52528	1.0787	0.10932	0.13966	0.36942	1.1316	0.17838
m217	Nicotinamide Mononucleotide_pos	0.21395	0.99745	0.87268	-0.19648	0.47577	0.79425	0.95699	-0.063431	0.081494	0.55304	0.75795	-0.39983	0.00023222	0.00067049	0.60128	-0.7339	0.0038753	0.014605	0.56615	-0.82075	0.14441	0.2568	0.82855	-0.27134	0.48559	0.90757	0.6982	-0.51828	0.59258	0.94543	0.73002	-0.454	0.00096277	0.012336	0.37886	-1.4003	0.68152	0.8545	0.93334	-0.099532	0.98216	0.98614	1.0127	0.018227	0.1215	0.34743	0.8005	-0.32103
m400	Glyceraldehyde 3-Phosphate_neg	0.21439	0.99745	1.0948	0.13062	0.82757	0.91961	1.0362	0.051278	0.5788	0.76305	0.98342	-0.024124	0.0029012	0.0059475	0.53267	-0.90868	0.028245	0.063194	0.59216	-0.75593	0.13066	0.24513	0.66686	-0.58454	0.44912	0.90757	0.90524	-0.14362	0.54407	0.94543	0.916	-0.12659	0.011504	0.054846	0.74708	-0.42067	0.20662	0.56955	0.89503	-0.15999	0.14098	0.38668	0.88431	-0.17738	0.16168	0.3854	0.87699	-0.18937
m116	Ethanolamine_pos	0.21558	0.99745	0.92229	-0.11671	0.16701	0.79425	0.85742	-0.22192	0.33791	0.65627	0.92852	-0.10699	0.00015624	0.00046757	0.68452	-0.54684	0.028767	0.063944	0.69644	-0.52194	0.023481	0.07167	0.67051	-0.57667	0.72273	0.93928	1.0371	0.052504	0.14285	0.82491	1.1728	0.22998	0.01091	0.052624	1.6145	0.69109	0.50069	0.8082	0.94927	-0.075113	0.61347	0.80359	1.1552	0.20815	0.97156	0.97845	0.99232	-0.011124
m41	Acetyllysine_pos	0.21647	0.99745	0.90415	-0.14536	0.29988	0.79425	0.90971	-0.13651	0.29679	0.65241	0.92275	-0.11598	7.0031e-08	1.4356e-06	0.47647	-1.0695	0.00035913	0.0030601	0.55268	-0.85547	0.0013093	0.01373	0.59379	-0.75197	0.90043	0.97627	1.0276	0.03921	0.62178	0.95201	1.0379	0.053737	0.94108	0.95283	0.99536	-0.0067037	0.56445	0.83495	1.0509	0.071657	0.073828	0.29388	1.2483	0.31998	0.84968	0.90112	1.0409	0.05789
m272	Palmitic Acid_neg	0.21863	0.99745	0.77908	-0.36015	0.27073	0.79425	9.1738	3.1975	0.80156	0.89868	4.5108	2.1734	0.96916	0.96916	0.95639	-0.064333	0.21214	0.29313	2.784	1.4771	0.013054	0.048536	3.6895	1.8834	0.094594	0.71821	0.73965	-0.43508	0.035081	0.49597	0.68847	-0.53853	0.055357	0.13673	0.71888	-0.47618	0.89635	0.97138	1.0797	0.11058	0.27041	0.52166	0.8967	-0.1573	0.77178	0.85501	1.0531	0.074669
m290	Ketohexanoic Acid_neg	0.22023	0.99745	0.84188	-0.24831	0.29464	0.79425	1.6463	0.71925	0.66959	0.81706	1.4061	0.49174	0.00015595	0.00046757	0.59423	-0.7509	0.47467	0.55948	1.1479	0.19894	0.36533	0.4921	1.1922	0.25367	0.028182	0.53948	0.70228	-0.50988	0.0019072	0.26065	0.65024	-0.62096	0.03932	0.10967	0.74488	-0.42493	0.26184	0.61892	1.2021	0.26558	0.58319	0.79438	0.95895	-0.060469	0.34718	0.57031	1.1942	0.25609
m351	Oxobutanoate_neg	0.22094	0.99745	1.0561	0.078767	0.86051	0.93832	1.0126	0.018035	0.68565	0.82438	1.0773	0.10736	0.82119	0.83896	0.85927	-0.21881	0.76565	0.8155	0.93522	-0.09662	0.62601	0.72737	1.2258	0.29378	0.36676	0.90757	0.90383	-0.14587	0.71406	0.96712	1.1452	0.19555	0.0032473	0.028253	1.6938	0.76024	0.13383	0.49433	1.2612	0.33484	0.91372	0.94844	1.0463	0.065349	0.049904	0.24722	1.512	0.59643
m383	Threitol_neg	0.22112	0.99745	1.08	0.11102	0.82536	0.91961	1.0992	0.13642	0.26453	0.63973	0.92295	-0.11568	0.29738	0.35239	0.93213	-0.10139	0.61956	0.69616	0.98143	-0.027042	0.81541	0.87369	1.0829	0.11497	0.92972	0.97725	0.97325	-0.039119	0.38855	0.93483	0.91526	-0.12775	0.17671	0.31276	0.8805	-0.18361	0.05327	0.40446	1.159	0.21283	0.61166	0.80359	1.0232	0.033083	0.49102	0.6721	0.96815	-0.046693
m175	TMP_pos	0.22692	0.99745	0.86437	-0.21027	0.30765	0.79425	0.88072	-0.18324	0.083666	0.55304	0.7433	-0.42799	4.8185e-06	2.5488e-05	0.4876	-1.0362	0.00099262	0.0058838	0.49265	-1.0214	0.032144	0.090158	0.68347	-0.54905	0.38508	0.90757	0.77313	-0.37122	0.6063	0.94828	0.96362	-0.053469	0.006108	0.039751	0.53399	-0.90513	0.83356	0.93377	0.99837	-0.0023464	0.52226	0.75397	1.0869	0.12016	0.16085	0.3854	0.84151	-0.24895
m330	Orotate_neg	0.23201	0.99745	0.88914	-0.16952	0.93228	0.97721	0.98369	-0.023723	0.79576	0.89868	0.98305	-0.024657	0.00018968	0.00055712	0.73203	-0.45002	0.015838	0.040741	0.82986	-0.26905	0.14084	0.25376	0.88605	-0.17454	0.63514	0.91113	1.0727	0.1012	0.18743	0.8582	1.11	0.15052	0.1805	0.31491	1.1843	0.24403	0.00042029	0.14872	1.4269	0.51286	0.015744	0.21298	1.2723	0.34749	0.016054	0.15496	1.253	0.3254
m20	Homocysteine_pos	0.23572	0.99745	0.85035	-0.23387	0.18226	0.79425	0.81856	-0.28885	0.0083839	0.45709	0.65644	-0.60727	0.75038	0.77691	0.93152	-0.10235	0.52976	0.61554	0.93053	-0.10387	0.57071	0.68252	1.1776	0.23585	0.22507	0.90757	1.1746	0.2322	0.71212	0.96712	1.0635	0.088855	0.16111	0.29358	2.2703	1.1829	0.65177	0.84538	1.1899	0.2508	0.89639	0.94532	1.169	0.22531	0.36258	0.57777	1.3436	0.42606
m353	Hydroxyisobutyrate_neg	0.23964	0.99745	0.90351	-0.14638	0.067305	0.79425	1.5582	0.63986	0.5321	0.73455	1.1585	0.21223	0.14723	0.19286	0.88437	-0.17728	0.061686	0.11164	1.3222	0.40293	0.0051444	0.024754	1.9742	0.98123	0.22138	0.90757	0.83136	-0.26646	0.32405	0.91629	0.85823	-0.22057	0.0079567	0.045309	0.69147	-0.53226	0.31669	0.65526	1.1531	0.20554	0.22729	0.47686	0.90836	-0.13867	0.55511	0.71123	0.98565	-0.02085
m337	Phenylpropiolate_neg	0.2518	0.99745	1.0725	0.10102	0.92861	0.97623	1.0844	0.11686	0.38733	0.68318	0.91842	-0.12277	0.46188	0.51511	0.88111	-0.18261	0.37775	0.46701	0.88757	-0.17207	0.99338	0.99338	1.0802	0.11125	0.42154	0.90757	0.87058	-0.19996	0.5679	0.94543	0.89254	-0.16401	0.11585	0.2399	1.1289	0.17489	0.0031588	0.18656	1.3561	0.43951	0.14983	0.39632	1.2187	0.28538	0.0052976	0.11387	1.3645	0.4484
m179	Phosphorylcholine_pos	0.25593	0.99745	0.77878	-0.36071	0.41391	0.79425	1.2722	0.34738	0.61205	0.78527	0.99176	-0.011932	0.0013651	0.0032397	0.39212	-1.3506	0.014652	0.038414	0.5603	-0.83572	0.03867	0.10138	0.62967	-0.66733	0.95818	0.97725	1.1778	0.23614	0.29558	0.88874	1.1656	0.22104	0.14244	0.27417	0.6255	-0.67691	0.65764	0.84538	1.6661	0.73646	0.18956	0.44411	1.3315	0.41308	0.41717	0.61304	1.3405	0.4228
m28	Ornithine_pos	0.25639	0.99745	0.93141	-0.10252	0.24993	0.79425	0.91441	-0.12909	0.25271	0.63973	0.91432	-0.12923	2.7556e-06	1.6614e-05	0.63331	-0.65903	0.00039153	0.0032403	0.65869	-0.60232	0.007808	0.032923	0.73999	-0.43441	0.89552	0.97391	0.99265	-0.010649	0.66507	0.96577	1.0312	0.044392	0.22847	0.38233	1.1429	0.19267	0.75542	0.89001	1.0171	0.024476	0.58025	0.79438	1.0472	0.066532	0.36051	0.57777	1.0859	0.11883
m70	Tryptophanol_pos	0.26012	0.99745	1.1722	0.22916	0.2701	0.79425	1.1711	0.22787	0.80443	0.89868	0.98905	-0.015878	0.0090001	0.015769	0.56792	-0.81623	0.014295	0.03772	0.57529	-0.79763	0.1338	0.24899	0.73099	-0.45208	0.93494	0.97725	0.99431	-0.0082381	0.62462	0.95201	1.0637	0.089113	0.7014	0.80328	0.9746	-0.037112	0.66252	0.84538	1.0906	0.12516	0.066468	0.28313	1.3358	0.41767	0.44684	0.64647	1.1193	0.16256
m91	Octadiecadienoylcarnitine_pos	0.26163	0.99745	0.92195	-0.11723	0.31092	0.79425	0.92027	-0.11987	0.28129	0.64297	0.91087	-0.13468	8.0971e-09	3.6887e-07	0.59253	-0.75503	0.00064053	0.0044845	0.64566	-0.63116	0.0043002	0.022263	0.69062	-0.53404	0.47629	0.90757	0.91355	-0.13044	0.38185	0.93483	0.89887	-0.15381	0.83151	0.88321	1.0211	0.030156	0.63818	0.84538	1.0379	0.05365	0.41676	0.68076	1.1246	0.16942	0.64772	0.77842	1.0429	0.060622
m19	Histidine_pos	0.26894	0.99745	0.88125	-0.18238	0.30721	0.79425	0.88973	-0.16856	0.01107	0.45709	0.68592	-0.54389	0.00032352	0.00087844	0.68411	-0.5477	0.025849	0.060413	0.74079	-0.43286	0.87933	0.92211	1.0705	0.098278	0.34334	0.90757	1.0216	0.030875	0.28179	0.88195	0.78186	-0.35501	0.16067	0.29358	0.73676	-0.44074	0.38511	0.70489	1.1395	0.18836	0.67286	0.84107	1.1048	0.14372	0.73409	0.83561	1.1057	0.14501
m261	Indole-3-Acetic Acid_neg	0.2728	0.99745	1.0879	0.1216	0.93431	0.97721	1.086	0.11897	0.88745	0.9457	1.0723	0.10068	0.42416	0.48041	0.94564	-0.080641	0.064942	0.11538	0.79478	-0.33137	0.68365	0.77456	1.0213	0.030471	0.78559	0.94696	0.96331	-0.053926	0.44483	0.93483	1.0457	0.06453	0.20872	0.35361	1.1109	0.15167	0.19367	0.54963	1.1483	0.19948	0.083376	0.30796	1.2585	0.33174	0.97368	0.97845	1.0376	0.053247
m106	Metanephrine_pos	0.27281	0.99745	0.92234	-0.11663	0.39341	0.79425	0.93954	-0.089969	0.40849	0.68318	0.94928	-0.075091	3.8396e-08	1.0495e-06	0.55491	-0.84968	0.00065787	0.0044845	0.63758	-0.64932	0.0024431	0.017506	0.66132	-0.59659	0.51861	0.90757	1.0448	0.063241	0.7464	0.96712	0.97381	-0.038289	0.25343	0.40365	1.072	0.10034	0.46387	0.77415	1.0678	0.094696	0.14147	0.38668	1.1694	0.22578	0.28084	0.50272	1.0864	0.11956
m266	Bisphosphoglycerates_neg	0.27573	0.99745	1.0748	0.10411	0.55791	0.80296	0.99427	-0.0082969	0.89034	0.9457	0.99936	-0.00092616	0.01839	0.029338	0.72913	-0.45574	0.090041	0.1479	0.81761	-0.29051	0.10457	0.20889	0.77632	-0.36528	0.49413	0.90757	0.94825	-0.076658	0.072499	0.7912	0.87476	-0.19304	0.026289	0.087135	0.78037	-0.35777	0.0053413	0.24333	0.73418	-0.44579	0.02501	0.21298	0.77958	-0.35922	0.00073973	0.053833	0.66355	-0.59173
m227	Acetyl-Glucosamine 1-Phosphate_neg	0.27833	0.99745	1.2065	0.27089	0.025436	0.79425	1.8637	0.8982	0.98698	0.99442	1.0975	0.13416	0.0076642	0.013662	0.63567	-0.65366	0.078669	0.13407	0.83492	-0.2603	0.27849	0.40972	0.87434	-0.19374	0.017105	0.44346	0.62874	-0.66947	0.70363	0.96712	0.92572	-0.11135	1.3536e-05	0.0011797	0.37825	-1.4026	0.44224	0.7573	0.95077	-0.072837	0.90151	0.94532	1.0478	0.067387	0.054602	0.26056	0.79227	-0.33594
m251	Ketoleucine_neg	0.27911	0.99745	0.83698	-0.25674	0.32332	0.79425	1.1722	0.22928	0.80266	0.89868	0.95604	-0.064858	8.0753e-05	0.0002607	0.5316	-0.91159	0.053318	0.10001	0.80122	-0.31974	0.018215	0.063627	0.7462	-0.42236	0.052825	0.55534	0.73243	-0.44924	0.006246	0.36584	0.68427	-0.54736	0.13402	0.26274	0.81244	-0.29967	0.29393	0.64444	1.1989	0.2617	0.59449	0.79916	0.94346	-0.08396	0.38568	0.59003	1.1994	0.26228
m236	2-Oxoisoleucine_neg	0.28137	0.99745	1.0586	0.082118	0.81604	0.91961	1.1096	0.15001	0.61781	0.78527	0.99426	-0.0083078	0.01119	0.018958	0.77575	-0.36634	0.0093399	0.027883	0.73898	-0.43639	0.18959	0.30951	0.88464	-0.17683	0.2254	0.90757	1.1341	0.18153	0.34487	0.91672	1.0715	0.099691	0.62699	0.75727	0.98421	-0.022962	0.013215	0.24335	1.3485	0.43133	0.0011438	0.11724	1.4229	0.50884	0.79444	0.86859	1.107	0.14667
m146	Oxoguanine/3-Methoxytyramine_pos	0.28652	0.99745	0.82559	-0.2765	0.48093	0.79425	0.94625	-0.079708	0.1377	0.55898	0.75649	-0.40261	2.543e-05	9.93e-05	0.37126	-1.4295	0.021951	0.053123	0.53728	-0.89626	0.002526	0.017506	0.37419	-1.4182	0.39473	0.90757	1.1038	0.14254	0.28926	0.88874	1.0684	0.095505	0.14529	0.27687	0.8414	-0.24914	0.31221	0.65526	1.1862	0.24633	0.040236	0.23419	1.2958	0.37383	0.76612	0.85356	1.0337	0.047846
m86	Acetylcarnitine_pos	0.29097	0.99745	0.90656	-0.14152	0.95741	0.9789	1.0883	0.12214	0.50295	0.724	1.0103	0.014802	2.2125e-05	8.9076e-05	0.58326	-0.77778	0.030543	0.067524	0.73747	-0.43934	3.6905e-05	0.0037735	0.51295	-0.96312	0.59305	0.91113	0.88677	-0.17336	0.94246	0.98659	0.99403	-0.0086343	0.6919	0.79685	0.91639	-0.12597	0.51744	0.82018	0.92314	-0.11537	0.27803	0.52528	1.1148	0.15675	0.84754	0.90112	1.0375	0.053115
m216	Nicotinamide_pos	0.29216	0.99745	0.88016	-0.18417	0.18606	0.79425	0.83697	-0.25676	0.63063	0.78589	0.97638	-0.034482	4.3953e-07	4.8194e-06	0.57604	-0.79575	0.0083308	0.025619	0.69277	-0.52955	0.00016141	0.0082521	0.56741	-0.81753	0.60246	0.91113	1.0774	0.10753	0.81448	0.98416	1.029	0.041191	0.56113	0.70619	1.0342	0.048485	0.57639	0.83495	0.96341	-0.053775	0.62446	0.81538	1.11	0.15051	0.73757	0.83561	1.0466	0.065699
m125	Epinephrine-H2O_pos	0.29293	0.99745	0.7103	-0.49351	0.51274	0.79425	7.6011	2.9262	0.39989	0.68318	0.47832	-1.064	0.82565	0.83896	0.41668	-1.263	#N/A	#N/A	#N/A	#N/A	#N/A	#N/A	#N/A	#N/A	0.072938	0.6274	0.85792	-0.22108	0.85053	0.98416	1.0872	0.12059	0.73677	0.82662	2.3759	1.2484	0.51943	0.82018	0.26456	-1.9183	0.19717	0.44901	1.8514	0.8886	0.365	0.57777	0.34289	-1.5442
m83	Dimethylxanthine_pos	0.29354	0.99745	0.91921	-0.12153	0.28093	0.79425	0.9135	-0.13053	0.33717	0.65627	0.9328	-0.10036	4.7948e-08	1.1564e-06	0.54868	-0.86596	0.00099026	0.0058838	0.6368	-0.65108	0.0022059	0.016515	0.66624	-0.58588	0.74979	0.94696	0.96243	-0.055243	0.1904	0.8582	0.87175	-0.19801	0.092589	0.20631	1.131	0.17762	0.41649	0.73288	0.92983	-0.10496	0.74758	0.8882	0.97126	-0.042074	0.25748	0.48204	0.90749	-0.14004
m137	NADH_3_pos	0.29496	0.99745	0.77851	-0.36121	0.99437	0.99641	0.96076	-0.057755	0.75293	0.8745	0.98766	-0.01791	0.028439	0.044334	0.55255	-0.85581	0.09457	0.15472	0.66628	-0.58579	0.31392	0.44736	0.77953	-0.35933	0.71369	0.93928	0.77277	-0.37188	0.41195	0.93483	0.71439	-0.48521	0.90452	0.92946	0.83229	-0.26484	0.86039	0.95084	0.98035	-0.02863	0.68309	0.85127	0.92584	-0.11116	0.20483	0.43741	0.83425	-0.26145
m76	Aminobenzoates/Trigonelline_pos	0.29611	0.99745	0.89185	-0.16513	0.45678	0.79425	0.93829	-0.091895	0.37801	0.68209	0.9252	-0.11216	4.7769e-09	3.2478e-07	0.45256	-1.1438	0.00011151	0.0026045	0.53079	-0.91378	0.00024731	0.010576	0.53094	-0.91338	0.87597	0.96978	1.0448	0.063236	0.70676	0.96712	1.0273	0.038819	0.0062542	0.040014	1.2852	0.36194	0.31804	0.65526	1.1129	0.15426	0.04653	0.24458	1.2007	0.26383	0.07449	0.30334	1.1793	0.23794
m354	Methyl-Oxovalerate_neg	0.29758	0.99745	0.83702	-0.25666	0.35576	0.79425	1.1258	0.17094	0.79651	0.89868	0.95611	-0.064749	0.00010514	0.00032411	0.52555	-0.92809	0.034624	0.074533	0.7791	-0.36011	0.010571	0.040789	0.63545	-0.65414	0.051878	0.55534	0.7305	-0.45304	0.0047542	0.34279	0.66971	-0.5784	0.066362	0.15727	0.77326	-0.37098	0.38321	0.70489	1.1882	0.24882	0.52472	0.75487	0.92683	-0.10963	0.37564	0.58259	1.2166	0.28287
m181	Spermidine_pos	0.29912	0.99745	0.88971	-0.1686	0.49739	0.79425	0.94956	-0.074664	0.14085	0.56067	0.8359	-0.25859	2.9718e-06	1.748e-05	0.49629	-1.0107	0.00061238	0.0043941	0.57463	-0.79929	0.020222	0.066562	0.70883	-0.49648	0.56717	0.91113	0.90124	-0.15002	0.35404	0.91871	0.85225	-0.23065	0.1318	0.2608	0.79209	-0.33627	0.44463	0.7573	0.93004	-0.10464	0.77122	0.8882	0.97532	-0.036051	0.030808	0.19432	0.76603	-0.38453
m350	Ketoisovalerate_neg	0.30493	0.99745	0.89891	-0.15376	0.87018	0.94079	1.033	0.046811	0.26847	0.63973	0.89339	-0.16263	0.004245	0.0081711	0.70319	-0.50801	0.088152	0.14656	0.82568	-0.27634	0.46509	0.58893	0.96837	-0.04637	0.38442	0.90757	1.1133	0.15484	0.3353	0.91672	0.81478	-0.29552	0.66467	0.78309	0.9282	-0.1075	0.092026	0.42598	1.2049	0.2689	0.64911	0.82836	0.96032	-0.058414	0.11081	0.34419	1.3522	0.43526
m399	Fumarate_neg	0.30767	0.99745	0.90721	-0.1405	0.90963	0.9637	1.0374	0.052937	0.21206	0.63973	0.88112	-0.18259	0.0055959	0.010243	0.71859	-0.47675	0.10612	0.16954	0.84473	-0.24343	0.76614	0.84008	1.0452	0.063829	0.37173	0.90757	1.1287	0.17461	0.36532	0.91978	0.8094	-0.30507	0.7622	0.84005	0.8858	-0.17495	0.09106	0.42598	1.2151	0.28104	0.71623	0.87138	0.97226	-0.040583	0.12691	0.34958	1.3896	0.47468
m1	Urea_pos	0.31031	0.99745	0.9349	-0.097117	0.21824	0.79425	0.90198	-0.14883	0.49459	0.724	0.98327	-0.024348	0.00024255	0.00069059	0.67127	-0.57504	0.01143	0.031802	0.6715	-0.57454	0.015522	0.055687	0.6726	-0.57218	0.83855	0.95531	1.0414	0.058463	0.13986	0.81916	1.1945	0.2564	0.0037908	0.031719	1.6429	0.71623	0.32908	0.66296	0.92416	-0.11379	0.4361	0.69347	1.1649	0.22023	0.55257	0.7102	0.95624	-0.06456
m349	Tartarate_neg	0.31512	0.99745	0.88208	-0.18101	0.73038	0.88375	1.0762	0.1059	0.038441	0.45709	0.66585	-0.58672	0.82669	0.83896	0.95293	-0.069553	0.70225	0.76592	1.0487	0.06866	0.88153	0.92211	1.2293	0.29781	0.387	0.90757	0.64554	-0.63142	0.86489	0.98416	0.85765	-0.22154	0.00061368	0.0083869	0.34674	-1.5281	0.11016	0.4562	0.71525	-0.48348	0.75059	0.8882	0.96316	-0.05416	0.10804	0.34179	0.74016	-0.4341
m307	5-Thymidylic Acid (TMP)_neg	0.32217	0.99745	0.91829	-0.12297	0.49141	0.79425	2.6767	1.4205	0.8609	0.92642	1.8581	0.89384	9.9282e-05	0.00030838	0.71269	-0.48866	0.47254	0.55858	1.7978	0.84626	0.10722	0.21084	0.7924	-0.3357	0.039641	0.53948	0.65959	-0.60036	0.35875	0.91941	0.83057	-0.26783	0.00058196	0.0083869	0.52914	-0.91829	0.31746	0.65526	0.87482	-0.19294	0.6613	0.83426	0.9436	-0.083753	0.24262	0.4697	0.86938	-0.20194
m397	Oxoglutarate_neg	0.32319	0.99745	1.0698	0.097366	0.67828	0.85202	1.0837	0.11591	0.4231	0.68318	0.90049	-0.15122	0.69549	0.7219	0.85768	-0.22148	0.47148	0.55858	0.87581	-0.1913	0.85538	0.90634	1.1109	0.15169	0.45204	0.90757	0.86286	-0.2128	0.59204	0.94543	0.87291	-0.19609	0.097915	0.21583	1.1418	0.19136	0.0027718	0.18656	1.418	0.50389	0.13705	0.38487	1.2621	0.33585	0.0042513	0.11163	1.4523	0.53829
m348	Hydroxyphenyllactate_neg	0.33664	0.99745	1.0604	0.084553	0.2829	0.79425	2.823	1.4972	0.14553	0.56827	2.3468	1.2307	6.71e-11	2.7511e-08	2.4738	1.3067	7.7052e-05	0.0026045	4.7371	2.244	3.3709e-07	0.00013787	4.3304	2.1145	0.018664	0.45014	1.4521	0.53815	0.85257	0.98416	0.92969	-0.10517	0.068005	0.15935	1.2239	0.29153	0.51168	0.82018	0.86019	-0.21727	0.1013	0.33392	0.74766	-0.41954	0.015735	0.15496	0.65903	-0.60158
m26	Methionine Sulfoxide_pos	0.3392	0.99745	0.81498	-0.29517	0.37635	0.79425	0.8721	-0.19743	0.54604	0.73886	1.0234	0.03337	1.5229e-06	1.115e-05	0.37267	-1.424	0.017875	0.044308	0.58069	-0.78417	0.0014763	0.014376	0.42296	-1.2414	0.83881	0.95531	0.90454	-0.14474	0.59262	0.94543	1.0368	0.052121	0.0012501	0.014644	1.8444	0.88317	0.34153	0.67645	1.1227	0.16697	0.3663	0.62576	1.0854	0.11821	0.041286	0.2351	1.293	0.37071
m358	Glutarate_neg	0.34032	0.99745	1.0424	0.059877	0.20661	0.79425	1.7332	0.79347	0.13414	0.55898	1.6503	0.72274	0.010532	0.018143	0.83885	-0.25351	0.84009	0.87834	1.3114	0.39112	0.66148	0.75783	1.1483	0.19956	0.66013	0.91113	1.0144	0.020651	0.35104	0.91672	0.92778	-0.10814	0.028407	0.08959	0.81961	-0.28699	0.045227	0.3967	1.1588	0.21267	0.0032777	0.13502	1.2469	0.31829	0.27807	0.50003	1.1244	0.16921
m292	NADP_neg	0.34251	0.99745	1.4201	0.50597	0.91246	0.96419	1.0538	0.075572	0.1366	0.55898	1.1955	0.25764	0.56723	0.61525	2.1784	1.1233	0.42221	0.51393	1.801	0.84883	0.018614	0.063838	2.284	1.1915	0.92718	0.97725	0.9746	-0.037122	0.12047	0.7912	0.616	-0.699	0.022877	0.079764	0.40622	-1.2997	0.63804	0.84538	1.0504	0.070983	0.87889	0.93353	0.77671	-0.36456	0.15478	0.3755	0.72065	-0.47262
m155	Hydroxyguanosine_pos	0.34486	0.99745	0.92373	-0.11446	0.2967	0.79425	0.91112	-0.13429	0.3757	0.68209	0.93597	-0.095466	0.0050428	0.0093555	0.72135	-0.47123	0.0013638	0.0071513	0.66355	-0.59173	0.14251	0.25531	0.84513	-0.24275	0.9923	0.99855	0.96287	-0.054594	0.63591	0.95502	1.0376	0.053223	0.43798	0.59659	0.87138	-0.19862	0.6348	0.84538	0.96604	-0.049847	0.45984	0.70683	1.1335	0.1808	0.80709	0.87773	1.0452	0.063792
m75	Aminobenzoic Acid_pos	0.3449	0.99745	0.92217	-0.11689	0.42348	0.79425	0.94118	-0.087458	0.33094	0.65627	0.92221	-0.11683	2.2675e-09	1.8594e-07	0.51641	-0.95342	0.00015487	0.0026246	0.57288	-0.80371	0.00040264	0.010576	0.5822	-0.78042	0.79986	0.94696	1.0514	0.072344	0.64277	0.95989	1.0414	0.05854	0.015682	0.063096	1.1933	0.25501	0.27743	0.62936	1.0964	0.13284	0.031535	0.21298	1.2078	0.27237	0.074725	0.30334	1.1443	0.19451
m374	Ribose_neg	0.34683	0.99745	0.91987	-0.1205	0.77025	0.89462	1.0281	0.040044	0.52342	0.73425	0.9768	-0.033872	0.0009055	0.0022231	0.69834	-0.51799	0.028016	0.063194	0.77068	-0.37579	0.34897	0.47593	0.92842	-0.10715	0.10221	0.74835	0.82687	-0.27427	0.13912	0.81916	0.85099	-0.23279	0.01503	0.062882	0.76429	-0.38782	0.052055	0.40269	1.3694	0.45358	0.031357	0.21298	1.3535	0.43667	0.012125	0.14203	1.5523	0.63438
m262	Gentisate_neg	0.34825	0.99745	1.0649	0.090762	0.82765	0.91961	1.0543	0.076317	0.81904	0.90514	1.0338	0.047948	0.075708	0.10682	0.73921	-0.43595	0.0031108	0.012723	0.72823	-0.45754	0.11548	0.22385	0.79399	-0.3328	0.38383	0.90757	1.2687	0.34331	0.084168	0.7912	1.2688	0.34345	0.0064459	0.040014	1.4872	0.5726	0.37727	0.7031	1.0614	0.085985	0.12225	0.35801	1.1458	0.19638	0.12323	0.34743	1.1531	0.2055
m48	Acetylaspartate_pos	0.34975	0.99745	0.87865	-0.18663	0.57368	0.81955	0.9602	-0.058589	0.65622	0.80554	0.96602	-0.049877	0.00018153	0.00053932	0.50217	-0.99376	2.6545e-05	0.0022929	0.47324	-1.0794	0.018357	0.063627	0.67602	-0.56486	0.10881	0.74946	1.2226	0.29	0.11754	0.7912	1.1386	0.18726	0.00020695	0.0034137	1.6705	0.74025	0.08788	0.42598	1.2856	0.36242	0.081258	0.3069	1.4321	0.51816	0.045981	0.23565	1.3412	0.42356
m84	Theobromine_pos	0.34997	0.99745	0.84736	-0.23895	0.43184	0.79425	0.96603	-0.049864	0.31973	0.65627	0.90832	-0.13873	0.0025667	0.0054525	0.57945	-0.78724	0.010349	0.029598	0.54238	-0.88263	0.035139	0.093933	0.65839	-0.60298	0.59125	0.91113	1.3007	0.37933	0.55317	0.94543	1.1736	0.23099	0.021672	0.077267	1.5192	0.60334	0.011261	0.24335	1.612	0.68882	0.0035224	0.13502	2.018	1.0129	0.022245	0.16426	1.5345	0.61773
m233	3-Methyl-3-hydroxyglutaric acid_neg	0.35019	0.99745	1.0598	0.08378	0.80161	0.91041	1.0609	0.085343	0.94429	0.97768	1.0819	0.11359	0.026055	0.040773	0.55395	-0.85218	0.03566	0.075963	0.63168	-0.66274	0.046999	0.11442	0.67783	-0.561	0.94135	0.97725	0.96177	-0.056235	0.31014	0.91479	1.1013	0.13922	0.60258	0.73529	1.2091	0.27387	0.64363	0.84538	0.91138	-0.13388	0.81461	0.91504	0.92904	-0.10619	0.26727	0.49569	0.84852	-0.23697
m386	2-Deoxyglucose-6-Phosphate_neg	0.35616	0.99745	0.89525	-0.15964	0.2076	0.79425	1.8292	0.8712	0.80212	0.89868	1.1763	0.23426	0.012903	0.021332	0.73384	-0.44647	0.66721	0.73357	1.2376	0.30755	0.35242	0.47887	0.90171	-0.14927	0.14509	0.81487	0.74737	-0.42011	0.207	0.86238	0.779	-0.36031	2.7676e-05	0.0014184	0.46715	-1.098	0.026115	0.35489	0.63788	-0.64864	0.29444	0.53894	0.79384	-0.33308	0.10814	0.34179	0.71418	-0.48564
m73	Aminosugar Phosphates_pos	0.357	0.99745	1.0833	0.11545	0.64769	0.84458	1.0046	0.0066431	0.64653	0.80084	1.0187	0.026671	0.24181	0.29507	0.66416	-0.5904	0.55177	0.63214	0.76034	-0.39528	0.30666	0.44244	1.1017	0.13974	0.045909	0.53948	1.2683	0.34288	0.0091847	0.41435	1.486	0.57146	0.14833	0.28025	1.4373	0.52332	0.53211	0.83269	0.90679	-0.14116	0.76187	0.8882	0.99702	-0.004309	0.47097	0.66328	0.93703	-0.093837
m103	dihydrothymine_pos	0.35716	0.99745	0.92904	-0.10619	0.2574	0.79425	0.89821	-0.15488	0.63058	0.78589	0.99931	-0.00099516	8.9037e-07	8.1122e-06	0.56623	-0.82054	0.0012933	0.0068739	0.65929	-0.60101	0.00056409	0.010576	0.61767	-0.69509	0.29265	0.90757	1.1166	0.15916	0.96573	0.98659	0.98057	-0.028313	0.85666	0.90059	0.96385	-0.053118	0.40878	0.73188	1.0728	0.10136	0.058931	0.26302	1.2548	0.32748	0.68921	0.81391	1.0436	0.061611
m82	Creatinine_pos	0.36118	0.99745	0.94038	-0.088691	0.46198	0.79425	0.95943	-0.059745	0.078574	0.55304	0.8313	-0.26656	2.1115e-06	1.4428e-05	0.58407	-0.77578	0.00053252	0.00396	0.634	-0.65744	0.02261	0.070917	0.77236	-0.37265	0.6778	0.91715	1.037	0.052425	0.60193	0.94828	1.0351	0.049774	0.14586	0.27687	0.85906	-0.21916	0.19843	0.55344	1.1233	0.1677	0.030374	0.21298	1.2283	0.29661	0.92086	0.95341	1.0463	0.065344
m364	Aminoadipate_neg	0.36154	0.99745	1.0391	0.055308	0.20119	0.79425	2.1294	1.0904	0.23746	0.63973	1.9793	0.98496	0.0042211	0.0081707	0.85834	-0.22039	0.75734	0.80947	1.6193	0.69534	0.52895	0.65187	1.2101	0.27515	0.79409	0.94696	0.9791	-0.030465	0.25668	0.86331	0.93719	-0.093588	0.030508	0.091972	0.86194	-0.21433	0.24179	0.60448	1.0596	0.083465	0.11265	0.34758	1.0897	0.12392	0.97211	0.97845	1.0078	0.011234
m258	Dihydroxybenzoic Acid_neg	0.36336	0.99745	1.0625	0.08742	0.80458	0.91126	1.0492	0.069301	0.85065	0.92415	1.0354	0.050203	0.081293	0.11414	0.7453	-0.42411	0.0042117	0.01544	0.73212	-0.44984	0.099638	0.20384	0.78272	-0.35343	0.38896	0.90757	1.2585	0.33169	0.087554	0.7912	1.2684	0.34295	0.0065389	0.040014	1.4845	0.57001	0.39008	0.71081	1.0614	0.085914	0.12985	0.37491	1.1451	0.19542	0.11893	0.34743	1.1591	0.213
m300	Pseudouridine_neg	0.3641	0.99745	0.95223	-0.070624	0.19317	0.79425	1.1667	0.22245	0.73994	0.86431	1.0241	0.034306	0.0064391	0.011733	0.85617	-0.22404	0.10253	0.1651	0.91806	-0.12334	0.23977	0.36187	0.92842	-0.10715	0.68172	0.91943	0.91103	-0.13444	0.93767	0.98659	0.96992	-0.044061	0.02761	0.088852	0.72802	-0.45795	0.18357	0.53003	0.82984	-0.26909	0.17878	0.42866	0.83271	-0.26412	0.012085	0.14203	0.69098	-0.53329
m165	cAMP_pos	0.36951	0.99745	0.9498	-0.074301	0.33444	0.79425	0.93362	-0.099093	0.27402	0.63973	0.91987	-0.1205	6.4069e-09	3.2836e-07	0.61529	-0.70066	0.00032871	0.0030422	0.64201	-0.63934	0.0018067	0.015026	0.68849	-0.5385	0.44153	0.90757	1.0761	0.10588	0.34653	0.91672	1.0732	0.10189	0.76441	0.84023	1.0292	0.041501	0.28849	0.63937	1.0687	0.095917	0.041126	0.23419	1.1923	0.25375	0.22381	0.45881	1.0947	0.13047
m211	Cyanocobalamin_pos	0.37257	0.99745	1.1279	0.17366	0.074845	0.79425	0.76722	-0.38228	0.028125	0.45709	0.6894	-0.53659	0.06306	0.090718	0.58383	-0.77637	0.01227	0.033457	0.52454	-0.93087	0.3241	0.45242	0.74879	-0.41737	0.54051	0.90757	1.2426	0.31339	0.86367	0.98416	0.89936	-0.15302	0.11959	0.24639	0.67531	-0.56637	0.3016	0.65426	0.80418	-0.31441	0.20734	0.45952	0.7637	-0.38892	0.36912	0.57777	0.87503	-0.19259
m252	Acetylserine_neg	0.37361	0.99745	1.0727	0.10124	0.19314	0.79425	1.4921	0.57735	0.82913	0.91383	1.1856	0.2456	0.00081971	0.0020246	0.5222	-0.93733	0.010287	0.029598	0.63085	-0.66462	0.083522	0.17885	0.80983	-0.30431	0.45621	0.90757	0.94348	-0.083934	0.79658	0.98416	1.0291	0.041367	0.048646	0.12623	0.7841	-0.35089	0.43419	0.75114	1.2828	0.35926	0.1564	0.39889	1.2678	0.34228	0.33143	0.55339	1.2699	0.34475
m230	Urate_neg	0.37903	0.99745	1.0442	0.062422	0.87249	0.94079	1.0517	0.072668	0.9133	0.95238	0.98213	-0.026012	0.0087202	0.015411	0.68151	-0.5532	0.11128	0.17239	0.83202	-0.26531	0.32904	0.45715	0.92949	-0.10549	0.37673	0.90757	0.9301	-0.10454	0.0017647	0.26065	0.75159	-0.41198	6.1103e-05	0.0017966	0.56894	-0.81366	0.1518	0.50591	0.83161	-0.26603	0.040599	0.23419	0.77965	-0.35911	0.00073707	0.053833	0.63116	-0.66392
m123	Serotonin_pos	0.38073	0.99745	0.98303	-0.024698	0.19677	0.79425	0.93591	-0.095557	0.26128	0.63973	0.94819	-0.07675	0.92031	0.9271	1.0032	0.0046056	0.34633	0.43451	0.95606	-0.064825	0.29948	0.43589	0.94916	-0.075274	0.88521	0.96978	0.9974	-0.0037575	0.32255	0.91629	0.9832	-0.024442	0.80354	0.8647	1.0029	0.0042126	0.6356	0.84538	0.99289	-0.010287	0.636	0.82781	0.99071	-0.013463	0.54871	0.70746	1.0102	0.014628
m168	dAMP_pos	0.38194	0.99745	0.84227	-0.24764	0.67525	0.85185	0.97542	-0.035899	0.35141	0.66354	0.92847	-0.10707	8.7173e-05	0.00027493	0.38788	-1.3663	0.0054983	0.018897	0.54741	-0.8693	0.00094547	0.01289	0.43928	-1.1868	0.83144	0.95531	1.0628	0.08785	0.81852	0.98416	0.87523	-0.19226	0.057253	0.13958	1.2812	0.35746	0.032383	0.37934	1.3	0.37848	0.034833	0.21639	1.3935	0.47867	0.17981	0.40507	1.275	0.35044
m67	Phosphoserine_pos	0.38328	0.99745	1.0417	0.05898	0.95361	0.9789	0.89513	-0.15983	0.52091	0.73392	0.70786	-0.49847	0.39372	0.45091	0.76515	-0.38618	0.98169	0.98169	0.98046	-0.028475	0.53083	0.65198	1.055	0.077271	0.56268	0.91113	0.99074	-0.013425	0.42246	0.93483	1.025	0.035624	0.0051394	0.038335	0.41592	-1.2656	0.5731	0.83495	0.93133	-0.10263	0.29397	0.53894	0.93932	-0.090313	0.13066	0.35476	0.71364	-0.48674
m340	Maleic Acid_neg	0.38461	0.99745	0.90321	-0.14686	0.98418	0.9941	1.0481	0.06771	0.28564	0.64297	0.88886	-0.16997	0.0026669	0.0055504	0.67239	-0.57263	0.062898	0.11234	0.80224	-0.3179	0.30256	0.43882	0.91796	-0.1235	0.40106	0.90757	1.094	0.12967	0.28568	0.88733	0.81464	-0.29577	0.67102	0.785	0.94932	-0.075038	0.24974	0.61312	1.1716	0.22852	0.64391	0.82836	0.96125	-0.057017	0.086637	0.32122	1.3344	0.41623
m37	Glutathione Reduced_pos	0.38806	0.99745	0.84073	-0.25029	0.25797	0.79425	0.81544	-0.29435	0.56147	0.74984	0.93685	-0.094106	2.931e-05	0.00011165	0.58155	-0.78203	0.0038894	0.014605	0.59341	-0.75291	0.019088	0.063991	0.68238	-0.55134	0.48947	0.90757	0.87224	-0.1972	0.75247	0.96712	1.0947	0.13054	0.41348	0.58257	1.1821	0.24135	0.33395	0.66467	1.1332	0.1804	0.14706	0.39466	1.2692	0.34388	0.2587	0.48212	0.83837	-0.25435
m32	Tryptophan_pos	0.38893	0.99745	0.94139	-0.087138	0.65916	0.84964	0.99725	-0.0039773	0.54052	0.73757	0.96129	-0.056958	0.099103	0.13509	0.86993	-0.20103	0.11118	0.17239	0.84931	-0.23565	0.7934	0.86074	1.0177	0.025306	0.11966	0.76655	1.1078	0.14766	0.31612	0.91629	1.0731	0.10177	0.85161	0.89759	0.99613	-0.0055996	0.011287	0.24335	0.87838	-0.18709	0.92076	0.94852	1.0001	0.00017465	0.05991	0.27061	0.84891	-0.23632
m147	7-Methylguanine_pos	0.3897	0.99745	0.95168	-0.071445	0.37384	0.79425	0.94382	-0.083414	0.18111	0.62605	0.88261	-0.18015	1.1538e-07	1.7886e-06	0.59831	-0.74104	0.00070417	0.0046146	0.61752	-0.69544	0.007554	0.032183	0.70624	-0.50176	0.58122	0.91113	1.051	0.071719	0.5729	0.94543	1.0405	0.057219	0.55184	0.69832	0.95653	-0.064113	0.37274	0.7031	1.0753	0.10477	0.051322	0.25676	1.2002	0.26327	0.69176	0.81391	1.0598	0.083804
m209	Dihydrouracil_pos	0.38991	0.99745	0.90962	-0.13667	0.22426	0.79425	0.86661	-0.20654	0.1176	0.55898	0.8068	-0.30972	8.5323e-08	1.5901e-06	0.41246	-1.2777	0.00029985	0.0030422	0.53146	-0.91196	0.00040445	0.010576	0.48063	-1.057	0.61813	0.91113	1.1212	0.16509	0.85097	0.98416	1.0145	0.020786	0.42666	0.59209	1.1547	0.20751	0.02229	0.35149	1.3601	0.44367	0.019502	0.21298	1.4231	0.50899	0.016691	0.15553	1.3541	0.43729
m377	Glucoronate_neg	0.38995	0.99745	1.0585	0.081977	0.42393	0.79425	1.8436	0.88252	0.62416	0.78589	1.473	0.55872	5.5944e-05	0.00019392	0.45242	-1.1443	0.065645	0.11573	1.0172	0.024671	0.041137	0.10333	0.77875	-0.36078	0.19639	0.90757	0.85161	-0.23174	0.9562	0.98659	1.0462	0.065183	0.26879	0.41902	0.88824	-0.17098	0.17212	0.52273	1.3704	0.45455	0.031766	0.21298	1.3895	0.47457	0.0033155	0.10105	1.506	0.59068
m127	Normetanephrine-H2O_pos	0.39407	0.99745	0.9257	-0.11139	0.28826	0.79425	0.90425	-0.14521	0.10702	0.55898	0.81112	-0.30202	0.00079187	0.0019677	0.58485	-0.77386	0.015433	0.039949	0.62634	-0.67498	0.34375	0.47179	0.90059	-0.15106	0.59105	0.91113	1.0196	0.028031	0.8309	0.98416	0.91695	-0.12509	0.025462	0.085569	0.67431	-0.56852	0.086041	0.42598	1.2484	0.32009	0.15512	0.39889	1.1499	0.20153	0.86434	0.91093	1.0583	0.081691
m14	Aspartate_pos	0.39421	0.99745	0.93115	-0.10292	0.40094	0.79425	0.93982	-0.089538	0.42577	0.68318	0.94436	-0.082595	2.0503e-05	8.491e-05	0.33023	-1.5985	0.00041989	0.0032403	0.38705	-1.3694	0.0019475	0.015318	0.42245	-1.2431	0.32541	0.90757	1.1278	0.17351	0.53787	0.94543	1.0536	0.075265	0.090547	0.20392	1.2482	0.31984	0.058857	0.4129	1.2049	0.26887	0.10238	0.33392	1.228	0.29633	0.12183	0.34743	1.124	0.16865
m256	Taurine_neg	0.39534	0.99745	1.1295	0.17574	0.018417	0.79425	2.244	1.166	0.036968	0.45709	2.4909	1.3167	0.57838	0.62404	1.0989	0.13603	0.079587	0.13462	2.3951	1.2601	0.0059802	0.027482	1.5899	0.66897	0.2262	0.90757	1.1846	0.24437	0.74017	0.96712	0.9364	-0.094797	0.88411	0.91537	0.91746	-0.12429	0.18014	0.5295	0.78596	-0.34747	0.94036	0.96097	1.0336	0.047626	0.043879	0.23565	0.68164	-0.55292
m172	CDP_pos	0.40017	0.99745	0.90992	-0.13619	0.95482	0.9789	1.0892	0.12321	0.069195	0.53745	0.77141	-0.37442	4.7609e-05	0.00017274	0.48462	-1.0451	0.0020035	0.0091195	0.55523	-0.84885	0.23044	0.35397	0.84797	-0.23791	0.45011	0.90757	0.8348	-0.26049	0.44084	0.93483	0.83171	-0.26585	0.0078869	0.045309	0.58347	-0.77726	0.565	0.83495	0.86376	-0.2113	0.78693	0.89451	0.90384	-0.14587	0.088531	0.32122	0.71854	-0.47685
m29	Phenylalanine_pos	0.40081	0.99745	0.47956	-1.0602	0.95183	0.9789	0.42659	-1.2291	0.39045	0.68318	0.41519	-1.2682	0.79405	0.8139	0.52273	-0.93587	0.77209	0.82016	0.58737	-0.76765	0.75419	0.83368	3.6909	1.884	0.068239	0.62173	1.4439	0.52992	0.52258	0.94386	6.9742	2.802	0.47975	0.63044	2.344	1.2289	0.020342	0.33361	1.5768	0.65702	0.53413	0.76329	0.46186	-1.1145	0.026121	0.17274	0.74163	-0.43122
m112	Lipoic Acid_pos	0.40191	0.99745	0.92399	-0.11406	0.51666	0.79425	0.97189	-0.041135	0.16066	0.58294	0.86421	-0.21055	6.848e-07	6.5295e-06	0.51663	-0.95279	0.00017748	0.0026403	0.5826	-0.77941	0.020343	0.066562	0.73739	-0.4395	0.53814	0.90757	1.0895	0.12372	0.64839	0.95989	1.0298	0.042373	0.20107	0.34208	0.86724	-0.20549	0.37435	0.7031	1.0961	0.1324	0.060279	0.26302	1.2064	0.27075	0.94553	0.96675	1.0205	0.029223
m277	Glucose-6-Phosphate_neg	0.40704	0.99745	0.89987	-0.15221	0.32968	0.79425	1.4005	0.48597	0.13207	0.55898	0.94514	-0.081396	0.074699	0.10597	0.80673	-0.30985	0.23892	0.3225	0.87295	-0.19603	0.73587	0.82008	1.5416	0.6244	0.28404	0.90757	0.87864	-0.18666	0.24309	0.86331	0.83062	-0.26774	0.019564	0.072894	0.71475	-0.48448	0.56633	0.83495	1.0719	0.10014	0.5917	0.79801	0.88672	-0.17344	0.74041	0.83627	0.90081	-0.1507
m312	Oxalate_neg	0.41218	0.99745	0.92845	-0.10711	0.60365	0.83333	0.96988	-0.044119	0.96936	0.99054	1.0398	0.056288	0.52614	0.57525	0.9132	-0.13099	0.55837	0.63792	2.9926	1.5814	0.26512	0.39575	1.4132	0.49894	0.65251	0.91113	1.1706	0.22719	0.47188	0.93483	0.92715	-0.10912	0.4103	0.58257	0.68141	-0.55341	0.081977	0.42598	0.53699	-0.89704	0.032726	0.21298	0.5144	-0.95904	0.087343	0.32122	0.56477	-0.82425
m96	Tetradecadienoylcarnitine_pos	0.41358	0.99745	0.88334	-0.17896	0.64194	0.84458	1.016	0.022965	0.32405	0.65627	0.97856	-0.031264	0.00066823	0.0016706	0.41915	-1.2545	0.010703	0.030399	0.50301	-0.99135	0.62778	0.72737	1.0133	0.019116	0.74097	0.94649	1.0843	0.11681	0.51175	0.94311	1.1531	0.2055	0.254	0.40365	0.83638	-0.25777	0.47774	0.79253	1.3283	0.40953	0.668	0.84012	1.0319	0.045316	0.56509	0.71953	1.1508	0.20258
m214	Nicotinic Acid_pos	0.41666	0.99745	1.0852	0.11798	0.89504	0.9551	1.0527	0.074063	0.74883	0.87221	1.0216	0.030776	0.00053961	0.0013573	0.29243	-1.7738	0.0042222	0.01544	0.33061	-1.5968	0.0026538	0.017506	0.31335	-1.6742	0.52045	0.90757	1.1238	0.16839	0.6997	0.96712	0.95754	-0.062589	0.6049	0.73593	1.0926	0.12782	0.91731	0.98455	1.0179	0.025586	0.0054091	0.17812	1.3795	0.46417	0.15055	0.37051	1.1322	0.17918
m378	Glucuronate_neg	0.41675	0.99745	1.0508	0.071523	0.40161	0.79425	1.5567	0.6385	0.63019	0.78589	1.361	0.44462	5.6152e-05	0.00019392	0.44342	-1.1733	0.046092	0.091757	0.89551	-0.15922	0.029099	0.084494	0.74436	-0.42593	0.19867	0.90757	0.84519	-0.24265	0.88981	0.98416	1.0313	0.044481	0.23287	0.38507	0.8723	-0.19711	0.17777	0.5295	1.3673	0.45136	0.040209	0.23419	1.3729	0.45728	0.0032509	0.10105	1.5157	0.59994
m239	3-Nitrotyrosine_neg	0.4171	0.99745	1.0661	0.092343	0.45764	0.79425	14.252	3.8331	0.12797	0.55898	14.286	3.8365	0.014015	0.022802	0.67506	-0.56691	0.72425	0.78573	7.8994	2.9817	0.095529	0.19733	1.3025	0.38124	0.42925	0.90757	0.8746	-0.19331	0.39557	0.93483	1.301	0.37957	0.097368	0.21579	2.3929	1.2588	0.23591	0.59705	1.195	0.25698	0.11445	0.34758	1.2211	0.28823	0.0058325	0.11387	1.6243	0.69978
m295	Deoxyinosine_neg	0.42066	0.99745	1.0723	0.10074	0.75831	0.89462	0.99636	-0.0052666	0.5418	0.73757	0.94772	-0.077463	0.0013835	0.0032414	0.68317	-0.54969	0.0018054	0.0084876	0.65494	-0.61057	0.13733	0.25097	0.83092	-0.26721	0.0090129	0.41059	1.2356	0.30516	0.74018	0.96712	1.0321	0.045627	0.005608	0.038363	1.2743	0.34969	0.63424	0.84538	1.0554	0.07781	0.53802	0.76329	1.0986	0.13571	0.83293	0.89398	1.0138	0.019803
m237	Argininosuccinic Acid_neg	0.42109	0.99745	1.0551	0.077429	0.2391	0.79425	1.2599	0.33327	0.062608	0.52386	1.5516	0.63376	0.070454	0.1003	0.84908	-0.23604	0.30943	0.40177	1.0034	0.0049321	0.0010839	0.013038	0.74487	-0.42494	0.51261	0.90757	1.1372	0.18549	0.11942	0.7912	1.2146	0.28043	0.58665	0.72439	1.1185	0.16158	0.76495	0.89608	0.97094	-0.042549	0.76306	0.8882	1.0848	0.11747	0.59446	0.73233	1.1183	0.16134
m63	S-Ribosyl-L-Homocysteine_pos	0.42234	0.99745	0.84215	-0.24786	0.13281	0.79425	0.67604	-0.56481	0.030701	0.45709	0.61475	-0.70194	0.59071	0.63401	1.2552	0.3279	0.77607	0.82019	1.1699	0.22637	0.22483	0.34963	1.3378	0.41988	0.26618	0.90757	1.2318	0.30075	0.20584	0.86238	1.2543	0.32691	0.014691	0.062352	1.3809	0.46563	0.1821	0.5295	0.79053	-0.33911	0.7257	0.87777	1.0825	0.11439	0.3191	0.54742	0.85612	-0.22412
m265	Glycocholic Acid_neg	0.42537	0.99745	1.0449	0.063354	0.57793	0.81989	1.0318	0.045223	0.44738	0.68318	0.98864	-0.016489	8.4109e-05	0.00026732	0.62744	-0.67245	0.044884	0.091757	0.69174	-0.5317	0.032226	0.090158	0.66689	-0.58448	0.94227	0.97725	1.128	0.17381	0.98618	0.98809	1.004	0.0056994	0.79186	0.85663	1.0585	0.082067	0.21456	0.57496	1.3311	0.41265	0.033795	0.21639	1.2633	0.33721	0.78836	0.86424	0.99886	-0.0016428
m114	Salicylurate_pos	0.42601	0.99745	0.95549	-0.065685	0.35912	0.79425	0.9461	-0.079933	0.34289	0.65627	0.94007	-0.089161	2.5336e-06	1.6231e-05	0.62932	-0.66813	0.00015974	0.0026246	0.6227	-0.68339	0.00056348	0.010576	0.64506	-0.6325	0.31182	0.90757	1.0993	0.1366	0.17893	0.84393	1.1047	0.14368	0.13996	0.27068	1.1309	0.17747	0.37668	0.7031	0.95195	-0.071037	0.24369	0.49672	1.1544	0.20719	0.68662	0.81362	1.0251	0.035772
m357	Ethylmalonate_neg	0.42691	0.99745	1.0359	0.050925	0.17767	0.79425	1.7728	0.82601	0.16922	0.59811	1.6492	0.72177	0.012138	0.02023	0.83507	-0.26002	0.95513	0.95982	1.3635	0.44728	0.7305	0.81633	1.1275	0.17312	0.76099	0.94696	1.0115	0.01649	0.20871	0.86238	0.90646	-0.14168	0.010344	0.051098	0.78673	-0.34606	0.025062	0.35433	1.1792	0.23783	0.0065496	0.17902	1.2436	0.31454	0.38523	0.59003	1.1116	0.15265
m197	Homocysteic Acid_pos	0.42729	0.99745	1.0621	0.086939	0.71221	0.87953	1.1218	0.16581	0.54211	0.73757	0.88608	-0.17449	2.6594e-06	1.652e-05	0.40006	-1.3217	0.0020113	0.0091195	0.53009	-0.91569	0.012245	0.046372	0.60913	-0.71518	0.84839	0.9556	1.0092	0.013227	0.7474	0.96712	1.0106	0.015209	0.17839	0.31276	0.85394	-0.22779	0.024125	0.35342	1.3253	0.40633	0.025367	0.21298	1.2971	0.37531	0.37062	0.57777	1.1728	0.22991
m194	ADP-Ribose_pos	0.43359	0.99745	0.99068	-0.013502	0.73507	0.88375	0.8123	-0.29991	0.76003	0.87779	0.96248	-0.055167	0.021212	0.033579	0.50499	-0.98567	0.12985	0.19583	0.8452	-0.24263	0.18995	0.30951	0.78531	-0.34867	0.66957	0.91715	0.70471	-0.50489	0.49142	0.93483	0.73188	-0.45032	0.038482	0.10874	0.35785	-1.4826	0.70897	0.86508	0.81682	-0.29191	0.64436	0.82836	0.98077	-0.028009	0.12243	0.34743	0.56209	-0.83111
m294	5-Hydroxymethyl-2'-Deoxyuridine_neg	0.43577	0.99745	1.0891	0.12308	0.23904	0.79425	0.9015	-0.14961	0.54328	0.73757	0.96899	-0.045446	0.76676	0.78987	0.94532	-0.081122	0.15468	0.22435	0.83319	-0.26329	0.20185	0.3263	3.1769	1.6676	0.75927	0.94696	1.0159	0.022697	0.2611	0.86331	0.86614	-0.20734	0.56495	0.70619	0.97392	-0.038126	0.046518	0.3967	0.82409	-0.27912	0.093	0.3259	0.83559	-0.25913	0.45761	0.65832	0.93768	-0.092834
m36	Cystathionine_pos	0.436	0.99745	0.88399	-0.1779	0.25753	0.79425	0.85096	-0.23284	0.13506	0.55898	0.80527	-0.31245	0.036499	0.054816	0.71533	-0.48332	0.38484	0.47409	0.86672	-0.20637	0.62469	0.72737	1.1357	0.18352	0.067728	0.62173	1.337	0.41895	0.83377	0.98416	1.1001	0.13765	0.42203	0.58865	3.5947	1.8459	0.0033083	0.18656	1.5694	0.65019	0.54962	0.77438	1.244	0.31501	0.033362	0.20115	1.503	0.58784
m299	Inositol_neg	0.44266	0.99745	0.92189	-0.11733	0.43705	0.79425	0.93941	-0.090179	0.4442	0.68318	0.95623	-0.064572	2.1264e-05	8.7181e-05	0.53009	-0.9157	0.0051199	0.017898	0.64282	-0.63752	0.067483	0.15	0.79493	-0.33111	0.88801	0.96978	1.0038	0.0054863	0.3853	0.93483	0.90474	-0.14442	0.11107	0.23719	1.2071	0.27157	0.23362	0.59705	1.1705	0.22715	0.22376	0.47289	1.1587	0.21256	0.0083514	0.13237	1.4325	0.5185
m157	Methylthioadenosine_pos	0.44282	0.99745	0.94094	-0.087826	0.29838	0.79425	0.91604	-0.12653	0.30597	0.65627	0.91544	-0.12746	1.6721e-07	2.2114e-06	0.63572	-0.65355	0.00071081	0.0046146	0.66827	-0.58149	0.0097175	0.038965	0.74899	-0.41698	0.51734	0.90757	1.059	0.082696	0.49253	0.93483	1.0539	0.075702	0.76101	0.84005	1.005	0.007212	0.5958	0.84538	1.0374	0.053015	0.13597	0.38446	1.1516	0.2036	0.2892	0.5133	1.0888	0.12268
m276	Geranyl-pyrophosphate-HPO3_neg	0.44533	0.99745	0.84974	-0.23491	0.41434	0.79425	0.87098	-0.19928	0.022339	0.45709	0.62628	-0.67512	0.032872	0.049916	0.70921	-0.49571	0.41341	0.50473	0.93419	-0.098205	0.048235	0.11674	0.65928	-0.60104	0.11182	0.74946	0.72565	-0.46266	0.017942	0.41435	0.63858	-0.64706	0.0053645	0.038335	0.48947	-1.0307	0.25854	0.61628	0.71331	-0.4874	0.1765	0.42821	0.68568	-0.5444	0.045299	0.23565	0.54968	-0.86334
m180	Cadaverine_pos	0.44603	0.99745	0.8836	-0.17853	0.38749	0.79425	0.91587	-0.12679	0.15906	0.58226	0.80173	-0.3188	0.66073	0.69462	0.92862	-0.10684	0.23769	0.3219	0.82511	-0.27735	0.65348	0.75077	1.1969	0.25926	0.26573	0.90757	1.232	0.30097	0.041618	0.53628	1.4734	0.55916	0.49095	0.63699	1.3075	0.3868	0.25397	0.61615	1.2176	0.28403	0.090434	0.32242	1.3268	0.4079	0.063495	0.27403	1.3362	0.41811
m85	Pipecolate_pos	0.44687	0.99745	0.90838	-0.13863	0.17128	0.79425	0.81667	-0.29217	0.28242	0.64297	0.89711	-0.15664	1.1105e-06	8.5904e-06	0.45136	-1.1476	0.00069871	0.0046146	0.51459	-0.95851	0.055163	0.12892	0.76173	-0.39266	0.48854	0.90757	1.0871	0.12043	0.778	0.98416	0.91828	-0.123	0.085702	0.19676	0.75584	-0.40385	0.60254	0.84538	1.0569	0.079891	0.06758	0.28313	1.3212	0.40187	0.53763	0.69978	1.1614	0.21582
m154	Methylguanosine_pos	0.4508	0.99745	0.96115	-0.057168	0.37904	0.79425	0.94995	-0.074078	0.13373	0.55898	0.87883	-0.18635	8.2322e-05	0.00026369	0.69373	-0.52756	0.00087165	0.0054847	0.68232	-0.55149	0.077393	0.16837	0.84101	-0.24981	0.53466	0.90757	1.0563	0.07902	0.93171	0.98659	1.0087	0.012468	0.80683	0.86597	1.0076	0.010861	0.77354	0.89791	1.0223	0.031888	0.14112	0.38668	1.1663	0.22197	0.73121	0.83561	1.0478	0.067342
m191	Aminovaleric Acid_pos	0.4557	0.99745	1.0531	0.074692	0.43596	0.79425	0.96468	-0.051879	0.32867	0.65627	0.92626	-0.11052	1.1333e-07	1.7886e-06	0.48836	-1.034	0.00014088	0.0026192	0.53049	-0.9146	0.0018711	0.015026	0.60541	-0.72401	0.055976	0.55976	1.3692	0.4533	0.44419	0.93483	1.1009	0.13872	0.11529	0.2399	1.1827	0.24203	0.013651	0.24335	1.3777	0.46229	0.0096178	0.19204	1.4269	0.51293	0.28201	0.50272	1.3281	0.40933
m333	Sedpheptulose Bisphosphates_neg	0.46338	0.99745	0.7413	-0.43188	0.33102	0.79425	0.75601	-0.40353	0.015583	0.45709	0.48279	-1.0505	0.39368	0.45091	0.87734	-0.18878	0.62754	0.69935	1.0092	0.013144	0.21845	0.34363	0.80961	-0.3047	0.63188	0.91113	0.5936	-0.75244	0.34894	0.91672	0.55651	-0.84553	0.012259	0.057116	0.34481	-1.5361	0.21278	0.57394	0.60549	-0.72382	0.060301	0.26302	0.506	-0.98279	0.025947	0.17274	0.42988	-1.218
m148	Uracil_pos	0.46354	0.99745	0.91346	-0.13059	0.38231	0.79425	0.90806	-0.13913	0.40704	0.68318	0.93489	-0.097131	1.6811e-10	3.4463e-08	0.36847	-1.4404	2.803e-05	0.0022929	0.46413	-1.1074	0.00013235	0.0077328	0.5267	-0.92495	0.78472	0.94696	0.9452	-0.081311	0.589	0.94543	0.90197	-0.14886	0.71904	0.81664	0.96575	-0.050278	0.51936	0.82018	1.0627	0.087717	0.20449	0.45715	1.1427	0.19249	0.69481	0.81391	0.94506	-0.081521
m178	Phosphocreatine_pos	0.46642	0.99745	0.88624	-0.17423	0.12285	0.79425	0.76633	-0.38397	0.014167	0.45709	0.65458	-0.61135	0.23305	0.28694	0.88467	-0.17678	0.37611	0.46701	0.96289	-0.054562	0.3491	0.47593	1.475	0.56074	0.61067	0.91113	1.3006	0.37913	0.92962	0.98659	1.0099	0.014233	0.58834	0.72439	1.1272	0.17277	0.0010882	0.14872	2.2501	1.17	6.9255e-05	0.028395	2.2163	1.1481	8.3541e-05	0.034252	2.5527	1.352
m119	Biliverdin_pos	0.47074	0.99745	1.2775	0.35333	0.75856	0.89462	1.6941	0.7605	0.14896	0.56858	0.81381	-0.29723	0.087131	0.12151	0.59997	-0.73703	0.1779	0.25004	0.93034	-0.10416	0.54414	0.66236	1.002	0.0028724	0.18382	0.90757	2.4156	1.2724	0.40592	0.93483	0.74522	-0.42427	0.63698	0.75919	1.0079	0.011312	0.93146	0.98937	1.1237	0.16829	0.82348	0.92248	0.84369	-0.24521	0.48348	0.66743	0.84234	-0.24753
m255	Aminopimelic Acid_neg	0.47092	0.99745	1.1413	0.1907	0.011051	0.79425	1.2819	0.35825	0.43771	0.68318	0.94686	-0.078778	0.18928	0.24026	1.1712	0.228	0.64741	0.71759	1.0484	0.068166	0.26756	0.39649	1.3948	0.48002	0.027812	0.53948	0.36048	-1.472	0.20302	0.86238	0.45706	-1.1296	0.005423	0.038335	0.30536	-1.7114	0.51386	0.82018	0.92142	-0.11806	0.71177	0.87138	1.0514	0.072276	0.33203	0.55339	0.89678	-0.15717
m5	AICAR_pos	0.47201	0.99745	1.0919	0.12686	0.35066	0.79425	0.8957	-0.15891	0.034582	0.45709	0.53287	-0.90815	0.00019024	0.00055712	0.32315	-1.6297	0.01627	0.041332	0.58577	-0.7716	0.025998	0.076497	0.55805	-0.84154	0.88651	0.96978	0.87998	-0.18445	0.80936	0.98416	0.72054	-0.47284	0.0085599	0.046367	0.42265	-1.2425	0.037772	0.3967	0.35196	-1.5065	0.10618	0.33748	0.44134	-1.18	0.0024463	0.091179	0.23616	-2.0821
m38	Homocystine_pos	0.47421	0.99745	0.79093	-0.33838	0.73402	0.88375	1.0846	0.11719	0.1064	0.55898	0.68951	-0.53636	0.26043	0.3113	0.66683	-0.5846	0.0089587	0.027142	0.3519	-1.5068	0.079347	0.17171	0.51161	-0.9669	0.81105	0.95218	0.90978	-0.13641	0.36567	0.91978	1.7111	0.77495	0.17215	0.30957	0.75298	-0.40931	0.093664	0.42669	1.4514	0.53746	0.25797	0.51248	2.1311	1.0916	0.17159	0.39746	0.69073	-0.53381
m190	Hydroxybutanoate_pos	0.47499	0.99745	0.95806	-0.06181	0.36281	0.79425	0.93993	-0.089373	0.22653	0.63973	0.90612	-0.14222	4.6556e-10	4.8813e-08	0.57796	-0.79097	0.00010207	0.0026045	0.60521	-0.7245	0.0003523	0.010576	0.6368	-0.65109	0.50547	0.90757	1.057	0.080003	0.48966	0.93483	1.0552	0.077451	0.2507	0.4015	1.0999	0.13738	0.22849	0.59291	1.0917	0.1266	0.01649	0.21298	1.216	0.28215	0.079791	0.30905	1.1347	0.18226
m124	Thyroxine_pos	0.47635	0.99745	0.85865	-0.21986	0.15326	0.79425	0.75815	-0.39945	0.10682	0.55898	0.71643	-0.48111	1.0741e-06	8.5904e-06	0.36988	-1.4349	7.1211e-05	0.0026045	0.38515	-1.3765	0.0018737	0.015026	0.46393	-1.108	0.53328	0.90757	0.87286	-0.19618	0.91298	0.98659	1.0366	0.051835	0.52434	0.67181	0.83833	-0.2544	0.64589	0.84538	1.0141	0.020136	0.21675	0.4727	1.2327	0.30183	0.4312	0.62744	0.86452	-0.21003
m58	Trimethyllysine_pos	0.47869	0.99745	0.95588	-0.065091	0.38429	0.79425	0.94381	-0.083425	0.22584	0.63973	0.90437	-0.14501	1.1587e-08	4.7506e-07	0.57933	-0.78754	0.00010401	0.0026045	0.61028	-0.71247	0.0010497	0.013009	0.66658	-0.58515	0.74461	0.94696	1.0397	0.056101	0.7436	0.96712	1.0233	0.033171	0.77561	0.84574	1.0063	0.0090998	0.22698	0.59275	1.0956	0.13168	0.045894	0.24437	1.2111	0.27629	0.4904	0.6721	1.0725	0.101
m94	Propionylcarnitine_pos	0.47909	0.99745	0.93119	-0.10285	0.66802	0.84964	1.0065	0.0093455	0.88723	0.9457	1.1737	0.23104	0.67857	0.70793	0.9032	-0.14688	0.060704	0.11035	0.70327	-0.50784	0.082385	0.17734	1.9547	0.96696	0.73121	0.93981	0.88708	-0.17287	0.51937	0.94311	1.0815	0.11308	4.7343e-05	0.0016175	2.5818	1.3684	0.33302	0.66467	1.23	0.29871	0.4603	0.70683	0.79145	-0.33742	0.11236	0.34636	1.1934	0.25509
m375	Xylose_neg	0.48348	0.99745	1.0734	0.10225	0.45119	0.79425	1.1758	0.23359	0.21827	0.63973	3.0156	1.5924	0.0026364	0.0055504	0.64241	-0.63843	0.1315	0.19629	0.83402	-0.26184	0.0049287	0.024287	0.63596	-0.653	0.38026	0.90757	0.77911	-0.36011	0.97766	0.98659	0.93248	-0.10085	0.17704	0.31276	1.1144	0.15623	0.21029	0.57098	1.2587	0.33195	0.25878	0.51248	1.104	0.1427	0.043338	0.23565	1.3587	0.44224
m7	Allanoate_pos	0.48353	0.99745	0.90363	-0.1462	0.58835	0.82894	0.98736	-0.018346	0.13383	0.55898	0.79332	-0.33403	0.00044065	0.0011435	0.67441	-0.56829	0.0038133	0.014605	0.63126	-0.6637	0.059182	0.13598	0.7785	-0.36123	0.72133	0.93928	0.80549	-0.31205	0.61567	0.9503	0.95253	-0.070157	0.57766	0.71553	1.0086	0.012359	0.051907	0.40269	0.6905	-0.53428	0.57296	0.79096	0.90509	-0.14386	0.30201	0.52916	0.80885	-0.30606
m2	Lipoamide_pos	0.4855	0.99745	0.95196	-0.071022	0.47766	0.79425	0.96557	-0.050546	0.56645	0.75405	0.96403	-0.052855	0.099173	0.13509	0.86646	-0.2068	0.15028	0.21952	0.86573	-0.208	0.97822	0.98062	1.0389	0.055109	0.11333	0.74946	1.1155	0.15771	0.38383	0.93483	1.0893	0.12336	0.34681	0.51519	0.93508	-0.096838	0.039622	0.3967	0.85695	-0.22271	0.74316	0.8882	0.96963	-0.044493	0.02117	0.16426	0.78767	-0.34433
m53	Dimethylglycine_pos	0.48779	0.99745	0.94244	-0.08553	0.18086	0.79425	0.85807	-0.22083	0.11992	0.55898	0.82609	-0.27563	4.3226e-08	1.1077e-06	0.60454	-0.72609	0.00179	0.0084876	0.61735	-0.69585	0.006604	0.029362	0.66638	-0.58559	0.48415	0.90757	1.0885	0.12231	0.1106	0.7912	1.1581	0.21181	0.80351	0.8647	0.97267	-0.039973	0.12245	0.47833	1.1949	0.25688	0.0056477	0.17812	1.3455	0.42812	0.96359	0.97549	1.0469	0.066063
m208	Indolepropionate_pos	0.48851	0.99745	0.90078	-0.15076	0.76507	0.89462	0.98832	-0.016955	0.56991	0.75619	1.1442	0.19432	0.00026189	0.00073544	0.56599	-0.82114	0.0076865	0.02437	0.65337	-0.61404	0.035034	0.093933	0.72946	-0.4551	0.65103	0.91113	1.0295	0.041978	0.21244	0.86238	1.1187	0.16182	0.00016413	0.0031183	1.7426	0.80122	0.1284	0.48434	1.1436	0.1936	0.14144	0.38668	1.1661	0.22163	0.0080342	0.13237	1.3057	0.38477
m186	Retinal_pos	0.48978	0.99745	0.88922	-0.16939	0.54916	0.80296	1.0097	0.01391	0.021799	0.45709	0.60523	-0.72445	0.044479	0.065598	0.53767	-0.89521	0.33747	0.42733	0.74755	-0.41976	0.35428	0.4798	1.5107	0.59518	0.67771	0.91715	0.7185	-0.47695	0.32698	0.91672	0.61353	-0.70479	0.0028489	0.027665	0.36078	-1.4708	0.85918	0.95084	1.1688	0.22499	0.72577	0.87777	0.897	-0.15682	0.3683	0.57777	0.99797	-0.0029295
m167	CMP_pos	0.49176	0.99745	0.92222	-0.11682	0.31859	0.79425	0.90261	-0.14782	0.14737	0.56858	0.81855	-0.28886	0.0023598	0.0050923	0.63242	-0.66105	0.041016	0.085154	0.72748	-0.45901	0.40209	0.52879	0.95765	-0.062428	0.18834	0.90757	1.1108	0.15157	0.7683	0.98132	0.95496	-0.06649	0.054774	0.13611	0.69024	-0.53482	0.99141	0.99529	1.0177	0.025359	0.91566	0.94844	0.97468	-0.037004	0.14379	0.37002	0.81425	-0.29645
m74	Guanidinobutanoic Acid_pos	0.49297	0.99745	0.81707	-0.29148	0.18609	0.79425	0.67717	-0.56241	0.32331	0.65627	0.78648	-0.34652	0.40661	0.46437	0.6535	-0.61374	0.62406	0.69738	1.9826	0.98742	0.013747	0.050202	2.0729	1.0516	0.041955	0.53948	1.3026	0.38143	0.74222	0.96712	0.89053	-0.16727	0.92004	0.93958	1.1191	0.16239	0.12947	0.48434	0.82284	-0.28132	0.47457	0.72025	0.92904	-0.10619	0.64457	0.77728	1.0559	0.078477
m13	Asparagine_pos	0.49301	0.99745	0.88352	-0.17867	0.10231	0.79425	0.76426	-0.38787	0.066364	0.53576	0.74237	-0.4298	0.35946	0.4175	0.87031	-0.2004	0.83339	0.87624	1.0398	0.056326	0.8192	0.87481	1.0439	0.062044	0.012689	0.44272	1.5727	0.65323	0.44402	0.93483	1.2505	0.32249	0.11293	0.23867	1.9342	0.95174	0.36301	0.69976	1.2144	0.28023	0.45332	0.70371	1.2265	0.2945	0.46002	0.65948	1.2859	0.36276
m61	SAH_pos	0.49396	0.99745	0.87589	-0.19118	0.40629	0.79425	0.93996	-0.089322	0.13977	0.56067	0.79638	-0.32848	1.2955e-05	5.9018e-05	0.39607	-1.3362	0.051603	0.099088	0.82323	-0.28063	0.040085	0.10311	0.69884	-0.51696	0.62051	0.91113	1.0514	0.072248	0.19048	0.8582	0.72237	-0.4692	0.12105	0.2469	0.72548	-0.463	0.069881	0.42598	0.71066	-0.49277	0.016085	0.21298	0.64807	-0.62577	0.050046	0.24722	0.69767	-0.51939
m408	Biotin_neg	0.49476	0.99745	0.94095	-0.087807	0.5762	0.81989	0.9882	-0.017125	0.69861	0.83264	0.97749	-0.032851	0.13974	0.18422	1.1492	0.20059	0.78666	0.82924	1.0115	0.016438	0.022808	0.070917	1.6693	0.73922	0.48373	0.90757	1.1148	0.15683	0.91227	0.98659	0.98334	-0.024234	0.069108	0.16099	0.77545	-0.3669	0.60775	0.84538	1.0384	0.054384	0.65063	0.82836	1.0247	0.035238	0.81433	0.87862	1.0273	0.03892
m100	Dephospho-CoA_pos	0.49687	0.99745	1.079	0.10969	0.96306	0.98223	1.1094	0.14973	0.47959	0.71503	0.99225	-0.011225	0.00053108	0.0013441	0.50557	-0.98401	0.010952	0.03082	0.61884	-0.69236	0.021678	0.069267	0.66351	-0.59182	0.15421	0.83992	1.3216	0.40227	0.96324	0.98659	0.85844	-0.22021	0.032544	0.096688	0.58221	-0.78039	0.25393	0.61615	1.1724	0.22947	0.60963	0.80359	0.99759	-0.003487	0.88528	0.92357	1.0407	0.057601
m72	Cysteamine_pos	0.5042	0.99745	0.90997	-0.13611	0.38367	0.79425	0.921	-0.11873	0.50477	0.724	0.94981	-0.074289	2.7114e-07	3.3688e-06	0.44783	-1.159	1.3376e-05	0.0018236	0.48364	-1.048	0.0014553	0.014376	0.58797	-0.76619	0.41517	0.90757	0.89784	-0.15547	0.73273	0.96712	0.98022	-0.028827	0.022956	0.079764	1.352	0.43507	0.045764	0.3967	0.7104	-0.49329	0.092428	0.3259	1.5254	0.60914	0.009373	0.1338	1.4431	0.52919
m288	Leucic Acid_neg	0.50427	0.99745	1.1641	0.21926	0.42165	0.79425	0.85262	-0.23003	0.044999	0.45709	2.6838	1.4243	1.8736e-05	8.0019e-05	0.41911	-1.2546	0.045708	0.091757	1.6727	0.74216	8.0785e-05	0.0055069	0.37726	-1.4064	0.22311	0.90757	0.78539	-0.34852	0.017759	0.41435	1.5044	0.58918	0.159	0.29324	1.8288	0.87093	0.18082	0.5295	1.1678	0.22376	0.11654	0.34877	1.1863	0.24652	0.060072	0.27061	1.3215	0.4022
m11	Aminolevulinic Acid_pos	0.50517	0.99745	1.0557	0.078203	0.84554	0.93191	1.0073	0.010465	0.64952	0.80211	0.96711	-0.048251	0.00026169	0.00073544	0.53398	-0.90514	0.001512	0.0074506	0.6138	-0.70416	0.0086433	0.035708	0.67609	-0.56472	0.7758	0.94696	0.98364	-0.023793	0.39149	0.93483	0.91561	-0.1272	0.021235	0.077048	1.212	0.27736	0.94494	0.9934	0.98529	-0.021386	0.91498	0.94844	1.0372	0.052697	0.35752	0.57777	1.1231	0.16751
m80	Acetylcholine_pos	0.50533	0.99745	0.94518	-0.081338	0.50636	0.79425	0.96067	-0.057892	0.24449	0.63973	0.90097	-0.15045	1.5522e-07	2.1429e-06	0.5865	-0.76979	0.0001605	0.0026246	0.60916	-0.7151	0.0024879	0.017506	0.68269	-0.5507	0.31916	0.90757	1.1164	0.15889	0.92661	0.98659	1.0161	0.023077	0.81899	0.87444	1.0209	0.029779	0.096977	0.43693	1.1311	0.17772	0.05896	0.26302	1.2642	0.33827	0.077684	0.30905	1.1868	0.2471
m131	Mevalonolactone_pos	0.50677	0.99745	0.96245	-0.055214	0.40631	0.79425	0.95107	-0.07238	0.26845	0.63973	0.92295	-0.11568	1.1778e-07	1.7886e-06	0.61058	-0.71175	0.00033471	0.0030422	0.66007	-0.59931	0.0010186	0.013009	0.68061	-0.55511	0.8266	0.95531	0.98777	-0.017755	0.66219	0.96577	0.96101	-0.057377	0.43697	0.59659	1.0873	0.12072	0.29098	0.64141	1.0699	0.097466	0.10368	0.33392	1.1815	0.24057	0.36416	0.57777	1.083	0.11509
m384	Fructose 1,6-Bisphosphate_neg	0.50698	0.99745	1.035	0.049663	0.25844	0.79425	0.90622	-0.14206	0.24496	0.63973	0.90795	-0.13931	7.4314e-05	0.00024375	0.83081	-0.2674	0.040135	0.084181	0.79777	-0.32596	0.22074	0.34591	0.90154	-0.14954	0.052478	0.55534	1.1399	0.18886	0.71918	0.96712	1.014	0.020109	0.24838	0.40093	1.0911	0.12581	0.3034	0.6547	0.94563	-0.080648	0.85039	0.93155	0.98684	-0.019109	0.27205	0.49645	0.91769	-0.12393
m110	Oleic Acid_pos	0.51346	0.99745	0.94561	-0.080686	0.18447	0.79425	0.88161	-0.18178	0.23831	0.63973	0.89942	-0.15293	9.9946e-08	1.7074e-06	0.6025	-0.73097	0.0021726	0.009555	0.67792	-0.56081	0.007273	0.031312	0.71629	-0.48138	0.8282	0.95531	0.96905	-0.045352	0.8981	0.98416	0.96819	-0.046644	0.97557	0.98035	1.0471	0.066424	0.45677	0.76797	0.93849	-0.091586	0.44145	0.69347	1.1174	0.16009	0.43156	0.62744	1.0628	0.087935
m10	Alloisoleucine_pos	0.51475	0.99745	1.1567	0.20999	0.70759	0.87647	1.0718	0.099987	0.96823	0.99054	1.0959	0.13216	0.035248	0.053131	0.73037	-0.4533	0.035173	0.075319	0.69606	-0.52271	0.099676	0.20384	0.76826	-0.38033	0.070643	0.6274	1.7273	0.78856	0.2335	0.86331	1.1961	0.25833	0.0057604	0.038717	1.5618	0.64318	0.62747	0.84538	1.1063	0.14571	0.19545	0.44769	1.591	0.66996	0.84226	0.89929	1.0483	0.068081
m159	5-Methylthioadenosine_pos	0.51546	0.99745	0.90988	-0.13625	0.26625	0.79425	0.87844	-0.18699	0.23169	0.63973	0.83252	-0.26445	0.0019668	0.0043825	0.64009	-0.64365	0.045826	0.091757	0.73833	-0.43766	0.32973	0.45715	0.91873	-0.12229	0.70069	0.93517	0.97057	-0.043096	0.42952	0.93483	1.0481	0.067717	0.38456	0.55714	0.78568	-0.34798	0.90706	0.9761	1.0187	0.026788	0.60809	0.80359	1.0902	0.12461	0.47855	0.66328	1.1269	0.1723
m359	Glycerate_neg	0.51764	0.99745	0.98868	-0.016428	0.7768	0.89715	1.3149	0.39494	0.44195	0.68318	0.88811	-0.17118	0.33016	0.38675	0.7215	-0.47094	0.64969	0.71817	0.95895	-0.060475	0.91914	0.94931	0.89042	-0.16744	0.0084266	0.41059	0.55753	-0.84288	0.013471	0.41435	0.5971	-0.74396	0.59996	0.73428	1.272	0.34708	0.012629	0.24335	0.61281	-0.70649	0.053757	0.2593	0.68401	-0.54791	0.47886	0.66328	0.9394	-0.090196
m231	Glyceraldehyde_neg	0.51768	0.99745	1.0258	0.036748	0.59597	0.83112	0.97422	-0.037683	0.98466	0.99442	1.0415	0.058608	0.3564	0.41587	0.84227	-0.24764	0.34124	0.43066	3.782	1.9192	0.056836	0.13208	1.8105	0.85636	0.59913	0.91113	1.178	0.23635	0.50061	0.94151	0.90075	-0.15081	0.41145	0.58257	0.65436	-0.61184	0.10735	0.44912	0.52339	-0.93404	0.028543	0.21298	0.49215	-1.0228	0.061845	0.27242	0.51735	-0.95079
m163	dGMP_pos	0.51819	0.99745	0.83608	-0.25829	0.15388	0.79425	0.82225	-0.28235	0.26339	0.63973	0.84688	-0.23976	0.082738	0.11578	0.46252	-1.1124	0.49063	0.57522	0.69347	-0.52809	0.85476	0.90634	0.91984	-0.12054	0.77426	0.94696	1.0521	0.073264	0.39329	0.93483	0.87551	-0.1918	0.25016	0.4015	0.83731	-0.25617	0.74806	0.88643	1.0783	0.10881	0.23476	0.48367	0.85333	-0.22882	0.078331	0.30905	0.7506	-0.41388
m381	Arabitol_neg	0.52082	0.99745	0.96086	-0.057609	0.38484	0.79425	5.3828	2.4284	0.60526	0.78527	3.0247	1.5968	1.5692e-05	6.8443e-05	0.5516	-0.8583	0.60887	0.68879	2.3559	1.2363	0.78237	0.85104	1.6194	0.69549	0.60055	0.91113	1.0865	0.11974	0.89051	0.98416	0.86549	-0.20841	0.002749	0.02749	1.5476	0.63004	0.059418	0.4129	1.2195	0.28628	0.61021	0.80359	1.0584	0.081857	0.019254	0.16426	1.2572	0.33021
m182	Spermine_pos	0.52088	0.99745	0.87752	-0.1885	0.44154	0.79425	0.90411	-0.14543	0.43364	0.68318	0.92717	-0.10909	0.00037724	0.00099787	0.38051	-1.394	0.0034082	0.013404	0.44876	-1.156	0.16213	0.27861	0.74018	-0.43405	0.86815	0.96874	0.96285	-0.054623	0.041856	0.53628	0.65421	-0.61217	0.045764	0.12184	0.66128	-0.59666	0.072064	0.42598	0.55408	-0.85183	0.28745	0.53328	0.65442	-0.61172	0.0010224	0.053833	0.35193	-1.5066
m235	Acetyl-Amino Sugar Phosphates_neg	0.52699	0.99745	1.0038	0.005406	0.39085	0.79425	0.99604	-0.0057228	0.057856	0.5047	0.78274	-0.35339	0.60727	0.65008	0.9164	-0.12595	0.4278	0.51782	0.90611	-0.14224	0.31974	0.45094	1.2489	0.32062	0.15352	0.83992	0.80703	-0.30931	0.88741	0.98416	0.94908	-0.075395	0.00011727	0.0026712	0.48573	-1.0418	0.41472	0.73288	0.87827	-0.18726	0.76875	0.8882	0.93678	-0.094225	0.10285	0.34179	0.7994	-0.32301
m105	Carnosine_pos	0.52729	0.99745	0.94241	-0.085579	0.22996	0.79425	0.88577	-0.17499	0.08498	0.55304	0.81415	-0.29664	4.1916e-06	2.3542e-05	0.60338	-0.72886	0.0010669	0.0061458	0.62455	-0.67911	0.1376	0.25097	0.85291	-0.22953	0.57029	0.91113	1.0398	0.056288	0.50339	0.94241	0.89415	-0.16141	0.81847	0.87444	0.93933	-0.090298	0.42413	0.73997	1.1259	0.17105	0.22362	0.47289	1.1136	0.1552	0.71482	0.8279	1.06	0.08409
m323	Glycerol-3-Phosphate_neg	0.52848	0.99745	0.93426	-0.098099	0.30596	0.79425	1.6132	0.68996	0.3724	0.68163	1.0563	0.078965	0.040477	0.059912	0.78119	-0.35625	0.20245	0.28068	1.0008	0.0012032	0.073406	0.16142	1.3104	0.39002	0.041781	0.53948	0.5805	-0.78464	0.20607	0.86238	0.68574	-0.54427	3.7075e-05	0.0015201	0.35867	-1.4793	0.83916	0.93748	1.0575	0.080682	0.1889	0.44411	0.84948	-0.23535	0.094496	0.33272	0.79133	-0.33764
m280	Glycolate_neg	0.52853	0.99745	1.0789	0.10952	0.84049	0.92884	1.114	0.15581	0.051283	0.45709	0.76167	-0.39277	0.0018207	0.0041471	0.48268	-1.0509	0.0025529	0.010764	0.55924	-0.83846	0.7605	0.83839	1.0208	0.029706	0.62791	0.91113	0.93984	-0.089506	0.27688	0.87944	0.87793	-0.18782	0.044422	0.11982	0.69945	-0.5157	0.96858	0.99469	1.1903	0.25138	0.65312	0.82836	1.0421	0.059451	0.40165	0.60321	1.3101	0.38967
m287	Hydroxyisocaproic Acid_neg	0.52944	0.99745	0.85197	-0.23112	0.31419	0.79425	7.4899	2.905	0.26982	0.63973	7.1753	2.843	0.096328	0.13209	1.4027	0.48821	0.002029	0.0091195	8.032	3.0058	0.019301	0.06418	6.9101	2.7887	0.5301	0.90757	0.82483	-0.27783	0.0050164	0.34279	0.52558	-0.92801	0.053802	0.13454	2.3836	1.2532	0.57836	0.83495	0.87445	-0.19355	0.096742	0.33036	0.72919	-0.45563	0.32627	0.5505	0.81615	-0.29309
m268	Myoinositol_neg	0.52976	0.99745	0.93401	-0.098486	0.25978	0.79425	1.3187	0.39916	0.59534	0.77984	1.147	0.19781	1.0597e-05	5.1113e-05	0.51812	-0.94864	0.01206	0.033104	0.73203	-0.45003	0.041434	0.10333	0.76188	-0.39237	0.78036	0.94696	0.98478	-0.022133	0.69861	0.96712	0.94837	-0.076482	0.67491	0.78612	1.0457	0.064479	0.17793	0.5295	1.2254	0.29328	0.025377	0.21298	1.272	0.34705	0.014213	0.15496	1.2686	0.34321
m303	ATP_neg	0.53171	0.99745	1.0255	0.036353	0.6195	0.8429	0.99407	-0.008577	0.3157	0.65627	0.92984	-0.10494	0.64341	0.67989	0.97362	-0.038575	0.34221	0.43066	0.93442	-0.097864	0.86519	0.91438	1.0395	0.055862	0.32648	0.90757	1.0498	0.070146	0.43549	0.93483	0.9507	-0.072933	0.0166	0.065443	0.79283	-0.33491	0.09247	0.42598	1.1427	0.19241	0.08159	0.3069	1.1405	0.18961	0.70967	0.82426	1.0574	0.080546
m289	Citramalic Acid_neg	0.53465	0.99745	0.91211	-0.13273	0.61357	0.84135	1.0723	0.10066	0.13666	0.55898	0.83958	-0.25227	0.001721	0.003942	0.62806	-0.67103	0.49828	0.58227	1.0492	0.069303	0.92675	0.95477	1.0726	0.10116	0.47916	0.90757	0.91161	-0.13351	0.02525	0.43794	0.71454	-0.48491	0.03997	0.10997	0.72063	-0.47267	0.69808	0.85924	0.91063	-0.13506	0.1949	0.44769	0.79496	-0.33104	0.10285	0.34179	0.75252	-0.41019
m220	Pantothenate_pos	0.53636	0.99745	0.95181	-0.071249	0.41551	0.79425	0.95881	-0.060684	0.42425	0.68318	0.96423	-0.052557	9.3988e-07	8.199e-06	0.60827	-0.71722	0.026367	0.061273	0.65686	-0.60635	0.023423	0.07167	0.65101	-0.61924	0.64145	0.91113	1.1058	0.14504	0.52974	0.94543	1.0381	0.053915	6.5729e-05	0.0017966	1.8467	0.88496	0.031515	0.37934	1.3235	0.40433	0.21586	0.4727	1.1321	0.17901	0.058699	0.27061	1.2128	0.27837
m115	Betaine Aldehyde_pos	0.53878	0.99745	0.90906	-0.13755	0.25265	0.79425	0.85012	-0.23426	0.20167	0.63973	0.84697	-0.23962	3.9832e-05	0.00014581	0.39939	-1.3241	0.0032334	0.013094	0.48234	-1.0519	0.10842	0.21218	0.69881	-0.51702	0.87008	0.96874	0.9668	-0.048711	0.073892	0.7912	0.6813	-0.55364	0.033709	0.099431	0.6415	-0.64047	0.040748	0.3967	0.53986	-0.88933	0.10363	0.33392	0.59288	-0.7542	0.0010218	0.053833	0.39125	-1.3538
m207	Hydroxykynurenine_pos	0.54096	0.99745	0.88008	-0.1843	0.66737	0.84964	0.95697	-0.063458	0.33438	0.65627	0.89341	-0.16261	2.9736e-05	0.00011185	0.3668	-1.447	0.0052853	0.01832	0.54681	-0.87088	0.0018654	0.015026	0.49107	-1.026	0.57303	0.91113	0.94293	-0.084777	0.086135	0.7912	0.81842	-0.28908	0.019735	0.072894	1.4033	0.48884	0.31432	0.65526	1.1613	0.21579	0.1776	0.42833	1.2157	0.28182	0.023237	0.16426	1.3878	0.4728
m370	Fructose_neg	0.54181	0.99745	1.0835	0.11567	0.69325	0.86656	0.9994	-0.00086714	0.64238	0.79811	1.1401	0.18922	0.82552	0.83896	0.91157	-0.13357	0.29861	0.38895	12.481	3.6417	0.012442	0.046686	3.1768	1.6676	0.47144	0.90757	1.138	0.1865	0.56971	0.94543	0.87855	-0.1868	0.68227	0.7902	0.60327	-0.72913	0.15355	0.50591	0.37817	-1.4029	0.051592	0.25676	0.4188	-1.2557	0.12604	0.34958	0.4668	-1.0991
m327	Adenylosuccinate_neg	0.54438	0.99745	0.87703	-0.1893	0.48327	0.79425	0.89486	-0.16027	0.0060555	0.45709	0.59386	-0.7518	0.11137	0.15021	0.81132	-0.30165	0.010295	0.029598	0.65436	-0.61185	0.43441	0.55721	0.92561	-0.11152	0.93386	0.97725	0.94702	-0.07853	0.29697	0.88874	0.82513	-0.2773	0.00017955	0.0032006	0.44486	-1.1686	0.71738	0.86508	1.1911	0.25226	0.46972	0.71593	0.90364	-0.14619	0.37655	0.58259	0.93472	-0.097399
m308	Thymidine_neg	0.54669	0.99745	1.0332	0.047154	0.45292	0.79425	0.94186	-0.086409	0.0082848	0.45709	1.4023	0.48776	0.03754	0.055969	0.84017	-0.25125	0.57784	0.65832	1.2761	0.35178	0.036111	0.095905	0.74684	-0.42113	0.83595	0.95531	0.99991	-0.00012839	0.84746	0.98416	1.0031	0.004453	0.697	0.80048	1.0246	0.034991	0.081865	0.42598	1.146	0.1966	0.50379	0.743	1.0508	0.071539	0.57604	0.7267	1.0285	0.040545
m140	NAD_3_pos	0.54922	0.99745	0.88759	-0.17204	0.45431	0.79425	1.0325	0.046115	0.12679	0.55898	0.79484	-0.33126	0.002851	0.0058739	0.47056	-1.0875	0.05478	0.10184	1.0319	0.045305	0.43459	0.55721	1.0222	0.031744	0.55125	0.91113	1.1461	0.19667	0.18005	0.84393	0.65935	-0.60089	0.057138	0.13958	0.55074	-0.86055	0.89793	0.97138	0.94849	-0.076299	0.37295	0.63186	0.67977	-0.55687	0.1283	0.3507	0.67659	-0.56364
m149	Cytidine_pos	0.54995	0.99745	0.84343	-0.24567	0.21713	0.79425	0.74903	-0.4169	0.79054	0.89868	0.93221	-0.10127	0.20598	0.25827	0.70359	-0.5072	0.028275	0.063194	0.57835	-0.79	0.36582	0.4921	0.75034	-0.41438	0.10613	0.74946	0.76387	-0.3886	0.93954	0.98659	0.98675	-0.019248	0.10661	0.22885	1.3146	0.39467	0.41394	0.73288	0.91649	-0.1258	0.98374	0.98614	1.0068	0.0097633	0.56949	0.72066	1.0286	0.040663
m389	Erythrose-4-Phosphate_neg	0.55219	0.99745	1.0309	0.043851	0.19051	0.79425	1.4737	0.55943	0.42409	0.68318	1.4333	0.51935	7.3183e-05	0.00024198	0.73858	-0.43717	0.25005	0.33531	1.0045	0.0065293	0.16177	0.27861	0.87076	-0.19965	0.95052	0.97725	0.95389	-0.068111	0.4894	0.93483	0.89194	-0.16498	0.35315	0.52083	0.87272	-0.19642	0.24678	0.61312	1.0719	0.10011	0.27419	0.52166	1.101	0.13877	0.67621	0.80595	0.96824	-0.046565
m293	Mopeg Sulfate_neg	0.5525	0.99745	1.039	0.05523	0.26661	0.79425	0.92855	-0.10695	0.52651	0.73425	0.99072	-0.013448	0.23011	0.28503	0.88982	-0.16841	0.21805	0.30028	0.88487	-0.17646	0.40794	0.53364	0.98791	-0.017542	0.15569	0.83992	0.91609	-0.12645	0.027708	0.4544	0.87564	-0.19159	0.0013825	0.015745	0.77038	-0.37636	0.015398	0.26304	0.80655	-0.31017	0.0011243	0.11724	0.78739	-0.34485	0.015418	0.15496	0.81658	-0.29233
m382	Ribitol/Xylitol_neg	0.55729	0.99745	0.93834	-0.091821	0.43774	0.79425	0.94295	-0.084753	0.041676	0.45709	0.70732	-0.49957	0.00035498	0.0009575	0.41793	-1.2587	0.005666	0.019152	0.56999	-0.81098	0.034653	0.093933	0.67473	-0.56761	0.64885	0.91113	1.0394	0.055717	0.98809	0.98809	0.88764	-0.17196	0.003251	0.028253	1.5644	0.64562	0.10136	0.44685	1.1931	0.25468	0.87342	0.93155	1.0127	0.018271	0.066722	0.28496	1.2165	0.28276
m343	Methylsuccinate_neg	0.5644	0.99745	1.1574	0.21085	0.44334	0.79425	3.0538	1.6106	0.084161	0.55304	4.1068	2.038	1.3215e-05	5.9538e-05	0.41137	-1.2815	0.056854	0.10474	2.0247	1.0177	1.4553e-05	0.001984	0.31999	-1.6439	0.14362	0.81487	0.76515	-0.38619	0.10203	0.7912	1.3978	0.4832	0.44541	0.59978	1.5827	0.66237	0.25699	0.61617	1.2127	0.27828	0.078185	0.30242	1.309	0.38849	0.017611	0.16034	1.4436	0.5297
m15	Citrulline_pos	0.56674	0.99745	1.0535	0.075259	0.69751	0.86777	1.0061	0.0088055	0.26809	0.63973	0.88448	-0.17711	6.7192e-08	1.4356e-06	0.46083	-1.1177	0.00064784	0.0044845	0.59011	-0.76094	0.32207	0.45143	0.96916	-0.045188	0.082341	0.64923	1.2481	0.31975	0.55824	0.94543	0.92405	-0.11396	0.74556	0.82946	0.95638	-0.064352	0.78774	0.90723	1.0077	0.011084	0.14809	0.39466	1.2247	0.29246	0.77368	0.85501	1.0028	0.004065
m232	Hydroxycinnaminic acid_neg	0.57372	0.99745	0.92619	-0.11062	0.31588	0.79425	3.2559	1.7031	0.48938	0.71916	2.4389	1.2862	0.00023625	0.00067735	0.52519	-0.92909	0.32321	0.41701	1.5827	0.66236	0.27805	0.40972	2.2224	1.1521	0.97635	0.99085	0.99303	-0.01009	0.82737	0.98416	0.94283	-0.084928	0.10484	0.22623	1.2334	0.30265	0.055202	0.40981	1.4808	0.56641	0.03179	0.21298	1.304	0.38293	0.10339	0.34179	1.3816	0.46629
m202	Diiodothyronine_pos	0.57442	0.99745	0.94787	-0.077237	0.55539	0.80296	0.97846	-0.03141	0.18653	0.63204	0.86369	-0.21142	4.4352e-06	2.4574e-05	0.55905	-0.83896	0.00029311	0.0030422	0.5657	-0.82188	0.035081	0.093933	0.76062	-0.39476	0.66224	0.91113	1.0618	0.086558	0.64851	0.95989	0.94244	-0.085525	0.26844	0.41902	0.86641	-0.20689	0.087688	0.42598	1.2594	0.33271	0.0080256	0.19204	1.4321	0.51817	0.097782	0.33975	1.2883	0.36551
m309	Uridine_neg	0.57585	0.99745	1.0785	0.10906	0.8226	0.91961	1.08	0.11103	0.91363	0.95238	1.0222	0.031701	0.2429	0.29551	1.08	0.11109	0.63361	0.7042	0.9837	-0.023706	0.063605	0.14294	1.3964	0.48174	0.38982	0.90757	1.1552	0.2082	0.97615	0.98659	1.0107	0.015291	0.0181	0.07001	0.74968	-0.41566	0.49705	0.80633	1.0507	0.071361	0.36286	0.62248	1.0578	0.081124	0.51497	0.68794	0.94614	-0.079876
m394	Isocitrate_neg	0.57775	0.99745	0.91761	-0.12404	0.65859	0.84964	0.95814	-0.061688	0.4146	0.68318	0.90889	-0.13783	0.031117	0.047843	0.71627	-0.48143	0.14812	0.21713	0.85108	-0.23264	0.56394	0.67839	1.2201	0.28702	0.492	0.90757	1.0694	0.096866	0.27692	0.87944	0.90219	-0.1485	0.29942	0.45807	1.0388	0.054944	0.0097987	0.24335	1.2038	0.26761	0.19134	0.44574	1.1494	0.20089	0.037885	0.22511	1.1145	0.15642
m360	Hydroxy-Phenylpyruvate_neg	0.58351	0.99745	1.0152	0.02181	0.37332	0.79425	0.94538	-0.081038	0.47433	0.71236	0.9703	-0.043491	0.18221	0.23273	1.0806	0.11177	0.10185	0.1651	1.0893	0.12334	0.544	0.66236	0.99134	-0.012546	0.078588	0.63514	1.126	0.17117	0.18033	0.84393	1.1209	0.16463	0.027943	0.088852	1.3349	0.4167	0.88872	0.97138	1.0093	0.013373	0.59688	0.79975	1.0619	0.086582	0.1689	0.39571	0.9071	-0.14066
m99	Coenzyme A_pos	0.59637	0.99745	1.0093	0.013374	0.98838	0.9941	1.0223	0.031812	0.59034	0.77577	1.0597	0.083696	0.053529	0.077826	0.79811	-0.32533	0.052817	0.10001	0.77602	-0.36583	0.051781	0.12242	0.76947	-0.37807	0.68839	0.92236	0.84417	-0.24439	0.23259	0.86331	0.99994	-9.0864e-05	0.15949	0.29324	1.0568	0.07971	0.13816	0.50127	0.87542	-0.19195	0.53629	0.76329	0.97167	-0.041466	0.34775	0.57031	0.93236	-0.10104
m221	Pyridoxine_pos	0.59723	0.99745	0.88199	-0.18116	0.74025	0.88485	#N/A	#N/A	0.65304	0.80405	1.1141	0.1559	0.00029568	0.00081361	0.31503	-1.6664	0.027175	0.062094	0.52482	-0.9301	0.0093108	0.038081	0.43559	-1.1989	0.42874	0.90757	1.1292	0.17531	0.69967	0.96712	0.95144	-0.071809	0.0092482	0.047997	1.3426	0.42502	0.21643	0.5762	4.9846	2.3175	0.64502	0.82836	1.033	0.046832	0.58402	0.73166	1.2962	0.37432
m166	cGMP_pos	0.59832	0.99745	0.95957	-0.059539	0.39494	0.79425	0.94742	-0.077919	0.27232	0.63973	0.89933	-0.15308	6.1384e-05	0.00020973	0.69307	-0.52894	0.016579	0.041857	0.74046	-0.43351	0.060572	0.1384	0.80651	-0.31024	0.9561	0.97725	0.98632	-0.019877	0.13363	0.81776	1.2374	0.30726	0.7906	0.85663	0.92267	-0.11612	0.0010383	0.14872	1.3179	0.39822	0.01702	0.21298	1.6834	0.75135	0.0024137	0.091179	1.2762	0.3518
m229	Ribulose 5-Phosphate_neg	0.59895	0.99745	1.0613	0.085882	0.10457	0.79425	1.7907	0.84056	0.89538	0.94859	1.3024	0.38119	0.01449	0.023455	0.72758	-0.45882	0.49084	0.57522	1.1961	0.25835	0.67255	0.76608	1.0641	0.089578	0.04595	0.53948	0.71253	-0.48898	0.24874	0.86331	0.82546	-0.27672	2.6752e-05	0.0014184	0.42042	-1.2501	0.26266	0.61892	0.9358	-0.095729	0.095792	0.33036	0.81093	-0.30235	0.054654	0.26056	0.77695	-0.36411
m60	Phenylacetylglycine_pos	0.59925	0.99745	0.95667	-0.063902	0.42224	0.79425	0.94529	-0.08117	0.34414	0.65627	0.92845	-0.1071	2.8968e-07	3.4932e-06	0.58606	-0.77088	0.0015575	0.0074943	0.66216	-0.59475	0.002847	0.018483	0.67798	-0.56069	0.80376	0.94696	0.95916	-0.060153	0.77406	0.98255	0.95846	-0.06121	0.9664	0.97353	1.0033	0.004821	0.63681	0.84538	1.0236	0.033624	0.38233	0.63982	1.1121	0.15327	0.78145	0.85897	1.008	0.011486
m201	Thiourea_pos	0.59959	0.99745	0.94521	-0.081287	0.49106	0.79425	0.97045	-0.043277	0.78055	0.89644	1.0246	0.034998	1.4349e-06	1.0696e-05	0.47774	-1.0657	7.2909e-05	0.0026045	0.51755	-0.95023	0.00040889	0.010576	0.54971	-0.86327	0.32281	0.90757	0.80331	-0.31597	0.69853	0.96712	0.94897	-0.075559	0.013751	0.059579	1.3932	0.47841	0.14296	0.50591	0.72486	-0.46423	0.08795	0.31829	1.355	0.43832	0.0086509	0.13237	1.456	0.54206
m286	Geranyl Diphosphate_neg	0.60159	0.99745	0.95988	-0.05907	0.26267	0.79425	0.89516	-0.15978	0.44382	0.68318	0.96214	-0.055687	0.010648	0.018266	0.78071	-0.35714	0.053552	0.10001	0.77525	-0.36727	0.042704	0.10522	0.75708	-0.40148	0.83671	0.95531	0.96903	-0.045391	0.27071	0.87944	0.89296	-0.16334	0.86456	0.90425	0.97825	-0.03173	0.65624	0.84538	0.97613	-0.034852	0.58216	0.79438	1.0461	0.065056	0.11611	0.34743	0.84681	-0.23989
m109	Linolenic Acid_pos	0.60211	0.99745	0.85861	-0.21993	0.29484	0.79425	0.78791	-0.34389	0.12263	0.55898	0.71589	-0.48219	1.1079e-05	5.2821e-05	0.61021	-0.71263	8.8329e-05	0.0026045	0.54732	-0.86953	0.0022208	0.016515	0.62559	-0.67672	0.33475	0.90757	0.86312	-0.21237	0.065849	0.74995	0.77961	-0.35918	0.56375	0.70619	0.93718	-0.093606	0.047411	0.3967	0.68973	-0.53589	0.30722	0.55734	0.86903	-0.20252	0.54854	0.70746	1.1694	0.22576
m284	Mandelic Acid_neg	0.60326	0.99745	1.0189	0.027009	0.56898	0.81567	0.982	-0.026211	0.34245	0.65627	0.93534	-0.096437	0.25497	0.30837	0.69249	-0.53013	0.2894	0.37816	0.73422	-0.44571	0.39393	0.51974	0.79869	-0.3243	0.65795	0.91113	0.75527	-0.40494	0.25721	0.86331	0.64108	-0.64143	0.0032518	0.028253	0.38832	-1.3647	0.16225	0.51171	1.31	0.38961	0.24149	0.49506	1.1822	0.24147	0.39783	0.60016	0.95253	-0.070156
m31	Threonine_pos	0.61423	0.99745	0.9592	-0.060093	0.23095	0.79425	0.89347	-0.16251	0.15202	0.56858	0.84516	-0.2427	0.0018876	0.0042757	0.69872	-0.51722	0.16911	0.241	0.86146	-0.21515	0.55232	0.66637	1.0006	0.00081766	0.00068679	0.14079	1.5979	0.67615	0.22321	0.86331	1.2789	0.35492	0.0088211	0.046367	1.7524	0.80931	0.050686	0.40269	1.3107	0.39033	0.068519	0.28377	1.4336	0.51963	0.010561	0.14203	1.428	0.51403
m30	Proline_pos	0.6156	0.99745	0.94614	-0.079869	0.34974	0.79425	0.92237	-0.11658	0.048636	0.45709	0.79505	-0.33087	1.7823e-05	7.6921e-05	0.54504	-0.87558	0.0014533	0.0073378	0.60842	-0.71686	0.56673	0.67974	0.99814	-0.0026902	0.35966	0.90757	1.1141	0.15582	0.55962	0.94543	1.0269	0.038268	0.52802	0.67441	1.0838	0.11605	0.71027	0.86508	0.96356	-0.053547	0.27363	0.52166	1.1424	0.19201	0.61726	0.75097	1.0473	0.066705
m8	M-4-Pyr/Oxypurinol_pos	0.61591	0.99745	0.94558	-0.080724	0.30033	0.79425	0.89789	-0.15539	0.23675	0.63973	0.87666	-0.1899	2.9411e-05	0.00011165	0.58467	-0.77429	0.005961	0.019984	0.64591	-0.63061	0.29513	0.4311	0.89118	-0.16621	0.78948	0.94696	0.95586	-0.065122	0.88432	0.98416	1.027	0.038438	0.56285	0.70619	1.13	0.17639	0.030254	0.37588	1.1687	0.22491	0.10057	0.33392	1.2082	0.27289	0.93598	0.9642	1.0047	0.0067066
m391	Hydroxyglutarate_neg	0.61774	0.99745	0.86744	-0.20516	0.51755	0.79425	0.88044	-0.1837	0.36297	0.67035	0.83885	-0.25351	0.1257	0.16732	0.76975	-0.37754	0.93696	0.94855	1.3439	0.42641	0.76614	0.84008	1.1344	0.18197	0.31205	0.90757	1.5106	0.59509	0.82394	0.98416	0.8332	-0.26327	0.015697	0.063096	1.2629	0.33675	0.071891	0.42598	1.5543	0.63622	0.58828	0.79603	1.4686	0.55449	0.41086	0.60814	1.2316	0.30049
m138	NAD_1_pos	0.61842	0.99745	1.033	0.04686	0.79222	0.90374	1.175	0.23261	0.23949	0.63973	0.89084	-0.16676	0.0031074	0.0063385	0.52354	-0.93364	0.10125	0.16499	1.1556	0.2086	0.31864	0.45094	0.93202	-0.10157	0.31953	0.90757	1.4185	0.50439	0.27882	0.87944	0.76087	-0.39428	0.039593	0.10968	0.54126	-0.8856	0.95599	0.99469	1.0329	0.04666	0.51428	0.75037	0.79272	-0.33511	0.16467	0.38823	0.78808	-0.34359
m49	Acetylglycine/Guanidineacetate_pos	0.62269	0.99745	1.0307	0.043651	0.43699	0.79425	0.96588	-0.050078	0.30254	0.65627	0.92155	-0.11786	4.4668e-07	4.8194e-06	0.53082	-0.91371	0.00021976	0.0028402	0.54989	-0.86277	0.0038213	0.021354	0.6405	-0.64274	0.058379	0.56989	1.3329	0.41461	0.39623	0.93483	1.1068	0.14646	0.26469	0.4158	1.1235	0.16805	0.02869	0.36759	1.2868	0.36375	0.013831	0.21298	1.3822	0.46702	0.39217	0.59773	1.2607	0.33422
m215	Methylnicotinamide_pos	0.62782	0.99745	0.90401	-0.14559	0.27094	0.79425	0.84755	-0.23863	0.37931	0.68209	0.88772	-0.17182	0.00098148	0.0023953	0.57325	-0.80276	0.18569	0.25921	0.92116	-0.11847	0.6743	0.76608	1.2012	0.26452	0.18838	0.90757	1.183	0.24251	0.65475	0.96346	1.0417	0.058923	0.1785	0.31276	0.82595	-0.27588	0.18943	0.54311	1.1474	0.19833	0.73235	0.88054	0.89135	-0.16594	0.85057	0.90112	0.98393	-0.023373
m104	Propylene Glycol_pos	0.62816	0.99745	0.95705	-0.063331	0.64147	0.84458	0.99381	-0.008961	0.20753	0.63973	0.8811	-0.18263	5.545e-09	3.2478e-07	0.57645	-0.79474	0.0001363	0.0026192	0.57421	-0.80034	0.00039578	0.010576	0.60991	-0.71332	0.3822	0.90757	0.92295	-0.11567	0.10895	0.7912	0.86318	-0.21226	0.62802	0.75727	0.95795	-0.061974	0.36353	0.69976	1.1153	0.15738	0.018998	0.21298	1.3543	0.43752	0.12704	0.34958	1.1976	0.26009
m263	Acetoacetate_neg	0.63221	0.99745	0.88358	-0.17857	0.64469	0.84458	1.1426	0.19235	0.93435	0.96984	1.0371	0.052568	0.45708	0.51485	0.88005	-0.18435	0.92377	0.94244	0.97144	-0.041804	0.81601	0.87369	1.3387	0.42087	0.72979	0.93981	0.90928	-0.13721	0.65562	0.96346	1.0954	0.13146	0.0033077	0.028253	1.7518	0.80885	0.057937	0.4129	1.302	0.38068	0.86921	0.93155	1.0587	0.082289	0.2412	0.4697	1.2401	0.31044
m161	XMP_pos	0.6325	0.99745	1.0108	0.015466	0.82409	0.91961	1.0466	0.065679	0.29915	0.65241	0.9031	-0.14704	0.0021828	0.0047351	0.52581	-0.92737	0.0078391	0.024475	0.63634	-0.65213	0.15113	0.2653	0.83493	-0.26027	0.017306	0.44346	1.4258	0.51173	0.83325	0.98416	1.0164	0.023488	0.040232	0.10997	0.6515	-0.61816	0.4312	0.74912	1.1979	0.26047	0.71318	0.87138	1.1247	0.16954	0.21554	0.45088	0.84014	-0.25131
m204	Hydroxyanthranilate_pos	0.63251	0.99745	0.95341	-0.068832	0.44599	0.79425	0.96567	-0.050393	0.19826	0.63973	0.86477	-0.20961	6.9495e-06	3.4329e-05	0.62617	-0.67538	0.0072622	0.023565	0.64352	-0.63593	0.075139	0.16434	0.77862	-0.36101	0.64932	0.91113	1.0195	0.027929	0.97937	0.98659	0.96113	-0.057199	0.02257	0.079764	0.68008	-0.55622	0.61961	0.84538	0.9149	-0.12832	0.27482	0.52166	1.1214	0.16529	0.15421	0.3755	0.82742	-0.27331
m267	Carbamoyl Phosphates_neg	0.63465	0.99745	1.0304	0.043186	0.39365	0.79425	5.3269	2.4133	0.97118	0.99054	2.7186	1.4429	2.3838e-05	9.489e-05	0.54785	-0.86815	0.16762	0.23971	2.2317	1.1582	0.10657	0.21056	0.77444	-0.36877	0.039148	0.53948	0.64241	-0.63843	0.66897	0.96577	0.96185	-0.056121	0.0016193	0.017644	0.53106	-0.91306	0.44685	0.7573	1.1713	0.22809	0.28089	0.52587	1.0936	0.12904	0.72143	0.83168	1.0843	0.11675
m171	IMP_pos	0.63816	0.99745	0.93912	-0.090613	0.27328	0.79425	0.92429	-0.11359	0.25825	0.63973	0.93731	-0.093402	0.19566	0.24683	0.90062	-0.15102	0.10702	0.16971	0.95143	-0.071836	0.59298	0.69963	1.0657	0.091783	0.54809	0.91113	0.98626	-0.019953	0.33779	0.91672	0.63748	-0.64954	0.073908	0.1712	0.55519	-0.84894	0.95245	0.99469	1.0465	0.065505	0.85843	0.93155	0.89499	-0.16006	0.062456	0.27242	0.66611	-0.58618
m174	UDP_pos	0.63936	0.99745	0.95117	-0.072221	0.20944	0.79425	0.89168	-0.16541	0.050579	0.45709	0.7759	-0.36606	0.013842	0.022611	0.74321	-0.42816	0.17673	0.24939	0.89945	-0.15288	0.66999	0.76544	1.0266	0.037899	0.21441	0.90757	1.0821	0.11387	0.68088	0.96712	0.85656	-0.22337	0.099834	0.21772	0.72409	-0.46575	0.66094	0.84538	1.0917	0.12656	0.91359	0.94844	0.99094	-0.013127	0.22697	0.46297	0.84147	-0.24902
m297	Xanthosine_neg	0.64488	0.99745	0.97368	-0.038488	0.36444	0.79425	1.0886	0.1225	0.17856	0.62572	0.92239	-0.11655	0.52448	0.57496	0.95978	-0.059218	0.11519	0.17712	1.7119	0.77563	0.017062	0.060158	1.2822	0.35862	0.68715	0.92236	1.1348	0.18249	0.5844	0.94543	0.93321	-0.099725	0.0087319	0.046367	0.57845	-0.78974	0.026833	0.35489	0.62326	-0.68209	0.02977	0.21298	0.62716	-0.67309	0.00095128	0.053833	0.50527	-0.98488
m254	Ureidosuccinic Acid_neg	0.6456	0.99745	0.95992	-0.059021	0.34327	0.79425	0.92478	-0.11282	0.79868	0.89868	1.0213	0.030423	1.1445e-05	5.2861e-05	0.65108	-0.61909	0.025295	0.059621	0.79262	-0.3353	0.069913	0.15456	0.83891	-0.25341	0.096442	0.71893	1.2034	0.2671	0.51719	0.94311	0.99579	-0.0060807	0.00016732	0.0031183	2.0839	1.0593	0.040496	0.3967	1.318	0.39835	0.22154	0.47289	1.2376	0.30753	0.0043561	0.11163	1.5496	0.63186
m334	5-Hydroxyl-Indole-3-Acetic Acid_neg	0.64699	0.99745	0.9773	-0.033127	0.47908	0.79425	1.2004	0.26356	0.88831	0.9457	1.0997	0.13704	0.00158	0.0036393	0.78347	-0.35206	0.16253	0.23406	0.91497	-0.1282	0.1837	0.30418	0.91195	-0.13298	0.54233	0.90757	1.0714	0.099513	0.40015	0.93483	1.0506	0.071159	0.24657	0.40093	1.12	0.16349	0.40046	0.72331	1.0813	0.11282	0.058769	0.26302	1.2207	0.28768	0.32202	0.54766	1.1131	0.15463
m302	dGDP_neg	0.65041	0.99745	1.0546	0.076735	0.72607	0.88375	1.1048	0.14376	0.066644	0.53576	0.73591	-0.44241	0.0037948	0.0075162	0.62521	-0.67759	0.020291	0.049696	0.65934	-0.6009	0.37055	0.49528	0.93801	-0.092324	0.20225	0.90757	0.56657	-0.81967	0.88541	0.98416	0.80181	-0.31866	0.0059871	0.039592	0.35331	-1.501	0.49751	0.80633	0.90988	-0.13625	0.19822	0.44901	0.75808	-0.39957	0.049648	0.24722	0.67034	-0.57704
m203	Betaine_pos	0.65329	0.99745	0.97065	-0.042981	0.45505	0.79425	0.95763	-0.062465	0.26641	0.63973	0.91605	-0.1265	2.943e-08	9.2818e-07	0.59822	-0.74126	0.00016685	0.0026246	0.62925	-0.6683	0.0013019	0.01373	0.682	-0.55215	0.98992	0.99855	0.99155	-0.012239	0.94599	0.98659	0.98979	-0.014808	0.82217	0.87555	0.97869	-0.031082	0.55546	0.83495	1.0505	0.071068	0.08254	0.30765	1.1618	0.21634	0.68447	0.81343	1.0475	0.066946
m305	Adenosine Phosphosulfate_neg	0.65452	0.99745	1.0361	0.051129	0.59456	0.83112	0.93956	-0.089947	0.40427	0.68318	0.88012	-0.18424	0.0096177	0.01678	0.62251	-0.68383	0.031789	0.069159	0.66057	-0.59822	0.090058	0.19085	0.75243	-0.41037	0.047369	0.53948	0.57441	-0.79984	0.12653	0.7912	0.63425	-0.65687	0.00064252	0.0084979	0.33984	-1.5571	0.82214	0.92811	0.93726	-0.09348	0.12049	0.35798	0.68122	-0.5538	0.039914	0.23049	0.6178	-0.69479
m278	Hippurate_neg	0.6573	0.99745	1.0162	0.02312	0.55815	0.80296	1.8698	0.90289	0.32022	0.65627	1.8167	0.86133	0.46234	0.51511	1.027	0.038493	0.44712	0.53628	1.3726	0.45691	0.13466	0.24899	1.0803	0.11141	0.77044	0.94696	1.0087	0.012471	0.17526	0.84393	1.0851	0.11778	0.047382	0.12533	1.2981	0.37635	0.69618	0.85924	1.0101	0.014511	0.76619	0.8882	0.98705	-0.018798	0.22894	0.46468	1.085	0.11767
m56	Homocitrulline_pos	0.65775	0.99745	0.94987	-0.074203	0.24688	0.79425	0.86764	-0.20483	0.3674	0.67549	0.93383	-0.098774	4.7622e-10	4.8813e-08	0.48652	-1.0394	0.0010566	0.0061458	0.50712	-0.97959	0.010325	0.040218	0.61833	-0.69354	0.4098	0.90757	1.133	0.18013	0.34465	0.91672	1.1159	0.15825	0.13721	0.26662	1.1435	0.1935	0.23512	0.59705	1.1353	0.18306	0.16646	0.41114	1.2481	0.31968	0.47606	0.66328	1.0962	0.13252
m259	Cresol-Sulfate_neg	0.65844	0.99745	0.94226	-0.085802	0.47281	0.79425	1.1872	0.24754	0.86851	0.93217	1.0927	0.12788	0.020005	0.031791	1.463	0.5489	0.36403	0.45392	2.2772	1.1873	0.15106	0.2653	1.7049	0.7697	0.46313	0.90757	0.80668	-0.30994	0.16301	0.84393	0.87476	-0.19304	0.019718	0.072894	0.44711	-1.1613	0.078749	0.42598	0.43135	-1.2131	0.022009	0.21298	0.36051	-1.4719	0.016252	0.15496	0.394	-1.3437
m64	Symmetric Dimethylarginine_pos	0.66886	0.99745	0.97212	-0.040797	0.55269	0.80296	0.98256	-0.025388	0.18171	0.62605	0.88336	-0.17893	4.8995e-07	4.8218e-06	0.54653	-0.87162	9.9856e-05	0.0026045	0.57505	-0.79825	0.0030796	0.018799	0.67925	-0.55798	0.65849	0.91113	1.0548	0.07703	0.88643	0.98416	1.008	0.011428	0.22539	0.37873	0.88481	-0.17657	0.16056	0.51136	1.1714	0.22818	0.0065253	0.17902	1.3464	0.42909	0.4228	0.6191	1.1499	0.20156
m87	Butylcarnitine_pos	0.66981	0.99745	0.98707	-0.018773	0.40851	0.79425	0.9234	-0.11498	0.42986	0.68318	0.93975	-0.089658	0.29606	0.35184	0.79463	-0.33165	0.058441	0.10671	0.67146	-0.57462	0.16661	0.28512	1.6956	0.76179	0.30877	0.90757	0.86788	-0.20443	0.75486	0.96717	0.97154	-0.04166	0.54189	0.68998	1.2053	0.26945	0.63729	0.84538	1.269	0.34365	0.15105	0.39698	0.79769	-0.32609	0.95966	0.97549	1.0947	0.13058
m193	Cortisone_pos	0.67459	0.99745	0.92564	-0.11148	0.55276	0.80296	0.87664	-0.18994	0.6669	0.8162	0.89521	-0.1597	7.0426e-05	0.00023475	0.37197	-1.4267	0.00029412	0.0030422	0.39368	-1.3449	0.0066489	0.029362	0.49417	-1.0169	0.49946	0.90757	0.79308	-0.33445	0.88517	0.98416	0.76867	-0.37957	0.008562	0.046367	0.46077	-1.1179	0.32987	0.66296	0.80309	-0.31636	0.43951	0.69347	0.86048	-0.21678	0.32325	0.54766	0.86056	-0.21666
m187	Methylene-THF_pos	0.67503	0.99745	0.9591	-0.060245	0.42479	0.79425	0.9769	-0.033722	0.41204	0.68318	0.97324	-0.039125	1.9319e-08	6.6007e-07	0.42749	-1.226	0.0081075	0.025121	0.65666	-0.60678	0.00098787	0.013009	0.48477	-1.0446	0.24245	0.90757	1.4776	0.56327	0.30116	0.89475	1.1426	0.19231	0.6874	0.7939	1.0664	0.092738	0.99287	0.99529	1.0681	0.095018	0.34967	0.60977	1.0598	0.083851	0.99739	0.99739	0.99249	-0.010871
m361	Lactate_neg	0.67806	0.99745	1.0041	0.0059696	0.6724	0.85087	0.97881	-0.030906	0.85207	0.92415	1.0534	0.075031	0.67403	0.70498	0.88806	-0.17127	0.25786	0.34465	3.794	1.9237	0.025602	0.07588	1.8282	0.87041	0.61648	0.91113	1.1611	0.21549	0.46446	0.93483	0.89437	-0.16106	0.42211	0.58865	0.65378	-0.61312	0.11393	0.46248	0.52758	-0.92255	0.027304	0.21298	0.49099	-1.0262	0.06952	0.29191	0.52288	-0.93544
m402	Indoxyl Sulfate_neg	0.68124	0.99745	0.98874	-0.01633	0.13419	0.79425	1.1905	0.25159	0.26999	0.63973	1.1704	0.22699	1.2074e-06	9.1676e-06	0.80307	-0.3164	0.047291	0.093251	0.89925	-0.15321	0.0037973	0.021354	0.84555	-0.24203	0.26226	0.90757	0.92815	-0.10757	0.49044	0.93483	0.95207	-0.070861	0.26338	0.41533	0.93125	-0.10276	0.98212	0.99469	1.0005	0.00071032	0.91746	0.94844	1.0117	0.016724	0.31677	0.5468	0.94859	-0.076148
m396	Oxaloacetate_neg	0.68385	0.99745	1.142	0.1916	0.61811	0.8429	3.6969	1.8863	0.10925	0.55898	2.6341	1.3973	1.3159e-07	1.9269e-06	0.36436	-1.4566	0.062673	0.11234	2.7029	1.4345	1.3178e-05	0.001984	0.33804	-1.5647	0.015397	0.44346	0.65749	-0.60496	0.13939	0.81916	1.4067	0.49234	0.63195	0.75727	1.7541	0.81069	0.10637	0.44912	1.3086	0.38803	0.11336	0.34758	1.3296	0.41096	0.014666	0.15496	1.4328	0.51884
m224	Folate_pos	0.68816	0.99745	0.97267	-0.039974	0.36782	0.79425	0.88251	-0.18031	0.84662	0.92415	1.2161	0.28222	0.0019535	0.0043767	0.4462	-1.1642	0.35173	0.43994	2.5608	1.3566	0.00036727	0.010576	0.32301	-1.6304	0.58113	0.91113	0.87197	-0.19765	0.83092	0.98416	0.90526	-0.1436	0.0016353	0.017644	2.3297	1.2201	0.16582	0.51505	0.76796	-0.3809	0.79344	0.8977	0.9049	-0.14417	0.53378	0.69698	1.3079	0.38722
m199	Trimethylamine Oxide_pos	0.68852	0.99745	0.96221	-0.055577	0.47899	0.79425	0.97126	-0.042063	0.81707	0.90514	1.0424	0.059844	1.568e-07	2.1429e-06	0.49159	-1.0245	0.00012736	0.0026045	0.54926	-0.86445	0.0012139	0.013567	0.60606	-0.72246	0.45199	0.90757	0.86649	-0.20675	0.853	0.98416	0.93729	-0.093431	0.01589	0.063253	1.3174	0.39771	0.14813	0.50591	0.77106	-0.37508	0.069736	0.28461	1.3491	0.43196	0.00497	0.11387	1.4238	0.5097
m206	Kynurenine_pos	0.69078	0.99745	0.95725	-0.063033	0.39626	0.79425	0.94172	-0.086633	0.77068	0.88759	1.0262	0.037273	2.2186e-06	1.4802e-05	0.60759	-0.71882	0.0078065	0.024475	0.68361	-0.54875	0.0015123	0.014385	0.59925	-0.73877	0.61074	0.91113	1.0777	0.10797	0.9758	0.98659	0.98091	-0.027809	0.0080825	0.045395	1.8926	0.92033	0.71355	0.86508	0.9851	-0.021662	0.055425	0.26302	1.2801	0.3563	0.03267	0.20115	1.1733	0.23054
m95	Succinylcarnitine/3-Hydroxyisovalerylcarnitine_pos	0.69182	0.99745	0.99398	-0.0087173	0.40971	0.79425	0.94987	-0.074199	0.99332	0.99442	1.2569	0.32986	0.16626	0.21572	0.81902	-0.28803	0.10213	0.1651	0.72337	-0.46718	0.75196	0.83348	1.0988	0.13589	0.96152	0.97822	1.0095	0.013603	0.099977	0.7912	1.3439	0.42645	6.7163e-07	0.00024887	2.8821	1.5271	0.070292	0.42598	1.3564	0.43976	0.86323	0.93155	0.94996	-0.074059	0.05976	0.27061	1.3021	0.38089
m198	Trimethylamine_pos	0.69213	0.99745	0.9554	-0.065824	0.25839	0.79425	0.887	-0.17299	0.50504	0.724	0.97937	-0.03008	4.9395e-07	4.8218e-06	0.49177	-1.0239	0.00011775	0.0026045	0.52161	-0.93894	0.0025978	0.017506	0.60855	-0.71654	0.90868	0.97725	0.9288	-0.10656	0.88289	0.98416	0.94062	-0.088321	0.020721	0.075852	1.2336	0.3029	0.67985	0.8545	1.0128	0.01834	0.1886	0.44411	1.1448	0.19507	0.02455	0.1706	1.2866	0.36354
m156	Methylguanosines_pos	0.69419	0.99745	0.98397	-0.023314	0.33955	0.79425	0.93728	-0.093441	0.16583	0.59639	0.87793	-0.18782	0.0042112	0.0081707	0.73629	-0.44166	0.0044707	0.01604	0.70705	-0.50012	0.37543	0.50017	0.93095	-0.10322	0.65698	0.91113	1.0237	0.033736	0.4849	0.93483	1.0488	0.068689	0.37055	0.53874	0.8906	-0.16716	0.3829	0.70489	0.95713	-0.063213	0.22913	0.47686	1.1684	0.22458	0.9204	0.95341	1.0179	0.025577
m241	Acetylcysteine_neg	0.69444	0.99745	1.0996	0.13692	0.63196	0.84458	1.0006	0.00085405	0.96245	0.99054	1.1098	0.15024	0.075813	0.10682	0.75276	-0.40974	0.72714	0.78678	1.0994	0.13668	0.0030052	0.0187	0.52716	-0.92368	0.21231	0.90757	0.86064	-0.21652	0.21762	0.86331	0.87641	-0.19033	0.19523	0.33351	0.86747	-0.20511	0.044227	0.3967	1.196	0.25819	0.04551	0.24437	1.1518	0.20393	0.40958	0.60814	1.0578	0.081079
m270	DHAP/G-3-P_neg	0.69493	0.99745	1.0538	0.075631	0.031422	0.79425	2.967	1.569	0.43605	0.68318	1.8458	0.88421	0.053832	0.07799	0.8057	-0.31169	0.84183	0.87834	2.3652	1.242	0.13806	0.25097	1.7893	0.8394	0.022333	0.5087	0.75921	-0.39744	0.18114	0.84393	0.89011	-0.16794	3.6553e-05	0.0015201	0.52317	-0.93465	0.54457	0.83495	0.97801	-0.032075	0.24889	0.50268	0.87689	-0.18953	0.021411	0.16426	0.69909	-0.51644
m283	Glycolic Acid_neg	0.70473	0.99745	0.96716	-0.04817	0.94842	0.9789	1.1083	0.14828	0.43113	0.68318	3.6385	1.8634	0.0067276	0.012151	0.65075	-0.61982	0.87828	0.90941	4.2765	2.0964	0.51937	0.6437	4.8898	2.2898	0.84447	0.95557	1.0345	0.048916	0.841	0.98416	0.89184	-0.16515	0.43069	0.59455	0.8154	-0.29441	0.94305	0.9934	1.0079	0.011355	0.87474	0.93155	0.96647	-0.049206	0.80621	0.87773	1.1015	0.1395
m52	Dimethylarginine_pos	0.70917	0.99745	0.9758	-0.035338	0.52252	0.79557	0.98102	-0.027643	0.097213	0.55898	0.82568	-0.27635	2.1061e-06	1.4428e-05	0.51857	-0.94739	0.00022221	0.0028402	0.55641	-0.84577	0.0048679	0.02428	0.67139	-0.57478	0.97938	0.99147	0.98857	-0.016589	0.91746	0.98659	0.96729	-0.047975	0.024873	0.084535	0.72424	-0.46545	0.1056	0.44912	1.2818	0.35815	0.0035632	0.13502	1.4277	0.51373	0.49343	0.67211	1.2125	0.27804
m310	UDP-Glucose_neg	0.71141	0.99745	1.0385	0.054497	0.59095	0.82976	1.0025	0.0036047	0.21286	0.63973	0.8992	-0.15328	0.5029	0.55634	0.94679	-0.078891	0.66166	0.72943	1.0717	0.099941	0.094955	0.19733	1.387	0.47196	0.77867	0.94696	0.98934	-0.015465	0.4864	0.93483	0.84699	-0.23959	0.018749	0.071841	0.58903	-0.76358	0.92287	0.98567	0.94309	-0.084535	0.39765	0.65898	0.83081	-0.26741	0.24942	0.47565	0.81833	-0.28924
m393	Citrate_neg	0.71319	0.99745	0.95715	-0.063186	0.76807	0.89462	0.97612	-0.034866	0.53049	0.73455	0.93991	-0.089404	0.024142	0.038069	0.74608	-0.4226	0.13786	0.20356	0.85625	-0.2239	0.93187	0.95763	1.0874	0.12095	0.80303	0.94696	1.0152	0.021834	0.31523	0.91629	0.93329	-0.099596	0.63311	0.75727	1.0456	0.064376	0.072665	0.42598	1.1352	0.183	0.05975	0.26302	1.1346	0.18218	0.83122	0.89398	1.0236	0.033668
m176	THF_pos	0.71647	0.99745	0.93864	-0.091354	0.16129	0.79425	0.78672	-0.34608	0.51654	0.73153	0.95076	-0.072851	5.6388e-06	2.8899e-05	0.49297	-1.0204	0.002388	0.010281	0.52377	-0.93301	0.0039192	0.021372	0.52121	-0.94006	0.91204	0.97725	1.211	0.27618	0.81503	0.98416	0.99642	-0.0051808	0.48804	0.63586	0.84314	-0.24615	0.96154	0.99469	1.0736	0.10243	0.04884	0.25347	1.7041	0.76905	0.46673	0.66315	1.523	0.60687
m126	Norepinephrine_pos	0.71694	0.99745	0.97148	-0.041738	0.32328	0.79425	0.92387	-0.11424	0.1172	0.55898	0.86039	-0.21693	1.9545e-06	1.3816e-05	0.62147	-0.68624	0.00018076	0.0026403	0.62523	-0.67755	0.010237	0.040218	0.75014	-0.41477	0.94642	0.97725	1.0369	0.052336	0.23575	0.86331	1.1148	0.15681	0.5957	0.73124	0.94719	-0.078274	0.49757	0.80633	1.0657	0.091745	0.0885	0.31829	1.2683	0.34288	0.46744	0.66315	0.94667	-0.07907
m141	NAD_4_pos	0.71697	0.99745	0.90459	-0.14466	0.5553	0.80296	1.0588	0.082455	0.1062	0.55898	0.77935	-0.35966	0.0034276	0.0068552	0.53463	-0.90337	0.052475	0.10001	0.9902	-0.014204	0.51215	0.64058	1.0639	0.089332	0.61206	0.91113	1.1516	0.20358	0.087811	0.7912	0.61588	-0.69928	0.029518	0.09099	0.46753	-1.0969	0.78609	0.90723	0.9902	-0.014205	0.52048	0.75397	0.70104	-0.51242	0.18901	0.41626	0.73926	-0.43585
m118	n-Glycylproline_pos	0.7175	0.99745	1.023	0.032809	0.72767	0.88375	1.0282	0.04006	0.1235	0.55898	0.86546	-0.20847	6.2771e-05	0.00021269	0.66868	-0.58062	0.0004089	0.0032403	0.6356	-0.65381	0.12095	0.23115	0.85994	-0.2177	0.32242	0.90757	1.1528	0.20514	0.10591	0.7912	1.1996	0.26258	0.36837	0.53748	1.0437	0.061742	0.0077382	0.24335	1.2514	0.3236	0.015231	0.21298	1.4367	0.52271	0.088073	0.32122	1.2187	0.28533
m373	Mannose_neg	0.71895	0.99745	0.83583	-0.25873	0.25702	0.79425	0.82364	-0.27991	0.70618	0.83681	1.1784	0.23678	0.65851	0.69406	0.97593	-0.035158	0.057659	0.10575	16.755	4.0665	0.00052668	0.010576	3.6646	1.8737	0.41732	0.90757	1.2679	0.34242	0.53114	0.94543	0.78612	-0.34718	0.78502	0.85374	0.74694	-0.42093	0.15735	0.50798	0.3743	-1.4177	0.025293	0.21298	0.39936	-1.3242	0.10477	0.34179	0.45405	-1.1391
m107	Flavin Mononucleotide_pos	0.719	0.99745	1.009	0.012882	0.62505	0.843	1.0619	0.086705	0.33203	0.65627	0.87291	-0.1961	0.0021735	0.0047351	0.58211	-0.78063	0.013545	0.035975	0.55699	-0.84427	0.13451	0.24899	0.77381	-0.36995	0.26505	0.90757	0.68656	-0.54254	0.68635	0.96712	0.77848	-0.36126	0.027623	0.088852	0.51113	-0.96824	0.62291	0.84538	0.95397	-0.067979	0.82599	0.92277	1.0039	0.0055581	0.060723	0.27061	0.74366	-0.42729
m244	Acetylglycine_neg	0.72184	0.99745	1.0482	0.067899	0.89919	0.9551	1.0962	0.13254	0.488	0.71916	0.96209	-0.055755	0.23286	0.28694	0.89621	-0.15809	0.12562	0.19029	0.85379	-0.22804	0.6049	0.70889	1.3161	0.39631	0.073452	0.6274	0.63023	-0.66605	0.036325	0.49645	0.59938	-0.73845	0.44831	0.59978	0.80117	-0.31982	0.85561	0.95068	1.0153	0.021912	0.34307	0.60369	0.9323	-0.10113	0.78034	0.85897	1.0173	0.024772
m47	Hydroxytryptophan_pos	0.72198	0.99745	0.9331	-0.099892	0.50996	0.79425	0.95505	-0.066348	0.47263	0.71236	0.97281	-0.039772	2.3953e-06	1.5588e-05	0.43165	-1.2121	0.0012224	0.0067274	0.50258	-0.99256	0.0024505	0.017506	0.5293	-0.91783	0.41006	0.90757	1.1772	0.23537	0.29379	0.88874	1.1706	0.22721	0.15739	0.29199	1.2461	0.31746	0.080614	0.42598	1.2243	0.29199	0.032478	0.21298	1.3199	0.40039	0.069775	0.29191	1.2287	0.29714
m21	Homoserine_pos	0.72629	0.99745	0.96547	-0.05069	0.15167	0.79425	0.85002	-0.23442	0.23103	0.63973	0.88074	-0.18321	0.00036569	0.00097358	0.66653	-0.58525	0.051193	0.098764	0.7858	-0.34776	0.23929	0.36187	0.89165	-0.16544	0.0044669	0.30524	1.4614	0.54737	0.15015	0.84333	1.2931	0.37086	0.012621	0.058068	1.8098	0.85587	0.078605	0.42598	1.3051	0.38418	0.045174	0.24437	1.3991	0.48447	0.0062557	0.11658	1.4281	0.51414
m139	NAD_2_pos	0.72637	0.99745	0.89415	-0.1614	0.62322	0.843	1.0466	0.065673	0.097409	0.55898	0.79137	-0.33757	0.0020298	0.0044744	0.50995	-0.97156	0.062833	0.11234	1.0857	0.11865	0.6073	0.70968	1.049	0.068952	0.53363	0.90757	1.1531	0.2055	0.1212	0.7912	0.61598	-0.69904	0.02887	0.090357	0.49807	-1.0056	0.69671	0.85924	1.0375	0.053147	0.43452	0.69347	0.71649	-0.48098	0.19151	0.41626	0.7294	-0.45522
m362	Propionate_neg	0.72771	0.99745	1.0617	0.086335	0.99641	0.99641	1.0707	0.098588	0.31583	0.65627	0.92174	-0.11757	0.051354	0.075197	0.77065	-0.37586	0.32318	0.41701	0.91463	-0.12874	0.94339	0.95982	1.0465	0.065603	0.9998	0.9998	0.96223	-0.055547	0.15494	0.84393	1.097	0.13354	0.12246	0.24733	0.78815	-0.34345	0.3205	0.65702	1.1217	0.16573	0.019323	0.21298	1.1891	0.24982	0.56447	0.71953	0.94677	-0.078908
m311	OMP_neg	0.73061	0.99745	1.0593	0.083087	0.97403	0.99095	1.0741	0.10315	0.39031	0.68318	0.94574	-0.080482	0.0019786	0.004385	0.77174	-0.37381	0.12396	0.18847	0.83596	-0.25849	0.45897	0.58479	0.94873	-0.075932	0.12893	0.77661	1.2244	0.29212	0.93978	0.98659	1.0113	0.016155	0.014752	0.062352	0.65506	-0.6103	0.65139	0.84538	1.0064	0.0091807	0.58194	0.79438	1.0215	0.030656	0.23244	0.46489	0.81341	-0.29795
m324	Gluconolactone_neg	0.73212	0.99745	0.95136	-0.07194	0.43987	0.79425	1.9447	0.95952	0.5255	0.73425	0.94803	-0.076999	0.004027	0.0078998	0.69453	-0.52589	0.045084	0.091757	0.74957	-0.41587	0.15745	0.27403	0.83315	-0.26336	0.28008	0.90757	0.88597	-0.17467	0.34964	0.91672	0.90515	-0.14378	0.12156	0.2469	0.83704	-0.25663	0.024136	0.35342	1.3884	0.47342	0.028609	0.21298	1.3358	0.4177	0.022965	0.16426	1.291	0.36848
m352	Hydroxy-Methylbutyrate_neg	0.73283	0.99745	1.0394	0.055756	0.75705	0.89462	1.0226	0.032189	0.34333	0.65627	0.93242	-0.10094	0.14111	0.18543	0.87565	-0.19157	0.075496	0.1292	0.83111	-0.26689	0.69309	0.78092	1.1215	0.1654	0.46757	0.90757	0.94405	-0.083068	0.51843	0.94311	0.95223	-0.070616	0.66088	0.78087	0.96276	-0.054748	0.55086	0.83495	0.9762	-0.034748	0.65288	0.82836	1.0213	0.030437	0.26849	0.49569	1.0671	0.093702
m144	Cytosine_pos	0.73591	0.99745	1.01	0.014366	0.33244	0.79425	0.90397	-0.14566	0.046884	0.45709	0.7153	-0.48338	4.8489e-06	2.5488e-05	0.4644	-1.1066	0.00031946	0.0030422	0.49392	-1.0176	0.00043721	0.010576	0.51632	-0.95367	0.29529	0.90757	1.1059	0.14516	0.43054	0.93483	1.106	0.14537	0.068017	0.15935	0.701	-0.51251	0.15424	0.50591	1.2559	0.32875	0.067675	0.28313	1.4112	0.49693	0.75927	0.84823	1.0342	0.048457
m281	Phosphoenolpyruvate_neg	0.73735	0.99745	1.0395	0.055913	0.10619	0.79425	1.3745	0.45891	0.34712	0.65888	0.93605	-0.095344	0.17139	0.22167	0.88182	-0.18144	0.45218	0.54076	0.94472	-0.082045	0.17713	0.2969	1.2775	0.35336	0.035806	0.53948	0.62653	-0.67454	0.63158	0.95201	0.83703	-0.25665	1.1535e-05	0.0011797	0.37254	-1.4245	0.98293	0.99469	0.92835	-0.10725	0.87306	0.93155	0.9049	-0.14417	0.25638	0.48204	0.70338	-0.50762
m242	Acetylglutamate_neg	0.73744	0.99745	0.92035	-0.11975	0.47428	0.79425	1.0558	0.07829	0.3625	0.67035	1.1343	0.18185	0.0037363	0.0074362	0.60435	-0.72654	0.079926	0.13462	0.80527	-0.31246	0.30995	0.44325	0.92485	-0.11271	0.94336	0.97725	0.98852	-0.016657	0.89991	0.98416	0.90344	-0.1465	0.006405	0.040014	1.4543	0.54034	0.088328	0.42598	1.2161	0.28223	0.47782	0.72025	1.1293	0.17541	0.044859	0.23565	1.2573	0.33029
m395	Malate_neg	0.73867	0.99745	0.95536	-0.06589	0.40279	0.79425	0.92646	-0.11021	0.083775	0.55304	0.79055	-0.33907	0.20991	0.26239	0.84818	-0.23755	0.60964	0.68879	1.034	0.048253	0.061337	0.1386	1.6263	0.7016	0.24611	0.90757	1.1774	0.23566	0.78397	0.98416	0.89247	-0.16413	0.18168	0.31563	1.0452	0.063775	0.13783	0.50127	1.1808	0.23978	0.94045	0.96097	1.0115	0.016478	0.14386	0.37002	1.3364	0.41838
m409	Ascorbate_neg	0.73904	0.99745	0.98154	-0.026885	0.95391	0.9789	1.0614	0.086027	0.10398	0.55898	0.85418	-0.22739	0.36274	0.42012	0.92551	-0.11168	0.14657	0.21564	0.8559	-0.22449	0.43089	0.55594	1.182	0.2412	0.79758	0.94696	0.99984	-0.00023684	0.8294	0.98416	1.0043	0.006127	0.031514	0.094312	0.76702	-0.38266	0.62172	0.84538	1.0376	0.053274	0.45483	0.70371	1.0498	0.070057	0.58534	0.73166	0.93717	-0.093623
m57	Methylcysteine_pos	0.74088	0.99745	1.0758	0.10541	0.64006	0.84458	0.89183	-0.16515	0.61965	0.78527	1.2079	0.27245	0.0019289	0.0043454	0.44445	-1.1699	0.032329	0.069962	0.6395	-0.64498	0.037541	0.099061	0.57553	-0.79705	0.67477	0.91715	0.84375	-0.24512	0.93544	0.98659	0.94159	-0.08683	0.77105	0.84302	0.97125	-0.042085	0.95514	0.99469	0.90037	-0.1514	0.15761	0.39889	1.4082	0.49385	0.51655	0.68794	1.1501	0.2017
m18	Glutamine_pos	0.7432	0.99745	0.95258	-0.070088	0.1088	0.79425	0.81771	-0.29034	0.049356	0.45709	0.77071	-0.37574	0.031157	0.047843	0.78242	-0.35399	0.28251	0.37034	0.9027	-0.14768	0.54253	0.66236	1.244	0.31496	0.0027155	0.22543	1.4667	0.55255	0.68355	0.96712	1.1005	0.13819	0.33711	0.50309	1.2015	0.26485	0.037433	0.3967	1.4283	0.51429	0.15284	0.39889	1.2575	0.3305	0.0053227	0.11387	1.4853	0.57079
m133	NADH_pos	0.74322	0.99745	1.0204	0.029075	0.23967	0.79425	0.86227	-0.21378	0.28699	0.64297	0.93341	-0.099423	0.0052405	0.0096349	0.51312	-0.96262	0.037228	0.078893	0.70027	-0.51403	0.095324	0.19733	0.76518	-0.38613	0.29782	0.90757	0.7145	-0.485	0.48845	0.93483	0.76139	-0.3933	0.086374	0.19676	0.64467	-0.63337	0.47938	0.79253	0.85818	-0.22065	0.94081	0.96097	0.94454	-0.082313	0.47469	0.66328	0.87009	-0.20077
m162	ADP_pos	0.74655	0.99745	0.96277	-0.054741	0.547	0.80296	1.004	0.0058165	0.16747	0.59708	0.83008	-0.26867	0.0001422	0.00043186	0.52581	-0.9274	0.016836	0.042245	0.63133	-0.66354	0.14295	0.25531	0.79666	-0.32797	0.7533	0.94696	0.98683	-0.019123	0.70927	0.96712	0.97656	-0.034217	0.051966	0.13316	0.67726	-0.56223	0.77527	0.89791	0.98915	-0.015743	0.15684	0.39889	1.211	0.27625	0.33042	0.55339	0.92273	-0.11602
m188	Hydroxyindoleacetate_pos	0.75118	0.99745	1.0786	0.10919	0.85374	0.93832	1.0614	0.086018	0.62056	0.78527	0.96481	-0.051683	0.22531	0.27993	0.85518	-0.22571	0.11374	0.17555	0.77626	-0.36539	0.78217	0.85104	1.0252	0.035953	0.61685	0.91113	1.0297	0.042254	0.39584	0.93483	0.87955	-0.18516	0.49392	0.6385	0.89067	-0.16705	0.98741	0.99469	0.99863	-0.0019741	0.35261	0.60977	1.2299	0.29854	0.56843	0.72066	1.1414	0.19075
m219	Nicotinamide Riboside_pos	0.75264	0.99745	0.97982	-0.029412	0.18057	0.79425	0.86419	-0.21059	0.13256	0.55898	0.83522	-0.25978	0.008839	0.015554	0.75566	-0.40418	0.017085	0.042608	0.68599	-0.54374	0.36697	0.4921	0.9351	-0.096808	0.77984	0.94696	0.98441	-0.022666	0.96776	0.98659	0.92063	-0.1193	0.026353	0.087135	0.62576	-0.67632	0.57701	0.83495	1.0736	0.10245	0.34108	0.60277	1.1531	0.20552	0.31002	0.54025	0.90121	-0.15007
m212	Thiamine_pos	0.75313	0.99745	0.9148	-0.12847	0.50089	0.79425	0.98859	-0.016561	0.44238	0.68318	0.96051	-0.058126	1.0264e-05	5.0097e-05	0.37587	-1.4117	0.009903	0.02935	0.50804	-0.97698	0.00088926	0.012805	0.36349	-1.46	0.6025	0.91113	0.77192	-0.37348	0.5135	0.94311	1.0643	0.089972	0.75837	0.84005	0.91166	-0.13342	0.25644	0.61617	0.84808	-0.23772	0.74875	0.8882	1.007	0.010009	0.36966	0.57777	0.86674	-0.20633
m341	Malonate_neg	0.75635	0.99745	1.0751	0.10454	0.35015	0.79425	3.0611	1.614	0.6303	0.78589	1.2458	0.31708	0.6301	0.67101	1.0203	0.028929	0.24928	0.33531	2.5167	1.3315	0.0005684	0.010576	6.9444	2.7959	0.046397	0.53948	0.41743	-1.2604	0.012863	0.41435	0.3799	-1.3963	0.026742	0.087714	0.42371	-1.2389	0.31656	0.65526	0.69647	-0.52186	0.025	0.21298	0.47564	-1.0721	0.23719	0.4697	0.80902	-0.30575
m120	Imidazole_pos	0.75698	0.99745	1.0588	0.082404	0.66428	0.84964	0.99252	-0.010825	0.67474	0.81848	0.97985	-0.029374	0.0079353	0.014084	0.66882	-0.58031	0.011819	0.032662	0.67105	-0.5755	0.42743	0.55322	0.90604	-0.14236	0.53894	0.90757	1.0596	0.083516	0.75225	0.96712	0.94082	-0.088013	0.15628	0.29125	1.1371	0.18536	0.091291	0.42598	1.2114	0.2767	0.027011	0.21298	1.3354	0.41722	0.030247	0.19377	1.2922	0.36985
m34	Valine_pos	0.75843	0.99745	1.0239	0.034101	0.85715	0.93832	1.0379	0.053628	0.91521	0.95238	1.0429	0.060631	1.0729e-06	8.5904e-06	0.47429	-1.0762	0.00012297	0.0026045	0.55046	-0.86129	0.00090791	0.012805	0.57883	-0.78879	0.1115	0.74946	1.2065	0.27084	0.018811	0.41435	1.2666	0.34095	0.00021299	0.0034137	1.4948	0.57991	0.065557	0.42598	1.3057	0.3848	0.052201	0.25676	1.4004	0.48587	0.24287	0.4697	1.18	0.23884
m328	Quinolinate_neg	0.75937	0.99745	1.0037	0.005319	0.18784	0.79425	1.0983	0.13529	0.21493	0.63973	1.0887	0.12264	0.69372	0.72189	1.0045	0.0065325	0.33624	0.42709	1.0869	0.12016	0.2176	0.34362	1.0946	0.13038	0.19355	0.90757	0.96988	-0.044123	0.24674	0.86331	0.97677	-0.033913	0.64917	0.77148	0.99253	-0.010825	0.16089	0.51136	0.9812	-0.027383	0.22111	0.47289	0.97343	-0.038855	0.21983	0.45308	0.94637	-0.079526
m385	Glucose-1,6-Bisphosphate_neg	0.75944	0.99745	0.99047	-0.013818	0.033602	0.79425	1.9243	0.94436	0.42942	0.68318	1.2801	0.35625	0.10283	0.1396	0.84361	-0.24535	0.071589	0.12302	0.89609	-0.15829	0.11757	0.22681	0.84575	-0.2417	0.0014819	0.20253	0.64581	-0.63082	0.34452	0.91672	0.9235	-0.11481	0.0020115	0.021146	0.64424	-0.63432	0.76035	0.89325	1.1514	0.20341	0.4408	0.69347	1.2176	0.28404	0.32165	0.54766	0.93316	-0.099801
m111	Aminooctanoic Acid_pos	0.76086	0.99745	0.94784	-0.077281	0.41547	0.79425	0.95351	-0.068681	0.039575	0.45709	0.71992	-0.47409	9.1841e-07	8.1858e-06	0.41262	-1.2771	0.00035186	0.0030601	0.45087	-1.1492	0.0011321	0.01323	0.45498	-1.1361	0.062915	0.59988	1.4308	0.51684	0.14817	0.84333	1.3077	0.38707	0.0094475	0.048418	1.563	0.64428	0.039154	0.3967	1.4286	0.51462	0.0098206	0.19204	1.9015	0.92713	0.070655	0.29261	1.4618	0.54778
m27	Norvaline_pos	0.76251	0.99745	1.0227	0.032335	0.78971	0.90374	1.0367	0.051967	0.85427	0.92415	1.0429	0.060622	1.0944e-06	8.5904e-06	0.47531	-1.0731	0.00032709	0.0030422	0.54747	-0.86916	0.0018186	0.015026	0.582	-0.78091	0.24823	0.90757	1.1554	0.20845	0.11058	0.7912	1.2579	0.33104	0.00010234	0.0025872	1.565	0.64616	0.20837	0.56955	1.2379	0.30787	0.049905	0.25576	1.4041	0.48967	0.23059	0.46489	1.1713	0.22813
m282	Glucosamine-6-Phosphate_neg	0.76252	0.99745	0.93284	-0.10031	0.44513	0.79425	0.90906	-0.13755	0.115	0.55898	1.68	0.74845	0.50342	0.55634	1.1344	0.18188	0.62322	0.69738	1.293	0.3707	0.23066	0.35397	1.7831	0.83438	0.79686	0.94696	0.63451	-0.6563	0.62505	0.95201	0.994	-0.0086755	0.0042482	0.032864	2.3966	1.261	0.12995	0.48434	1.0546	0.07664	0.95169	0.96822	0.68277	-0.55053	0.022931	0.16426	1.202	0.26541
m316	Phenylacetylglutamine_neg	0.76364	0.99745	0.93557	-0.096084	0.10558	0.79425	1.1894	0.25028	0.033409	0.45709	1.2939	0.37173	0.01253	0.020798	0.71451	-0.48497	0.88377	0.91279	1.0839	0.11618	0.0055692	0.025889	0.71235	-0.48934	0.91129	0.97725	1.0351	0.049753	0.84462	0.98416	0.82934	-0.26997	0.003996	0.032124	1.6501	0.72256	0.012536	0.24335	1.4316	0.51763	0.68626	0.85263	1.0126	0.01806	0.18548	0.41232	1.1219	0.16596
m164	AMP_pos	0.76408	0.99745	0.96043	-0.058253	0.29197	0.79425	0.91682	-0.12529	0.21538	0.63973	0.88616	-0.17436	0.11457	0.15351	0.82529	-0.27702	0.045319	0.091757	0.77889	-0.36051	0.3312	0.45763	0.92014	-0.12008	0.33092	0.90757	1.15	0.20166	0.32278	0.91629	0.83496	-0.26022	0.042164	0.11449	0.68029	-0.55579	0.71721	0.86508	1.143	0.19277	0.53513	0.76329	1.0588	0.082429	0.14913	0.37051	0.82908	-0.27041
m196	Sorbitol_pos	0.76438	0.99745	1.052	0.073116	0.50459	0.79425	0.84439	-0.24402	0.51715	0.73153	1.2505	0.32246	0.0072903	0.013052	0.53745	-0.89579	0.046215	0.091757	0.70585	-0.50256	0.025024	0.075256	0.58899	-0.76368	0.43603	0.90757	0.78379	-0.35146	0.88295	0.98416	0.95048	-0.073273	0.70539	0.8056	1.0543	0.076339	0.81857	0.92801	0.83965	-0.25213	0.16326	0.40815	1.3567	0.44013	0.47229	0.66328	1.1075	0.14736
m315	Phosphoribosyl Pyrophosphate_neg	0.76693	0.99745	0.97692	-0.033693	0.48454	0.79425	0.97318	-0.039221	0.016358	0.45709	0.75359	-0.40814	0.37079	0.42824	0.91532	-0.12766	0.52874	0.61554	0.95179	-0.071287	0.15641	0.27338	0.85374	-0.22814	0.72759	0.93981	2.0141	1.0101	0.42041	0.93483	0.86566	-0.20813	0.030222	0.091785	0.70939	-0.49536	0.046202	0.3967	1.3488	0.4317	0.4298	0.69106	1.1774	0.23557	0.96037	0.97549	1.075	0.1044
m338	Adipate_neg	0.76732	0.99745	1.0179	0.025593	0.27866	0.79425	13.338	3.7375	0.30822	0.65627	11.47	3.5198	0.12522	0.16723	0.89519	-0.15973	0.39836	0.48782	8.2121	3.0377	0.16055	0.27825	11.163	3.4806	0.43905	0.90757	0.91918	-0.12158	0.59734	0.94828	0.93178	-0.10193	0.0042097	0.032864	1.5342	0.61745	0.0018523	0.18656	1.3564	0.43976	0.032501	0.21298	1.2415	0.31203	0.00031077	0.053833	1.3463	0.429
m173	IDP_pos	0.76798	0.99745	0.95867	-0.0609	0.55379	0.80296	1.0192	0.027422	0.12787	0.55898	0.79066	-0.33887	5.6285e-05	0.00019392	0.48553	-1.0424	0.0090478	0.02721	0.60868	-0.71624	0.091969	0.1929	0.76007	-0.39579	0.72356	0.93928	1.0083	0.011931	0.8359	0.98416	0.89729	-0.15635	0.023742	0.081801	0.61895	-0.69211	0.71506	0.86508	1.1468	0.19761	0.1624	0.40815	1.2377	0.30771	0.29064	0.51363	0.90879	-0.13798
m43	SAM_pos	0.7709	0.99745	1.1668	0.2225	0.44427	0.79425	0.84733	-0.23901	0.32038	0.65627	1.2933	0.37101	0.031445	0.048107	0.69618	-0.52247	0.0028118	0.011735	0.54952	-0.86376	0.020715	0.067242	0.67053	-0.57662	0.032504	0.53948	2.0296	1.0212	0.0014698	0.26065	1.9703	0.97843	0.053113	0.13442	1.342	0.42436	0.0036402	0.18656	1.5846	0.66409	0.0098362	0.19204	1.5857	0.66516	0.0081561	0.13237	1.603	0.68081
m398	Succinate_neg	0.77345	0.99745	1.0056	0.0081238	0.19282	0.79425	1.1483	0.19955	0.43471	0.68318	0.94747	-0.077849	0.2449	0.29707	0.88748	-0.17222	0.070217	0.12169	0.82748	-0.2732	0.54647	0.66259	1.1314	0.17809	0.40032	0.90757	0.90268	-0.14771	0.88581	0.98416	0.96874	-0.045811	0.40658	0.58257	1.0521	0.073233	0.57276	0.83495	0.97393	-0.038111	0.58746	0.79603	1.034	0.048252	0.12155	0.34743	1.1328	0.17994
m122	Melatonin_pos	0.77673	0.99745	1.0077	0.011083	0.28606	0.79425	0.89076	-0.16688	0.55877	0.74868	0.96568	-0.050385	0.11041	0.1494	0.74776	-0.41935	0.038684	0.081556	0.68355	-0.54888	0.18357	0.30418	1.6203	0.69623	0.70895	0.93764	0.97404	-0.037952	0.11739	0.7912	0.71359	-0.48682	0.86846	0.90603	1.0281	0.039986	0.27784	0.62936	0.67546	-0.56606	0.016937	0.21298	0.50347	-0.99001	0.021691	0.16426	0.45716	-1.1292
m152	Inosine_pos	0.78281	0.99745	0.90752	-0.14	0.52987	0.79869	0.91351	-0.13051	0.18544	0.63204	0.77555	-0.3667	0.15407	0.20118	0.74817	-0.41856	0.42793	0.51782	1.233	0.30213	0.17304	0.2949	1.5843	0.66383	0.42437	0.90757	1.214	0.27975	0.53335	0.94543	0.94347	-0.083952	0.11567	0.2399	0.79163	-0.3371	0.6856	0.857	0.90241	-0.14814	0.35334	0.60977	0.81484	-0.29541	0.20104	0.43382	0.838	-0.25498
m344	Hydroxybutyrate_neg	0.78383	0.99745	1.0716	0.099776	0.35887	0.79425	2.9219	1.5469	0.70506	0.83681	1.3954	0.48066	0.64334	0.67989	1.0127	0.018218	0.26538	0.3524	2.5316	1.34	0.00062062	0.010576	6.7777	2.7608	0.044707	0.53948	0.41115	-1.2823	0.012795	0.41435	0.37419	-1.4182	0.024948	0.084535	0.41509	-1.2685	0.31552	0.65526	0.70028	-0.51401	0.025267	0.21298	0.475	-1.074	0.25455	0.48095	0.81395	-0.29699
m314	Sedoheptulose Phosphate_neg	0.78403	0.99745	0.94359	-0.083767	0.051338	0.79425	1.8163	0.86098	0.43935	0.68318	1.2428	0.31364	0.95669	0.95903	0.89709	-0.15668	0.27261	0.36004	1.1389	0.18765	0.52915	0.65187	1.041	0.058008	0.12175	0.76795	0.79832	-0.32496	0.53207	0.94543	0.93252	-0.10079	0.19333	0.33351	0.83239	-0.26467	0.16911	0.51744	1.3202	0.40078	0.3345	0.59572	1.0973	0.13402	0.59197	0.73233	0.94132	-0.087239
m410	Alpha-Tocopherol_neg	0.78517	0.99745	1.0847	0.11735	0.54423	0.80296	1.0364	0.051528	0.42209	0.68318	0.93541	-0.096329	0.62084	0.66287	0.8463	-0.24075	0.33503	0.42688	0.7624	-0.39138	0.93726	0.95982	0.99885	-0.0016635	0.84602	0.95557	1.001	0.0014911	0.55213	0.94543	1.0145	0.020768	0.17436	0.31218	0.84489	-0.24316	0.1528	0.50591	0.87444	-0.19357	0.96241	0.97429	1.0036	0.0051218	0.40437	0.60508	0.92909	-0.10612
m97	Valerylcarnitine_pos	0.78593	0.99745	0.98349	-0.024024	0.78675	0.90354	0.96445	-0.052228	0.98912	0.99442	1.006	0.0086236	5.607e-05	0.00019392	0.58596	-0.77112	0.011002	0.03082	0.69178	-0.53161	0.2379	0.36172	0.8965	-0.15762	0.25128	0.90757	0.76541	-0.38569	0.27885	0.87944	0.76382	-0.3887	0.28761	0.44331	0.76756	-0.38166	0.27209	0.62936	0.88603	-0.17457	0.071238	0.28635	0.8095	-0.3049	0.46318	0.66168	0.92636	-0.11036
m132	NAD_pos	0.78703	0.99745	0.99581	-0.0060642	0.6429	0.84458	1.0083	0.011878	0.078399	0.55304	0.71958	-0.47477	0.0097261	0.016897	0.5591	-0.83882	0.03174	0.069159	0.71547	-0.48305	0.38912	0.51506	0.91415	-0.12949	0.87186	0.96874	1.148	0.19915	0.1764	0.84393	0.7933	-0.33407	0.035523	0.10403	0.52607	-0.92668	0.90271	0.97398	0.96172	-0.056307	0.26186	0.51369	0.62414	-0.68005	0.11939	0.34743	0.67294	-0.57146
m404	Indole Propionate_neg	0.78704	0.99745	0.94538	-0.081034	0.23127	0.79425	1.08	0.11109	0.072097	0.53745	1.2151	0.28108	0.028559	0.044353	0.75719	-0.40127	0.23586	0.32048	0.89511	-0.15987	0.54756	0.66259	0.98219	-0.025929	0.81834	0.95462	0.98366	-0.023773	0.66679	0.96577	1.0109	0.015683	0.0010069	0.012394	1.5755	0.65585	0.072614	0.42598	1.1944	0.25632	0.48611	0.72474	1.0878	0.12144	0.011562	0.14203	1.283	0.35951
m228	3-Hydroxy-3-Methylglutaryl-CoA_neg	0.78924	0.99745	0.86219	-0.21392	0.87425	0.94079	1.0075	0.010767	0.48703	0.71916	0.90932	-0.13714	0.0045856	0.0085849	0.46925	-1.0916	0.00041479	0.0032403	0.3632	-1.4612	0.0032404	0.01949	0.5052	-0.98508	0.00010421	0.042728	0.29047	-1.7835	0.024649	0.43794	0.60395	-0.7275	4.2373e-05	0.0015794	0.35441	-1.4965	0.74006	0.88204	1.061	0.085477	0.48394	0.72415	0.95932	-0.05992	0.20474	0.43741	0.86466	-0.20979
m369	Erythrose_neg	0.79661	0.99745	1.0021	0.0030039	0.89714	0.9551	1.0179	0.025652	0.98822	0.99442	1.0382	0.05404	0.0026638	0.0055504	0.75578	-0.40396	0.025365	0.059621	0.79252	-0.33548	0.065995	0.1475	0.82444	-0.27851	0.78599	0.94696	1.0356	0.050477	0.45627	0.93483	0.92693	-0.10947	0.16199	0.29388	1.1319	0.17873	0.12605	0.48434	1.1362	0.18426	0.33564	0.59572	1.0585	0.082041	0.14711	0.37002	1.0974	0.13404
m347	Gluconate_neg	0.79868	0.99745	0.98871	-0.01638	0.34418	0.79425	1.4028	0.4883	0.81845	0.90514	1.2014	0.26471	0.00019711	0.00057316	0.53285	-0.9082	0.15882	0.22954	0.96652	-0.049135	0.20426	0.32891	0.89127	-0.16606	0.45077	0.90757	0.92959	-0.10533	0.25916	0.86331	0.89378	-0.16201	0.67813	0.78763	0.98843	-0.016789	0.54635	0.83495	1.129	0.17507	0.26678	0.52086	1.1537	0.20623	0.027882	0.18145	1.2938	0.37167
m160	UMP_pos	0.80025	0.99745	0.98918	-0.015691	0.21016	0.79425	0.8952	-0.15973	0.42288	0.68318	0.98317	-0.024481	0.037885	0.056278	0.63459	-0.65611	0.07998	0.13462	0.68748	-0.54061	0.79671	0.86205	0.95658	-0.064037	0.13707	0.80285	1.3669	0.45095	0.74434	0.96712	0.91906	-0.12178	0.48852	0.63586	0.89803	-0.15517	0.75228	0.88886	1.044	0.062152	0.77098	0.8882	0.93943	-0.090136	0.10627	0.34179	0.76783	-0.38114
m320	phosphoenolpyruvate_1_neg	0.80425	0.99745	1.0368	0.052186	0.081548	0.79425	1.3695	0.45363	0.3095	0.65627	0.93502	-0.096935	0.17824	0.22909	0.88246	-0.1804	0.60526	0.68764	0.97322	-0.039169	0.12943	0.24395	1.2681	0.34272	0.037055	0.53948	0.63384	-0.6578	0.62972	0.95201	0.84131	-0.24929	1.6902e-05	0.0011797	0.38346	-1.3829	0.97883	0.99469	0.92585	-0.11115	0.89971	0.94532	0.90387	-0.14581	0.2167	0.451	0.69407	-0.52684
m390	Hexose 6-Phosphate_neg	0.80727	0.99745	0.97852	-0.03133	0.21706	0.79425	1.5284	0.612	0.5735	0.7585	1.0757	0.10524	0.048804	0.07172	0.85484	-0.22627	0.69216	0.75693	1.0285	0.04054	0.022887	0.070917	1.2332	0.30246	0.34405	0.90757	0.87216	-0.19734	0.5183	0.94311	0.90461	-0.14464	0.00010727	0.0025872	0.60589	-0.72286	0.96898	0.99469	0.9709	-0.042602	0.56082	0.78209	0.89873	-0.15404	0.11817	0.34743	0.78239	-0.35404
m205	Kynurenate_pos	0.8113	0.99745	1.0003	0.00042097	0.76807	0.89462	1.0591	0.082822	0.2903	0.64337	0.90493	-0.14412	4.9063e-05	0.00017646	0.50304	-0.99126	0.00025858	0.0030422	0.55492	-0.84965	0.013436	0.049507	0.69507	-0.52477	0.17467	0.90757	1.1501	0.20177	0.61654	0.9503	1.0143	0.020457	0.43593	0.59659	0.89089	-0.16668	0.82402	0.92811	0.97525	-0.036162	0.11247	0.34758	1.1584	0.21218	0.19189	0.41626	0.86012	-0.21739
m245	Acetylmethionine_neg	0.81183	0.99745	1.0308	0.043709	0.83704	0.92753	1.0626	0.087657	0.049415	0.45709	2.2203	1.1508	0.35704	0.41587	0.84676	-0.23997	0.27289	0.36004	2.3735	1.247	0.045641	0.11178	0.61217	-0.70799	0.84497	0.95557	0.81109	-0.30207	0.7325	0.96712	0.71342	-0.48718	0.088256	0.19992	1.3475	0.43027	0.30621	0.65526	0.81905	-0.28797	0.27428	0.52166	0.83677	-0.2571	0.36155	0.57777	0.86515	-0.20898
m81	Choline_pos	0.81195	0.99745	0.9529	-0.069599	0.19292	0.79425	0.84123	-0.24942	0.13757	0.55898	0.82294	-0.28114	4.7142e-07	4.8218e-06	0.59324	-0.75331	0.0029846	0.01233	0.60645	-0.72153	0.025417	0.07588	0.71417	-0.48567	0.25495	0.90757	1.1653	0.22072	0.17699	0.84393	1.1694	0.22577	0.55145	0.69832	0.92779	-0.10813	0.04679	0.3967	1.2617	0.33542	0.016419	0.21298	1.3216	0.40231	0.63464	0.76755	1.0083	0.011902
m25	Methionine_pos	0.81391	0.99745	1.022	0.031437	0.49386	0.79425	1.0133	0.019022	0.53082	0.73455	0.9596	-0.059496	0.012116	0.02023	0.5431	-0.8807	0.1159	0.17753	0.69069	-0.53389	0.088923	0.18942	0.68724	-0.54111	0.4391	0.90757	1.1747	0.23234	0.42098	0.93483	0.89051	-0.16729	0.23292	0.38507	1.2651	0.3392	0.14115	0.50591	1.147	0.19784	0.42097	0.6822	1.1559	0.20903	0.31741	0.5468	1.1116	0.15261
m3	AcetylAmino Sugars_pos	0.81525	0.99745	0.97027	-0.043539	0.61155	0.84135	0.9872	-0.018587	0.50954	0.72791	0.97457	-0.037167	2.216e-05	8.9076e-05	0.63263	-0.66056	0.00039925	0.0032403	0.56761	-0.81702	0.021374	0.068833	0.73181	-0.45046	0.38029	0.90757	1.0745	0.1036	0.82508	0.98416	1.0176	0.025178	0.50813	0.65308	0.95785	-0.062126	0.089765	0.42598	1.2037	0.26748	0.00077767	0.11724	1.4196	0.5055	0.094947	0.33272	1.2635	0.33744
m92	Octanoylcarnitine_pos	0.81748	0.99745	1.0499	0.070297	0.30569	0.79425	0.92266	-0.11614	0.077975	0.55304	0.70134	-0.51182	0.19477	0.24646	0.62614	-0.67544	0.10828	0.17034	0.59838	-0.74088	0.20775	0.33191	2.0884	1.0624	0.50114	0.90757	0.81764	-0.29045	0.48204	0.93483	0.74719	-0.42046	0.23181	0.38507	0.75333	-0.40865	0.98229	0.99469	1.2841	0.36074	0.32241	0.57725	0.80763	-0.30823	0.39721	0.60016	1.1317	0.17855
m6	Acadesine_pos	0.81761	0.99745	0.99655	-0.0049876	0.29071	0.79425	0.90453	-0.14476	0.22774	0.63973	0.80756	-0.30836	0.00013571	0.00041522	0.34972	-1.5157	0.070623	0.12188	0.63893	-0.64627	0.1047	0.20889	0.68489	-0.54606	0.99884	0.9998	0.98434	-0.022766	0.9419	0.98659	0.971	-0.042463	0.41345	0.58257	0.91813	-0.12324	0.27434	0.62936	0.86852	-0.20336	0.13545	0.38446	0.8248	-0.27789	0.10349	0.34179	0.80576	-0.31159
m342	Methylmalonate_neg	0.81836	0.99745	1.0117	0.016817	0.20126	0.79425	1.1454	0.19584	0.44244	0.68318	0.94794	-0.077128	0.21893	0.27283	0.87835	-0.18713	0.065167	0.11538	0.82225	-0.28235	0.80814	0.86981	1.1231	0.16743	0.36554	0.90757	0.89302	-0.16324	0.83957	0.98416	0.96237	-0.05534	0.33129	0.49937	1.0722	0.10063	0.64934	0.84538	0.98131	-0.027226	0.56815	0.78696	1.0396	0.056091	0.10301	0.34179	1.1563	0.20956
m345	Hydroxyisovalerate_neg	0.81898	0.99745	1.0123	0.017617	0.22017	0.79425	1.1583	0.21206	0.5505	0.74211	0.95892	-0.060513	0.27004	0.32185	0.89534	-0.15949	0.08853	0.14659	0.83605	-0.25834	0.68599	0.77506	1.137	0.18523	0.36803	0.90757	0.88386	-0.17811	0.90014	0.98416	0.9659	-0.050051	0.29365	0.45093	1.084	0.11638	0.66305	0.84538	0.98202	-0.026176	0.49084	0.72914	1.0509	0.071581	0.0799	0.30905	1.1879	0.24842
m243	Acetylglutamine_neg	0.8195	0.99745	0.97072	-0.04287	0.4145	0.79425	1.0577	0.08093	0.031481	0.45709	1.2314	0.30025	0.029349	0.045409	0.86181	-0.21455	0.92631	0.94244	1.0207	0.029591	0.20992	0.33407	0.89707	-0.15671	0.33296	0.90757	1.1066	0.14619	0.033976	0.49597	1.2143	0.28009	0.013805	0.059579	1.2687	0.34341	0.54229	0.83495	1.0431	0.060819	0.41997	0.6822	1.0734	0.1022	0.13656	0.36588	1.1359	0.18383
m195	Disaccharide_pos	0.81965	0.99745	0.96254	-0.055087	0.13214	0.79425	0.77945	-0.35948	0.059218	0.50582	0.70507	-0.50417	6.5322e-06	3.2661e-05	0.39334	-1.3462	0.0043086	0.015595	0.51443	-0.95894	0.0018303	0.015026	0.46644	-1.1002	0.20402	0.90757	0.56798	-0.81609	0.39685	0.93483	0.87492	-0.19278	0.036826	0.10633	1.3602	0.44377	0.49601	0.80633	0.85586	-0.22455	0.97297	0.98014	1.0942	0.12983	0.64965	0.77842	1.0472	0.066578
m257	Aminosugar Phosphate_neg	0.81983	0.99745	0.90282	-0.14749	0.72692	0.88375	0.98524	-0.021453	0.044786	0.45709	1.6794	0.74794	0.31751	0.37408	1.2197	0.28654	0.84115	0.87834	1.5097	0.59428	0.23108	0.35397	1.9289	0.94774	0.51462	0.90757	0.59862	-0.74028	0.45	0.93483	1.0209	0.029847	0.0038808	0.031823	2.3827	1.2526	0.11147	0.45702	1.0609	0.085317	0.65461	0.82836	0.70866	-0.49683	0.020648	0.16426	1.2016	0.26501
m90	Hexanoylcarnitine_pos	0.82205	0.99745	1.0416	0.058743	0.32206	0.79425	0.90338	-0.1466	0.1343	0.55898	0.76938	-0.37823	0.15987	0.20808	0.6256	-0.67669	0.052759	0.10001	0.53964	-0.88992	0.23199	0.35405	2.0163	1.0117	0.45693	0.90757	0.86243	-0.21353	0.72994	0.96712	0.89298	-0.1633	0.73938	0.82662	1.0654	0.091334	0.60849	0.84538	1.4765	0.56215	0.39247	0.65411	0.86067	-0.21646	0.69453	0.81391	1.2636	0.33755
m16	Dopa_pos	0.82263	0.99745	0.98604	-0.020287	0.51853	0.79425	0.99986	-0.00019535	0.44789	0.68318	0.96306	-0.054303	3.5161e-08	1.0297e-06	0.46963	-1.0904	0.00026405	0.0030422	0.48338	-1.0488	0.00081956	0.012415	0.5162	-0.95401	0.42084	0.90757	0.85983	-0.21788	0.96339	0.98659	0.97254	-0.040171	0.46221	0.61429	0.91615	-0.12635	0.41373	0.73288	1.0987	0.13579	0.70934	0.87138	1.0957	0.1319	0.70528	0.82149	1.063	0.088142
m253	Phenylpyruvate_neg	0.83403	0.99745	1.0367	0.051985	0.4718	0.79425	1.1048	0.14373	0.40765	0.68318	0.89722	-0.15646	0.58577	0.63035	0.93773	-0.092755	0.32908	0.42129	1.1414	0.19085	0.33425	0.4603	0.89905	-0.15353	0.61828	0.91113	1.1032	0.14166	0.26043	0.86331	1.081	0.11239	0.98272	0.98277	0.97722	-0.033247	0.59446	0.84538	0.95296	-0.069507	0.69544	0.85951	0.9591	-0.060243	0.010773	0.14203	0.69527	-0.52435
m136	NADH_2_pos	0.83411	0.99745	0.93968	-0.089757	0.79353	0.90374	1.0133	0.019044	0.51742	0.73153	0.92199	-0.11718	0.00027891	0.00077703	0.55103	-0.8598	0.0020003	0.0091195	0.56066	-0.83481	0.0035131	0.020269	0.56598	-0.82117	0.93125	0.97725	0.97641	-0.034441	0.82018	0.98416	0.93019	-0.10441	0.0029014	0.027665	0.64426	-0.6343	0.15244	0.50591	1.3342	0.41601	0.0085057	0.19204	1.5553	0.63721	0.7562	0.84711	1.0685	0.095649
m367	Glucose-1-Phosphate_neg	0.8357	0.99745	1.0368	0.052087	0.23998	0.79425	2.1883	1.1298	0.69458	0.83249	1.2884	0.36563	0.45052	0.50885	0.9436	-0.08376	0.91409	0.937	1.3289	0.41027	0.0020605	0.015901	1.6013	0.67921	0.26457	0.90757	0.79021	-0.3397	0.67368	0.96577	0.91017	-0.13579	6.353e-05	0.0017966	0.48206	-1.0527	0.38501	0.70489	0.90527	-0.14358	0.1153	0.34759	0.7986	-0.32445	0.018381	0.16034	0.67841	-0.55976
m317	Homogentisate_neg	0.83594	0.99745	1.0009	0.0013692	0.71662	0.88233	1.0018	0.0026531	0.67949	0.81939	0.99788	-0.0030596	0.54467	0.59393	0.99663	-0.0048686	0.28167	0.37034	0.99371	-0.009101	0.20525	0.32921	0.99313	-0.0099398	0.25473	0.90757	1.0064	0.0091422	0.39507	0.93483	1.0042	0.0060372	0.85076	0.89759	0.99849	-0.0021805	0.44357	0.7573	1.0045	0.0065296	0.22899	0.47686	1.0108	0.015446	0.24622	0.47394	1.0079	0.011364
m59	Glycyl-Proline_pos	0.83956	0.99745	1.0143	0.020451	0.73219	0.88375	1.0284	0.040336	0.11825	0.55898	0.86237	-0.21361	4.9542e-05	0.00017663	0.66519	-0.58816	0.00035705	0.0030601	0.63279	-0.66021	0.10611	0.21056	0.85248	-0.23026	0.3239	0.90757	1.1519	0.20406	0.11221	0.7912	1.1923	0.25374	0.39682	0.57087	1.0399	0.056466	0.0078465	0.24335	1.2525	0.32487	0.014897	0.21298	1.4399	0.52599	0.083805	0.31815	1.2172	0.28357
m200	Thiamine Pyrophosphate_pos	0.84023	0.99745	0.94542	-0.080973	0.46912	0.79425	0.95667	-0.063903	0.11272	0.55898	0.76033	-0.39531	8.9393e-05	0.00027978	0.50406	-0.98833	0.0021168	0.0094104	0.4853	-1.0431	0.042633	0.10522	0.66918	-0.57953	0.39663	0.90757	0.85448	-0.22689	0.60702	0.94828	1.0011	0.0016071	0.036606	0.10633	0.67925	-0.55799	0.4185	0.73327	0.91019	-0.13576	0.84914	0.93155	0.95803	-0.061851	0.1178	0.34743	0.80245	-0.31751
m376	Erythronate_neg	0.8407	0.99745	0.98832	-0.016957	0.21327	0.79425	1.7409	0.79983	0.98608	0.99442	1.3032	0.38204	0.010191	0.017629	0.71559	-0.4828	0.72193	0.78529	1.2385	0.30857	0.23034	0.35397	1.1195	0.16286	0.47971	0.90757	1.0669	0.093389	0.89827	0.98416	0.98926	-0.015578	0.23824	0.39071	0.88761	-0.172	0.54601	0.83495	1.0942	0.12987	0.51896	0.75397	1.0345	0.048908	0.24079	0.4697	1.1378	0.18622
m301	UTP_neg	0.84152	0.99745	0.87398	-0.19433	0.86578	0.93907	1.0097	0.013869	0.45208	0.6865	0.89775	-0.15561	0.00051817	0.0013362	0.46681	-1.0991	0.0008974	0.0055611	0.39704	-1.3326	0.0014289	0.014376	0.45789	-1.1269	0.0027491	0.22543	0.43737	-1.1931	0.08982	0.7912	0.77308	-0.37131	0.0066642	0.040181	0.60631	-0.72187	0.69047	0.8582	1.1113	0.15228	0.87085	0.93155	1.1511	0.203	0.27503	0.49675	0.95909	-0.060259
m269	Tetrahydrobiopterin_neg	0.84538	0.99745	0.95173	-0.071371	0.27278	0.79425	2.4615	1.2995	0.50103	0.724	1.639	0.7128	0.052339	0.076366	0.6317	-0.66268	0.94465	0.95163	1.7028	0.76788	0.8944	0.93033	1.1836	0.24317	0.91686	0.97725	0.93453	-0.097682	0.67135	0.96577	0.83427	-0.26141	0.16824	0.30386	0.68543	-0.54492	0.57363	0.83495	1.4455	0.53157	0.3986	0.65898	0.87411	-0.19411	0.41651	0.61304	1.0767	0.10661
m279	Guanidineacetate_neg	0.84613	0.99745	0.98766	-0.017908	0.69845	0.86777	0.99221	-0.011282	0.90144	0.95231	1.0266	0.037808	0.0045713	0.0085849	0.78773	-0.34423	0.26122	0.34801	0.91982	-0.12058	0.20164	0.3263	0.89465	-0.16061	0.50818	0.90757	0.96603	-0.049861	0.56711	0.94543	0.97773	-0.032486	0.25633	0.40577	1.2916	0.36916	0.55588	0.83495	0.96974	-0.044329	0.18186	0.43351	0.91209	-0.13276	0.72298	0.83168	1.0044	0.0063563
m218	Nicotinamide Oxide_pos	0.84761	0.99745	0.97287	-0.039679	0.58094	0.82133	0.97998	-0.029171	0.26487	0.63973	0.89953	-0.15276	2.9845e-06	1.748e-05	0.52815	-0.92098	0.0012941	0.0068739	0.63488	-0.65545	0.015712	0.055882	0.71897	-0.476	0.14161	0.81487	1.1986	0.26133	0.77162	0.9825	1.0093	0.013423	0.10209	0.22145	0.79534	-0.33036	0.28678	0.63902	1.2029	0.26655	0.0033742	0.13502	1.343	0.42547	0.39815	0.60016	1.1203	0.16395
m65	Trans-4-Hydroxyproline_pos	0.85039	0.99745	0.9839	-0.023409	0.50311	0.79425	0.96427	-0.052492	0.42664	0.68318	0.94812	-0.076859	4.6559e-07	4.8218e-06	0.6064	-0.72166	0.00058446	0.0042686	0.63548	-0.65408	0.010885	0.041605	0.72829	-0.45741	0.93106	0.97725	1.0051	0.0073371	0.85969	0.98416	1.0001	0.00013464	0.63177	0.75727	1.0289	0.041098	0.79227	0.90735	1.0262	0.037367	0.1272	0.36987	1.1503	0.20198	0.8665	0.91093	1.0461	0.064984
m405	Xanthurenic Acid_neg	0.85289	0.99745	1.0042	0.0059762	0.18734	0.79425	1.2262	0.29422	0.99442	0.99442	0.99529	-0.006815	0.57287	0.61972	0.96384	-0.053132	0.11088	0.17239	1.3453	0.42795	0.058065	0.13417	1.2503	0.32228	0.076223	0.63514	0.82314	-0.28079	0.025636	0.43794	0.81404	-0.29683	0.31313	0.47726	0.91133	-0.13396	0.81735	0.92801	0.97449	-0.037279	0.85752	0.93155	1.0999	0.13731	0.16994	0.39589	0.85721	-0.22228
m44	Aminobutyrate_pos	0.85304	0.99745	1.0134	0.019178	0.92471	0.97463	1.0512	0.072073	0.79173	0.89868	1.0182	0.026023	7.8505e-05	0.00025545	0.55492	-0.84965	0.040869	0.085154	0.70569	-0.50288	0.0042055	0.022263	0.57313	-0.80305	0.45341	0.90757	1.0948	0.13061	0.018422	0.41435	1.3099	0.38943	0.010253	0.051098	1.7277	0.78885	0.1563	0.50798	1.2199	0.28674	0.019193	0.21298	1.3031	0.38192	0.25452	0.48095	1.188	0.24848
m54	Hexanoylglycine_pos	0.85947	0.99745	0.99108	-0.012925	0.52774	0.79843	0.97287	-0.039676	0.092831	0.55898	0.83943	-0.25251	0.0033117	0.0066664	0.69616	-0.52252	0.022913	0.055127	0.73878	-0.43679	0.64376	0.74378	0.96815	-0.0467	0.66183	0.91113	0.94256	-0.085351	0.92531	0.98659	0.96861	-0.046005	0.1157	0.2399	0.83746	-0.25591	0.85502	0.95068	1.0303	0.0431	0.51147	0.74894	1.087	0.12036	0.4478	0.64647	0.95765	-0.062437
m158	Dimethylguanosine_pos	0.86421	0.99745	0.9962	-0.0054907	0.60025	0.83178	1.003	0.0042585	0.1548	0.57179	0.84941	-0.23547	0.0065583	0.011898	0.72772	-0.45855	0.0022813	0.0099259	0.64636	-0.6296	0.2576	0.38593	0.89059	-0.16717	0.72267	0.93928	1.0012	0.0017709	0.97881	0.98659	0.98369	-0.023729	0.0026611	0.027276	0.62218	-0.68459	0.23473	0.59705	0.86867	-0.20313	0.97232	0.98014	1.0388	0.054903	0.091672	0.32806	0.81371	-0.29741
m22	Isoleucine_pos	0.86515	0.99745	0.98524	-0.021447	0.51595	0.79425	0.96658	-0.049038	0.41092	0.68318	0.94486	-0.081834	2.1636e-07	2.7721e-06	0.6014	-0.73359	0.00046872	0.0035501	0.62736	-0.67264	0.0097151	0.038965	0.72361	-0.46671	0.7048	0.93517	1.0274	0.038953	0.90711	0.98659	0.99518	-0.0069687	0.87202	0.90744	1.0028	0.0040537	0.81937	0.92801	0.98591	-0.020469	0.17021	0.4154	1.1346	0.18217	0.96215	0.97549	1.0346	0.049142
m329	Dihydroorotate_neg	0.8694	0.99745	0.99666	-0.0048299	0.26053	0.79425	4.0332	2.0119	0.3104	0.65627	3.0795	1.6227	0.0043608	0.008316	0.72817	-0.45766	0.91015	0.937	2.9011	1.5366	0.46153	0.58623	1.5288	0.61236	0.28842	0.90757	0.88515	-0.176	0.86303	0.98416	1.0288	0.04094	0.85897	0.90071	0.97881	-0.030905	0.18007	0.5295	1.1541	0.2068	0.097291	0.33036	1.2539	0.32637	0.0094637	0.1338	1.3269	0.40808
m108	Linoleic Acid_pos	0.87243	0.99745	0.94399	-0.083158	0.43618	0.79425	1.023	0.032743	0.40027	0.68318	0.8	-0.32193	0.37385	0.43056	0.91365	-0.13028	0.0015384	0.0074907	0.62762	-0.67204	0.0038635	0.021354	0.66527	-0.588	0.42667	0.90757	0.78124	-0.35616	0.25629	0.86331	0.74687	-0.42107	0.71694	0.81651	0.87497	-0.1927	0.37281	0.7031	0.77524	-0.36729	0.22297	0.47289	0.79554	-0.33	0.38338	0.59003	1.1825	0.2419
m304	dTTP_neg	0.87312	0.99745	1.0453	0.063929	0.66628	0.84964	1.0528	0.074186	0.55206	0.74211	1.0197	0.028157	0.093167	0.12867	0.71309	-0.48784	0.023475	0.056147	0.59546	-0.74793	0.5884	0.69957	1.3342	0.41594	0.079006	0.63514	0.76762	-0.38153	0.021195	0.4345	0.71895	-0.47604	0.00051494	0.0078194	0.51123	-0.96796	0.69074	0.8582	0.99587	-0.0059735	0.7284	0.87837	0.9096	-0.1367	0.9453	0.96675	1.0634	0.088644
m313	Phosphogluconate_neg	0.87467	0.99745	1.0098	0.014009	0.0020121	0.79425	1.4052	0.49081	0.34167	0.65627	1.1392	0.18804	0.67365	0.70498	0.94804	-0.07698	0.13068	0.19583	1.1118	0.15293	0.80373	0.86735	0.99719	-0.0040647	0.18387	0.90757	0.8799	-0.1846	0.024219	0.43794	0.81386	-0.29714	0.36553	0.53715	0.92153	-0.11789	0.45704	0.76797	0.92541	-0.11184	0.91837	0.94844	0.99644	-0.005148	0.52532	0.69254	0.93726	-0.093486
m17	Glutamate_pos	0.88262	0.99745	1.0016	0.0023571	0.36993	0.79425	0.92423	-0.11367	0.10709	0.55898	0.82026	-0.28586	0.0028109	0.0058206	0.62884	-0.66922	0.012669	0.03409	0.66386	-0.59104	0.47684	0.60194	1.2119	0.27722	0.10831	0.74946	1.2259	0.29385	0.8225	0.98416	0.97014	-0.04373	0.23647	0.38937	1.1556	0.20863	0.66393	0.84538	1.0547	0.076834	0.79479	0.8977	1.0273	0.03884	0.27494	0.49675	1.1937	0.25549
m388	D-Ribose 5-Phosphate_neg	0.88671	0.99745	0.99886	-0.00165	0.1049	0.79425	1.1835	0.2431	0.90945	0.95238	0.99787	-0.0030773	0.30689	0.3626	1.1169	0.15945	0.17875	0.25037	1.1028	0.14112	0.9417	0.95982	1.097	0.13362	0.19581	0.90757	0.76635	-0.38392	0.34291	0.91672	0.83196	-0.26542	0.019479	0.072894	0.65827	-0.60326	0.081252	0.42598	0.71209	-0.48987	0.020403	0.21298	0.62918	-0.66845	0.0010504	0.053833	0.42712	-1.2273
m33	Tyrosine_pos	0.88813	0.99745	0.88202	-0.18112	0.25366	0.79425	0.57916	-0.78798	0.44823	0.68318	3.0402	1.6042	0.035081	0.053074	0.28895	-1.7911	0.053117	0.10001	0.15233	-2.7147	0.023975	0.072634	0.32127	-1.6381	0.21774	0.90757	0.086619	-3.5292	0.96261	0.98659	0.17268	-2.5339	0.46296	0.61429	0.34283	-1.5444	0.34606	0.68214	0.69425	-0.52646	0.16953	0.4154	2.6308	1.3955	0.18528	0.41232	1.3386	0.42069
m77	Anthranilic Acid_pos	0.8927	0.99745	0.93801	-0.09232	0.78414	0.90308	0.94924	-0.075148	0.2278	0.63973	0.72075	-0.47243	0.0045617	0.0085849	0.45387	-1.1396	0.0073171	0.023565	0.51738	-0.95071	0.0042785	0.022263	0.46217	-1.1135	0.95757	0.97725	1.2087	0.27351	0.57969	0.94543	1.0132	0.018959	0.0071632	0.042564	0.40004	-1.3218	0.5752	0.83495	1.5877	0.66693	0.27405	0.52166	1.524	0.60788	0.77032	0.85501	0.97976	-0.0295
m234	Allantoin_neg	0.89382	0.99745	0.97234	-0.040472	0.24592	0.79425	4.7295	2.2417	0.23095	0.63973	3.603	1.8492	0.002459	0.0052784	0.70846	-0.49724	0.9261	0.94244	3.3279	1.7346	0.51662	0.64225	1.8047	0.85178	0.17696	0.90757	0.85431	-0.22717	0.95373	0.98659	1.0104	0.014952	0.74652	0.82946	0.96073	-0.057802	0.19572	0.54963	1.1452	0.19557	0.075895	0.29635	1.2639	0.33792	0.01609	0.15496	1.3	0.37847
m46	Methylhistidine_pos	0.8956	0.99745	0.83761	-0.25565	0.74811	0.89164	0.95182	-0.071238	0.61755	0.78527	0.82603	-0.27573	0.25847	0.31078	0.56462	-0.82465	0.91245	0.937	1.1858	0.24584	0.86899	0.9158	1.0636	0.088959	0.7962	0.94696	1.2288	0.29728	0.46429	0.93483	0.74301	-0.42854	0.72728	0.82145	1.1987	0.26152	0.89674	0.97138	1.0334	0.047377	0.2982	0.54338	1.148	0.19918	0.0087173	0.13237	1.4914	0.57671
m135	NADH_1_pos	0.89584	0.99745	0.93785	-0.092575	0.36681	0.79425	0.8848	-0.17658	0.15163	0.56858	0.80207	-0.3182	0.00052978	0.0013441	0.56555	-0.82228	0.0049644	0.017656	0.61748	-0.69553	0.18097	0.30211	0.83211	-0.26515	0.928	0.97725	0.94203	-0.08615	0.94993	0.98659	0.93853	-0.091527	0.091016	0.20392	0.73538	-0.44344	0.21798	0.5766	1.2083	0.273	0.060231	0.26302	1.2641	0.3381	0.59479	0.73233	0.96942	-0.0448
m129	Methylphenylacetic acid_pos	0.89637	0.99745	0.98993	-0.014599	0.51795	0.79425	0.96803	-0.046881	0.26713	0.63973	0.90654	-0.14156	7.5663e-07	7.0505e-06	0.52977	-0.91655	0.00027794	0.0030422	0.58861	-0.76463	0.00298	0.0187	0.66342	-0.59201	0.90246	0.97627	0.95263	-0.070014	0.84666	0.98416	0.94342	-0.084034	0.12164	0.2469	0.81191	-0.3006	0.94249	0.9934	1.0164	0.023415	0.2857	0.53243	1.0988	0.13588	0.51362	0.68794	0.97072	-0.042874
m66	Hydroxyproline_pos	0.89711	0.99745	1.0045	0.0064243	0.54598	0.80296	0.97459	-0.037139	0.477	0.71376	0.95654	-0.064106	2.6568e-06	1.652e-05	0.61245	-0.70734	0.0012336	0.0067274	0.63569	-0.65359	0.051068	0.12143	0.78509	-0.34907	0.58104	0.91113	1.0415	0.05868	0.97202	0.98659	0.98602	-0.020308	0.9496	0.95896	0.99597	-0.0058194	0.98731	0.99469	1.0046	0.0066383	0.23342	0.48335	1.1148	0.15679	0.87319	0.91329	1.0194	0.02771
m275	Fructose-1-Phosphate_neg	0.90164	0.99745	1.0276	0.039318	0.25538	0.79425	1.7875	0.83798	0.39291	0.68318	1.0267	0.037957	0.089144	0.12389	0.81625	-0.29291	0.86199	0.89481	1.2618	0.33548	0.17663	0.2969	1.4799	0.56551	0.040061	0.53948	0.79133	-0.33766	0.259	0.86331	0.89976	-0.15238	0.0010278	0.012394	0.60697	-0.72029	0.34792	0.68252	0.89939	-0.15297	0.022828	0.21298	0.70213	-0.51018	0.083653	0.31815	0.75342	-0.40848
m371	Galactose_neg	0.90195	0.99745	0.8767	-0.18984	0.36856	0.79425	0.795	-0.33097	0.90353	0.95231	1.0209	0.029843	0.20265	0.25486	1.0718	0.10008	0.1509	0.21963	14.952	3.9023	0.00059886	0.010576	3.4364	1.7809	0.48578	0.90757	1.1343	0.18185	0.51986	0.94311	0.76281	-0.3906	0.56777	0.70755	0.54436	-0.87738	0.14563	0.50591	0.38165	-1.3897	0.035905	0.21972	0.41347	-1.2741	0.092017	0.32806	0.44663	-1.1629
m368	Alpha-D-Glucose_neg	0.90372	0.99745	0.91293	-0.13143	0.66935	0.84964	1.0218	0.031152	0.10994	0.55898	1.1788	0.23728	0.51233	0.56315	0.87873	-0.18652	0.08796	0.14656	17.455	4.1256	0.0016541	0.015026	3.1814	1.6697	0.45831	0.90757	1.1817	0.24091	0.58865	0.94543	0.88318	-0.17922	0.57474	0.71407	0.59681	-0.74466	0.15353	0.50591	0.39132	-1.3536	0.027505	0.21298	0.39666	-1.334	0.10837	0.34179	0.43534	-1.1998
m401	Picolinate_neg	0.90609	0.99745	0.9612	-0.057091	0.64502	0.84458	0.95712	-0.063224	0.83832	0.92148	1.0852	0.11801	0.89098	0.89976	1.0096	0.013778	0.39464	0.48471	1.3317	0.41324	0.37695	0.50057	6.0869	2.6057	0.45441	0.90757	0.92573	-0.11134	0.49477	0.93483	0.89755	-0.15593	0.037308	0.10697	1.2695	0.34422	0.01132	0.24335	1.4337	0.51975	0.097496	0.33036	1.2817	0.35806	0.045685	0.23565	1.4845	0.56999
m291	Methyl Phenylacetate_neg	0.90661	0.99745	0.99689	-0.0044964	0.3034	0.79425	11.13	3.4764	0.35501	0.66464	8.9792	3.1666	0.45882	0.51511	1.0174	0.024936	0.32542	0.41854	8.5612	3.0978	0.28753	0.42151	4.4373	2.1497	0.21871	0.90757	0.93913	-0.090606	0.25795	0.86331	0.94682	-0.078832	0.88866	0.91775	1.1537	0.2063	0.08479	0.42598	0.94838	-0.076468	0.029731	0.21298	0.92681	-0.10966	0.23863	0.4697	0.95251	-0.07019
m39	Glutathione Oxidized_pos	0.90706	0.99745	0.9504	-0.073391	0.64009	0.84458	1.0202	0.028864	0.26669	0.63973	0.90596	-0.14249	0.010768	0.018395	0.53054	-0.91448	0.0024956	0.010632	0.42397	-1.238	0.17671	0.2969	0.79968	-0.3225	0.34974	0.90757	0.80781	-0.30791	0.26454	0.86769	1.0787	0.10924	0.92354	0.93958	0.72187	-0.4702	0.010057	0.24335	2.2389	1.1628	0.37189	0.63186	1.4327	0.51872	0.94191	0.96675	0.9147	-0.12864
m101	FAD_pos	0.90723	0.99745	1.0307	0.043671	0.26636	0.79425	0.82864	-0.27118	0.72001	0.84344	0.98225	-0.025831	0.059877	0.086442	0.48146	-1.0545	0.012523	0.03392	0.41796	-1.2586	0.48491	0.60837	0.82365	-0.2799	0.64484	0.91113	1.1193	0.16265	0.11517	0.7912	0.78873	-0.3424	0.060446	0.14493	0.7293	-0.45543	0.58759	0.84235	0.89293	-0.16337	0.99073	0.99073	0.95234	-0.070456	0.08745	0.32122	0.68721	-0.54117
m366	Cholesterol Sulfate_neg	0.9097	0.99745	0.99017	-0.01425	0.30573	0.79425	15.856	3.987	0.24757	0.63973	11.984	3.583	0.25793	0.31078	0.86436	-0.2103	0.43635	0.52491	8.2582	3.0458	0.40838	0.53364	8.1243	3.0222	0.81958	0.95462	1.0199	0.028474	0.032075	0.49597	0.71859	-0.47676	0.12953	0.2578	0.87064	-0.19985	0.19486	0.54963	1.0868	0.12015	0.80278	0.90423	1.0085	0.012224	0.72417	0.83168	0.96929	-0.044995
m222	Pyridoxamine_pos	0.91195	0.99745	0.97934	-0.030117	0.23552	0.79425	0.88902	-0.16972	0.28855	0.64297	0.87989	-0.1846	0.0003803	0.0009995	0.48617	-1.0405	0.026844	0.061681	0.61815	-0.69398	0.032404	0.090158	0.60714	-0.71991	0.9548	0.97725	1.0537	0.075396	0.21968	0.86331	0.90977	-0.13642	0.0079438	0.045309	0.78329	-0.35238	0.86332	0.95151	1.0268	0.038117	0.60395	0.80359	1.086	0.11906	0.17861	0.40507	0.90207	-0.14869
m62	Sarcosine_pos	0.9132	0.99745	1.0081	0.011697	0.50909	0.79425	1.3314	0.41295	0.40085	0.68318	1.4362	0.52224	1.4487e-05	6.4299e-05	0.42797	-1.2244	0.00083412	0.0053305	0.54302	-0.88091	0.0026517	0.017506	0.59111	-0.7585	0.99367	0.99855	1.0641	0.089574	0.10183	0.7912	0.80989	-0.3042	0.24423	0.39894	0.86019	-0.21727	0.48783	0.80325	1.2041	0.26792	0.78389	0.89451	1.048	0.067622	0.89165	0.92785	1.0653	0.091276
m346	Hydroxypropionate_neg	0.9151	0.99745	0.95922	-0.06006	0.44615	0.79425	0.93729	-0.093432	0.69645	0.83249	0.98138	-0.027117	0.4599	0.51511	0.86652	-0.2067	0.43547	0.52491	3.8752	1.9543	0.048669	0.11709	1.8555	0.89179	0.62367	0.91113	1.149	0.20041	0.45962	0.93483	0.90452	-0.14478	0.41894	0.58823	0.65088	-0.61955	0.12013	0.4782	0.49815	-1.0053	0.034575	0.21639	0.47228	-1.0823	0.10258	0.34179	0.51943	-0.94501
m260	Phenylglyoxylic Acid_neg	0.91754	0.99745	0.99491	-0.0073566	0.18627	0.79425	1.0873	0.12079	0.35738	0.66602	1.0506	0.071157	2.045e-05	8.491e-05	0.76945	-0.3781	1.0225e-07	4.1819e-05	0.76446	-0.38749	0.01873	0.063838	0.81712	-0.29137	0.040617	0.53948	0.8098	-0.30436	0.0027218	0.27898	0.74057	-0.43329	0.00021648	0.0034137	0.68265	-0.55078	0.1225	0.47833	0.90896	-0.13771	0.46571	0.71247	0.95181	-0.071249	0.018164	0.16034	0.83792	-0.25512
m331	Pyrophosphate_neg	0.91754	0.99745	1.0189	0.027037	0.55632	0.80296	0.93422	-0.098171	0.91038	0.95238	1.0651	0.090949	0.0014845	0.0034387	0.60194	-0.73232	0.13253	0.1971	0.78723	-0.34515	0.0044904	0.022957	0.52994	-0.91609	0.23214	0.90757	0.79311	-0.3344	0.17272	0.84393	1.2315	0.30041	0.15307	0.28657	1.2889	0.3661	0.82625	0.92811	0.89563	-0.15902	0.88648	0.93916	0.9624	-0.055285	0.36877	0.57777	1.034	0.048222
m184	Uric Acid_pos	0.9199	0.99745	0.98079	-0.027983	0.2335	0.79425	0.88694	-0.1731	0.28275	0.64297	0.87315	-0.19569	0.00036117	0.00096784	0.48853	-1.0335	0.026765	0.061681	0.61759	-0.69528	0.029906	0.086138	0.59895	-0.73949	0.83299	0.95531	1.0229	0.032674	0.22036	0.86331	0.91213	-0.13269	0.0052426	0.038335	0.77031	-0.37648	0.6025	0.84538	0.98407	-0.023172	0.74853	0.8882	1.068	0.094959	0.14367	0.37002	0.88688	-0.17319
m380	Xylonate_neg	0.92227	0.99745	0.98312	-0.024565	0.36811	0.79425	1.6331	0.70759	0.85219	0.92415	1.2834	0.35993	1.1475e-05	5.2861e-05	0.47333	-1.0791	0.047424	0.093251	0.87064	-0.19985	0.030665	0.087706	0.80031	-0.32137	0.78765	0.94696	1.0124	0.017763	0.49094	0.93483	0.94424	-0.082778	0.19405	0.33351	0.8923	-0.16441	0.26521	0.62134	1.1781	0.23652	0.10425	0.33392	1.1498	0.20137	0.011266	0.14203	1.3063	0.38544
m392	Cis-Aconitate_neg	0.93053	0.99745	1.0055	0.0079142	0.27403	0.79425	1.0715	0.099575	0.61961	0.78527	1.1429	0.1927	0.85516	0.86572	0.97537	-0.035973	0.45483	0.54235	0.92993	-0.10481	0.95228	0.96406	1.1048	0.14373	0.24155	0.90757	1.0559	0.078479	0.58324	0.94543	0.92592	-0.11105	0.44804	0.59978	0.85671	-0.22311	0.27576	0.62936	0.80724	-0.30894	0.37862	0.6362	0.95475	-0.06681	0.15091	0.37051	0.84854	-0.23695
m93	Octenoylcarnitine_pos	0.93149	0.99745	0.99555	-0.0064381	0.25919	0.79425	0.86675	-0.20631	0.088489	0.55898	0.74905	-0.41687	0.014704	0.023641	0.60355	-0.72846	0.025298	0.059621	0.58334	-0.77759	0.94015	0.95982	1.2253	0.29318	0.25752	0.90757	1.1829	0.24234	0.41498	0.93483	1.1147	0.1566	0.098617	0.21622	0.73194	-0.4502	0.73308	0.87884	1.2659	0.34014	0.94222	0.96097	0.99936	-0.00092017	0.29691	0.52247	1.0211	0.030155
m306	NMN_neg	0.93219	0.99745	1.0038	0.0054786	0.32479	0.79425	1.0651	0.091049	0.42118	0.68318	0.95903	-0.060345	0.32626	0.38328	0.95401	-0.067928	0.72957	0.78732	0.99421	-0.0083798	0.45517	0.58177	1.1393	0.1882	0.23055	0.90757	1.0941	0.12977	0.35937	0.91941	1.0799	0.11094	0.049891	0.12865	0.84816	-0.23759	0.35385	0.68986	0.92965	-0.10525	0.4477	0.69794	0.94079	-0.088063	0.1373	0.36588	0.88069	-0.18329
m271	Allopurinol_neg	0.93589	0.99745	0.96919	-0.04515	0.32415	0.79425	0.87036	-0.20032	0.53465	0.73559	0.94195	-0.086275	0.7864	0.80808	1.0612	0.085702	0.75802	0.80947	1.5115	0.59601	0.1134	0.22086	1.7482	0.80583	0.39134	0.90757	1.2856	0.36243	0.61051	0.94828	1.2503	0.32224	0.0056141	0.038363	0.47648	-1.0695	0.60838	0.84538	1.0387	0.054738	0.088167	0.31829	0.62088	-0.68761	0.24031	0.4697	0.77133	-0.37458
m264	Glycochenodeoxycholate_neg	0.93847	0.99745	1.0228	0.032578	0.45236	0.79425	0.93581	-0.095717	0.036888	0.45709	0.65538	-0.60959	0.55877	0.60768	0.92087	-0.11894	0.17606	0.24939	0.82843	-0.27155	0.18993	0.30951	1.6634	0.73409	0.25776	0.90757	0.70271	-0.50899	0.42674	0.93483	0.73259	-0.44891	0.027956	0.088852	0.54143	-0.88515	0.76976	0.89791	1.0436	0.061616	0.75773	0.8882	0.8958	-0.15875	0.23237	0.46489	0.79346	-0.33378
m322	Phosphoglycerates_neg	0.94062	0.99745	1.0071	0.010184	0.09709	0.79425	1.4757	0.56143	0.26621	0.63973	0.93023	-0.10434	0.015819	0.025335	0.70156	-0.51136	0.22262	0.30452	0.93225	-0.10121	0.84383	0.89877	1.1213	0.16521	0.32598	0.90757	0.77919	-0.35996	0.33376	0.91672	0.79124	-0.33781	0.00015825	0.0031183	0.4095	-1.2881	0.46449	0.77415	1.0068	0.0098474	0.49829	0.73754	0.91171	-0.13335	0.045263	0.23565	0.70513	-0.50403
m45	Methylamino-Alanine_pos	0.94112	0.99745	0.99284	-0.010369	0.64888	0.84458	0.99142	-0.012425	0.25642	0.63973	0.90118	-0.15011	3.1056e-07	3.638e-06	0.53232	-0.90963	0.00029393	0.0030422	0.5933	-0.75317	0.0034104	0.020215	0.66908	-0.57976	0.75436	0.94696	0.93322	-0.099708	0.85802	0.98416	0.94103	-0.087693	0.12498	0.25119	0.81289	-0.29886	0.92317	0.98567	1.0128	0.01833	0.29074	0.53695	1.111	0.15192	0.59468	0.73233	0.98687	-0.019072
m321	phosphoenolpyruvate_2_neg	0.94204	0.99745	1.0188	0.026926	0.084073	0.79425	1.3677	0.4518	0.20449	0.63973	0.90699	-0.14084	0.18793	0.23929	0.88491	-0.1764	0.20223	0.28068	0.84533	-0.24242	0.94871	0.96284	1.2532	0.32566	0.038025	0.53948	0.62909	-0.66867	0.6106	0.94828	0.83155	-0.26612	1.7264e-05	0.0011797	0.37559	-1.4128	0.96019	0.99469	0.94149	-0.086982	0.87233	0.93155	0.89997	-0.15205	0.26961	0.49569	0.70442	-0.50549
m355	Methylglutarate_neg	0.94536	0.99745	1.0039	0.0056067	0.98925	0.9941	1.0408	0.057673	0.19335	0.63419	0.90247	-0.14805	0.00032101	0.00087743	0.75671	-0.40219	0.0065686	0.021666	0.77811	-0.36195	0.015502	0.055687	0.79573	-0.32965	0.054268	0.55624	0.87098	-0.19929	0.98666	0.98809	1.0036	0.0051655	0.13231	0.2608	0.89126	-0.16608	0.65419	0.84538	0.95779	-0.062222	0.83843	0.93155	1.0003	0.00039378	0.65122	0.77842	0.962	-0.055885
m23	Leucine_pos	0.94847	0.99745	0.99565	-0.0062945	0.67954	0.85202	0.99755	-0.0035429	0.67835	0.81939	0.98497	-0.021843	6.7336e-05	0.00022629	0.5919	-0.75658	0.0014712	0.0073378	0.63053	-0.66535	0.4145	0.5399	0.94426	-0.082749	0.58164	0.91113	1.0386	0.054602	0.82239	0.98416	0.96254	-0.055081	0.63352	0.75727	0.95772	-0.06232	0.23758	0.5976	0.90021	-0.15167	0.76978	0.8882	1.0293	0.041699	0.58711	0.73166	0.96723	-0.048072
m246	Acetylneuraminate_neg	0.94861	0.99745	0.99259	-0.010736	0.15806	0.79425	2.2193	1.1501	0.60346	0.78527	1.539	0.62197	0.010928	0.018592	0.69944	-0.51572	0.6172	0.69541	1.3697	0.4539	0.10184	0.20722	1.4879	0.57323	0.6385	0.91113	0.93548	-0.096223	0.21197	0.86238	0.83086	-0.26732	0.021583	0.077267	0.57597	-0.79595	0.30891	0.65526	1.3722	0.4565	0.21619	0.4727	1.3209	0.40157	0.49178	0.6721	1.4147	0.50046
m379	Threonate_neg	0.94979	0.99745	1.0081	0.011615	0.31545	0.79425	1.9683	0.97699	0.79589	0.89868	1.5181	0.6023	0.00028049	0.00077703	0.61374	-0.7043	0.53589	0.6174	1.3551	0.4384	0.59345	0.69963	1.0039	0.0055952	0.37724	0.90757	1.0839	0.11618	0.25486	0.86331	1.0818	0.11349	0.72409	0.82011	0.9429	-0.084816	0.73995	0.88204	1.0497	0.070018	0.37696	0.63602	1.059	0.082708	0.14856	0.37051	1.1705	0.22709
m69	Histidinol_pos	0.95113	0.99745	0.95606	-0.064823	0.82565	0.91961	1.0811	0.11253	0.97122	0.99054	1.0299	0.042494	0.0068806	0.012373	0.57934	-0.78752	0.10466	0.16787	0.73033	-0.45339	0.4176	0.54222	0.83873	-0.25373	0.59956	0.91113	1.0621	0.08691	0.6815	0.96712	1.029	0.041313	0.92262	0.93958	0.96264	-0.054927	0.58706	0.84235	1.0784	0.10892	0.21956	0.47289	1.2106	0.27572	0.52466	0.69254	1.183	0.2424
m250	Cysteine-S-Sulfate_neg	0.95395	0.99745	0.82792	-0.27243	0.39019	0.79425	0.72125	-0.47143	0.26821	0.63973	1.0554	0.077786	0.0004298	0.0011224	0.50292	-0.99159	0.087364	0.14644	0.88493	-0.17637	0.006799	0.029583	0.59931	-0.73863	0.67406	0.91715	0.79994	-0.32204	0.20284	0.86238	0.74584	-0.42306	0.048402	0.12623	1.6092	0.68633	0.68046	0.8545	1.0774	0.10756	0.41214	0.6759	0.87895	-0.18615	0.50861	0.68794	1.0907	0.12526
m248	Acetylphenylalanine_neg	0.95657	0.99745	0.99254	-0.0108	0.16275	0.79425	1.1246	0.16947	0.46211	0.69913	1.0514	0.072357	0.00052835	0.0013441	0.73224	-0.44961	0.21912	0.30074	0.92565	-0.11146	0.018997	0.063991	0.79837	-0.32487	0.12654	0.77661	0.77589	-0.36608	0.060913	0.74995	0.74554	-0.42364	0.98277	0.98277	0.95767	-0.062406	0.99769	0.99769	1.0029	0.0042465	0.14773	0.39466	0.86469	-0.20975	0.11606	0.34743	0.85559	-0.225
m150	Deoxyadenosine_pos	0.95669	0.99745	0.93064	-0.10371	0.3098	0.79425	0.68134	-0.55355	0.75797	0.87779	1.7561	0.81238	0.0025508	0.0054469	0.25663	-1.9622	0.10747	0.16971	0.79738	-0.32666	0.041191	0.10333	0.40985	-1.2868	0.38108	0.90757	0.33263	-1.588	0.40524	0.93483	0.65109	-0.61906	0.77067	0.84302	0.49607	-1.0114	0.71968	0.86531	0.68633	-0.54302	0.34915	0.60977	1.3516	0.43464	0.31097	0.54025	0.90727	-0.14039
m273	Suberic Acid_neg	0.95793	0.99745	1.0001	0.0001874	0.97971	0.9941	0.99856	-0.0020721	0.12607	0.55898	0.87093	-0.19938	0.025015	0.039295	0.8165	-0.29248	0.32962	0.42129	0.93815	-0.092116	0.74403	0.82693	1.1334	0.18061	0.57984	0.91113	0.9551	-0.066269	0.12642	0.7912	0.89121	-0.16616	0.038721	0.10874	0.80676	-0.30979	0.61887	0.84538	0.95766	-0.062422	0.14824	0.39466	0.8817	-0.18165	0.14349	0.37002	0.86497	-0.20928
m9	Alanine_pos	0.95892	0.99745	0.97938	-0.030057	0.73718	0.88375	1.2489	0.32062	0.61595	0.78527	1.3651	0.44903	3.553e-05	0.00013124	0.43163	-1.2121	0.0010831	0.0061524	0.52993	-0.91613	0.0066764	0.029362	0.62023	-0.68914	0.88602	0.96978	1.036	0.050972	0.10865	0.7912	0.8078	-0.30793	0.19503	0.33351	0.8404	-0.25085	0.62244	0.84538	1.1854	0.24541	0.96031	0.97429	1.0314	0.044648	0.87234	0.91329	1.0339	0.048099
m143	Adenine_pos	0.95906	0.99745	0.98775	-0.01778	0.46931	0.79425	0.96704	-0.04835	0.2349	0.63973	0.88727	-0.17256	2.2384e-06	1.4802e-05	0.63961	-0.64473	0.0068998	0.022576	0.65687	-0.60632	0.040063	0.10311	0.75405	-0.40727	0.56647	0.91113	1.0502	0.070603	0.75093	0.96712	1.0098	0.014009	0.061904	0.14756	0.77415	-0.36932	0.98137	0.99469	0.983	-0.024736	0.19478	0.44769	1.1382	0.18674	0.24795	0.47505	0.89191	-0.16503
m79	Indolebutyric Acid_pos	0.96327	0.99745	0.97861	-0.031195	0.43913	0.79425	0.94741	-0.077942	0.37894	0.68209	0.93694	-0.093966	4.6225e-06	2.4937e-05	0.58863	-0.76456	0.0033069	0.01326	0.60783	-0.71826	0.021984	0.069702	0.70338	-0.50762	0.28816	0.90757	1.0948	0.13068	0.74884	0.96712	1.0225	0.032076	0.27329	0.42442	0.89845	-0.15449	0.08714	0.42598	1.2068	0.27122	0.0029415	0.13502	1.3827	0.46751	0.14701	0.37002	1.2111	0.27628
m210	Ureidopropionate_pos	0.96645	0.99745	0.98684	-0.019111	0.76222	0.89462	1.2141	0.27989	0.50342	0.724	1.3335	0.41523	3.4806e-05	0.00012973	0.45711	-1.1294	0.0009223	0.0056302	0.55775	-0.84232	0.0035186	0.020269	0.62709	-0.67326	0.94565	0.97725	1.0359	0.050841	0.089797	0.7912	0.81663	-0.29224	0.41234	0.58257	0.90935	-0.1371	0.60848	0.84538	1.1359	0.18378	0.71478	0.87138	1.0594	0.083296	0.81261	0.87862	1.0554	0.077847
m247	Acetylornithine_neg	0.97059	0.99745	1.014	0.019996	0.86541	0.93907	1.8043	0.85146	0.044962	0.45709	1.8987	0.92497	0.0014563	0.0033926	0.54456	-0.87684	0.1631	0.23406	1.4399	0.52594	5.1231e-05	0.0041907	0.39699	-1.3328	0.41811	0.90757	0.82412	-0.27907	0.063935	0.74995	1.3867	0.47167	0.12632	0.25265	1.7246	0.78627	0.073615	0.42598	1.2923	0.3699	0.028893	0.21298	1.3509	0.43387	0.032931	0.20115	1.3624	0.4461
m153	Methyladenosine_pos	0.97171	0.99745	1.0118	0.01686	0.95706	0.9789	1.009	0.012908	0.8585	0.92627	1.0031	0.0044915	0.069235	0.098908	0.69324	-0.52858	0.012814	0.034255	0.5971	-0.74396	0.0053511	0.025449	0.55609	-0.8466	0.3677	0.90757	0.85603	-0.22426	0.56837	0.94543	1.0932	0.12855	0.67035	0.785	0.92158	-0.11782	0.67191	0.85026	0.93599	-0.095433	0.25999	0.51248	1.321	0.40158	0.17343	0.39946	1.2692	0.34392
m185	Carbamoylaspartate_pos	0.97696	0.99745	0.98864	-0.016477	0.51917	0.79425	0.95131	-0.072017	0.84506	0.92415	1.0041	0.0059416	7.7826e-08	1.5195e-06	0.50472	-0.98646	0.00020919	0.0028402	0.57569	-0.79664	0.0050399	0.02454	0.6787	-0.55916	0.01713	0.44346	1.3921	0.4773	0.29638	0.88874	1.1037	0.14234	1.214e-06	0.00024887	2.713	1.4399	0.048447	0.39727	1.3504	0.43339	0.16468	0.4092	1.3605	0.44415	0.0034506	0.10105	1.663	0.73375
m68	Creatine_pos	0.98047	0.99745	0.99356	-0.0093231	0.8934	0.9551	1.1104	0.15108	0.81187	0.90453	1.1507	0.20254	5.5675e-06	2.8894e-05	0.46839	-1.0942	0.00031873	0.0030422	0.54971	-0.86325	0.0012273	0.013567	0.59227	-0.75566	0.72394	0.93928	1.0223	0.031791	0.15416	0.84393	0.90393	-0.14573	0.87945	0.91284	1.0099	0.014181	0.39704	0.72029	1.1054	0.14461	0.20516	0.45715	1.1063	0.14573	0.60285	0.73562	1.0679	0.094731
m134	NADPH_pos	0.98076	0.99745	1.0438	0.061782	0.85914	0.93832	1.2418	0.31249	0.036966	0.45709	0.67875	-0.55905	0.0032164	0.0065284	0.44828	-1.1575	0.0055881	0.019046	0.48754	-1.0364	0.24238	0.36446	0.75669	-0.40223	0.59825	0.91113	1.0971	0.13363	0.70442	0.96712	0.89246	-0.16413	0.01303	0.058068	0.44871	-1.1561	0.63943	0.84538	1.6087	0.68586	0.31977	0.57503	1.5702	0.65092	0.20922	0.44216	1.0879	0.12152
m89	Dodecenoylcarnitine_pos	0.98243	0.99745	0.98767	-0.017895	0.42845	0.79425	0.91644	-0.12588	0.4867	0.71916	0.95179	-0.071287	0.013624	0.022344	0.49193	-1.0235	0.069976	0.12169	0.58064	-0.78427	0.87101	0.9158	1.2576	0.33062	0.77338	0.94696	1.095	0.13092	0.36103	0.91941	1.1447	0.19503	0.34848	0.51581	0.94797	-0.077094	0.56111	0.83495	1.3908	0.47592	0.86566	0.93155	1.0586	0.082174	0.97621	0.9786	1.3749	0.45933
m78	Indole_pos	0.98412	0.99745	0.99047	-0.013808	0.38104	0.79425	0.90437	-0.14501	0.042295	0.45709	0.61876	-0.69255	0.013566	0.022338	0.54827	-0.86704	0.031445	0.069145	0.62811	-0.67091	0.040549	0.10333	0.62437	-0.67952	0.47983	0.90757	0.88065	-0.18335	0.89988	0.98416	1.0108	0.015512	0.4403	0.59776	1.0977	0.13447	0.89544	0.97138	1.1274	0.17306	0.13534	0.38446	1.3458	0.42849	0.93581	0.9642	1.2105	0.2756
m326	Hypoxanthine_neg	0.98472	0.99745	0.96419	-0.052614	0.77011	0.89462	1.0187	0.026687	0.40487	0.68318	1.0668	0.093233	0.47562	0.52846	1.1335	0.18082	0.13071	0.19583	1.625	0.7004	0.090965	0.19178	1.7897	0.83975	0.39059	0.90757	1.3011	0.37977	0.5908	0.94543	1.2384	0.30847	0.0087587	0.046367	0.49808	-1.0055	0.69997	0.85924	1.0204	0.02912	0.059351	0.26302	0.60668	-0.721	0.21991	0.45308	0.77157	-0.37414
m170	GMP_pos	0.98685	0.99745	1.0211	0.030069	0.19308	0.79425	0.85508	-0.22587	0.27618	0.63973	0.98718	-0.018617	0.2594	0.31098	0.88418	-0.17759	0.17683	0.24939	1.1188	0.16193	0.59357	0.69963	1.2159	0.28201	0.32467	0.90757	1.5628	0.64413	0.32377	0.91629	0.84349	-0.24555	0.24801	0.40093	0.73059	-0.45286	0.79098	0.90735	1.1386	0.18727	0.47609	0.72025	0.85278	-0.22976	0.40992	0.60814	0.9008	-0.15072
m142	Dopamine_pos	0.9884	0.99745	0.97013	-0.043756	0.27728	0.79425	0.87367	-0.19484	0.27505	0.63973	0.8676	-0.2049	3.176e-06	1.834e-05	0.508	-0.97711	0.016063	0.04106	0.70199	-0.51048	0.22306	0.34821	0.85822	-0.22059	0.60518	0.91113	1.0336	0.047717	0.70416	0.96712	1.0381	0.053937	0.053816	0.13454	0.71713	-0.47969	0.54193	0.83495	1.045	0.06353	0.69599	0.85951	0.94158	-0.086848	0.36769	0.57777	0.88293	-0.17962
m35	Betaleucine_pos	0.98894	0.99745	0.98865	-0.016465	0.64761	0.84458	0.9904	-0.013912	0.71674	0.84344	0.99157	-0.012218	1.1284e-05	5.2861e-05	0.55001	-0.86248	0.0011143	0.0062433	0.61805	-0.69421	0.18937	0.30951	0.87086	-0.19948	0.52186	0.90757	1.0284	0.040369	0.23859	0.86331	0.89452	-0.16082	0.44237	0.59859	1.0669	0.0934	0.44699	0.7573	0.93282	-0.10033	0.84313	0.93155	0.98933	-0.015472	0.81223	0.87862	1.0685	0.095549
m296	Xanthine_neg	0.98934	0.99745	0.98102	-0.027641	0.95253	0.9789	0.97669	-0.034027	0.31054	0.65627	0.90109	-0.15026	0.51049	0.56264	0.92208	-0.11703	0.96893	0.9713	1.2163	0.28253	0.035025	0.093933	1.5571	0.63888	0.8892	0.96978	1.0417	0.059002	0.88926	0.98416	1.0286	0.040674	0.012851	0.058068	0.61813	-0.69401	0.92641	0.98657	0.93357	-0.099178	0.079599	0.305	0.71666	-0.48063	0.079319	0.30905	0.71735	-0.47925
m213	Riboflavin_pos	0.99015	0.99745	0.98182	-0.026474	0.32031	0.79425	0.92766	-0.10833	0.31941	0.65627	0.90202	-0.14877	0.002651	0.0055504	0.61659	-0.69762	0.048946	0.095329	0.61236	-0.70756	0.10247	0.20747	0.7148	-0.48438	0.17272	0.90757	1.1777	0.23597	0.54983	0.94543	1.0161	0.023022	0.89929	0.92641	1.0089	0.012778	0.94887	0.99469	1.01	0.014394	0.54035	0.76394	1.249	0.32078	0.14601	0.37002	0.7923	-0.33588
m240	Acetylalanine_neg	0.99707	0.99866	1.0096	0.013804	0.33204	0.79425	6.5884	2.7199	0.61823	0.78527	8.5816	3.1012	0.0012636	0.0030297	0.65546	-0.60942	0.77404	0.82016	4.3531	2.122	0.96724	0.97199	1.5807	0.66061	0.95692	0.97725	0.95561	-0.065499	0.014215	0.41435	1.3362	0.41814	0.33744	0.50309	0.83774	-0.25543	0.0067942	0.24335	1.5453	0.62793	0.017752	0.21298	1.3829	0.46768	0.11843	0.34743	1.3612	0.44483
m55	Homoarginine_pos	0.99709	0.99866	0.99453	-0.0079085	0.47922	0.79425	0.95988	-0.059074	0.61185	0.78527	0.99497	-0.0072726	9.8808e-08	1.7074e-06	0.44962	-1.1532	1.1159e-05	0.0018236	0.47255	-1.0815	0.00071363	0.011226	0.57643	-0.79478	0.49471	0.90757	1.0699	0.097484	0.44522	0.93483	1.1011	0.13898	0.73152	0.82396	1.0283	0.040195	0.28361	0.63599	1.1423	0.19199	0.0096852	0.19204	1.44	0.52609	0.10506	0.34179	1.2078	0.27235
m335	Shikimate_neg	0.99866	0.99866	0.99905	-0.0013653	0.26514	0.79425	1.333	0.41466	0.50398	0.724	1.2329	0.30205	0.011529	0.019453	0.8369	-0.25687	0.68187	0.74768	1.0377	0.053436	0.03963	0.10311	0.86395	-0.21098	0.6327	0.91113	1.0048	0.0069703	0.25627	0.86331	1.099	0.13617	0.91958	0.93958	0.9907	-0.013487	0.52211	0.82018	0.95312	-0.069269	0.64151	0.82836	0.98812	-0.017238	0.73635	0.83561	0.97302	-0.039462

## Sheet: Selected for Heatmap
		Day 0 PBI vs. Ctrl				Day 0 WBI-LDR vs. Ctrl				Day 0 WBI-HDR vs. Ctrl				Day 2 PBI vs. Ctrl				Day 2 WBI-LDR vs. Ctrl				Day 2 WBI-HDR vs. Ctrl				Day 30 PBI vs. Ctrl				Day 30 WBI-LDR vs. Ctrl				Day 30 WBI-HDR vs. Ctrl				Day 90 PBI vs. Ctrl				Day 90 WBI-LDR vs. Ctrl				Day 90 WBI-HDR vs. Ctrl
name	metabolite	p.value	FDR	FC	Log2(FC)	p.value	FDR	FC	Log2(FC)	p.value	FDR	FC	Log2(FC)	p.value	FDR	FC	Log2(FC)	p.value	FDR	FC	Log2(FC)	p.value	FDR	FC	Log2(FC)	p.value	FDR	FC	Log2(FC)	p.value	FDR	FC	Log2(FC)	p.value	FDR	FC	Log2(FC)	p.value	FDR	FC	Log2(FC)	p.value	FDR	FC	Log2(FC)	p.value	FDR	FC	Log2(FC)
m336	Phenyllactate_neg	0.11232	0.99745	1.1525	0.20479	0.063876	0.79425	1.178	0.23635	0.016897	0.45709	1.3005	0.37912	0.0013682	0.0032397	1.6429	0.7162	7.7707e-05	0.0026045	1.8986	0.92495	0.0017298	0.015026	1.8992	0.92538	0.12831	0.77661	1.289	0.36626	0.42685	0.93483	0.91629	-0.12612	0.00013191	0.0028466	1.6862	0.75377	0.10477	0.44912	1.3119	0.39161	0.55292	0.77637	1.0919	0.12678	0.60274	0.73562	0.9442	-0.082835
m76	Aminobenzoates/Trigonelline_pos	0.29611	0.99745	0.89185	-0.16513	0.45678	0.79425	0.93829	-0.091895	0.37801	0.68209	0.9252	-0.11216	4.7769e-09	3.2478e-07	0.45256	-1.1438	0.00011151	0.0026045	0.53079	-0.91378	0.00024731	0.010576	0.53094	-0.91338	0.87597	0.96978	1.0448	0.063236	0.70676	0.96712	1.0273	0.038819	0.0062542	0.040014	1.2852	0.36194	0.31804	0.65526	1.1129	0.15426	0.04653	0.24458	1.2007	0.26383	0.07449	0.30334	1.1793	0.23794
m26	Methionine Sulfoxide_pos	0.3392	0.99745	0.81498	-0.29517	0.37635	0.79425	0.8721	-0.19743	0.54604	0.73886	1.0234	0.03337	1.5229e-06	1.115e-05	0.37267	-1.424	0.017875	0.044308	0.58069	-0.78417	0.0014763	0.014376	0.42296	-1.2414	0.83881	0.95531	0.90454	-0.14474	0.59262	0.94543	1.0368	0.052121	0.0012501	0.014644	1.8444	0.88317	0.34153	0.67645	1.1227	0.16697	0.3663	0.62576	1.0854	0.11821	0.041286	0.2351	1.293	0.37071
m193	Cortisone_pos	0.67459	0.99745	0.92564	-0.11148	0.55276	0.80296	0.87664	-0.18994	0.6669	0.8162	0.89521	-0.1597	7.0426e-05	0.00023475	0.37197	-1.4267	0.00029412	0.0030422	0.39368	-1.3449	0.0066489	0.029362	0.49417	-1.0169	0.49946	0.90757	0.79308	-0.33445	0.88517	0.98416	0.76867	-0.37957	0.008562	0.046367	0.46077	-1.1179	0.32987	0.66296	0.80309	-0.31636	0.43951	0.69347	0.86048	-0.21678	0.32325	0.54766	0.86056	-0.21666
m206	Kynurenine_pos	0.69078	0.99745	0.95725	-0.063033	0.39626	0.79425	0.94172	-0.086633	0.77068	0.88759	1.0262	0.037273	2.2186e-06	1.4802e-05	0.60759	-0.71882	0.0078065	0.024475	0.68361	-0.54875	0.0015123	0.014385	0.59925	-0.73877	0.61074	0.91113	1.0777	0.10797	0.9758	0.98659	0.98091	-0.027809	0.0080825	0.045395	1.8926	0.92033	0.71355	0.86508	0.9851	-0.021662	0.055425	0.26302	1.2801	0.3563	0.03267	0.20115	1.1733	0.23054
m34	Valine_pos	0.75843	0.99745	1.0239	0.034101	0.85715	0.93832	1.0379	0.053628	0.91521	0.95238	1.0429	0.060631	1.0729e-06	8.5904e-06	0.47429	-1.0762	0.00012297	0.0026045	0.55046	-0.86129	0.00090791	0.012805	0.57883	-0.78879	0.1115	0.74946	1.2065	0.27084	0.018811	0.41435	1.2666	0.34095	0.00021299	0.0034137	1.4948	0.57991	0.065557	0.42598	1.3057	0.3848	0.052201	0.25676	1.4004	0.48587	0.24287	0.4697	1.18	0.23884
m111	Aminooctanoic Acid_pos	0.76086	0.99745	0.94784	-0.077281	0.41547	0.79425	0.95351	-0.068681	0.039575	0.45709	0.71992	-0.47409	9.1841e-07	8.1858e-06	0.41262	-1.2771	0.00035186	0.0030601	0.45087	-1.1492	0.0011321	0.01323	0.45498	-1.1361	0.062915	0.59988	1.4308	0.51684	0.14817	0.84333	1.3077	0.38707	0.0094475	0.048418	1.563	0.64428	0.039154	0.3967	1.4286	0.51462	0.0098206	0.19204	1.9015	0.92713	0.070655	0.29261	1.4618	0.54778
m27	Norvaline_pos	0.76251	0.99745	1.0227	0.032335	0.78971	0.90374	1.0367	0.051967	0.85427	0.92415	1.0429	0.060622	1.0944e-06	8.5904e-06	0.47531	-1.0731	0.00032709	0.0030422	0.54747	-0.86916	0.0018186	0.015026	0.582	-0.78091	0.24823	0.90757	1.1554	0.20845	0.11058	0.7912	1.2579	0.33104	0.00010234	0.0025872	1.565	0.64616	0.20837	0.56955	1.2379	0.30787	0.049905	0.25576	1.4041	0.48967	0.23059	0.46489	1.1713	0.22813
m228	3-Hydroxy-3-Methylglutaryl-CoA_neg	0.78924	0.99745	0.86219	-0.21392	0.87425	0.94079	1.0075	0.010767	0.48703	0.71916	0.90932	-0.13714	0.0045856	0.0085849	0.46925	-1.0916	0.00041479	0.0032403	0.3632	-1.4612	0.0032404	0.01949	0.5052	-0.98508	0.00010421	0.042728	0.29047	-1.7835	0.024649	0.43794	0.60395	-0.7275	4.2373e-05	0.0015794	0.35441	-1.4965	0.74006	0.88204	1.061	0.085477	0.48394	0.72415	0.95932	-0.05992	0.20474	0.43741	0.86466	-0.20979
m136	NADH_2_pos	0.83411	0.99745	0.93968	-0.089757	0.79353	0.90374	1.0133	0.019044	0.51742	0.73153	0.92199	-0.11718	0.00027891	0.00077703	0.55103	-0.8598	0.0020003	0.0091195	0.56066	-0.83481	0.0035131	0.020269	0.56598	-0.82117	0.93125	0.97725	0.97641	-0.034441	0.82018	0.98416	0.93019	-0.10441	0.0029014	0.027665	0.64426	-0.6343	0.15244	0.50591	1.3342	0.41601	0.0085057	0.19204	1.5553	0.63721	0.7562	0.84711	1.0685	0.095649
m301	UTP_neg	0.84152	0.99745	0.87398	-0.19433	0.86578	0.93907	1.0097	0.013869	0.45208	0.6865	0.89775	-0.15561	0.00051817	0.0013362	0.46681	-1.0991	0.0008974	0.0055611	0.39704	-1.3326	0.0014289	0.014376	0.45789	-1.1269	0.0027491	0.22543	0.43737	-1.1931	0.08982	0.7912	0.77308	-0.37131	0.0066642	0.040181	0.60631	-0.72187	0.69047	0.8582	1.1113	0.15228	0.87085	0.93155	1.1511	0.203	0.27503	0.49675	0.95909	-0.060259
m77	Anthranilic Acid_pos	0.8927	0.99745	0.93801	-0.09232	0.78414	0.90308	0.94924	-0.075148	0.2278	0.63973	0.72075	-0.47243	0.0045617	0.0085849	0.45387	-1.1396	0.0073171	0.023565	0.51738	-0.95071	0.0042785	0.022263	0.46217	-1.1135	0.95757	0.97725	1.2087	0.27351	0.57969	0.94543	1.0132	0.018959	0.0071632	0.042564	0.40004	-1.3218	0.5752	0.83495	1.5877	0.66693	0.27405	0.52166	1.524	0.60788	0.77032	0.85501	0.97976	-0.0295
m185	Carbamoylaspartate_pos	0.97696	0.99745	0.98864	-0.016477	0.51917	0.79425	0.95131	-0.072017	0.84506	0.92415	1.0041	0.0059416	7.7826e-08	1.5195e-06	0.50472	-0.98646	0.00020919	0.0028402	0.57569	-0.79664	0.0050399	0.02454	0.6787	-0.55916	0.01713	0.44346	1.3921	0.4773	0.29638	0.88874	1.1037	0.14234	1.214e-06	0.00024887	2.713	1.4399	0.048447	0.39727	1.3504	0.43339	0.16468	0.4092	1.3605	0.44415	0.0034506	0.10105	1.663	0.73375
