# Supplementary material for: Distinct Urinary Metabolite Signatures Mirror In Vivo Oxidative Stress-Related Radiation Responses in Mice
Source: Antioxidants (Basel). 2024 Dec 27;14(1):24. doi: 10.3390/antiox14010024 (PMC11763242; doi:10.3390/antiox14010024)
Supplement: Supplementary file 1 [file antioxidants-14-00024-s001.zip › Table S4. Test statistics for targeted metabolomics - comparing to baseline.xlsx]

## Sheet: Sheet1
		Day 0 PBI vs. Ctrl				Day 0 WBI-LDR vs. Ctrl				Day 0 WBI-HDR vs. Ctrl				Day 2 PBI vs. Ctrl				Day 2 WBI-LDR vs. Ctrl				Day 2 WBI-HDR vs. Ctrl				Day 30 PBI vs. Ctrl				Day 30 WBI-LDR vs. Ctrl				Day 30 WBI-HDR vs. Ctrl				Day 90 PBI vs. Ctrl				Day 90 WBI-LDR vs. Ctrl				Day 90 WBI-HDR vs. Ctrl
name	metabolite	p.value	FDR	FC	Log2(FC)	p.value	FDR	FC	Log2(FC)	p.value	FDR	FC	Log2(FC)	p.value	FDR	FC	Log2(FC)	p.value	FDR	FC	Log2(FC)	p.value	FDR	FC	Log2(FC)	p.value	FDR	FC	Log2(FC)	p.value	FDR	FC	Log2(FC)	p.value	FDR	FC	Log2(FC)	p.value	FDR	FC	Log2(FC)	p.value	FDR	FC	Log2(FC)	p.value	FDR	FC	Log2(FC)
m339	Azelaic Acid_neg	0.0011061	0.45349	0.80339	-0.31583	0.46472	0.79425	4.8383	2.2745	0.42991	0.68318	5.4193	2.4381	0.84382	0.86061	1.0404	0.057142	0.24357	0.32111	4.2666	2.0931	0.12919	0.25082	5.8567	2.5501	3.1341e-08	4.7592e-07	0.52352	-0.93368	7.2373e-14	4.239e-12	0.49207	-1.0231	0.36802	0.43359	1.0029	0.004135	9.2477e-06	3.6473e-05	0.6281	-0.67094	1.6987e-12	6.9647e-11	0.48488	-1.0443	2.5979e-05	9.8625e-05	0.66669	-0.58491
m406	Phosphopantothenate_neg	0.0062575	0.99745	1.1766	0.23457	0.60051	0.83178	0.98764	-0.017939	0.71831	0.84344	1.1475	0.19848	0.14569	0.17884	0.903	-0.1472	0.090208	0.1492	0.84078	-0.2502	0.08847	0.18991	0.83841	-0.25426	0.013051	0.022111	0.72947	-0.45507	0.0045165	0.0083039	0.73242	-0.44925	0.00034078	0.00088429	0.65558	-0.60916	0.00052529	0.0011965	0.61684	-0.69703	1.7979e-05	8.5715e-05	0.60372	-0.72805	0.0012827	0.0028582	0.65218	-0.61665
m71	Glucosamine_pos	0.022255	0.99745	0.78961	-0.34079	0.17509	0.79425	0.81679	-0.29196	0.026116	0.45709	0.65137	-0.61846	0.0002281	0.0006777	0.62464	-0.67891	0.053325	0.10533	0.71288	-0.48826	0.46905	0.61245	0.9801	-0.028996	1.5236e-06	9.9154e-06	0.40968	-1.2874	1.3182e-08	1.1749e-07	0.34921	-1.5179	1.1556e-10	1.3935e-09	0.31155	-1.6825	2.5647e-06	1.207e-05	0.35771	-1.4832	3.2672e-10	6.3788e-09	0.31148	-1.6828	1.2445e-05	5.4281e-05	0.3121	-1.6799
m249	Acetyltyrptophan_neg	0.025365	0.99745	0.88314	-0.17929	0.14882	0.79425	0.8668	-0.20623	0.29765	0.65241	0.93755	-0.093033	0.00020175	0.00062313	0.69164	-0.5319	0.0021444	0.010344	0.82589	-0.27598	0.060829	0.14845	0.80654	-0.31018	0.37333	0.42401	1.3268	0.40795	0.1976	0.23969	1.2792	0.35526	0.00019917	0.0005408	1.688	0.75534	2.1969e-05	7.6334e-05	1.8701	0.90311	0.00084094	0.0022334	1.6275	0.70263	1.0505e-05	4.7328e-05	1.8013	0.84906
m372	Glucose_neg	0.027805	0.99745	1.3528	0.43598	0.22655	0.79425	1.2005	0.26358	0.030925	0.45709	1.4086	0.4943	0.025769	0.039719	1.5639	0.64517	0.016292	0.044237	23.168	4.534	0.0005897	0.012067	4.97	2.3132	3.6251e-07	3.7157e-06	114.05	6.8336	9.1928e-06	3.6241e-05	79.813	6.3185	7.0802e-08	4.6821e-07	58.508	5.8706	3.242e-06	1.4769e-05	8.1328	3.0237	0.00015586	0.00051954	8.2852	3.0505	1.4741e-05	6.1347e-05	9.7335	3.283
m225	Methyltetrahydrofolate_pos	0.043806	0.99745	0.69858	-0.51751	0.035616	0.79425	0.70879	-0.49657	0.07099	0.53745	0.74747	-0.41991	0.0018692	0.0040548	0.64336	-0.63631	0.010423	0.030744	0.63692	-0.65081	0.0058774	0.034924	0.61167	-0.70918	1.7275e-05	7.0128e-05	0.2924	-1.774	8.7955e-07	5.0085e-06	0.24174	-2.0485	0.0005042	0.0012605	0.48394	-1.0471	0.00056056	0.0012698	0.44805	-1.1583	1.146e-05	6.1021e-05	0.30342	-1.7206	0.0021514	0.0043945	0.47189	-1.0835
m365	Itaconate_neg	0.044825	0.99745	0.79816	-0.32525	0.73544	0.88375	7.0069	2.8088	0.713	0.84245	5.3263	2.4131	0.053618	0.076067	1.3461	0.42875	0.02989	0.068463	6.5963	2.7217	0.41753	0.56216	2.8557	1.5139	5.6869e-06	2.8435e-05	1.6453	0.71831	2.4993e-07	1.6798e-06	1.8038	0.85101	0.0012242	0.0027884	1.7219	0.78404	0.012086	0.020561	1.4427	0.52877	0.017887	0.031747	1.3661	0.45008	0.16082	0.19683	1.2294	0.29794
m102	Cotinine_pos	0.045434	0.99745	0.73643	-0.44139	0.2033	0.79425	0.83408	-0.26174	0.1126	0.55898	0.79444	-0.33199	0.00033042	0.00093428	0.64962	-0.62234	0.065428	0.11922	0.76265	-0.39091	0.068791	0.15935	0.76498	-0.38651	0.0018761	0.0038613	0.67895	-0.55861	0.019154	0.030205	0.74365	-0.4273	0.10904	0.1467	0.80611	-0.31095	0.15446	0.19546	0.81202	-0.30041	0.85277	0.87191	0.97063	-0.043014	0.92111	0.93249	0.95611	-0.064752
m130	Caffeine_pos	0.046633	0.99745	0.80179	-0.3187	0.52391	0.79557	0.97797	-0.032137	0.25685	0.63973	0.89771	-0.15568	1.4547e-05	7.1001e-05	0.52494	-0.92977	0.38464	0.4652	0.96321	-0.054084	0.43251	0.57575	0.99362	-0.009232	0.00064851	0.0015022	0.62804	-0.67108	4.507e-05	0.00013894	0.62729	-0.6728	0.088878	0.12269	0.84523	-0.24258	0.047408	0.067725	0.80408	-0.31458	0.065834	0.099678	0.81485	-0.2954	0.057155	0.080806	0.82236	-0.28216
m50	Cis-4-Hydroxy-D-Proline_pos	0.057354	0.99745	0.78915	-0.34162	0.38283	0.79425	0.93559	-0.096047	0.0063703	0.45709	0.67737	-0.56198	8.5934e-05	0.00030114	0.48466	-1.045	0.00058324	0.0050125	0.58747	-0.7674	0.039332	0.11199	0.77737	-0.36333	8.9847e-06	4.2342e-05	1.753	0.80984	0.00052443	0.0012234	1.5736	0.65408	0.01309	0.02255	2.0674	1.0478	0.020668	0.033362	1.4156	0.50137	0.028596	0.048449	1.326	0.40707	0.03099	0.047234	1.3846	0.46944
m128	Imidazoleacetic Acid_pos	0.057496	0.99745	0.62834	-0.67039	0.14303	0.79425	0.73356	-0.447	0.43529	0.68318	0.87538	-0.19202	0.0098055	0.016821	0.47193	-1.0833	0.021655	0.054806	0.55242	-0.85617	0.0022953	0.02094	0.44042	-1.183	0.0083114	0.014625	0.5203	-0.94257	0.0019197	0.0038771	0.46511	-1.1044	0.0050012	0.010151	0.50347	-0.99002	1.8026e-05	6.5403e-05	0.32463	-1.6231	0.00023587	0.00076146	0.40072	-1.3193	6.5015e-05	0.00021672	0.36338	-1.4604
m169	dUMP_pos	0.070773	0.99745	0.7829	-0.35309	0.30733	0.79425	0.88156	-0.18187	0.03633	0.45709	0.70903	-0.49607	2.1107e-07	3.9337e-06	0.46644	-1.1002	0.0084373	0.026207	0.63763	-0.64922	0.0096196	0.046619	0.6348	-0.65562	3.6635e-08	5.3645e-07	0.38068	-1.3934	2.6644e-10	4.9655e-09	0.32365	-1.6275	1.4023e-09	1.3067e-08	0.39457	-1.3417	9.9389e-05	0.00026634	0.48248	-1.0515	3.5508e-07	2.5101e-06	0.45648	-1.1314	4.0684e-07	2.5274e-06	0.39991	-1.3223
m40	Acetylglucosamine_pos	0.073695	0.99745	0.85596	-0.22438	0.20618	0.79425	0.877	-0.18935	0.02334	0.45709	0.69518	-0.52454	0.022381	0.035293	0.8027	-0.31706	0.053785	0.10533	0.7514	-0.41234	0.39655	0.54743	0.94341	-0.084044	0.0017621	0.0036674	0.60463	-0.72588	0.019016	0.030102	0.7705	-0.37613	3.4352e-07	1.9804e-06	0.53851	-0.89294	4.6434e-07	2.8415e-06	0.39682	-1.3335	0.00039335	0.0011946	0.52039	-0.94233	8.0683e-07	4.5315e-06	0.39571	-1.3375
m4	Glycerophosphocholine_pos	0.078666	0.99745	0.83193	-0.26546	0.24549	0.79425	0.85662	-0.22328	0.032201	0.45709	0.66358	-0.59167	1.5803e-05	7.6227e-05	0.5229	-0.93539	0.0080872	0.025506	0.58716	-0.76817	0.11876	0.23298	0.79315	-0.33433	0.00016925	0.00049923	0.53978	-0.88955	2.2566e-05	7.7162e-05	0.58756	-0.7672	1.0097e-05	3.8924e-05	0.3616	-1.4675	2.3814e-07	1.6006e-06	0.396	-1.3364	7.6917e-08	6.4359e-07	0.45521	-1.1354	3.1938e-05	0.00011692	0.36559	-1.4517
m223	4-Pyridoxate_pos	0.092302	0.99745	0.85746	-0.22186	0.50582	0.79425	0.95659	-0.064033	0.024797	0.45709	0.73847	-0.43739	1.8656e-06	1.5298e-05	0.49795	-1.0059	0.00018477	0.0031357	0.56637	-0.82018	0.0089418	0.045881	0.70596	-0.50235	0.00061175	0.0014332	1.8576	0.89346	1.1275e-05	4.3612e-05	1.7825	0.83391	3.3778e-08	2.4296e-07	2.1204	1.0843	2.9354e-11	6.5347e-10	2.6073	1.3826	6.5061e-10	1.1115e-08	2.8086	1.4898	1.4065e-07	1.0117e-06	2.5973	1.377
m145	Guanine_pos	0.092632	0.99745	0.86848	-0.20344	0.16217	0.79425	0.84382	-0.24499	0.095367	0.55898	0.79827	-0.32506	2.5608e-07	4.0382e-06	0.47504	-1.0739	0.00073237	0.0056716	0.53228	-0.90975	0.048761	0.12788	0.75186	-0.41147	0.3196	0.37546	1.0848	0.11745	0.40024	0.45457	1.0713	0.099297	0.27502	0.33585	0.91526	-0.12774	0.077962	0.1048	0.84941	-0.23547	0.032186	0.053361	0.80505	-0.31286	0.026608	0.041526	0.75117	-0.41279
m298	5-Methyluridine_neg	0.094353	0.99745	1.2491	0.32086	0.95456	0.9789	1.2285	0.29695	0.95174	0.98291	1.1921	0.25352	0.11638	0.14912	1.2702	0.34508	0.26376	0.34223	0.91246	-0.13216	0.83892	0.90994	1.2521	0.32438	0.0056153	0.010142	0.56012	-0.83619	0.00040022	0.00095958	0.59705	-0.74408	4.4549e-06	1.9227e-05	0.48554	-1.0423	0.0034457	0.0066016	0.64171	-0.64001	0.071684	0.10687	0.83489	-0.26033	0.0022462	0.0045366	0.56579	-0.82166
m356	Atrolactate_neg	0.10931	0.99745	1.1581	0.21172	0.055933	0.79425	1.1813	0.24032	0.010493	0.45709	1.308	0.38741	0.00014055	0.00047626	1.8382	0.87826	6.1975e-06	0.00075655	2.1264	1.0884	9.2505e-05	0.0064928	2.1301	1.0909	5.8943e-06	2.9116e-05	2.8917	1.5319	2.939e-08	2.5104e-07	2.7615	1.4654	3.924e-13	1.0055e-11	3.6861	1.8821	4.0525e-15	2.0769e-13	3.5211	1.816	5.8565e-13	2.6679e-11	3.6094	1.8518	7.2474e-16	3.3016e-14	3.8603	1.9487
m238	Glycine_neg	0.11229	0.99745	1.1723	0.22939	0.53776	0.80296	3.7992	1.9257	0.18899	0.63419	3.6077	1.8511	1.515e-06	1.3194e-05	0.21326	-2.2293	0.033912	0.075157	1.6997	0.76525	0.025256	0.087754	1.1977	0.26024	0.00022398	0.00061633	0.28192	-1.8267	0.01063	0.017738	0.48792	-1.0353	0.038665	0.058498	0.55792	-0.84187	0.52973	0.58385	0.82288	-0.28125	0.69741	0.73886	0.81248	-0.2996	0.9969	0.99934	0.97555	-0.035718
m336	Phenyllactate_neg	0.11232	0.99745	1.1525	0.20479	0.063876	0.79425	1.178	0.23635	0.016897	0.45709	1.3005	0.37912	0.00017976	0.00057962	1.822	0.86553	7.381e-06	0.00075655	2.1057	1.0743	0.000379	0.010359	2.1063	1.0747	0.17252	0.21698	0.82458	-0.27827	0.00024833	0.00064035	0.58616	-0.77064	0.52302	0.58912	1.0787	0.10925	0.888	0.90119	1.0021	0.0030147	0.14576	0.1992	0.83404	-0.26182	0.013218	0.022867	0.72125	-0.47143
m226	Indole-2-Carboxylic Acid_neg	0.11307	0.99745	1.0742	0.1032	0.11608	0.79425	1.7256	0.78711	0.20419	0.63973	1.5787	0.65871	0.35503	0.41055	0.94648	-0.07935	0.56922	0.61778	1.3423	0.42471	0.14678	0.2723	1.1776	0.23589	0.58254	0.61716	1.021	0.030042	0.17721	0.22084	0.93058	-0.1038	0.0047431	0.0096749	0.80803	-0.30752	0.012808	0.021346	0.84544	-0.24223	0.066599	0.10039	0.89739	-0.1562	0.016154	0.026746	0.82529	-0.27702
m319	3-(4-Hydroxyphenyl)propionate_neg	0.11656	0.99745	1.1498	0.20138	0.060522	0.79425	1.1839	0.2435	0.008594	0.45709	1.3145	0.39455	0.000191	0.00060238	1.8257	0.86847	6.4216e-06	0.00075655	2.1049	1.0737	0.00011556	0.0067683	2.0863	1.0609	2.5314e-07	2.7313e-06	3.9335	1.9758	6.5353e-10	9.924e-09	3.8597	1.9485	9.8181e-15	4.0254e-13	5.083	2.3457	2.9151e-17	2.988e-15	4.7889	2.2597	2.0572e-15	2.1087e-13	5.0282	2.33	3.0265e-18	4.1363e-16	5.4403	2.4437
m274	Tetradecanedioic Acid_neg	0.11691	0.99745	0.97517	-0.036273	0.29651	0.79425	14.196	3.8274	0.33502	0.65627	10.343	3.3706	0.20297	0.24404	0.97806	-0.032004	0.33795	0.41609	10.496	3.3918	0.28863	0.4278	14.424	3.8504	0.028378	0.044923	0.95673	-0.063816	2.5552e-05	8.5173e-05	0.92954	-0.10542	0.7547	0.79749	1.0987	0.1358	0.0011677	0.0024058	0.92592	-0.11104	0.00085678	0.0022375	0.89177	-0.16526	0.00024553	0.00066315	0.90907	-0.13754
m192	Cortisol_pos	0.1174	0.99745	0.74416	-0.42631	0.62087	0.8429	1.021	0.030005	0.14292	0.56345	0.7986	-0.32445	0.00018237	0.00057962	0.51188	-0.96612	0.96612	0.96826	1.3915	0.47659	0.98749	0.99739	1.343	0.42541	0.359	0.41462	1.7276	0.78874	0.88934	0.90255	1.1212	0.165	0.8879	0.9101	1.5546	0.63651	0.048499	0.068805	0.696	-0.52285	0.011227	0.02151	0.61026	-0.71251	0.013296	0.022906	0.62661	-0.67436
m407	Pyridoxal-Phosphate_neg	0.12191	0.99745	0.81844	-0.28905	0.98533	0.9941	1.1053	0.14446	0.020907	0.45709	0.7019	-0.51066	0.84947	0.86423	0.99653	-0.005019	0.44735	0.52555	0.94277	-0.085021	0.29007	0.4278	1.2295	0.29805	0.043392	0.065407	1.4006	0.48604	0.021025	0.032902	1.4444	0.53042	0.12028	0.16011	1.5326	0.61599	0.82135	0.84612	1.0747	0.10387	0.60093	0.65008	0.92665	-0.10991	0.85428	0.86912	0.99761	-0.0034468
m387	D-Erythrose 4-Phosphate_neg	0.12231	0.99745	1.1422	0.19184	0.17466	0.79425	12.363	3.6279	0.28527	0.64297	9.037	3.1758	0.49735	0.54668	0.9294	-0.10562	0.6095	0.65246	11.391	3.5099	0.21561	0.34941	3.7757	1.9167	0.42535	0.47519	0.95068	-0.072961	0.27196	0.31858	0.93005	-0.10463	0.45963	0.52385	1.1716	0.22846	0.12009	0.15582	0.81563	-0.29402	0.19563	0.25791	0.85775	-0.22137	0.022108	0.03527	0.70277	-0.50888
m183	Acetylputrescine_pos	0.12571	0.99745	0.87059	-0.19994	0.20578	0.79425	0.87385	-0.19455	0.023442	0.45709	0.74317	-0.42824	1.4678e-06	1.3083e-05	0.4928	-1.0209	1.6817e-05	0.0011491	0.50276	-0.99205	0.0013837	0.015332	0.62992	-0.66676	0.56655	0.60491	0.99165	-0.012095	0.40391	0.45713	1.1702	0.22681	0.0016685	0.0036779	0.68196	-0.55225	1.1025e-05	4.2245e-05	0.5882	-0.76563	0.017804	0.031737	0.73705	-0.44017	0.00019019	0.00053778	0.59261	-0.75484
m403	Indole Lactate_neg	0.14557	0.99745	0.84787	-0.23809	0.39439	0.79425	0.95025	-0.073621	0.35281	0.66354	0.96213	-0.0557	0.0054923	0.010143	0.66055	-0.59827	0.06477	0.11855	0.79482	-0.33131	0.15483	0.27875	0.85987	-0.2178	1.7099e-10	7.7897e-09	3.8181	1.9328	3.3961e-12	1.1603e-10	2.9914	1.5808	3.5264e-08	2.4505e-07	3.5397	1.8236	3.4345e-08	2.996e-07	2.9834	1.577	1.2335e-08	1.2335e-07	2.1497	1.1041	9.1921e-07	5.0929e-06	2.5806	1.3677
m12	Arginine_pos	0.14784	0.99745	0.84121	-0.24946	0.19871	0.79425	0.85524	-0.2256	0.19215	0.63419	0.84356	-0.24544	7.3218e-07	8.4497e-06	0.48826	-1.0343	0.0024913	0.011477	0.59533	-0.74823	0.00029149	0.010359	0.52155	-0.93913	5.0223e-08	6.8459e-07	0.49107	-1.026	1.8021e-11	4.9259e-10	0.35594	-1.4903	1.0744e-05	4.0788e-05	0.51762	-0.95003	9.1882e-09	9.6594e-08	0.39519	-1.3394	2.8814e-08	2.5682e-07	0.42733	-1.2266	7.3494e-08	5.9084e-07	0.38497	-1.3772
m24	Lysine_pos	0.1586	0.99745	0.8644	-0.21023	0.17276	0.79425	0.84063	-0.25046	0.09659	0.55898	0.80996	-0.30408	0.010997	0.018554	0.76891	-0.37911	0.10813	0.17051	0.8092	-0.30543	0.96929	0.99621	1.0973	0.134	0.21397	0.26265	0.87416	-0.19403	0.0077889	0.013589	0.71587	-0.48223	0.010235	0.018404	0.73522	-0.44376	0.0021254	0.0042301	0.64752	-0.627	0.00067851	0.0018423	0.61754	-0.69539	0.04986	0.072236	0.79492	-0.33112
m285	Isopropylmalic Acid_neg	0.15995	0.99745	1.0958	0.13193	0.7753	0.89715	1.0252	0.035838	0.23818	0.63973	0.87379	-0.19465	0.00384	0.0076057	0.5585	-0.84037	0.0011308	0.0071325	0.51722	-0.95114	0.10346	0.21104	0.79615	-0.32889	0.35661	0.41302	0.90597	-0.14246	0.51483	0.57203	0.96112	-0.057214	0.025683	0.040501	0.66289	-0.59315	0.77525	0.80469	1.0505	0.071096	0.53219	0.58813	0.95722	-0.063072	0.61232	0.64538	0.95104	-0.072424
m332	Ribose-5-Phosphate_neg	0.16038	0.99745	0.77537	-0.36705	0.66296	0.84964	1.4523	0.53831	0.6733	0.81848	0.98317	-0.024485	0.071503	0.099041	0.65465	-0.61121	0.024592	0.060377	0.56549	-0.82243	0.067255	0.15757	0.68059	-0.55514	0.0036701	0.0071314	0.56612	-0.82081	0.0028987	0.0054767	0.5677	-0.8168	0.00047628	0.001198	0.36008	-1.4736	0.0006158	0.0013647	0.323	-1.6304	0.00011474	0.00040554	0.32461	-1.6232	2.4869e-05	9.5753e-05	0.29855	-1.744
m189	Citraconic Acid_pos	0.16172	0.99745	0.87961	-0.18507	0.23554	0.79425	0.88531	-0.17574	0.0204	0.45709	0.73574	-0.44273	3.8442e-07	5.5933e-06	0.5063	-0.98193	5.1514e-05	0.0023467	0.53158	-0.91163	0.0022983	0.02094	0.64144	-0.64061	0.28985	0.34247	0.91304	-0.13125	0.40473	0.45713	1.168	0.22408	0.0013358	0.0030258	0.68272	-0.55063	1.2338e-07	8.7219e-07	0.55608	-0.84663	0.012702	0.023672	0.7301	-0.45384	7.2002e-05	0.00023617	0.58716	-0.76818
m121	Methylhistamine_pos	0.16174	0.99745	0.92589	-0.11108	0.26271	0.79425	0.91696	-0.12506	0.15255	0.56858	0.87742	-0.18866	3.8953e-08	1.4708e-06	0.67625	-0.56437	0.0079853	0.025506	0.7217	-0.47053	0.042381	0.11619	0.79617	-0.32885	0.0027419	0.0053532	0.77493	-0.36787	0.0013271	0.0027619	0.79026	-0.33959	0.00021916	0.0005873	0.74948	-0.41603	4.8876e-05	0.00014521	0.66914	-0.57961	0.0018114	0.0041958	0.73671	-0.44083	0.00027909	0.00073352	0.64472	-0.63325
m177	Phosphocholine_pos	0.16625	0.99745	0.86324	-0.21216	0.39723	0.79425	0.93792	-0.092465	0.19118	0.63419	0.8597	-0.2181	6.0725e-06	3.495e-05	0.51808	-0.94875	0.0072212	0.023877	0.60159	-0.73316	0.05042	0.1292	0.73335	-0.44743	0.00010518	0.00035059	0.60967	-0.71389	3.184e-07	2.0721e-06	0.55245	-0.85608	2.1316e-05	7.5342e-05	0.43981	-1.185	4.6426e-05	0.00014205	0.47964	-1.06	2.0906e-08	1.9481e-07	0.47605	-1.0708	6.4278e-05	0.00021672	0.44243	-1.1765
m42	Indoleacrylate_pos	0.1679	0.99745	1.1046	0.14351	0.40849	0.79425	0.94837	-0.076473	0.24731	0.63973	0.88512	-0.17606	0.013174	0.021628	0.75622	-0.40313	0.029482	0.067908	0.73339	-0.44736	0.20946	0.34352	0.86829	-0.20376	0.1118	0.1528	1.164	0.21904	0.11929	0.15526	1.1737	0.23107	0.022325	0.036036	0.80204	-0.31826	0.21225	0.25671	0.88968	-0.16864	0.83626	0.85931	0.98022	-0.028826	0.036398	0.054865	0.74928	-0.41643
m117	Phosphoglycerate_pos	0.17402	0.99745	0.91608	-0.12645	0.27115	0.79425	0.9	-0.152	0.027683	0.45709	0.72533	-0.46329	1.4553e-06	1.3083e-05	0.59778	-0.74232	0.0039057	0.01634	0.61889	-0.69225	0.035013	0.10407	0.73345	-0.44723	0.0001068	0.00035314	0.4385	-1.1893	0.0012578	0.0026312	0.64363	-0.6357	2.4602e-08	1.8679e-07	0.38223	-1.3875	9.7702e-08	7.4181e-07	0.41959	-1.2529	0.00058309	0.0016153	0.56616	-0.82072	9.9212e-08	7.5328e-07	0.37927	-1.3987
m113	Dihydroxyacetone Phosphate_pos	0.17919	0.99745	0.72908	-0.45584	0.3462	0.79425	0.80059	-0.32086	0.069755	0.53745	0.68283	-0.55041	0.052461	0.074685	0.6508	-0.61971	0.2241	0.3014	0.76991	-0.37724	0.48079	0.61896	0.83649	-0.25757	0.03156	0.0492	0.60324	-0.72919	0.03972	0.058371	0.63594	-0.65305	0.028226	0.044002	0.6256	-0.67669	0.00034357	0.00080956	0.39249	-1.3493	0.00057123	0.0015932	0.46271	-1.1118	5.1794e-07	3.0337e-06	0.24528	-2.0275
m151	Guanosine_pos	0.18118	0.99745	0.89867	-0.15414	0.10128	0.79425	0.83429	-0.26137	0.20821	0.63973	0.88497	-0.1763	4.4551e-05	0.00017564	0.62786	-0.67149	0.0066913	0.02332	0.69992	-0.51474	0.23755	0.37604	0.89459	-0.16069	0.082286	0.11674	1.1346	0.18213	0.30592	0.35532	1.0627	0.087696	0.9244	0.93581	1.0373	0.052895	0.36185	0.41211	0.92584	-0.11116	0.070566	0.10559	0.84667	-0.24012	0.16722	0.20405	0.885	-0.17626
m51	Cystine_pos	0.18975	0.99745	0.80395	-0.31481	0.14968	0.79425	0.74693	-0.42095	0.047507	0.45709	0.60872	-0.71615	0.088103	0.1169	0.74785	-0.41918	0.52053	0.58044	1.0072	0.010395	0.60469	0.7207	0.99337	-0.0095962	0.17898	0.22441	1.234	0.30335	0.16653	0.20816	0.88653	-0.17376	0.12322	0.16332	0.95904	-0.060342	6.5762e-05	0.00018342	0.37712	-1.4069	0.00091494	0.0023742	0.4647	-1.1056	0.0014105	0.0030798	0.38254	-1.3863
m363	Pyroglutamate_neg	0.19134	0.99745	1.0858	0.11873	0.022703	0.79425	1.3368	0.41883	0.9896	0.99442	1.0835	0.11565	0.52309	0.57191	1.0674	0.094062	0.22421	0.3014	0.90457	-0.1447	0.68025	0.78564	1.139	0.18778	0.031281	0.048951	0.80891	-0.30595	0.0047401	0.008676	0.79458	-0.33173	0.005567	0.010921	0.80336	-0.31589	0.11857	0.15433	0.88447	-0.17712	0.26015	0.33022	0.92891	-0.1064	0.0034554	0.0066513	0.71129	-0.49149
m325	5-Phosphoribosyl-1-Pyrophosphate_neg	0.19157	0.99745	0.81446	-0.29608	0.13213	0.79425	1.5183	0.60242	0.20499	0.63973	0.84769	-0.23838	0.51219	0.56149	0.90523	-0.14364	0.0015755	0.0086733	0.60195	-0.73228	0.25941	0.39984	0.84611	-0.24108	0.72833	0.75791	3.2164	1.6854	0.02815	0.042905	0.72351	-0.46691	0.0057917	0.011308	0.64958	-0.62243	0.56648	0.61935	1.1646	0.21985	0.64236	0.69307	0.94675	-0.078946	0.34371	0.39254	0.88848	-0.17058
m318	Hydrocinnamic Acid_neg	0.19398	0.99745	0.85055	-0.23354	0.89712	0.9551	1.0834	0.11552	0.033524	0.45709	0.70536	-0.50357	0.024754	0.038298	0.73828	-0.43777	0.19986	0.28062	0.85562	-0.22496	0.55548	0.68392	0.98214	-0.026005	0.013917	0.02329	0.72062	-0.47269	0.25113	0.29606	0.89636	-0.15785	7.6401e-05	0.00023033	0.49411	-1.0171	1.5931e-05	5.938e-05	0.39722	-1.332	0.0012782	0.0031105	0.52962	-0.91697	3.0149e-05	0.00011136	0.38388	-1.3813
m98	Citicoline_pos	0.19625	0.99745	0.77118	-0.37487	0.048094	0.79425	0.66315	-0.5926	0.22269	0.63973	0.82734	-0.27344	0.010291	0.017436	0.5524	-0.85621	0.041862	0.089393	0.80888	-0.306	0.10262	0.21036	0.7242	-0.46553	0.00066879	0.0015399	3.1327	1.6474	0.020837	0.032732	1.6883	0.75556	0.85484	0.88506	1.2201	0.28697	0.10125	0.1339	1.3982	0.48353	0.3743	0.43597	1.1091	0.14934	0.51934	0.55887	0.92933	-0.10574
m88	Carnitine_pos	0.20053	0.99745	0.91672	-0.12544	0.32851	0.79425	0.92445	-0.11334	0.33037	0.65627	0.93876	-0.091172	0.0011614	0.0027365	0.78469	-0.34981	0.02608	0.062898	0.74387	-0.42688	0.49319	0.62604	0.9933	-0.0096989	0.00098967	0.0022295	0.64141	-0.64068	0.00030208	0.00075063	0.71886	-0.47622	0.055491	0.080679	0.87504	-0.19258	0.216	0.25971	0.90929	-0.13718	0.012674	0.023672	0.83459	-0.26087	0.075517	0.10221	0.87551	-0.19181
m217	Nicotinamide Mononucleotide_pos	0.21395	0.99745	0.87268	-0.19648	0.47577	0.79425	0.95699	-0.063431	0.081494	0.55304	0.75795	-0.39983	0.00083617	0.0020543	0.6235	-0.68153	0.0070301	0.023626	0.58707	-0.76839	0.21399	0.34815	0.85917	-0.21898	0.0012726	0.0027318	0.64512	-0.63237	0.0021077	0.0042154	0.67451	-0.56808	7.7398e-07	3.8699e-06	0.35005	-1.5144	2.1592e-05	7.5664e-05	0.46253	-1.1124	4.1967e-05	0.0001738	0.50187	-0.99461	6.8267e-05	0.00022572	0.3967	-1.3339
m400	Glyceraldehyde 3-Phosphate_neg	0.21439	0.99745	1.0948	0.13062	0.82757	0.91961	1.0362	0.051278	0.5788	0.76305	0.98342	-0.024124	0.0099574	0.01694	0.79783	-0.32584	0.18717	0.26739	0.88694	-0.17309	0.66506	0.77685	0.99883	-0.0016919	0.049816	0.074003	0.84989	-0.23465	0.039311	0.057976	0.85999	-0.21761	0.00024064	0.00064067	0.7014	-0.5117	4.0336e-05	0.00012707	0.70721	-0.49979	5.5219e-06	3.1444e-05	0.69874	-0.51718	0.0012538	0.0028188	0.69295	-0.52918
m116	Ethanolamine_pos	0.21558	0.99745	0.92229	-0.11671	0.16701	0.79425	0.85742	-0.22192	0.33791	0.65627	0.92852	-0.10699	0.00016349	0.00054057	0.70344	-0.50751	0.032764	0.073258	0.71568	-0.48261	0.026649	0.090521	0.68904	-0.53734	3.5864e-05	0.00013872	0.37567	-1.4125	4.7507e-09	4.6376e-08	0.42484	-1.235	6.4836e-05	0.00020607	0.58484	-0.77389	2.2517e-08	2.1458e-07	0.40813	-1.2929	3.3419e-05	0.00015057	0.49668	-1.0096	2.6983e-12	6.5076e-11	0.42664	-1.2289
m41	Acetyllysine_pos	0.21647	0.99745	0.90415	-0.14536	0.29988	0.79425	0.90971	-0.13651	0.29679	0.65241	0.92275	-0.11598	8.296e-08	2.0008e-06	0.48465	-1.045	0.00052475	0.004751	0.56217	-0.83092	0.0019051	0.019528	0.60398	-0.72742	7.3879e-07	5.5073e-06	0.43821	-1.1903	8.427e-10	1.1517e-08	0.44265	-1.1758	1.4813e-09	1.3497e-08	0.42449	-1.2362	7.7367e-10	1.1001e-08	0.42897	-1.2211	1.175e-06	7.5867e-06	0.50954	-0.97273	8.947e-08	7.0544e-07	0.42489	-1.2348
m272	Palmitic Acid_neg	0.21863	0.99745	0.77908	-0.36015	0.27073	0.79425	9.1738	3.1975	0.80156	0.89868	4.5108	2.1734	0.59783	0.63831	1.2064	0.27072	0.076269	0.13276	3.5118	1.8122	0.0024023	0.021247	4.654	2.2185	0.00017427	0.00051037	2.43	1.2809	5.8532e-05	0.00017141	2.2619	1.1775	5.5193e-05	0.0001796	2.3617	1.2399	0.00013003	0.0003353	2.8464	1.5092	0.00014218	0.00048177	2.3641	1.2413	0.00010276	0.0003121	2.7765	1.4732
m290	Ketohexanoic Acid_neg	0.22023	0.99745	0.84188	-0.24831	0.29464	0.79425	1.6463	0.71925	0.66959	0.81706	1.4061	0.49174	0.0010213	0.0024487	0.61282	-0.70647	0.73762	0.77544	1.1838	0.24337	0.58309	0.70313	1.2295	0.2981	4.3022e-09	9.57e-08	0.29445	-1.7639	8.9757e-14	4.6001e-12	0.27263	-1.875	1.0365e-10	1.2878e-09	0.31231	-1.679	7.9994e-06	3.2387e-05	0.44681	-1.1623	7.2046e-09	8.9512e-08	0.35643	-1.4883	7.108e-06	3.2381e-05	0.44388	-1.1718
m351	Oxobutanoate_neg	0.22094	0.99745	1.0561	0.078767	0.86051	0.93832	1.0126	0.018035	0.68565	0.82438	1.0773	0.10736	0.79043	0.81222	0.84256	-0.24715	0.46886	0.544	0.91703	-0.12496	0.8883	0.93625	1.202	0.26544	3.6821e-05	0.00014094	4.2155	2.0757	5.1567e-08	4.1456e-07	5.3411	2.4171	8.815e-11	1.1659e-09	7.8999	2.9818	5.9063e-11	1.1531e-09	8.3211	3.0568	8.8443e-10	1.4505e-08	6.9033	2.7873	3.6915e-11	6.8796e-10	9.9754	3.3184
m383	Threitol_neg	0.22112	0.99745	1.08	0.11102	0.82536	0.91961	1.0992	0.13642	0.26453	0.63973	0.92295	-0.11568	0.85815	0.8709	1.0084	0.012049	0.86975	0.89149	1.0617	0.086401	0.41301	0.56216	1.1715	0.22841	0.032041	0.049761	1.1568	0.21009	0.18195	0.22606	1.0878	0.12146	0.46252	0.52385	1.0465	0.065598	0.024409	0.038197	1.1891	0.24989	0.28608	0.35329	1.0498	0.070142	0.75908	0.78001	0.99334	-0.0096338
m175	TMP_pos	0.22692	0.99745	0.86437	-0.21027	0.30765	0.79425	0.88072	-0.18324	0.083666	0.55304	0.7433	-0.42799	1.5447e-06	1.3194e-05	0.45186	-1.146	0.00051878	0.004751	0.45654	-1.1312	0.018449	0.068764	0.63337	-0.65888	1.0113e-06	7.028e-06	0.47818	-1.0644	6.4547e-05	0.00018637	0.596	-0.74661	4.6659e-07	2.5171e-06	0.33027	-1.5983	5.514e-06	2.3549e-05	0.43839	-1.1897	9.3432e-07	6.1786e-06	0.47724	-1.0672	1.2751e-05	5.5031e-05	0.36951	-1.4363
m330	Orotate_neg	0.23201	0.99745	0.88914	-0.16952	0.93228	0.97721	0.98369	-0.023723	0.79576	0.89868	0.98305	-0.024657	0.012305	0.020508	0.77879	-0.36069	0.20411	0.28465	0.88288	-0.17972	0.43861	0.58198	0.94265	-0.085203	0.20687	0.25676	1.2265	0.29455	0.0075798	0.013281	1.2692	0.34387	0.021476	0.034941	1.3541	0.43738	9.2995e-06	3.6473e-05	1.5605	0.64204	0.0011252	0.0027959	1.3915	0.47668	0.00090429	0.0021682	1.3704	0.45458
m20	Homocysteine_pos	0.23572	0.99745	0.85035	-0.23387	0.18226	0.79425	0.81856	-0.28885	0.0083839	0.45709	0.65644	-0.60727	0.21649	0.25878	0.83767	-0.25555	0.20514	0.28511	0.83678	-0.25708	0.98271	0.99731	1.059	0.082651	0.053647	0.07912	0.7551	-0.40526	0.012779	0.020958	0.68368	-0.54861	0.33762	0.40123	1.4595	0.54545	0.010162	0.017958	0.59422	-0.75094	0.0042279	0.0089352	0.58381	-0.77643	0.029089	0.044669	0.67097	-0.57569
m353	Hydroxyisobutyrate_neg	0.23964	0.99745	0.90351	-0.14638	0.067305	0.79425	1.5582	0.63986	0.5321	0.73455	1.1585	0.21223	0.86466	0.87534	0.98295	-0.024807	0.0086881	0.026783	1.4696	0.5554	0.001127	0.01501	2.1942	1.1337	0.089039	0.12417	1.3034	0.38224	0.0078799	0.013646	1.3455	0.42812	0.45423	0.52255	1.0841	0.11644	0.73569	0.76752	0.98797	-0.017455	0.0039114	0.0083091	0.77826	-0.36167	0.098097	0.12974	0.84449	-0.24385
m337	Phenylpropiolate_neg	0.2518	0.99745	1.0725	0.10102	0.92861	0.97623	1.0844	0.11686	0.38733	0.68318	0.91842	-0.12277	0.56904	0.61396	0.93752	-0.093076	0.45197	0.52945	0.9444	-0.082531	0.8536	0.92099	1.1493	0.20078	6.6158e-07	5.1179e-06	5.1385	2.3613	2.7669e-11	7.0902e-10	5.2681	2.3973	2.1037e-19	4.3126e-17	6.6631	2.7362	6.0024e-20	2.461e-17	8.5643	3.0983	4.0536e-14	2.0774e-12	7.6965	2.9442	3.2443e-19	6.6508e-17	8.6172	3.1072
m179	Phosphorylcholine_pos	0.25593	0.99745	0.77878	-0.36071	0.41391	0.79425	1.2722	0.34738	0.61205	0.78527	0.99176	-0.011932	0.022576	0.035465	0.50896	-0.97438	0.24753	0.32528	0.72725	-0.45948	0.41644	0.56216	0.81729	-0.29109	0.090236	0.12541	0.66067	-0.59799	0.18978	0.23296	0.6538	-0.61309	0.00040881	0.0010476	0.35086	-1.511	0.11328	0.14798	0.73102	-0.45201	0.084753	0.1215	0.58423	-0.77539	0.075192	0.10221	0.58818	-0.76567
m28	Ornithine_pos	0.25639	0.99745	0.93141	-0.10252	0.24993	0.79425	0.91441	-0.12909	0.25271	0.63973	0.91432	-0.12923	3.7788e-06	2.4592e-05	0.6371	-0.65042	0.00050254	0.004751	0.66264	-0.59371	0.0097506	0.046619	0.74442	-0.42581	0.00023293	0.00063668	0.68198	-0.5522	4.4892e-05	0.00013894	0.7085	-0.49716	0.0042782	0.0088589	0.78519	-0.34888	1.6494e-06	8.4915e-06	0.64811	-0.62569	1.4725e-05	7.5468e-05	0.66728	-0.58363	7.5682e-05	0.00024105	0.69192	-0.53133
m70	Tryptophanol_pos	0.26012	0.99745	1.1722	0.22916	0.2701	0.79425	1.1711	0.22787	0.80443	0.89868	0.98905	-0.015878	0.59354	0.63705	0.67513	-0.56676	0.44647	0.52555	0.68389	-0.54816	0.97191	0.99621	0.86898	-0.20261	0.045823	0.068818	1.3994	0.4848	0.016514	0.026448	1.4971	0.58215	0.10396	0.14067	1.3717	0.45592	0.006582	0.012156	1.614	0.69061	0.00098271	0.0024871	1.9767	0.98312	0.004268	0.008064	1.6564	0.72801
m91	Octadiecadienoylcarnitine_pos	0.26163	0.99745	0.92195	-0.11723	0.31092	0.79425	0.92027	-0.11987	0.28129	0.64297	0.91087	-0.13468	3.0975e-08	1.4708e-06	0.62332	-0.68196	0.0015881	0.0086733	0.67921	-0.55808	0.009347	0.046619	0.7265	-0.46096	0.0043266	0.0081372	0.77054	-0.37605	0.00084879	0.0018811	0.75816	-0.39943	0.075744	0.10745	0.86127	-0.21546	7.5706e-05	0.00020556	0.70018	-0.51421	0.008053	0.015648	0.75868	-0.39844	0.00011147	0.00033359	0.70357	-0.50724
m19	Histidine_pos	0.26894	0.99745	0.88125	-0.18238	0.30721	0.79425	0.88973	-0.16856	0.01107	0.45709	0.68592	-0.54389	0.00016486	0.00054076	0.64631	-0.62971	0.015219	0.042162	0.69986	-0.51487	0.68798	0.79234	1.0113	0.016267	0.0082925	0.014625	0.73961	-0.43516	5.6914e-05	0.00016907	0.56603	-0.82104	1.4507e-06	6.6828e-06	0.53338	-0.90677	2.5268e-05	8.4226e-05	0.523	-0.93512	1.5531e-05	7.7654e-05	0.50706	-0.97976	4.5915e-05	0.00015953	0.50752	-0.97847
m261	Indole-3-Acetic Acid_neg	0.2728	0.99745	1.0879	0.1216	0.93431	0.97721	1.086	0.11897	0.88745	0.9457	1.0723	0.10068	0.93988	0.94218	1.0396	0.056045	0.17227	0.24783	0.87376	-0.19469	0.92171	0.95914	1.1228	0.16716	0.001692	0.0035394	0.63679	-0.65111	0.00020781	0.00054269	0.69128	-0.53265	0.00082273	0.0019498	0.73432	-0.44551	0.00078674	0.0016904	0.71228	-0.48948	0.013851	0.025352	0.78066	-0.35723	0.0010433	0.002403	0.64362	-0.63571
m106	Metanephrine_pos	0.27281	0.99745	0.92234	-0.11663	0.39341	0.79425	0.93954	-0.089969	0.40849	0.68318	0.94928	-0.075091	8.0092e-07	8.8751e-06	0.61426	-0.70308	0.0051516	0.019377	0.70578	-0.50272	0.0137	0.05441	0.73205	-0.44999	1.3122e-06	8.9664e-06	0.64481	-0.63306	4.0399e-09	4.0399e-08	0.60099	-0.73459	3.3752e-07	1.9769e-06	0.6616	-0.59596	8.7505e-07	4.7207e-06	0.58494	-0.77364	4.9932e-05	0.00019876	0.64058	-0.64255	1.6443e-07	1.1624e-06	0.59511	-0.74877
m266	Bisphosphoglycerates_neg	0.27573	0.99745	1.0748	0.10411	0.55791	0.80296	0.99427	-0.0082969	0.89034	0.9457	0.99936	-0.00092616	0.0078994	0.014021	0.69437	-0.52622	0.052945	0.10533	0.77863	-0.36099	0.078338	0.17176	0.73931	-0.43575	0.064949	0.093109	1.2134	0.27908	0.082902	0.11181	1.1194	0.1627	0.72451	0.76956	0.9986	-0.0020255	0.02248	0.036003	0.81612	-0.29315	0.11086	0.15566	0.86659	-0.20658	0.0028563	0.0056573	0.7376	-0.43909
m227	Acetyl-Glucosamine 1-Phosphate_neg	0.27833	0.99745	1.2065	0.27089	0.025436	0.79425	1.8637	0.8982	0.98698	0.99442	1.0975	0.13416	0.0021952	0.0046393	0.60861	-0.71642	0.035233	0.077664	0.79937	-0.32306	0.15541	0.27875	0.83711	-0.2565	0.43287	0.47966	1.1437	0.19369	0.0074669	0.013139	1.6839	0.75181	0.0095174	0.017498	0.68805	-0.53942	0.74285	0.77302	1.0226	0.032293	0.45972	0.51782	1.127	0.17252	0.11096	0.14306	0.85216	-0.23081
m251	Ketoleucine_neg	0.27911	0.99745	0.83698	-0.25674	0.32332	0.79425	1.1722	0.22928	0.80266	0.89868	0.95604	-0.064858	0.00060073	0.0015688	0.5523	-0.85648	0.20933	0.28898	0.83241	-0.26463	0.090343	0.19093	0.77526	-0.36725	2.0318e-08	3.5535e-07	0.27309	-1.8726	1.2182e-12	4.5406e-11	0.25513	-1.9707	1.3361e-10	1.5652e-09	0.30292	-1.723	1.3441e-05	5.1026e-05	0.42823	-1.2236	1.4036e-08	1.3384e-07	0.33699	-1.5692	1.7857e-05	7.3212e-05	0.4284	-1.223
m236	2-Oxoisoleucine_neg	0.28137	0.99745	1.0586	0.082118	0.81604	0.91961	1.1096	0.15001	0.61781	0.78527	0.99426	-0.0083078	0.14154	0.17638	0.86497	-0.20928	0.076417	0.13276	0.82397	-0.27933	0.67975	0.78564	0.98639	-0.019773	0.043053	0.065135	0.8131	-0.2985	0.0068506	0.012107	0.76825	-0.38035	0.00011618	0.00033784	0.70564	-0.503	0.071287	0.09678	0.83537	-0.25951	0.16722	0.22478	0.88148	-0.182	0.0048483	0.0090375	0.68578	-0.54417
m146	Oxoguanine/3-Methoxytyramine_pos	0.28652	0.99745	0.82559	-0.2765	0.48093	0.79425	0.94625	-0.079708	0.1377	0.55898	0.75649	-0.40261	0.00017255	0.00056149	0.42208	-1.2444	0.054072	0.10533	0.61082	-0.71119	0.0057329	0.034924	0.42541	-1.2331	5.1711e-08	6.8459e-07	0.33049	-1.5973	1.1941e-08	1.1126e-07	0.31988	-1.6444	1.1901e-08	9.3837e-08	0.25191	-1.989	2.1901e-07	1.4966e-06	0.31497	-1.6667	1.1098e-07	9.1004e-07	0.34408	-1.5392	1.3414e-07	9.8209e-07	0.27449	-1.8652
m86	Acetylcarnitine_pos	0.29097	0.99745	0.90656	-0.14152	0.95741	0.9789	1.0883	0.12214	0.50295	0.724	1.0103	0.014802	2.4678e-05	0.00010324	0.61619	-0.69855	0.044852	0.093823	0.77911	-0.36011	5.8884e-05	0.0063136	0.5419	-0.88389	0.0015754	0.0033123	0.72003	-0.47388	0.051589	0.072936	0.80712	-0.30915	0.0069517	0.013195	0.74407	-0.42648	0.00010727	0.00028376	0.63668	-0.65135	0.012863	0.023784	0.76885	-0.37923	0.011865	0.020701	0.71556	-0.48286
m216	Nicotinamide_pos	0.29216	0.99745	0.88016	-0.18417	0.18606	0.79425	0.83697	-0.25676	0.63063	0.78589	0.97638	-0.034482	5.3176e-05	0.00020376	0.60968	-0.71388	0.031974	0.072029	0.73322	-0.44768	0.0011371	0.01501	0.60054	-0.73566	0.012208	0.020856	0.71646	-0.48104	0.0021414	0.0042415	0.68426	-0.54738	0.00097729	0.0022897	0.68773	-0.54008	0.00083985	0.0017934	0.61895	-0.6921	0.013586	0.024978	0.71311	-0.48781	0.0020668	0.0042583	0.67239	-0.57263
m125	Epinephrine-H2O_pos	0.29293	0.99745	0.7103	-0.49351	0.51274	0.79425	7.6011	2.9262	0.39989	0.68318	0.47832	-1.064	0.43648	0.48763	0.30297	-1.7228	0.43209	0.51202	0.33562	-1.5751	0.46593	0.61126	1.7011	0.76651	0.063114	0.091013	0.58378	-0.7765	0.62081	0.66982	0.73978	-0.43482	0.99433	0.99433	1.6167	0.69301	0.18741	0.23006	0.31484	-1.6673	0.065885	0.099678	2.2038	1.14	0.11369	0.14521	0.40816	-1.2928
m83	Dimethylxanthine_pos	0.29354	0.99745	0.91921	-0.12153	0.28093	0.79425	0.9135	-0.13053	0.33717	0.65627	0.9328	-0.10036	3.4657e-08	1.4708e-06	0.53977	-0.88958	0.00092833	0.0062396	0.62647	-0.67469	0.0020961	0.02094	0.65543	-0.60949	0.0014293	0.0030206	0.72232	-0.46929	2.8844e-06	1.3288e-05	0.65426	-0.61206	0.02556	0.040462	0.84885	-0.23642	0.00040428	0.00094178	0.73318	-0.44776	0.0020791	0.004749	0.76585	-0.38487	8.364e-05	0.00025979	0.71557	-0.48283
m137	NADH_3_pos	0.29496	0.99745	0.77851	-0.36121	0.99437	0.99641	0.96076	-0.057755	0.75293	0.8745	0.98766	-0.01791	0.083246	0.11227	0.6143	-0.70299	0.22607	0.3029	0.74073	-0.43297	0.6039	0.7207	0.86663	-0.20651	0.0048735	0.0089202	0.46315	-1.1105	0.0018493	0.0037535	0.42816	-1.2238	0.0051816	0.010363	0.49882	-1.0034	0.0010037	0.0020995	0.43773	-1.1919	0.00042528	0.0012635	0.41339	-1.2744	0.00022671	0.00062383	0.37249	-1.4247
m76	Aminobenzoates/Trigonelline_pos	0.29611	0.99745	0.89185	-0.16513	0.45678	0.79425	0.93829	-0.091895	0.37801	0.68209	0.9252	-0.11216	1.123e-07	2.3021e-06	0.4922	-1.0227	0.00067076	0.0055002	0.57729	-0.79264	0.001159	0.01501	0.57745	-0.79224	0.37802	0.42814	0.91086	-0.1347	0.29734	0.34634	0.89557	-0.15912	0.10913	0.1467	1.1204	0.164	0.65905	0.70921	1.0457	0.064438	0.16488	0.22237	1.1282	0.17401	0.23681	0.28143	1.1081	0.14811
m354	Methyl-Oxovalerate_neg	0.29758	0.99745	0.83702	-0.25666	0.35576	0.79425	1.1258	0.17094	0.79651	0.89868	0.95611	-0.064749	0.00067551	0.001731	0.54025	-0.88831	0.15887	0.23338	0.80089	-0.32033	0.029593	0.094791	0.65322	-0.61436	4.4349e-09	9.57e-08	0.26213	-1.9316	1.0836e-12	4.443e-11	0.24032	-2.057	6.5092e-11	8.8959e-10	0.27748	-1.8496	1.824e-05	6.5599e-05	0.4104	-1.2849	1.0529e-08	1.0792e-07	0.32011	-1.6434	2.3601e-05	9.2156e-05	0.4202	-1.2509
m181	Spermidine_pos	0.29912	0.99745	0.88971	-0.1686	0.49739	0.79425	0.94956	-0.074664	0.14085	0.56067	0.8359	-0.25859	8.492e-06	4.391e-05	0.5255	-0.92823	0.0013507	0.0079113	0.60846	-0.71677	0.038218	0.10958	0.75056	-0.41396	0.50983	0.55299	0.93656	-0.094558	0.26337	0.30941	0.88565	-0.17519	0.094833	0.12961	0.82313	-0.28081	0.019533	0.03178	0.74704	-0.42074	0.032982	0.054091	0.78342	-0.35215	0.00093241	0.0022202	0.61531	-0.70062
m350	Ketoisovalerate_neg	0.30493	0.99745	0.89891	-0.15376	0.87018	0.94079	1.033	0.046811	0.26847	0.63973	0.89339	-0.16263	0.069572	0.096992	0.81338	-0.298	0.47565	0.54897	0.95506	-0.06633	0.83282	0.90572	1.1201	0.16364	4.3062e-06	2.2349e-05	3.4838	1.8007	0.0003418	0.00082922	2.5497	1.3503	4.4058e-10	4.7537e-09	2.9046	1.5383	3.6343e-10	5.9602e-09	2.9206	1.5463	1.6622e-07	1.3106e-06	2.3278	1.219	2.0135e-07	1.3533e-06	3.2776	1.7126
m399	Fumarate_neg	0.30767	0.99745	0.90721	-0.1405	0.90963	0.9637	1.0374	0.052937	0.21206	0.63973	0.88112	-0.18259	0.068101	0.095295	0.81941	-0.28733	0.49646	0.56316	0.96325	-0.054015	0.58011	0.70313	1.1919	0.25324	3.7923e-07	3.7923e-06	5.7356	2.52	6.7223e-06	2.784e-05	4.1132	2.0403	3.7938e-12	8.1866e-11	4.5015	2.1704	2.6333e-12	7.1976e-11	4.486	2.1654	2.9918e-09	4.2298e-08	3.5896	1.8438	1.2058e-08	1.1771e-07	5.1304	2.3591
m1	Urea_pos	0.31031	0.99745	0.9349	-0.097117	0.21824	0.79425	0.90198	-0.14883	0.49459	0.724	0.98327	-0.024348	0.0011698	0.0027408	0.74022	-0.43398	0.028371	0.066425	0.74048	-0.43348	0.035171	0.10407	0.74169	-0.43111	1.0331e-05	4.5546e-05	0.39815	-1.3286	5.873e-08	4.6306e-07	0.4567	-1.1307	0.00018903	0.00051669	0.62814	-0.67085	2.3028e-08	2.1458e-07	0.41441	-1.2709	2.605e-05	0.00012	0.52238	-0.93684	4.009e-10	6.3219e-09	0.4288	-1.2216
m349	Tartarate_neg	0.31512	0.99745	0.88208	-0.18101	0.73038	0.88375	1.0762	0.1059	0.038441	0.45709	0.66585	-0.58672	0.12784	0.16177	0.8258	-0.27614	0.31736	0.39761	0.90883	-0.13792	0.64685	0.76428	1.0653	0.091222	0.002026	0.0040918	0.65068	-0.61997	0.15881	0.19948	0.86449	-0.21008	5.3836e-09	4.5122e-08	0.34951	-1.5166	3.5537e-05	0.00011383	0.28905	-1.7906	4.5674e-06	2.6752e-05	0.38923	-1.3613	1.4165e-06	7.6169e-06	0.29912	-1.7412
m307	5-Thymidylic Acid (TMP)_neg	0.32217	0.99745	0.91829	-0.12297	0.49141	0.79425	2.6767	1.4205	0.8609	0.92642	1.8581	0.89384	6.4374e-05	0.0002389	0.69284	-0.52942	0.41893	0.50076	1.7478	0.8055	0.089749	0.19066	0.77033	-0.37646	0.0012593	0.0027174	0.60225	-0.73155	0.017278	0.027457	0.75837	-0.39902	5.5447e-07	2.8416e-06	0.48314	-1.0495	0.044075	0.064081	0.702	-0.51046	0.018821	0.033261	0.75719	-0.40128	0.015908	0.026514	0.69763	-0.51947
m397	Oxoglutarate_neg	0.32319	0.99745	1.0698	0.097366	0.67828	0.85202	1.0837	0.11591	0.4231	0.68318	0.90049	-0.15122	0.49376	0.5442	0.88678	-0.17336	0.34825	0.42621	0.90552	-0.14318	0.73442	0.82271	1.1486	0.19982	9.7437e-07	6.8878e-06	6.3878	2.6753	3.0269e-11	7.3002e-10	6.4622	2.692	4.9389e-15	2.25e-13	8.453	3.0795	3.4053e-16	2.3269e-14	11.364	3.5064	3.8098e-14	2.0774e-12	10.114	3.3383	2.0009e-16	1.0255e-14	11.638	3.5408
m348	Hydroxyphenyllactate_neg	0.33664	0.99745	1.0604	0.084553	0.2829	0.79425	2.823	1.4972	0.14553	0.56827	2.3468	1.2307	1.3158e-11	5.3949e-09	2.2435	1.1658	0.00030481	0.0039013	4.2961	2.103	2.6529e-06	0.0010877	3.9273	1.9735	2.1668e-08	3.5535e-07	4.304	2.1057	1.0057e-05	3.9271e-05	2.7556	1.4623	9.6802e-11	1.2403e-09	3.6277	1.859	1.0573e-07	7.8816e-07	2.5953	1.3759	2.6327e-07	1.9625e-06	2.2558	1.1736	3.2419e-05	0.00011763	1.9884	0.99158
m26	Methionine Sulfoxide_pos	0.3392	0.99745	0.81498	-0.29517	0.37635	0.79425	0.8721	-0.19743	0.54604	0.73886	1.0234	0.03337	8.4232e-05	0.00029926	0.42628	-1.2301	0.092367	0.14969	0.66421	-0.59028	0.0088714	0.045881	0.4838	-1.0475	5.5981e-08	7.1726e-07	0.24251	-2.0439	5.2046e-07	3.0484e-06	0.27796	-1.847	0.00025323	0.00066984	0.49449	-1.016	0.00044786	0.0010316	0.48695	-1.0381	0.00013462	0.00045996	0.47077	-1.0869	0.0021651	0.0043945	0.56081	-0.83441
m358	Glutarate_neg	0.34032	0.99745	1.0424	0.059877	0.20661	0.79425	1.7332	0.79347	0.13414	0.55898	1.6503	0.72274	0.11345	0.14581	0.89588	-0.15862	0.51399	0.57578	1.4006	0.48601	0.30662	0.44898	1.2264	0.29445	0.87079	0.88372	1.0027	0.0039571	0.15529	0.19651	0.91711	-0.12484	0.012818	0.022175	0.81018	-0.30369	0.023498	0.036913	0.85007	-0.23435	0.1786	0.23698	0.91464	-0.12872	0.028205	0.043638	0.82484	-0.27781
m292	NADP_neg	0.34251	0.99745	1.4201	0.50597	0.91246	0.96419	1.0538	0.075572	0.1366	0.55898	1.1955	0.25764	0.67324	0.70958	1.6249	0.70032	0.074871	0.13175	1.3434	0.4259	0.20779	0.34215	1.7036	0.76861	1.3825e-05	5.7257e-05	8.246	3.0437	2.2584e-05	7.7162e-05	5.2119	2.3818	0.044417	0.066196	3.437	1.7811	0.0010767	0.0022295	3.2285	1.6909	0.00023104	0.00075178	2.3872	1.2553	0.48373	0.52888	2.2149	1.1473
m155	Hydroxyguanosine_pos	0.34486	0.99745	0.92373	-0.11446	0.2967	0.79425	0.91112	-0.13429	0.3757	0.68209	0.93597	-0.095466	0.00049094	0.0013071	0.66756	-0.58303	0.00017084	0.0031357	0.61407	-0.70353	0.035282	0.10407	0.78211	-0.35455	0.37311	0.42401	1.1193	0.16263	0.1591	0.19948	1.2062	0.27045	0.93744	0.94668	1.013	0.018607	0.029577	0.044913	0.83129	-0.26658	0.59409	0.64438	0.9754	-0.03594	0.22505	0.26901	0.89941	-0.15294
m75	Aminobenzoic Acid_pos	0.3449	0.99745	0.92217	-0.11689	0.42348	0.79425	0.94118	-0.087458	0.33094	0.65627	0.92221	-0.11683	4.3047e-08	1.4708e-06	0.55615	-0.84645	0.00075357	0.0056716	0.61696	-0.69674	0.0016434	0.017732	0.627	-0.67346	0.028571	0.045054	0.77991	-0.35861	0.0050757	0.0092491	0.77249	-0.37242	0.12403	0.16352	0.88519	-0.17594	0.034179	0.050957	0.82608	-0.27565	0.27121	0.3411	0.90997	-0.13612	0.079161	0.10676	0.86216	-0.21397
m374	Ribose_neg	0.34683	0.99745	0.91987	-0.1205	0.77025	0.89462	1.0281	0.040044	0.52342	0.73425	0.9768	-0.033872	0.0008878	0.0021412	0.70088	-0.51275	0.028514	0.066425	0.77348	-0.37056	0.35528	0.50578	0.9318	-0.10192	0.019087	0.030932	1.2996	0.3781	0.0012455	0.0026187	1.3375	0.41958	0.064129	0.092581	1.2013	0.26455	0.00075529	0.0016472	1.861	0.89608	0.00012132	0.00042514	1.8393	0.87917	0.00011715	0.00034806	2.1095	1.0769
m262	Gentisate_neg	0.34825	0.99745	1.0649	0.090762	0.82765	0.91961	1.0543	0.076317	0.81904	0.90514	1.0338	0.047948	0.086545	0.11558	0.76086	-0.39429	0.0035397	0.015404	0.74956	-0.41588	0.1303	0.25082	0.81725	-0.29114	0.51734	0.55966	1.0271	0.038551	0.85159	0.87071	1.0272	0.038689	0.033279	0.050912	1.204	0.26784	0.52276	0.57907	1.0481	0.067735	0.14817	0.20182	1.1314	0.17813	0.15144	0.18701	1.1386	0.18725
m48	Acetylaspartate_pos	0.34975	0.99745	0.87865	-0.18663	0.57368	0.81955	0.9602	-0.058589	0.65622	0.80554	0.96602	-0.049877	0.01535	0.024875	0.69001	-0.53531	0.004513	0.018503	0.65026	-0.62091	0.48309	0.61896	0.9289	-0.10641	1.7901e-12	1.4679e-10	5.3821	2.4282	4.4484e-17	9.1193e-15	5.0121	2.3254	5.9503e-19	6.0991e-17	7.3534	2.8784	3.5854e-11	7.3501e-10	6.9308	2.793	2.1371e-09	3.1294e-08	7.7209	2.9488	4.1559e-13	1.2171e-11	7.2308	2.8542
m84	Theobromine_pos	0.34997	0.99745	0.84736	-0.23895	0.43184	0.79425	0.96603	-0.049864	0.31973	0.65627	0.90832	-0.13873	0.0098621	0.016848	0.63268	-0.66046	0.021055	0.053619	0.5922	-0.75585	0.062644	0.15198	0.71887	-0.4762	2.2891e-06	1.297e-05	0.24601	-2.0232	3.0958e-10	5.2886e-09	0.22197	-2.1716	7.1686e-09	5.763e-08	0.28733	-1.7992	8.0141e-09	8.8805e-08	0.23108	-2.1135	3.168e-07	2.2787e-06	0.28929	-1.7894	1.4821e-09	1.7873e-08	0.21997	-2.1846
m233	3-Methyl-3-hydroxyglutaric acid_neg	0.35019	0.99745	1.0598	0.08378	0.80161	0.91041	1.0609	0.085343	0.94429	0.97768	1.0819	0.11359	0.55755	0.60475	0.7988	-0.3241	0.56956	0.61778	0.91088	-0.13467	0.70331	0.80322	0.97744	-0.032927	0.11449	0.15441	1.0751	0.1044	0.042861	0.061876	1.231	0.29986	0.087419	0.12166	1.3515	0.43451	0.0079398	0.014341	1.4669	0.55277	0.0059986	0.012236	1.4953	0.58046	0.013882	0.023616	1.3657	0.44968
m386	2-Deoxyglucose-6-Phosphate_neg	0.35616	0.99745	0.89525	-0.15964	0.2076	0.79425	1.8292	0.8712	0.80212	0.89868	1.1763	0.23426	0.0038592	0.0076071	0.68865	-0.53815	0.45526	0.53179	1.1614	0.21587	0.17577	0.30153	0.84619	-0.24095	1.1398e-05	4.919e-05	1.8954	0.92249	1.9208e-05	6.9693e-05	1.9756	0.98228	0.082436	0.11535	1.1847	0.24455	0.8244	0.84713	1.0074	0.010605	0.21146	0.27523	1.2537	0.32616	0.55171	0.59215	1.1279	0.1736
m73	Aminosugar Phosphates_pos	0.357	0.99745	1.0833	0.11545	0.64769	0.84458	1.0046	0.0066431	0.64653	0.80084	1.0187	0.026671	0.028377	0.043413	0.65404	-0.61256	0.084342	0.14349	0.74876	-0.41743	0.71795	0.80903	1.0849	0.11759	0.74251	0.77071	1.007	0.010032	0.19466	0.23683	1.1799	0.23861	0.94841	0.9554	1.1411	0.19047	0.055091	0.077353	0.72705	-0.45988	0.20565	0.26939	0.79939	-0.32302	0.098784	0.1299	0.75129	-0.41255
m103	dihydrothymine_pos	0.35716	0.99745	0.92904	-0.10619	0.2574	0.79425	0.89821	-0.15488	0.63058	0.78589	0.99931	-0.00099516	9.6525e-06	4.8262e-05	0.61333	-0.70526	0.006184	0.022241	0.71413	-0.48574	0.0025911	0.021247	0.66905	-0.57982	0.0037479	0.0072483	0.74284	-0.42887	9.1071e-06	3.6241e-05	0.65232	-0.61634	3.0816e-06	1.3483e-05	0.6412	-0.64115	2.3976e-05	8.1242e-05	0.64169	-0.64006	0.0062384	0.012662	0.75057	-0.41394	2.3128e-05	9.1177e-05	0.62425	-0.67981
m82	Creatinine_pos	0.36118	0.99745	0.94038	-0.088691	0.46198	0.79425	0.95943	-0.059745	0.078574	0.55304	0.8313	-0.26656	6.2619e-07	8.0231e-06	0.55695	-0.84439	0.00022431	0.0033752	0.60456	-0.72605	0.010233	0.046619	0.73649	-0.44126	0.083184	0.1176	0.86705	-0.20582	0.050666	0.07188	0.86546	-0.20847	0.00031147	0.0008134	0.71827	-0.4774	0.0043716	0.0082218	0.78007	-0.35833	0.045421	0.071901	0.85298	-0.22942	0.0028262	0.0056249	0.72664	-0.46068
m364	Aminoadipate_neg	0.36154	0.99745	1.0391	0.055308	0.20119	0.79425	2.1294	1.0904	0.23746	0.63973	1.9793	0.98496	0.098026	0.12862	0.91652	-0.12576	0.49683	0.56316	1.729	0.78996	0.23219	0.37042	1.2922	0.36978	0.97525	0.98003	0.99713	-0.0041403	0.29384	0.34323	0.95445	-0.067263	0.032807	0.050378	0.87782	-0.18801	0.0066533	0.012233	0.86928	-0.2021	0.029198	0.049264	0.89401	-0.16164	0.0054844	0.010129	0.82683	-0.27433
m258	Dihydroxybenzoic Acid_neg	0.36336	0.99745	1.0625	0.08742	0.80458	0.91126	1.0492	0.069301	0.85065	0.92415	1.0354	0.050203	0.090415	0.11958	0.76585	-0.38487	0.0044266	0.018332	0.75231	-0.4106	0.11001	0.21789	0.8043	-0.31419	0.504	0.54812	1.022	0.031339	0.84628	0.86743	1.03	0.042608	0.031885	0.049146	1.2055	0.26966	0.52399	0.57907	1.0508	0.071506	0.14957	0.20305	1.1337	0.18101	0.13756	0.173	1.1476	0.19859
m300	Pseudouridine_neg	0.3641	0.99745	0.95223	-0.070624	0.19317	0.79425	1.1667	0.22245	0.73994	0.86431	1.0241	0.034306	0.0042994	0.008315	0.84684	-0.23984	0.073392	0.1297	0.90806	-0.13914	0.19961	0.33403	0.9183	-0.12296	0.00011363	0.00036684	0.66918	-0.57954	0.00013924	0.00038314	0.71244	-0.48917	4.9792e-07	2.6513e-06	0.53475	-0.90305	7.2792e-09	8.2901e-08	0.43882	-1.1883	4.0287e-07	2.753e-06	0.44034	-1.1833	2.0538e-07	1.3581e-06	0.36539	-1.4525
m165	cAMP_pos	0.36951	0.99745	0.9498	-0.074301	0.33444	0.79425	0.93362	-0.099093	0.27402	0.63973	0.91987	-0.1205	5.109e-08	1.6113e-06	0.6472	-0.62772	0.00097075	0.0064195	0.6753	-0.5664	0.00506	0.03293	0.72419	-0.46556	3.9925e-05	0.00015018	0.67822	-0.56017	1.7136e-06	8.5094e-06	0.67635	-0.56416	1.0553e-06	5.1508e-06	0.64862	-0.62454	1.8499e-07	1.2855e-06	0.64491	-0.63282	0.00015361	0.00051622	0.71948	-0.47498	2.2462e-06	1.1512e-05	0.66055	-0.59826
m211	Cyanocobalamin_pos	0.37257	0.99745	1.1279	0.17366	0.074845	0.79425	0.76722	-0.38228	0.028125	0.45709	0.6894	-0.53659	0.0018903	0.0040577	0.48233	-1.0519	0.0005234	0.004751	0.43334	-1.2064	0.013408	0.05441	0.61861	-0.69291	0.34885	0.40518	0.95784	-0.062146	0.01142	0.018879	0.69325	-0.52856	7.9415e-05	0.00023594	0.52054	-0.94191	0.002205	0.0043673	0.55868	-0.83989	0.00083628	0.0022334	0.53056	-0.9144	0.013672	0.023406	0.60791	-0.71807
m252	Acetylserine_neg	0.37361	0.99745	1.0727	0.10124	0.19314	0.79425	1.4921	0.57735	0.82913	0.91383	1.1856	0.2456	0.00034543	0.00096343	0.47389	-1.0774	0.0053648	0.019639	0.5725	-0.80465	0.045527	0.12121	0.73492	-0.44434	0.33287	0.38771	0.89809	-0.15507	0.61338	0.66356	0.97958	-0.029766	0.03379	0.051502	0.74638	-0.42202	0.32037	0.36897	0.88915	-0.1695	0.29002	0.35708	0.87875	-0.18648	0.26827	0.31426	0.88025	-0.18401
m230	Urate_neg	0.37903	0.99745	1.0442	0.062422	0.87249	0.94079	1.0517	0.072668	0.9133	0.95238	0.98213	-0.026012	0.0016801	0.0037436	0.62851	-0.66999	0.02562	0.062155	0.76732	-0.3821	0.18025	0.30665	0.85721	-0.22228	0.0060305	0.010844	1.6135	0.69021	0.0021244	0.0042282	1.3038	0.38277	0.64925	0.70608	0.98698	-0.018905	0.72105	0.75997	0.98276	-0.025089	0.36564	0.43078	0.92136	-0.11817	0.009308	0.016665	0.74588	-0.42298
m123	Serotonin_pos	0.38073	0.99745	0.98303	-0.024698	0.19677	0.79425	0.93591	-0.095557	0.26128	0.63973	0.94819	-0.07675	0.74337	0.7775	0.99266	-0.010622	0.27471	0.35266	0.94602	-0.080052	0.23485	0.37321	0.9392	-0.090501	0.17226	0.21698	0.97351	-0.03873	0.033474	0.050273	0.95965	-0.059415	0.21097	0.26614	0.9789	-0.03076	0.14995	0.19093	0.97318	-0.039221	0.25012	0.31847	0.97104	-0.042397	0.6221	0.65233	0.99013	-0.014306
m168	dAMP_pos	0.38194	0.99745	0.84227	-0.24764	0.67525	0.85185	0.97542	-0.035899	0.35141	0.66354	0.92847	-0.10707	0.00086205	0.0020914	0.44707	-1.1614	0.036807	0.0807	0.63095	-0.6644	0.0051865	0.033226	0.50631	-0.98191	0.026543	0.04218	0.59413	-0.75114	0.0010179	0.0021965	0.48928	-1.0313	0.094337	0.12936	0.71622	-0.48153	0.31125	0.36048	0.78356	-0.35188	0.47313	0.53146	0.83991	-0.25169	0.18298	0.22196	0.76848	-0.37992
m67	Phosphoserine_pos	0.38328	0.99745	1.0417	0.05898	0.95361	0.9789	0.89513	-0.15983	0.52091	0.73392	0.70786	-0.49847	0.31674	0.36893	0.57219	-0.80542	0.74234	0.7774	0.7332	-0.44772	0.85751	0.92278	0.78896	-0.34197	0.7521	0.77669	0.86271	-0.21305	0.61239	0.66356	0.89255	-0.164	0.0053957	0.010636	0.36218	-1.4652	0.21295	0.2568	0.56726	-0.81793	0.11762	0.16403	0.57212	-0.80561	0.051653	0.07457	0.43466	-1.202
m340	Maleic Acid_neg	0.38461	0.99745	0.90321	-0.14686	0.98418	0.9941	1.0481	0.06771	0.28564	0.64297	0.88886	-0.16997	0.051268	0.07324	0.78184	-0.35505	0.42233	0.50336	0.93283	-0.10031	0.9808	0.99731	1.0674	0.094078	5.4243e-05	0.00019172	2.3241	1.2167	0.014015	0.022623	1.7305	0.79122	2.6893e-07	1.598e-06	2.0166	1.0119	9.594e-06	3.7109e-05	2.0263	1.0189	9.4449e-05	0.00034886	1.6625	0.73332	6.8187e-06	3.1412e-05	2.3079	1.2066
m37	Glutathione Reduced_pos	0.38806	0.99745	0.84073	-0.25029	0.25797	0.79425	0.81544	-0.29435	0.56147	0.74984	0.93685	-0.094106	0.00041715	0.0011402	0.55091	-0.86012	0.0069209	0.023619	0.56214	-0.831	0.031752	0.097881	0.64643	-0.62943	0.00029166	0.00076343	0.44514	-1.1677	0.0016608	0.0033877	0.55868	-0.83991	0.0044982	0.0092213	0.60328	-0.7291	0.00037814	0.00088594	0.52302	-0.93506	0.0026681	0.0059453	0.58577	-0.77159	6.4832e-06	3.0206e-05	0.38694	-1.3698
m32	Tryptophan_pos	0.38893	0.99745	0.94139	-0.087138	0.65916	0.84964	0.99725	-0.0039773	0.54052	0.73757	0.96129	-0.056958	0.037668	0.056571	0.86778	-0.2046	0.075782	0.13276	0.84721	-0.23922	0.71129	0.8056	1.0152	0.021735	5.1948e-06	2.6295e-05	1.4361	0.52219	2.8914e-05	9.4084e-05	1.3912	0.4763	0.00196	0.0042518	1.2914	0.36893	0.066443	0.091415	1.0816	0.11322	0.0066679	0.013401	1.2316	0.30048	0.84269	0.85946	1.0453	0.063986
m147	7-Methylguanine_pos	0.3897	0.99745	0.95168	-0.071445	0.37384	0.79425	0.94382	-0.083414	0.18111	0.62605	0.88261	-0.18015	1.445e-07	2.8211e-06	0.60351	-0.72854	0.0008185	0.0057647	0.62289	-0.68294	0.0087349	0.045881	0.71239	-0.48926	0.00018412	0.00052424	0.71188	-0.49029	1.2271e-05	4.7019e-05	0.70476	-0.50479	5.394e-05	0.00017692	0.64791	-0.62613	3.5888e-06	1.5993e-05	0.64279	-0.63757	0.00025297	0.00080403	0.71744	-0.47907	2.9997e-05	0.00011136	0.63352	-0.65854
m209	Dihydrouracil_pos	0.38991	0.99745	0.90962	-0.13667	0.22426	0.79425	0.86661	-0.20654	0.1176	0.55898	0.8068	-0.30972	9.8932e-08	2.1348e-06	0.41286	-1.2763	0.00035814	0.0040337	0.53197	-0.91058	0.00045262	0.01063	0.4811	-1.0556	0.00067232	0.0015399	0.55106	-0.85972	1.5919e-06	8.3674e-06	0.49861	-1.004	5.5734e-05	0.00017993	0.56751	-0.81729	5.7796e-05	0.00016688	0.55389	-0.85232	0.00021367	0.00070084	0.57955	-0.78699	1.3746e-05	5.8101e-05	0.55145	-0.8587
m377	Glucoronate_neg	0.38995	0.99745	1.0585	0.081977	0.42393	0.79425	1.8436	0.88252	0.62416	0.78589	1.473	0.55872	6.4678e-05	0.0002389	0.45615	-1.1324	0.07201	0.12864	1.0256	0.036515	0.047247	0.12498	0.78516	-0.34893	0.00083762	0.0018974	0.58993	-0.76139	0.013086	0.021291	0.72474	-0.46447	0.0014175	0.0031932	0.6153	-0.70063	0.16715	0.2083	0.83194	-0.26545	0.17493	0.23286	0.84356	-0.24543	0.45806	0.50621	0.91426	-0.12932
m127	Normetanephrine-H2O_pos	0.39407	0.99745	0.9257	-0.11139	0.28826	0.79425	0.90425	-0.14521	0.10702	0.55898	0.81112	-0.30202	0.00081237	0.0020186	0.6812	-0.55386	0.02924	0.067731	0.72953	-0.45497	0.5275	0.65737	1.049	0.068946	0.012506	0.021275	1.3159	0.39601	0.062134	0.086355	1.1834	0.24289	0.15431	0.1992	0.87022	-0.20055	0.81518	0.84187	1.0462	0.065095	0.66742	0.71076	0.96362	-0.053464	0.20597	0.24838	0.88681	-0.1733
m14	Aspartate_pos	0.39421	0.99745	0.93115	-0.10292	0.40094	0.79425	0.93982	-0.089538	0.42577	0.68318	0.94436	-0.082595	1.1826e-08	1.2122e-06	0.56072	-0.83466	0.001107	0.0070915	0.6572	-0.6056	0.0095732	0.046619	0.71731	-0.47933	0.20729	0.25676	0.89034	-0.16757	0.035227	0.052576	0.83173	-0.26582	0.5835	0.64138	0.98538	-0.021245	0.47879	0.53344	0.94079	-0.088062	0.5352	0.58987	0.95886	-0.060608	0.11318	0.14501	0.87765	-0.18828
m256	Taurine_neg	0.39534	0.99745	1.1295	0.17574	0.018417	0.79425	2.244	1.166	0.036968	0.45709	2.4909	1.3167	0.026514	0.040714	1.3868	0.47179	0.0080326	0.025506	3.0228	1.5959	6.1596e-05	0.0063136	2.0066	1.0047	0.0003861	0.00097717	1.8554	0.89174	0.094437	0.1245	1.4667	0.55257	0.019537	0.032431	1.437	0.52308	0.24482	0.29095	0.84792	-0.23799	0.86497	0.88219	1.115	0.1571	0.058311	0.082156	0.73538	-0.44345
m172	CDP_pos	0.40017	0.99745	0.90992	-0.13619	0.95482	0.9789	1.0892	0.12321	0.069195	0.53745	0.77141	-0.37442	2.4217e-05	0.00010236	0.49843	-1.0045	0.0013842	0.0079935	0.57105	-0.80832	0.20423	0.33901	0.87213	-0.19738	0.033387	0.051462	1.2904	0.36784	0.021183	0.033023	1.2856	0.36248	0.26146	0.32095	0.90192	-0.14893	0.14431	0.18489	0.8392	-0.25291	0.23892	0.30671	0.87814	-0.18748	0.019212	0.031134	0.69811	-0.51847
m29	Phenylalanine_pos	0.40081	0.99745	0.47956	-1.0602	0.95183	0.9789	0.42659	-1.2291	0.39045	0.68318	0.41519	-1.2682	0.83946	0.8583	0.29006	-1.7856	0.40103	0.48218	0.32589	-1.6175	0.8617	0.92487	2.0478	1.0341	0.034164	0.052461	2.1733	1.1199	0.78377	0.81147	10.498	3.392	0.71444	0.76481	3.5279	1.8188	0.05082	0.071849	0.94485	-0.081841	0.9126	0.92159	0.27683	-1.8529	0.063916	0.089134	0.4445	-1.1697
m112	Lipoic Acid_pos	0.40191	0.99745	0.92399	-0.11406	0.51666	0.79425	0.97189	-0.041135	0.16066	0.58294	0.86421	-0.21055	7.4192e-07	8.4497e-06	0.54423	-0.87771	0.00027271	0.0038373	0.61372	-0.70434	0.030012	0.095385	0.77678	-0.36442	0.58045	0.61655	1.0899	0.12425	0.71035	0.74678	1.0302	0.042902	0.17056	0.21853	0.86756	-0.20496	0.16527	0.20659	0.87591	-0.19115	0.66709	0.71076	0.96406	-0.052802	0.054557	0.077399	0.81545	-0.29433
m277	Glucose-6-Phosphate_neg	0.40704	0.99745	0.89987	-0.15221	0.32968	0.79425	1.4005	0.48597	0.13207	0.55898	0.94514	-0.081396	0.0027468	0.005631	0.6519	-0.61727	0.087483	0.1464	0.70542	-0.50346	0.84514	0.91427	1.2457	0.31698	0.0013426	0.0028522	1.8501	0.88762	0.40955	0.46131	1.749	0.80654	0.0051777	0.010363	1.505	0.5898	0.032514	0.049009	1.724	0.78572	0.87254	0.88505	1.4262	0.51215	0.02038	0.032768	1.4488	0.53489
m312	Oxalate_neg	0.41218	0.99745	0.92845	-0.10711	0.60365	0.83333	0.96988	-0.044119	0.96936	0.99054	1.0398	0.056288	0.08178	0.11066	1.2589	0.3322	0.15938	0.23338	4.1256	2.0446	0.013802	0.05441	1.9482	0.96213	1.34e-05	5.6062e-05	17.257	4.1091	0.00017128	0.00045016	13.669	3.7728	8.9977e-06	3.5472e-05	10.046	3.3285	0.00023874	0.00057918	2.5094	1.3274	0.0020965	0.004749	2.4039	1.2654	0.00099253	0.0023121	2.6393	1.4001
m96	Tetradecadienoylcarnitine_pos	0.41358	0.99745	0.88334	-0.17896	0.64194	0.84458	1.016	0.022965	0.32405	0.65627	0.97856	-0.031264	0.0010963	0.0026134	0.54522	-0.87509	0.025181	0.061455	0.65431	-0.61196	0.99187	0.99739	1.3181	0.3985	0.69732	0.72934	1.1813	0.24043	0.44889	0.50286	1.2562	0.32912	0.23554	0.29264	0.91121	-0.13415	0.86254	0.8797	1.201	0.26426	0.37335	0.43597	0.93306	-0.099957	0.33366	0.38213	1.0405	0.057303
m214	Nicotinic Acid_pos	0.41666	0.99745	1.0852	0.11798	0.89504	0.9551	1.0527	0.074063	0.74883	0.87221	1.0216	0.030776	0.0095877	0.016517	0.71238	-0.48927	0.11972	0.18384	0.80538	-0.31225	0.072006	0.16206	0.76334	-0.3896	0.054298	0.079793	0.74971	-0.41559	0.0011773	0.002501	0.6388	-0.64656	0.026093	0.040989	0.72893	-0.45615	0.032959	0.049499	0.73944	-0.43549	0.85056	0.87182	1.0021	0.0030975	0.14372	0.17911	0.82251	-0.2819
m378	Glucuronate_neg	0.41675	0.99745	1.0508	0.071523	0.40161	0.79425	1.5567	0.6385	0.63019	0.78589	1.361	0.44462	6.5883e-05	0.00024118	0.44673	-1.1625	0.051732	0.10448	0.90221	-0.14847	0.03505	0.10407	0.74993	-0.41518	0.0044819	0.0083909	0.63711	-0.65038	0.045714	0.065535	0.77741	-0.36325	0.0050476	0.010195	0.65754	-0.60485	0.2831	0.33163	0.88072	-0.18325	0.31964	0.38097	0.88433	-0.17734	0.86689	0.87976	0.97625	-0.034671
m239	3-Nitrotyrosine_neg	0.4171	0.99745	1.0661	0.092343	0.45764	0.79425	14.252	3.8331	0.12797	0.55898	14.286	3.8365	0.044488	0.064911	0.74112	-0.43221	0.90868	0.92072	8.6725	3.1164	0.17875	0.30536	1.4299	0.51594	3.6087e-06	1.9215e-05	0.29752	-1.749	7.2927e-05	0.00020909	0.44255	-1.1761	0.015665	0.026539	0.81402	-0.29686	0.0048322	0.0090466	0.56308	-0.8286	0.0033482	0.007302	0.57541	-0.79735	0.045557	0.067188	0.76536	-0.3858
m295	Deoxyinosine_neg	0.42066	0.99745	1.0723	0.10074	0.75831	0.89462	0.99636	-0.0052666	0.5418	0.73757	0.94772	-0.077463	0.0011292	0.0026761	0.67993	-0.55655	0.0016077	0.0086733	0.65183	-0.61743	0.13009	0.25082	0.82698	-0.27408	1.5376e-09	3.9401e-08	2.0242	1.0174	1.4531e-06	7.8393e-06	1.691	0.75784	1.0153e-09	1.0153e-08	2.0877	1.0619	2.0303e-05	7.176e-05	1.6341	0.70854	7.5794e-05	0.0002851	1.7011	0.76644	0.00074123	0.0018198	1.5697	0.65053
m237	Argininosuccinic Acid_neg	0.42109	0.99745	1.0551	0.077429	0.2391	0.79425	1.2599	0.33327	0.062608	0.52386	1.5516	0.63376	0.011258	0.018839	0.76562	-0.3853	0.11462	0.17801	0.9048	-0.14433	9.5016e-05	0.0064928	0.67165	-0.57421	0.15152	0.19536	0.86316	-0.2123	0.35175	0.40398	0.92188	-0.11736	0.10353	0.14055	0.84897	-0.23621	5.4517e-06	2.3528e-05	0.54509	-0.87542	0.0004158	0.0012444	0.60903	-0.7154	0.0017435	0.0036846	0.62784	-0.67153
m63	S-Ribosyl-L-Homocysteine_pos	0.42234	0.99745	0.84215	-0.24786	0.13281	0.79425	0.67604	-0.56481	0.030701	0.45709	0.61475	-0.70194	0.9309	0.93776	1.0188	0.026926	0.85021	0.87365	0.9496	-0.074612	0.52476	0.65595	1.0859	0.1189	0.4036	0.45212	1.1776	0.23584	0.32322	0.3733	1.1991	0.26201	0.027546	0.043106	1.3202	0.40072	0.29788	0.34598	0.73065	-0.45275	0.83385	0.85899	1.0005	0.00074907	0.45185	0.50205	0.79127	-0.33776
m265	Glycocholic Acid_neg	0.42537	0.99745	1.0449	0.063354	0.57793	0.81989	1.0318	0.045223	0.44738	0.68318	0.98864	-0.016489	0.00083675	0.0020543	0.69323	-0.5286	0.09154	0.14953	0.76427	-0.38785	0.065988	0.15639	0.73681	-0.44064	0.00018191	0.00052424	0.44665	-1.1628	9.6169e-10	1.2719e-08	0.39753	-1.3309	3.4954e-05	0.00012145	0.41913	-1.2545	0.0015432	0.0031478	0.62148	-0.68622	6.6818e-06	3.7528e-05	0.58982	-0.76165	5.0472e-06	2.4062e-05	0.46635	-1.1005
m114	Salicylurate_pos	0.42601	0.99745	0.95549	-0.065685	0.35912	0.79425	0.9461	-0.079933	0.34289	0.65627	0.94007	-0.089161	3.0283e-06	2.0693e-05	0.6339	-0.65768	0.00018098	0.0031357	0.62723	-0.67294	0.00063245	0.012067	0.64975	-0.62205	2.7638e-06	1.5313e-05	0.60314	-0.72944	3.3131e-08	2.7722e-07	0.60611	-0.72235	3.4778e-07	1.9804e-06	0.62047	-0.68856	9.1547e-14	3.1279e-12	0.49223	-1.0226	1.7273e-05	8.4307e-05	0.59693	-0.74436	2.7902e-11	5.4476e-10	0.53006	-0.91578
m357	Ethylmalonate_neg	0.42691	0.99745	1.0359	0.050925	0.17767	0.79425	1.7728	0.82601	0.16922	0.59811	1.6492	0.72177	0.21577	0.25867	0.91567	-0.1271	0.52748	0.5845	1.4951	0.58021	0.23878	0.37654	1.2363	0.30605	0.67774	0.71067	1.0248	0.035378	0.18339	0.22716	0.91841	-0.12279	0.0086151	0.016129	0.7971	-0.32717	0.044427	0.064365	0.86684	-0.20617	0.19769	0.25978	0.91418	-0.12945	0.028529	0.043974	0.81714	-0.29135
m197	Homocysteic Acid_pos	0.42729	0.99745	1.0621	0.086939	0.71221	0.87953	1.1218	0.16581	0.54211	0.73757	0.88608	-0.17449	0.0017168	0.0037641	0.48028	-1.058	0.049352	0.10117	0.63638	-0.65203	0.1488	0.27236	0.73127	-0.45153	0.4788	0.52349	0.78518	-0.3489	0.50157	0.55882	0.78626	-0.34692	0.091506	0.1259	0.66438	-0.58992	0.90578	0.91697	0.87815	-0.18746	0.82224	0.84917	0.85947	-0.21848	0.37448	0.42296	0.77707	-0.36388
m194	ADP-Ribose_pos	0.43359	0.99745	0.99068	-0.013502	0.73507	0.88375	0.8123	-0.29991	0.76003	0.87779	0.96248	-0.055167	0.12401	0.15791	0.49044	-1.0279	0.30775	0.38794	0.82084	-0.28483	0.46665	0.61126	0.76267	-0.39086	0.58863	0.62201	0.68231	-0.5515	0.77157	0.80291	0.70861	-0.49693	0.0052577	0.010464	0.34647	-1.5292	0.032287	0.048848	0.41331	-1.2747	0.079788	0.11683	0.49626	-1.0108	0.0019594	0.0040987	0.28442	-1.8139
m294	5-Hydroxymethyl-2'-Deoxyuridine_neg	0.43577	0.99745	1.0891	0.12308	0.23904	0.79425	0.9015	-0.14961	0.54328	0.73757	0.96899	-0.045446	0.98168	0.98168	0.99146	-0.012369	0.18454	0.26456	0.87385	-0.19454	0.16301	0.28685	3.3319	1.7364	0.16638	0.21132	0.88078	-0.18315	0.0056424	0.010146	0.75096	-0.41318	0.066085	0.09507	0.84442	-0.24397	0.00073175	0.0016044	0.69856	-0.51754	0.0046476	0.0097219	0.70831	-0.49754	0.015008	0.025219	0.79485	-0.33125
m36	Cystathionine_pos	0.436	0.99745	0.88399	-0.1779	0.25753	0.79425	0.85096	-0.23284	0.13506	0.55898	0.80527	-0.31245	0.013165	0.021628	0.68327	-0.54947	0.21454	0.29157	0.82788	-0.27251	0.87063	0.92556	1.0848	0.11738	0.75748	0.77837	0.96966	-0.044454	0.090447	0.12001	0.79788	-0.32575	0.74173	0.78582	2.6071	1.3825	0.5883	0.63966	0.92266	-0.11612	0.030887	0.051901	0.73138	-0.4513	0.34739	0.39564	0.88364	-0.17847
m299	Inositol_neg	0.44266	0.99745	0.92189	-0.11733	0.43705	0.79425	0.93941	-0.090179	0.4442	0.68318	0.95623	-0.064572	1.8439e-05	8.3998e-05	0.52814	-0.92102	0.0047427	0.018541	0.64045	-0.64284	0.063807	0.15299	0.792	-0.33643	0.31824	0.37493	1.2339	0.30318	0.65247	0.69847	1.1121	0.15327	0.0018835	0.0041077	1.4838	0.56926	0.073269	0.099142	1.3479	0.43076	0.058172	0.088995	1.3344	0.41617	0.00016554	0.00047461	1.6496	0.72211
m157	Methylthioadenosine_pos	0.44282	0.99745	0.94094	-0.087826	0.29838	0.79425	0.91604	-0.12653	0.30597	0.65627	0.91544	-0.12746	2.5394e-07	4.0382e-06	0.62682	-0.67387	0.00064625	0.0054074	0.65893	-0.60181	0.0089525	0.045881	0.73852	-0.4373	0.00050623	0.0012354	0.711	-0.49208	0.0001139	0.00031768	0.70756	-0.49907	2.566e-06	1.1436e-05	0.67476	-0.56756	5.352e-07	3.1802e-06	0.62861	-0.66976	0.00024107	0.00077218	0.69777	-0.51918	1.1129e-05	4.9597e-05	0.65971	-0.60009
m276	Geranyl-pyrophosphate-HPO3_neg	0.44533	0.99745	0.84974	-0.23491	0.41434	0.79425	0.87098	-0.19928	0.022339	0.45709	0.62628	-0.67512	0.077281	0.10492	0.70359	-0.50719	0.49705	0.56316	0.92679	-0.10969	0.069286	0.15959	0.65405	-0.61252	0.1422	0.18568	0.73702	-0.44022	0.024665	0.038306	0.64859	-0.62462	0.0059295	0.011522	0.49714	-1.0083	0.012228	0.020717	0.53218	-0.91003	0.0035418	0.0076428	0.51156	-0.96702	0.00097446	0.0022961	0.4101	-1.286
m180	Cadaverine_pos	0.44603	0.99745	0.8836	-0.17853	0.38749	0.79425	0.91587	-0.12679	0.15906	0.58226	0.80173	-0.3188	0.25853	0.30459	0.8414	-0.24913	0.079469	0.13633	0.74761	-0.41964	0.99552	0.99739	1.0845	0.11697	0.24761	0.29947	0.87167	-0.19814	0.82951	0.85453	1.0425	0.060039	0.11666	0.1563	0.9251	-0.11231	0.026254	0.040619	0.70209	-0.51027	0.074924	0.1113	0.76503	-0.3864	0.090878	0.12137	0.77047	-0.3762
m85	Pipecolate_pos	0.44687	0.99745	0.90838	-0.13863	0.17128	0.79425	0.81667	-0.29217	0.28242	0.64297	0.89711	-0.15664	3.015e-06	2.0693e-05	0.46709	-1.0982	0.0012555	0.0075699	0.53252	-0.90909	0.084543	0.18244	0.78827	-0.34324	2.8947e-06	1.5825e-05	0.44056	-1.1826	7.7013e-10	1.0888e-08	0.37216	-1.426	4.4274e-11	6.7231e-10	0.30633	-1.7069	1.5542e-10	2.8965e-09	0.31861	-1.6501	2.4627e-07	1.9051e-06	0.39828	-1.3282	4.7241e-07	2.8071e-06	0.35009	-1.5142
m154	Methylguanosine_pos	0.4508	0.99745	0.96115	-0.057168	0.37904	0.79425	0.94995	-0.074078	0.13373	0.55898	0.87883	-0.18635	2.2697e-05	9.7177e-05	0.67075	-0.57614	0.00035672	0.0040337	0.65972	-0.60008	0.038183	0.10958	0.81315	-0.2984	0.13881	0.18197	0.90613	-0.14221	0.035265	0.052576	0.86528	-0.20876	0.017286	0.029047	0.86432	-0.21037	7.2022e-05	0.00019818	0.76042	-0.39513	0.053831	0.0836	0.86752	-0.20504	0.0021647	0.0043945	0.77934	-0.35967
m191	Aminovaleric Acid_pos	0.4557	0.99745	1.0531	0.074692	0.43596	0.79425	0.96468	-0.051879	0.32867	0.65627	0.92626	-0.11052	3.0165e-08	1.4708e-06	0.46115	-1.1167	5.9007e-05	0.0024193	0.50093	-0.99731	0.00082774	0.013575	0.57168	-0.80672	0.95904	0.9661	1.0504	0.07099	0.069492	0.096256	0.84464	-0.2436	0.21753	0.27265	0.90734	-0.14028	0.15262	0.19372	0.8717	-0.1981	0.23504	0.30304	0.90284	-0.14745	0.12868	0.16284	0.84028	-0.25106
m333	Sedpheptulose Bisphosphates_neg	0.46338	0.99745	0.7413	-0.43188	0.33102	0.79425	0.75601	-0.40353	0.015583	0.45709	0.48279	-1.0505	0.24857	0.2937	0.69806	-0.51858	0.4306	0.51173	0.80293	-0.31665	0.14474	0.2723	0.64416	-0.6345	0.19176	0.23897	0.6506	-0.62017	0.076882	0.10472	0.60994	-0.71326	0.001663	0.0036779	0.37792	-1.4039	0.0096407	0.017111	0.41591	-1.2657	0.0020802	0.004749	0.34757	-1.5246	6.4639e-05	0.00021672	0.29528	-1.7598
m148	Uracil_pos	0.46354	0.99745	0.91346	-0.13059	0.38231	0.79425	0.90806	-0.13913	0.40704	0.68318	0.93489	-0.097131	5.5138e-09	7.5355e-07	0.40249	-1.313	0.00016722	0.0031357	0.50699	-0.97998	0.00103	0.01501	0.57534	-0.79752	0.0076495	0.013577	1.4909	0.57621	0.0022625	0.0043964	1.4227	0.50866	0.030199	0.046722	1.5233	0.60724	0.00029595	0.00070547	1.5946	0.67319	3.7229e-05	0.00016238	1.7147	0.77796	0.0048238	0.0090375	1.4181	0.50395
m178	Phosphocreatine_pos	0.46642	0.99745	0.88624	-0.17423	0.12285	0.79425	0.76633	-0.38397	0.014167	0.45709	0.65458	-0.61135	0.043479	0.064123	0.7135	-0.48701	0.099009	0.15919	0.77658	-0.3648	0.88501	0.93519	1.1896	0.2505	0.1123	0.15297	1.6712	0.74089	0.090063	0.11989	1.2977	0.376	0.048036	0.0711	1.4485	0.53453	0.011383	0.019609	1.8105	0.85642	0.0016814	0.0039716	1.7833	0.83454	0.0011653	0.0026542	2.054	1.0384
m119	Biliverdin_pos	0.47074	0.99745	1.2775	0.35333	0.75856	0.89462	1.6941	0.7605	0.14896	0.56858	0.81381	-0.29723	0.0083804	0.014684	0.49704	-1.0086	0.02776	0.065789	0.77073	-0.3757	0.14626	0.2723	0.83009	-0.26867	0.00018329	0.00052424	14.391	3.8471	0.002209	0.0043334	4.4396	2.1504	1.3119e-05	4.8898e-05	6.0044	2.586	0.011914	0.020353	4.9005	2.2929	0.00037105	0.0011353	3.6793	1.8794	0.066814	0.092547	3.6734	1.8771
m255	Aminopimelic Acid_neg	0.47092	0.99745	1.1413	0.1907	0.011051	0.79425	1.2819	0.35825	0.43771	0.68318	0.94686	-0.078778	0.14231	0.17681	1.2028	0.2664	0.59335	0.63851	1.0767	0.10656	0.25159	0.39073	1.4324	0.51842	2.2867e-06	1.297e-05	0.57071	-0.80918	0.00089999	0.0019732	0.7236	-0.46673	3.6514e-11	5.758e-10	0.48344	-1.0486	3.539e-09	4.2676e-08	0.51111	-0.9683	1.4965e-05	7.575e-05	0.58319	-0.77796	2.8685e-08	2.6135e-07	0.49744	-1.0074
m5	AICAR_pos	0.47201	0.99745	1.0919	0.12686	0.35066	0.79425	0.8957	-0.15891	0.034582	0.45709	0.53287	-0.90815	4.396e-06	2.7309e-05	0.25263	-1.9849	0.0025541	0.011635	0.45794	-1.1268	0.0045369	0.031696	0.43627	-1.1967	0.02482	0.039596	1.7745	0.82742	0.030151	0.045784	1.453	0.53903	0.087576	0.12166	0.85228	-0.23061	0.025289	0.039275	0.59959	-0.73795	0.082759	0.1199	0.75187	-0.41144	0.0013981	0.0030798	0.40233	-1.3136
m38	Homocystine_pos	0.47421	0.99745	0.79093	-0.33838	0.73402	0.88375	1.0846	0.11719	0.1064	0.55898	0.68951	-0.53636	0.14359	0.17733	0.55301	-0.85461	0.0046918	0.018541	0.29183	-1.7768	0.041417	0.11552	0.42428	-1.2369	0.015963	0.02618	0.34345	-1.5418	0.10507	0.13719	0.64596	-0.63048	0.00051236	0.0012655	0.28426	-1.8147	0.067761	0.092917	0.42789	-1.2247	0.23938	0.30671	0.62826	-0.67056	0.0015138	0.0032665	0.20363	-2.296
m190	Hydroxybutanoate_pos	0.47499	0.99745	0.95806	-0.06181	0.36281	0.79425	0.93993	-0.089373	0.22653	0.63973	0.90612	-0.14222	4.465e-09	7.5355e-07	0.61382	-0.7041	0.00036401	0.0040337	0.64277	-0.63763	0.0012388	0.015121	0.67632	-0.56423	5.5381e-07	4.9437e-06	0.5968	-0.74468	3.9947e-08	3.2756e-07	0.59575	-0.74723	2.6392e-07	1.598e-06	0.62102	-0.6873	6.917e-08	5.672e-07	0.58377	-0.77652	3.7402e-06	2.2888e-05	0.65023	-0.62097	9.8812e-08	7.5328e-07	0.60673	-0.72086
m124	Thyroxine_pos	0.47635	0.99745	0.85865	-0.21986	0.15326	0.79425	0.75815	-0.39945	0.10682	0.55898	0.71643	-0.48111	2.5307e-06	1.915e-05	0.36297	-1.4621	9.5609e-05	0.0028	0.37795	-1.4037	0.0021488	0.02094	0.45526	-1.1353	0.00053423	0.0012961	0.4374	-1.193	0.0014969	0.003084	0.51944	-0.94497	2.4743e-05	8.6706e-05	0.4201	-1.2512	6.062e-05	0.00017381	0.42147	-1.2465	0.0010328	0.0025978	0.51234	-0.96481	0.00022638	0.00062383	0.35932	-1.4767
m58	Trimethyllysine_pos	0.47869	0.99745	0.95588	-0.065091	0.38429	0.79425	0.94381	-0.083425	0.22584	0.63973	0.90437	-0.14501	3.1641e-08	1.4708e-06	0.59915	-0.73902	0.0002305	0.0033752	0.63115	-0.66394	0.0022861	0.02094	0.68938	-0.53662	1.169e-05	4.9926e-05	0.60184	-0.73255	1.0114e-07	7.6793e-07	0.59235	-0.75548	1.0082e-09	1.0153e-08	0.58255	-0.77955	7.4857e-08	6.0179e-07	0.57555	-0.79698	1.2334e-05	6.4834e-05	0.63624	-0.65237	4.3875e-07	2.6454e-06	0.56344	-0.82766
m94	Propionylcarnitine_pos	0.47909	0.99745	0.93119	-0.10285	0.66802	0.84964	1.0065	0.0093455	0.88723	0.9457	1.1737	0.23104	0.0052922	0.0098998	1.6076	0.68487	0.74517	0.7774	1.2517	0.32391	0.0010373	0.01501	3.4791	1.7987	0.36805	0.42269	1.3685	0.45264	0.030765	0.046545	1.6686	0.7386	5.1872e-07	2.6921e-06	3.9831	1.9939	4.8028e-05	0.00014521	4.253	2.0885	0.0016643	0.0039672	2.7365	1.4523	5.1713e-09	5.5795e-08	4.1263	2.0449
m375	Xylose_neg	0.48348	0.99745	1.0734	0.10225	0.45119	0.79425	1.1758	0.23359	0.21827	0.63973	3.0156	1.5924	0.10135	0.13234	0.7366	-0.44104	0.59818	0.64202	0.95631	-0.064453	0.10448	0.21207	0.7292	-0.45561	0.00014289	0.00043719	2.5995	1.3782	1.4577e-07	1.0304e-06	3.1112	1.6375	4.7071e-11	6.8925e-10	3.7181	1.8946	8.066e-10	1.1023e-08	5.1197	2.3561	2.9251e-12	1.0902e-10	4.4904	2.1668	4.7177e-12	1.018e-10	5.5265	2.4664
m7	Allanoate_pos	0.48353	0.99745	0.90363	-0.1462	0.58835	0.82894	0.98736	-0.018346	0.13383	0.55898	0.79332	-0.33403	0.0037117	0.0074234	0.67534	-0.56631	0.0091548	0.028011	0.63213	-0.66172	0.10514	0.21235	0.77957	-0.35924	0.00011358	0.00036684	0.51507	-0.95717	0.000518	0.0012206	0.60909	-0.71527	0.0025144	0.0053974	0.64494	-0.63276	6.6457e-07	3.8262e-06	0.41316	-1.2752	0.00052519	0.001485	0.54156	-0.88481	1.4606e-06	7.6776e-06	0.48397	-1.047
m2	Lipoamide_pos	0.4855	0.99745	0.95196	-0.071022	0.47766	0.79425	0.96557	-0.050546	0.56645	0.75405	0.96403	-0.052855	0.020025	0.031947	0.85081	-0.2331	0.072792	0.1292	0.8501	-0.2343	0.78375	0.86149	1.0202	0.028811	2.3093e-06	1.297e-05	1.4855	0.57098	0.00014523	0.00039697	1.4506	0.53664	0.0079049	0.014867	1.2453	0.31644	0.04495	0.064893	1.0913	0.12605	0.012104	0.02287	1.2348	0.30426	0.81028	0.83054	1.0031	0.0044286
m53	Dimethylglycine_pos	0.48779	0.99745	0.94244	-0.08553	0.18086	0.79425	0.85807	-0.22083	0.11992	0.55898	0.82609	-0.27563	2.5348e-07	4.0382e-06	0.60709	-0.72003	0.0023975	0.011254	0.61995	-0.68978	0.0086538	0.045881	0.66918	-0.57952	1.0015e-05	4.4633e-05	0.55077	-0.86049	5.8694e-07	3.3894e-06	0.58602	-0.77098	3.5029e-08	2.4505e-07	0.49217	-1.0228	2.2818e-06	1.0885e-05	0.52915	-0.91824	7.597e-06	4.2091e-05	0.59584	-0.747	3.332e-06	1.6263e-05	0.4636	-1.1091
m208	Indolepropionate_pos	0.48851	0.99745	0.90078	-0.15076	0.76507	0.89462	0.98832	-0.016955	0.56991	0.75619	1.1442	0.19432	0.046559	0.067453	0.7429	-0.42875	0.24982	0.32619	0.85759	-0.22165	0.51957	0.65144	0.95746	-0.062712	0.000119	0.00037531	1.8362	0.87672	4.9078e-07	2.9162e-06	1.9952	0.99656	1.4625e-10	1.6657e-09	3.1079	1.636	7.7811e-10	1.1001e-08	2.5791	1.3669	4.4417e-09	5.8745e-08	2.6298	1.3949	3.8857e-12	8.8507e-11	2.9446	1.5581
m186	Retinal_pos	0.48978	0.99745	0.88922	-0.16939	0.54916	0.80296	1.0097	0.01391	0.021799	0.45709	0.60523	-0.72445	0.0017139	0.0037641	0.52939	-0.91761	0.091529	0.14953	0.73603	-0.44216	0.67301	0.7839	1.4874	0.57278	0.059461	0.08645	1.501	0.58594	0.13097	0.16939	1.2817	0.3581	0.060241	0.087276	0.75371	-0.40792	0.65652	0.70835	1.3112	0.39094	0.99435	0.99435	1.0064	0.0091339	0.47033	0.5156	1.1196	0.16303
m167	CMP_pos	0.49176	0.99745	0.92222	-0.11682	0.31859	0.79425	0.90261	-0.14782	0.14737	0.56858	0.81855	-0.28886	0.0043639	0.0083999	0.65235	-0.61629	0.058112	0.11004	0.75041	-0.41425	0.49542	0.62692	0.98783	-0.017664	0.13892	0.18197	0.83491	-0.26031	0.040682	0.059148	0.71779	-0.47837	0.00016354	0.00045	0.51882	-0.9467	0.00089925	0.0019067	0.5458	-0.87357	7.3775e-05	0.00028269	0.52271	-0.93593	0.00093681	0.0022202	0.43667	-1.1954
m74	Guanidinobutanoic Acid_pos	0.49297	0.99745	0.81707	-0.29148	0.18609	0.79425	0.67717	-0.56241	0.32331	0.65627	0.78648	-0.34652	0.0028972	0.0059097	0.42986	-1.2181	0.34384	0.42208	1.3041	0.3831	0.39	0.54388	1.3635	0.44729	1.7375e-09	4.1905e-08	4.6285	2.2105	1.4279e-06	7.8059e-06	3.1642	1.6618	7.2732e-05	0.00022454	3.9765	1.9915	2.5907e-06	1.207e-05	2.7974	1.4841	2.5666e-07	1.9487e-06	3.1584	1.6592	2.227e-06	1.1512e-05	3.5897	1.8439
m13	Asparagine_pos	0.49301	0.99745	0.88352	-0.17867	0.10231	0.79425	0.76426	-0.38787	0.066364	0.53576	0.74237	-0.4298	0.23488	0.27913	0.83463	-0.26079	0.68239	0.72482	0.99719	-0.0040654	0.67785	0.78564	1.0011	0.0016526	0.0062672	0.011221	0.63208	-0.66181	0.00025582	0.00065147	0.50259	-0.99255	0.010778	0.01913	0.77739	-0.3633	5.1383e-05	0.00014941	0.45103	-1.1487	4.0846e-05	0.00017265	0.45552	-1.1344	0.000409	0.0010481	0.47759	-1.0662
m61	SAH_pos	0.49396	0.99745	0.87589	-0.19118	0.40629	0.79425	0.93996	-0.089322	0.13977	0.56067	0.79638	-0.32848	2.1546e-05	9.3978e-05	0.3998	-1.3227	0.062446	0.11638	0.83099	-0.2671	0.048968	0.12788	0.70543	-0.50343	0.032164	0.049764	1.5354	0.6186	0.57243	0.6326	1.0549	0.07715	0.56567	0.62682	1.0595	0.083351	0.0010204	0.0021236	0.54396	-0.87844	4.0482e-05	0.00017265	0.49605	-1.0114	0.0073615	0.013296	0.53401	-0.90505
m408	Biotin_neg	0.49476	0.99745	0.94095	-0.087807	0.5762	0.81989	0.9882	-0.017125	0.69861	0.83264	0.97749	-0.032851	0.3613	0.41263	1.0843	0.11672	0.4697	0.544	0.95433	-0.067433	0.044339	0.11901	1.575	0.65535	1.1997e-07	1.4054e-06	2.9498	1.5606	1.834e-08	1.5999e-07	2.6019	1.3796	9.4842e-06	3.7034e-05	2.0518	1.0369	9.9789e-10	1.3198e-08	1.9955	0.99676	5.2865e-11	1.1408e-09	1.9692	0.97761	6.9252e-09	7.2804e-08	1.9742	0.98129
m100	Dephospho-CoA_pos	0.49687	0.99745	1.079	0.10969	0.96306	0.98223	1.1094	0.14973	0.47959	0.71503	0.99225	-0.011225	0.0046358	0.0087994	0.56136	-0.83301	0.055396	0.10713	0.68712	-0.54137	0.093133	0.19582	0.73671	-0.44082	0.063265	0.091013	1.5575	0.63925	0.74584	0.7781	1.0117	0.016775	0.029951	0.046515	0.68615	-0.54341	0.061268	0.085488	0.72596	-0.46204	0.0017811	0.0041728	0.61771	-0.695	0.010014	0.017697	0.64443	-0.63391
m72	Cysteamine_pos	0.5042	0.99745	0.90997	-0.13611	0.38367	0.79425	0.921	-0.11873	0.50477	0.724	0.94981	-0.074289	1.702e-05	8.021e-05	0.52327	-0.93438	0.00040019	0.0042071	0.56512	-0.82337	0.018428	0.068764	0.68702	-0.54158	0.13484	0.17834	0.87898	-0.1861	0.57642	0.6353	0.95963	-0.059456	0.053656	0.078567	1.3236	0.40444	0.0020411	0.0041022	0.6398	-0.64431	0.27532	0.3452	1.3738	0.45812	0.048965	0.071191	1.2997	0.37817
m288	Leucic Acid_neg	0.50427	0.99745	1.1641	0.21926	0.42165	0.79425	0.85262	-0.23003	0.044999	0.45709	2.6838	1.4243	0.0021262	0.0045169	0.47685	-1.0684	0.16605	0.23971	1.9031	0.92835	0.0013164	0.015121	0.42923	-1.2202	1.5477e-07	1.7626e-06	0.26012	-1.9427	0.0027378	0.0052699	0.49825	-1.0051	0.011496	0.020057	0.60571	-0.7233	0.012575	0.02113	0.54523	-0.87506	0.012878	0.023784	0.5539	-0.8523	0.051945	0.074728	0.61702	-0.69662
m11	Aminolevulinic Acid_pos	0.50517	0.99745	1.0557	0.078203	0.84554	0.93191	1.0073	0.010465	0.64952	0.80211	0.96711	-0.048251	0.013769	0.022492	0.66386	-0.59105	0.067993	0.12335	0.76309	-0.39007	0.204	0.33901	0.84053	-0.25063	0.00020958	0.00058455	1.7867	0.83727	2.6137e-05	8.5731e-05	1.6631	0.73386	6.4776e-09	5.3117e-08	2.2014	1.1384	3.691e-07	2.3282e-06	2.1747	1.1208	3.7977e-06	2.2898e-05	2.2893	1.1949	5.2226e-08	4.461e-07	2.4789	1.3097
m80	Acetylcholine_pos	0.50533	0.99745	0.94518	-0.081338	0.50636	0.79425	0.96067	-0.057892	0.24449	0.63973	0.90097	-0.15045	2.8327e-06	2.0376e-05	0.62623	-0.67524	0.00078208	0.0057259	0.65043	-0.62055	0.010039	0.046619	0.72893	-0.45614	0.0024826	0.0049411	0.72904	-0.45594	5.328e-05	0.00016062	0.66354	-0.59175	3.5597e-05	0.00012265	0.66663	-0.58505	0.00021914	0.00053481	0.71829	-0.47736	0.027705	0.047329	0.80284	-0.31681	0.0032026	0.0062231	0.75368	-0.40798
m131	Mevalonolactone_pos	0.50677	0.99745	0.96245	-0.055214	0.40631	0.79425	0.95107	-0.07238	0.26845	0.63973	0.92295	-0.11568	8.8053e-07	9.5005e-06	0.64905	-0.6236	0.0013168	0.0078244	0.70166	-0.51116	0.0036426	0.027154	0.72349	-0.46696	0.00025946	0.00069726	0.69271	-0.52968	1.5624e-06	8.3192e-06	0.67394	-0.5693	0.0011564	0.0026488	0.76249	-0.39121	4.2759e-06	1.8851e-05	0.69456	-0.52582	0.0027929	0.0061896	0.76699	-0.38272	7.5858e-05	0.00024105	0.7031	-0.5082
m384	Fructose 1,6-Bisphosphate_neg	0.50698	0.99745	1.035	0.049663	0.25844	0.79425	0.90622	-0.14206	0.24496	0.63973	0.90795	-0.13931	2.6362e-06	1.9301e-05	0.77075	-0.37566	0.014776	0.041213	0.7401	-0.43421	0.097895	0.20271	0.83637	-0.25779	0.95442	0.96484	0.99849	-0.0021747	0.043657	0.062805	0.88827	-0.17092	0.42565	0.49578	0.95579	-0.065229	7.1046e-05	0.00019682	0.80168	-0.31891	0.0012277	0.0030141	0.83661	-0.25737	0.021187	0.033933	0.77798	-0.36219
m110	Oleic Acid_pos	0.51346	0.99745	0.94561	-0.080686	0.18447	0.79425	0.88161	-0.18178	0.23831	0.63973	0.89942	-0.15293	1.1046e-06	1.1046e-05	0.63876	-0.64665	0.0067115	0.02332	0.71872	-0.47649	0.019985	0.073817	0.75941	-0.39706	0.0084919	0.014879	0.7873	-0.34501	0.0027759	0.0053171	0.7866	-0.3463	0.077769	0.1092	0.85073	-0.23323	2.5997e-05	8.5957e-05	0.69714	-0.52048	0.057258	0.088027	0.83001	-0.26881	0.0067827	0.01236	0.78951	-0.34096
m10	Alloisoleucine_pos	0.51475	0.99745	1.1567	0.20999	0.70759	0.87647	1.0718	0.099987	0.96823	0.99054	1.0959	0.13216	0.0092144	0.016008	0.68301	-0.55003	0.013291	0.03797	0.65092	-0.61944	0.044412	0.11901	0.71844	-0.47706	0.013666	0.022963	0.68693	-0.54176	6.2063e-06	2.5965e-05	0.47566	-1.072	0.0010395	0.0024215	0.62109	-0.68714	2.4278e-05	8.1589e-05	0.46112	-1.1168	0.015212	0.027596	0.66317	-0.59255	6.2419e-06	2.9416e-05	0.43696	-1.1944
m159	5-Methylthioadenosine_pos	0.51546	0.99745	0.90988	-0.13625	0.26625	0.79425	0.87844	-0.18699	0.23169	0.63973	0.83252	-0.26445	0.00022117	0.00067171	0.56862	-0.81447	0.013029	0.037618	0.65589	-0.60848	0.1352	0.25782	0.81614	-0.29312	0.95543	0.96484	1.0021	0.0030202	0.66184	0.7036	1.0821	0.11383	0.14022	0.18368	0.8112	-0.30186	0.036198	0.053386	0.73035	-0.45334	0.084446	0.12148	0.78159	-0.35552	0.13811	0.17316	0.80785	-0.30783
m359	Glycerate_neg	0.51764	0.99745	0.98868	-0.016428	0.7768	0.89715	1.3149	0.39494	0.44195	0.68318	0.88811	-0.17118	0.18287	0.22052	0.81253	-0.2995	0.52503	0.58337	1.0799	0.11096	0.77475	0.85549	1.0028	0.0039973	0.01356	0.022878	1.9397	0.95581	0.00087829	0.001936	2.0773	1.0547	5.2914e-06	2.2147e-05	4.4253	2.1458	0.00206	0.00412	2.0377	1.0269	0.0017947	0.0041809	2.2745	1.1855	0.00015045	0.00044378	3.1237	1.6432
m231	Glyceraldehyde_neg	0.51768	0.99745	1.0258	0.036748	0.59597	0.83112	0.97422	-0.037683	0.98466	0.99442	1.0415	0.058608	0.54968	0.59779	1.0616	0.08629	0.15239	0.22555	4.7671	2.2531	0.0088444	0.045881	2.282	1.1903	8.0954e-06	3.9048e-05	21.396	4.4193	0.00010125	0.00028435	16.36	4.0321	5.568e-06	2.3059e-05	11.885	3.5711	0.00019313	0.000477	2.8774	1.5248	0.0030189	0.0066191	2.7056	1.436	0.0014122	0.0030798	2.8442	1.508
m163	dGMP_pos	0.51819	0.99745	0.83608	-0.25829	0.15388	0.79425	0.82225	-0.28235	0.26339	0.63973	0.84688	-0.23976	0.0016961	0.003759	0.42815	-1.2238	0.062199	0.11638	0.64193	-0.63952	0.42901	0.57294	0.85147	-0.23197	0.36653	0.42212	0.76813	-0.38058	0.084694	0.11385	0.63921	-0.64564	0.052489	0.077134	0.61131	-0.71002	0.068875	0.094119	0.61528	-0.70069	0.014951	0.027245	0.48689	-1.0383	0.0036714	0.0070341	0.42828	-1.2234
m381	Arabitol_neg	0.52082	0.99745	0.96086	-0.057609	0.38484	0.79425	5.3828	2.4284	0.60526	0.78527	3.0247	1.5968	0.00033737	0.0009474	0.68994	-0.53547	0.90949	0.92072	2.9467	1.5591	0.24081	0.37737	2.0256	1.0183	1.6033e-06	1.0271e-05	4.5152	2.1748	1.6961e-09	2.0452e-08	3.5966	1.8466	2.6395e-14	8.543e-13	6.4312	2.6851	3.3894e-13	1.069e-11	5.3776	2.427	4.0829e-10	7.6091e-09	4.6672	2.2225	8.1701e-18	8.3744e-16	5.5439	2.4709
m182	Spermine_pos	0.52088	0.99745	0.87752	-0.1885	0.44154	0.79425	0.90411	-0.14543	0.43364	0.68318	0.92717	-0.10909	0.00049861	0.0013189	0.4587	-1.1244	0.0045831	0.018541	0.54098	-0.88636	0.21069	0.34416	0.89229	-0.16442	0.0012429	0.0026963	1.9206	0.94158	0.0099035	0.016779	1.305	0.38403	0.83905	0.87312	1.3191	0.39954	0.24207	0.28852	0.81864	-0.28869	0.96199	0.96908	0.96689	-0.048581	0.0023951	0.0048136	0.51997	-0.9435
m235	Acetyl-Amino Sugar Phosphates_neg	0.52699	0.99745	1.0038	0.005406	0.39085	0.79425	0.99604	-0.0057228	0.057856	0.5047	0.78274	-0.35339	0.01831	0.02944	0.79132	-0.33766	0.0541	0.10533	0.78244	-0.35394	0.99132	0.99739	1.0784	0.10891	0.083736	0.11798	1.2666	0.341	0.00060485	0.0013777	1.4896	0.57491	0.024683	0.039224	0.76236	-0.39145	0.077268	0.10421	0.80595	-0.31124	0.14383	0.19723	0.85964	-0.2182	0.026901	0.041777	0.73358	-0.44698
m105	Carnosine_pos	0.52729	0.99745	0.94241	-0.085579	0.22996	0.79425	0.88577	-0.17499	0.08498	0.55304	0.81415	-0.29664	9.7392e-07	1.0239e-05	0.5738	-0.80137	0.00046073	0.0047224	0.59393	-0.75163	0.077574	0.171	0.8111	-0.30205	0.00015943	0.00048064	0.64095	-0.64171	7.3182e-08	5.6613e-07	0.55118	-0.85941	1.4451e-06	6.6828e-06	0.57903	-0.7883	4.9283e-05	0.00014537	0.56537	-0.82274	3.777e-07	2.6247e-06	0.55919	-0.83859	2.951e-06	1.4755e-05	0.5323	-0.9097
m323	Glycerol-3-Phosphate_neg	0.52848	0.99745	0.93426	-0.098099	0.30596	0.79425	1.6132	0.68996	0.3724	0.68163	1.0563	0.078965	0.019319	0.030941	0.72638	-0.46121	0.12094	0.18501	0.93061	-0.10375	0.19786	0.33247	1.2185	0.28506	0.16315	0.20838	0.86103	-0.21586	0.91426	0.92327	1.0171	0.024511	1.1617e-05	4.3697e-05	0.53201	-0.91048	0.62563	0.6768	1.0183	0.026106	0.087885	0.12511	0.81794	-0.28992	0.059867	0.084059	0.76196	-0.39222
m280	Glycolate_neg	0.52853	0.99745	1.0789	0.10952	0.84049	0.92884	1.114	0.15581	0.051283	0.45709	0.76167	-0.39277	0.0014553	0.0033149	0.4779	-1.0652	0.0017772	0.0089958	0.5537	-0.85283	0.6284	0.74646	1.0107	0.015336	0.00029234	0.00076343	1.6956	0.76178	9.914e-05	0.00028033	1.5839	0.66346	0.86432	0.89263	1.2619	0.33559	0.27407	0.32383	1.569	0.64983	0.0022134	0.0049862	1.3735	0.4579	0.026024	0.040881	1.7268	0.78812
m287	Hydroxyisocaproic Acid_neg	0.52944	0.99745	0.85197	-0.23112	0.31419	0.79425	7.4899	2.905	0.26982	0.63973	7.1753	2.843	0.0064622	0.011672	1.8326	0.87388	0.00028078	0.0038373	10.493	3.3914	0.003456	0.026948	9.0278	3.1744	5.2388e-05	0.00018677	2.61	1.3841	0.0085899	0.014613	1.6631	0.73388	1.5362e-06	6.9982e-06	7.5425	2.915	2.1653e-06	1.0826e-05	2.892	1.5321	0.00012942	0.00044969	2.4116	1.27	4.2421e-07	2.5959e-06	2.6992	1.4325
m268	Myoinositol_neg	0.52976	0.99745	0.93401	-0.098486	0.25978	0.79425	1.3187	0.39916	0.59534	0.77984	1.147	0.19781	3.0036e-05	0.00012315	0.54164	-0.8846	0.024447	0.060377	0.76526	-0.38599	0.072335	0.16206	0.79646	-0.32833	0.25813	0.30855	0.875	-0.19265	0.087957	0.11747	0.84265	-0.247	0.46206	0.52385	0.92914	-0.10604	0.94558	0.95489	1.018	0.025732	0.562	0.6161	1.0567	0.079498	0.46263	0.50852	1.0538	0.075657
m303	ATP_neg	0.53171	0.99745	1.0255	0.036353	0.6195	0.8429	0.99407	-0.008577	0.3157	0.65627	0.92984	-0.10494	0.46658	0.51842	1.061	0.085397	0.74456	0.7774	1.0183	0.026108	0.65985	0.77518	1.1328	0.17983	0.163	0.20838	1.0734	0.10223	0.66567	0.70523	0.97209	-0.040845	0.022979	0.036802	0.81066	-0.30283	0.20733	0.25149	0.91722	-0.12466	0.17075	0.22878	0.91545	-0.12745	0.047574	0.069414	0.84879	-0.23652
m289	Citramalic Acid_neg	0.53465	0.99745	0.91211	-0.13273	0.61357	0.84135	1.0723	0.10066	0.13666	0.55898	0.83958	-0.25227	0.0024977	0.005172	0.6445	-0.63375	0.57184	0.61861	1.0767	0.10659	0.97476	0.99664	1.1007	0.13845	8.2132e-07	5.9077e-06	3.2142	1.6845	2.0886e-07	1.4514e-06	2.5194	1.3331	3.0911e-06	1.3483e-05	2.5408	1.3453	1.0232e-06	5.448e-06	2.4918	1.3172	2.1573e-06	1.3401e-05	2.1753	1.1212	0.00027254	0.00072092	2.0592	1.0421
m220	Pantothenate_pos	0.53636	0.99745	0.95181	-0.071249	0.41551	0.79425	0.95881	-0.060684	0.42425	0.68318	0.96423	-0.052557	6.1376e-06	3.495e-05	0.63605	-0.65279	0.042353	0.089731	0.68686	-0.54191	0.037406	0.10877	0.68075	-0.55481	2.0702e-06	1.2505e-05	0.26046	-1.9409	6.8296e-10	1.0001e-08	0.24452	-2.032	1.1878e-09	1.1326e-08	0.43499	-1.2009	6.8858e-07	3.8674e-06	0.46464	-1.1058	9.1683e-09	1.074e-07	0.39746	-1.3311	9.368e-11	1.6004e-09	0.4258	-1.2318
m115	Betaine Aldehyde_pos	0.53878	0.99745	0.90906	-0.13755	0.25265	0.79425	0.85012	-0.23426	0.20167	0.63973	0.84697	-0.23962	5.362e-06	3.1861e-05	0.52633	-0.92596	0.0069706	0.023619	0.63565	-0.65369	0.22386	0.36063	0.92092	-0.11885	0.02011	0.03246	1.6343	0.70865	0.12888	0.16722	1.1517	0.20372	0.84219	0.87417	1.0844	0.11689	0.034531	0.051297	0.71849	-0.47695	0.089364	0.12678	0.78905	-0.34182	0.00020565	0.00057752	0.52071	-0.94144
m207	Hydroxykynurenine_pos	0.54096	0.99745	0.88008	-0.1843	0.66737	0.84964	0.95697	-0.063458	0.33438	0.65627	0.89341	-0.16261	0.00032763	0.00093283	0.42096	-1.2482	0.031659	0.071715	0.62756	-0.67217	0.010146	0.046619	0.56359	-0.82729	0.00016091	0.00048157	0.45435	-1.1381	2.7283e-06	1.2712e-05	0.39435	-1.3424	0.039736	0.059677	0.67618	-0.56452	0.00041279	0.00095619	0.48773	-1.0358	0.00071455	0.0019274	0.51057	-0.96981	0.0048714	0.0090375	0.58284	-0.77884
m370	Fructose_neg	0.54181	0.99745	1.0835	0.11567	0.69325	0.86656	0.9994	-0.00086714	0.64238	0.79811	1.1401	0.18922	0.10716	0.13903	1.5526	0.63464	0.08593	0.14498	21.257	4.4099	0.00064751	0.012067	5.4106	2.4358	4.1071e-07	4.0093e-06	109.45	6.7741	1.6172e-05	5.92e-05	84.496	6.4008	3.1855e-08	2.3323e-07	58.02	5.8585	2.2833e-06	1.0885e-05	7.4935	2.9056	0.00010669	0.00038371	8.2988	3.0529	4.375e-05	0.00015331	9.2498	3.2094
m327	Adenylosuccinate_neg	0.54438	0.99745	0.87703	-0.1893	0.48327	0.79425	0.89486	-0.16027	0.0060555	0.45709	0.59386	-0.7518	0.072174	0.099609	0.73869	-0.43695	0.0068396	0.023565	0.59578	-0.74715	0.31062	0.45322	0.84275	-0.24682	0.0095378	0.0165	1.3879	0.47289	0.061424	0.085659	1.2093	0.27412	0.023978	0.038253	0.65195	-0.61716	0.47208	0.52739	1.2392	0.30943	0.97438	0.97916	0.94016	-0.089015	0.67639	0.70565	0.9725	-0.040228
m308	Thymidine_neg	0.54669	0.99745	1.0332	0.047154	0.45292	0.79425	0.94186	-0.086409	0.0082848	0.45709	1.4023	0.48776	0.31767	0.36896	0.89947	-0.15285	0.27524	0.35266	1.3662	0.45018	0.097257	0.20241	0.79956	-0.32272	8.7851e-12	6.0032e-10	0.32839	-1.6065	3.3985e-09	3.5728e-08	0.32943	-1.602	2.1009e-12	4.7855e-11	0.33648	-1.5714	3.255e-09	4.0441e-08	0.47501	-1.074	1.0707e-09	1.6883e-08	0.43556	-1.199	7.7754e-11	1.3861e-09	0.42631	-1.23
m140	NAD_3_pos	0.54922	0.99745	0.88759	-0.17204	0.45431	0.79425	1.0325	0.046115	0.12679	0.55898	0.79484	-0.33126	0.0019199	0.0040997	0.45545	-1.1346	0.043071	0.09056	0.99876	-0.0017852	0.35951	0.50827	0.98942	-0.015346	6.3648e-05	0.00022115	5.1591	2.3671	0.00069253	0.0015516	2.9681	1.5696	0.53876	0.60353	2.4793	1.3099	0.1223	0.15819	1.8471	0.8853	0.56688	0.61918	1.3238	0.40472	0.4913	0.53573	1.3176	0.39796
m149	Cytidine_pos	0.54995	0.99745	0.84343	-0.24567	0.21713	0.79425	0.74903	-0.4169	0.79054	0.89868	0.93221	-0.10127	0.13133	0.16466	0.73244	-0.44922	0.014563	0.041179	0.60206	-0.73202	0.27504	0.41766	0.78111	-0.3564	0.0038854	0.007375	0.56829	-0.81531	0.13377	0.17247	0.7341	-0.44595	0.8778	0.902	0.97804	-0.032032	0.02109	0.033909	0.63415	-0.65711	0.083099	0.11997	0.69663	-0.52154	0.11013	0.14245	0.71171	-0.49065
m389	Erythrose-4-Phosphate_neg	0.55219	0.99745	1.0309	0.043851	0.19051	0.79425	1.4737	0.55943	0.42409	0.68318	1.4333	0.51935	0.00025531	0.00074769	0.80399	-0.31474	0.49958	0.56316	1.0935	0.12895	0.41486	0.56216	0.94788	-0.077224	0.23937	0.29036	1.0931	0.12844	0.66241	0.7036	1.0221	0.031573	0.99048	0.9929	1.0001	0.00013551	0.27582	0.32497	0.93063	-0.10372	0.48905	0.54784	0.9559	-0.065063	0.045819	0.067333	0.84067	-0.25039
m293	Mopeg Sulfate_neg	0.5525	0.99745	1.039	0.05523	0.26661	0.79425	0.92855	-0.10695	0.52651	0.73425	0.99072	-0.013448	0.084795	0.11399	0.83986	-0.25178	0.10157	0.16204	0.83519	-0.25982	0.26453	0.40467	0.93244	-0.10091	0.10067	0.13851	1.1564	0.20961	0.19253	0.23493	1.1053	0.14447	0.44726	0.51656	0.97245	-0.040304	0.043269	0.063133	0.86086	-0.21616	0.0025613	0.0057384	0.84041	-0.25084	0.044928	0.0665	0.87157	-0.19832
m382	Ribitol/Xylitol_neg	0.55729	0.99745	0.93834	-0.091821	0.43774	0.79425	0.94295	-0.084753	0.041676	0.45709	0.70732	-0.49957	0.005462	0.010133	0.54422	-0.87773	0.05361	0.10533	0.74223	-0.43007	0.22429	0.36063	0.87862	-0.18669	5.1762e-08	6.8459e-07	5.5364	2.4689	1.5669e-09	1.9467e-08	4.7281	2.2413	3.3034e-15	1.693e-13	8.3331	3.0588	6.0388e-14	2.4599e-12	6.8222	2.7702	1.1447e-11	3.0852e-10	5.7911	2.5338	2.5419e-14	1.0422e-12	6.9563	2.7983
m343	Methylsuccinate_neg	0.5644	0.99745	1.1574	0.21085	0.44334	0.79425	3.0538	1.6106	0.084161	0.55304	4.1068	2.038	0.0044768	0.008577	0.47902	-1.0618	0.21894	0.29626	2.3577	1.2374	0.00046964	0.01063	0.37261	-1.4243	1.5203e-06	9.9154e-06	0.2853	-1.8094	0.010476	0.017604	0.52122	-0.94005	0.012122	0.02106	0.59013	-0.76088	0.023049	0.036487	0.53597	-0.89978	0.042606	0.067971	0.57852	-0.78957	0.11887	0.15136	0.63801	-0.64836
m15	Citrulline_pos	0.56674	0.99745	1.0535	0.075259	0.69751	0.86777	1.0061	0.0088055	0.26809	0.63973	0.88448	-0.17711	7.0128e-08	1.9168e-06	0.46995	-1.0894	0.00076082	0.0056716	0.60179	-0.73267	0.3492	0.5006	0.98834	-0.016921	0.63788	0.6706	0.95843	-0.061252	0.0065344	0.011598	0.70958	-0.49497	0.0099704	0.018249	0.7344	-0.44536	0.00025207	0.00060792	0.65331	-0.61417	0.050573	0.079444	0.794	-0.33279	0.0031252	0.0061016	0.65013	-0.62119
m232	Hydroxycinnaminic acid_neg	0.57372	0.99745	0.92619	-0.11062	0.31588	0.79425	3.2559	1.7031	0.48938	0.71916	2.4389	1.2862	0.0025621	0.0052787	0.58983	-0.76163	0.73166	0.77116	1.7775	0.82981	0.57023	0.69581	2.4959	1.3196	2.4599e-10	9.1689e-09	0.18287	-2.4511	1.8761e-13	8.5465e-12	0.17362	-2.526	1.9671e-12	4.7441e-11	0.22713	-2.1384	6.7192e-07	3.8262e-06	0.29349	-1.7686	1.1761e-11	3.0852e-10	0.25844	-1.9521	6.2078e-08	5.1943e-07	0.27381	-1.8688
m202	Diiodothyronine_pos	0.57442	0.99745	0.94787	-0.077237	0.55539	0.80296	0.97846	-0.03141	0.18653	0.63204	0.86369	-0.21142	6.4195e-06	3.6055e-05	0.56002	-0.83645	0.00038379	0.0041409	0.56669	-0.81938	0.044385	0.11901	0.76194	-0.39225	0.058158	0.084857	0.81251	-0.29955	0.0028012	0.0053171	0.72115	-0.47163	0.0022835	0.0049276	0.66297	-0.59299	0.011323	0.019609	0.73977	-0.43486	0.081231	0.11852	0.84124	-0.2494	0.018297	0.030007	0.75677	-0.40207
m309	Uridine_neg	0.57585	0.99745	1.0785	0.10906	0.8226	0.91961	1.08	0.11103	0.91363	0.95238	1.0222	0.031701	0.41294	0.46258	1.0517	0.072702	0.50496	0.56722	0.95787	-0.062099	0.089144	0.19036	1.3598	0.44335	2.2118e-06	1.2955e-05	2.3867	1.255	1.077e-07	7.8855e-07	2.088	1.0621	0.0034715	0.0072991	1.5488	0.63117	5.6775e-07	3.3254e-06	1.6496	0.7221	2.7753e-08	2.5286e-07	1.6608	0.73186	3.7142e-06	1.7916e-05	1.4854	0.57086
m394	Isocitrate_neg	0.57775	0.99745	0.91761	-0.12404	0.65859	0.84964	0.95814	-0.061688	0.4146	0.68318	0.90889	-0.13783	0.087347	0.11627	0.7846	-0.34998	0.35516	0.43209	0.93227	-0.10118	0.30316	0.4455	1.3365	0.41847	3.4772e-16	1.4256e-13	5.8072	2.5378	1.5139e-16	2.0438e-14	4.8989	2.2925	5.1744e-16	3.0307e-14	5.6408	2.4959	9.7532e-18	1.3329e-15	5.9806	2.5803	3.717e-16	1.524e-13	5.7104	2.5136	6.2378e-17	5.115e-15	5.537	2.4691
m360	Hydroxy-Phenylpyruvate_neg	0.58351	0.99745	1.0152	0.02181	0.37332	0.79425	0.94538	-0.081038	0.47433	0.71236	0.9703	-0.043491	0.0079639	0.014074	1.1711	0.22781	0.0016991	0.0087803	1.1805	0.23938	0.89914	0.94525	1.0744	0.10349	0.0010606	0.0023632	0.80744	-0.30857	0.0022362	0.0043659	0.80379	-0.31511	0.27523	0.33585	0.95724	-0.06304	0.00027512	0.00065964	0.73344	-0.44725	0.0012821	0.0031105	0.77162	-0.37404	0.00025337	0.00067898	0.65917	-0.60129
m99	Coenzyme A_pos	0.59637	0.99745	1.0093	0.013374	0.98838	0.9941	1.0223	0.031812	0.59034	0.77577	1.0597	0.083696	0.56683	0.61319	0.87527	-0.1922	0.28774	0.36638	0.85104	-0.2327	0.28378	0.42498	0.84385	-0.24494	0.46336	0.50797	0.89854	-0.15434	0.25129	0.29606	1.0643	0.089959	0.1573	0.20217	1.1249	0.16976	0.20135	0.24497	0.80186	-0.31857	0.51963	0.57893	0.89002	-0.16808	0.39452	0.44195	0.85402	-0.22766
m221	Pyridoxine_pos	0.59723	0.99745	0.88199	-0.18116	0.74025	0.88485	#N/A	#N/A	0.65304	0.80405	1.1141	0.1559	0.012854	0.021336	0.46305	-1.1108	0.23978	0.31815	0.77141	-0.37444	0.08389	0.18229	0.64026	-0.64328	6.4645e-14	6.6261e-12	0.031186	-5.003	1.9939e-16	2.0438e-14	0.026277	-5.2501	1.4464e-14	5.391e-13	0.037079	-4.7532	1.1343e-06	5.9626e-06	0.15163	-2.7214	1.4988e-15	2.1087e-13	0.031423	-4.992	9.4201e-14	3.5111e-12	0.039431	-4.6645
m166	cGMP_pos	0.59832	0.99745	0.95957	-0.059539	0.39494	0.79425	0.94742	-0.077919	0.27232	0.63973	0.89933	-0.15308	6.0989e-06	3.495e-05	0.62905	-0.66874	0.0053318	0.019639	0.67207	-0.57332	0.02082	0.075442	0.73202	-0.45004	0.0010162	0.0022768	0.6105	-0.71194	0.014585	0.023451	0.76588	-0.38481	1.438e-05	5.3114e-05	0.5711	-0.80819	1.6569e-06	8.4915e-06	0.62515	-0.67773	0.03501	0.057188	0.79852	-0.3246	2.7148e-07	1.7667e-06	0.60535	-0.72415
m229	Ribulose 5-Phosphate_neg	0.59895	0.99745	1.0613	0.085882	0.10457	0.79425	1.7907	0.84056	0.89538	0.94859	1.3024	0.38119	0.0018194	0.0039679	0.63644	-0.6519	0.19015	0.27028	1.0463	0.065271	0.28973	0.4278	0.93077	-0.1035	0.014697	0.0242	1.3614	0.4451	0.0011154	0.0023817	1.5772	0.65736	0.054676	0.079776	0.80328	-0.31602	0.58974	0.63966	1.1647	0.21993	0.80427	0.83481	1.0093	0.013303	0.33359	0.38213	0.96697	-0.048455
m60	Phenylacetylglycine_pos	0.59925	0.99745	0.95667	-0.063902	0.42224	0.79425	0.94529	-0.08117	0.34414	0.65627	0.92845	-0.1071	1.6142e-06	1.3507e-05	0.61131	-0.71002	0.0038654	0.016338	0.69069	-0.53389	0.0067086	0.03874	0.70719	-0.49982	2.074e-06	1.2505e-05	0.63172	-0.66265	1.7226e-06	8.5094e-06	0.63125	-0.66371	4.991e-05	0.00016637	0.66082	-0.59768	1.2961e-08	1.2961e-07	0.59897	-0.73945	9.8398e-05	0.00035702	0.65076	-0.61981	2.0908e-05	8.4873e-05	0.58985	-0.76159
m201	Thiourea_pos	0.59959	0.99745	0.94521	-0.081287	0.49106	0.79425	0.97045	-0.043277	0.78055	0.89644	1.0246	0.034998	1.6268e-05	7.7555e-05	0.53866	-0.89254	0.00053304	0.004751	0.58355	-0.77708	0.0025334	0.021247	0.6198	-0.69012	0.016099	0.026297	0.70146	-0.51157	0.091848	0.12148	0.82865	-0.27116	0.17813	0.22681	1.2166	0.2828	0.00011568	0.00030404	0.61093	-0.71093	0.65872	0.70853	1.142	0.19162	0.12715	0.16139	1.2272	0.29536
m286	Geranyl Diphosphate_neg	0.60159	0.99745	0.95988	-0.05907	0.26267	0.79425	0.89516	-0.15978	0.44382	0.68318	0.96214	-0.055687	0.0062768	0.011418	0.75219	-0.41082	0.039974	0.085808	0.74693	-0.42096	0.031458	0.09771	0.72943	-0.45517	0.00057864	0.0013874	0.72656	-0.46084	5.6272e-06	2.4286e-05	0.66952	-0.57879	0.0007037	0.0016971	0.73347	-0.44718	0.00012915	0.00033513	0.65816	-0.6035	7.9096e-05	0.00029481	0.70535	-0.50359	0.00054998	0.0013584	0.57096	-0.80853
m109	Linolenic Acid_pos	0.60211	0.99745	0.85861	-0.21993	0.29484	0.79425	0.78791	-0.34389	0.12263	0.55898	0.71589	-0.48219	0.00022397	0.00067396	0.5147	-0.95818	0.00011962	0.0030653	0.46166	-1.1151	0.0018649	0.019528	0.52768	-0.92227	0.36961	0.4233	0.79263	-0.33528	0.096545	0.12687	0.71593	-0.4821	0.55576	0.61919	0.86064	-0.21652	0.68659	0.73117	0.88572	-0.17507	0.76218	0.80014	1.116	0.15831	0.054132	0.077063	1.5017	0.58658
m284	Mandelic Acid_neg	0.60326	0.99745	1.0189	0.027009	0.56898	0.81567	0.982	-0.026211	0.34245	0.65627	0.93534	-0.096437	0.0022254	0.004679	0.712	-0.49004	0.090869	0.14953	0.75491	-0.40562	0.15569	0.27875	0.82119	-0.28421	3.3182e-05	0.00012957	0.46174	-1.1149	2.3407e-07	1.5995e-06	0.39193	-1.3513	1.2155e-06	5.7949e-06	0.2374	-2.0746	6.4284e-06	2.6623e-05	0.39747	-1.3311	3.7363e-08	3.2593e-07	0.35868	-1.4792	5.258e-05	0.00018116	0.289	-1.7908
m31	Threonine_pos	0.61423	0.99745	0.9592	-0.060093	0.23095	0.79425	0.89347	-0.16251	0.15202	0.56858	0.84516	-0.2427	0.00021592	0.00066064	0.6353	-0.65449	0.052976	0.10533	0.78327	-0.35242	0.28235	0.42498	0.90975	-0.13645	0.52012	0.56118	1.0946	0.13043	0.14317	0.18343	0.87612	-0.1908	0.77246	0.81207	1.2005	0.26359	0.12991	0.1675	0.84156	-0.24887	0.29975	0.36468	0.92047	-0.11956	0.38553	0.43306	0.9169	-0.12516
m30	Proline_pos	0.6156	0.99745	0.94614	-0.079869	0.34974	0.79425	0.92237	-0.11658	0.048636	0.45709	0.79505	-0.33087	3.2383e-05	0.00013146	0.62771	-0.67182	0.0046906	0.018541	0.70071	-0.51311	0.92454	0.95965	1.1495	0.20106	0.25197	0.30385	0.89254	-0.16402	0.031618	0.047659	0.8227	-0.28157	0.13335	0.17523	0.86827	-0.20379	0.00019018	0.00047256	0.65532	-0.60974	0.017527	0.031379	0.77691	-0.36418	0.0012581	0.0028188	0.71228	-0.48948
m8	M-4-Pyr/Oxypurinol_pos	0.61591	0.99745	0.94558	-0.080724	0.30033	0.79425	0.89789	-0.15539	0.23675	0.63973	0.87666	-0.1899	2.2513e-07	4.0131e-06	0.50549	-0.98425	0.00070741	0.0056716	0.55843	-0.84056	0.053112	0.13442	0.77048	-0.37617	0.023757	0.038048	0.77375	-0.37007	0.073296	0.10051	0.83133	-0.26651	0.31395	0.37747	0.91474	-0.12856	0.041824	0.061243	0.83157	-0.26609	0.12551	0.17384	0.85969	-0.21811	0.0025939	0.0051878	0.71485	-0.4843
m391	Hydroxyglutarate_neg	0.61774	0.99745	0.86744	-0.20516	0.51755	0.79425	0.88044	-0.1837	0.36297	0.67035	0.83885	-0.25351	0.27567	0.32201	0.86913	-0.20235	0.5819	0.62784	1.5174	0.60159	0.38787	0.54275	1.2809	0.35715	8.6437e-06	4.1208e-05	14.542	3.8621	3.3463e-07	2.1437e-06	8.0209	3.0038	1.572e-13	4.2969e-12	12.158	3.6038	4.7958e-10	7.2825e-09	14.995	3.9064	6.0916e-07	4.0944e-06	14.169	3.8246	5.9613e-10	8.1471e-09	11.882	3.5707
m138	NAD_1_pos	0.61842	0.99745	1.033	0.04686	0.79222	0.90374	1.175	0.23261	0.23949	0.63973	0.89084	-0.16676	0.0039689	0.0077487	0.53343	-0.90663	0.11223	0.17563	1.1774	0.23561	0.3511	0.50157	0.94963	-0.074559	4.6896e-05	0.0001711	5.797	2.5353	0.00027404	0.0006851	3.1094	1.6366	0.53762	0.60353	2.2119	1.1453	0.1354	0.17402	1.973	0.98042	0.3169	0.37881	1.5143	0.59865	0.6974	0.72388	1.5054	0.59016
m49	Acetylglycine/Guanidineacetate_pos	0.62269	0.99745	1.0307	0.043651	0.43699	0.79425	0.96588	-0.050078	0.30254	0.65627	0.92155	-0.11786	6.9877e-08	1.9168e-06	0.49041	-1.0279	6.8121e-05	0.00247	0.50803	-0.977	0.0012924	0.015121	0.59174	-0.75697	0.81587	0.83418	1.0174	0.024923	0.061011	0.085374	0.84485	-0.24323	0.069671	0.099878	0.85759	-0.22164	0.06246	0.086809	0.83786	-0.25521	0.21004	0.27426	0.90003	-0.15195	0.098849	0.1299	0.82088	-0.28475
m215	Methylnicotinamide_pos	0.62782	0.99745	0.90401	-0.14559	0.27094	0.79425	0.84755	-0.23863	0.37931	0.68209	0.88772	-0.17182	2.0561e-05	9.2635e-05	0.50765	-0.9781	0.054209	0.10533	0.81574	-0.29382	0.77118	0.85455	1.0638	0.089166	4.937e-07	4.6004e-06	2.3706	1.2453	1.6315e-06	8.4673e-06	2.0874	1.0617	0.096252	0.13111	1.6551	0.72688	0.0087646	0.015692	1.4009	0.48632	0.42436	0.4793	1.0883	0.12205	0.50245	0.54434	1.2013	0.26461
m104	Propylene Glycol_pos	0.62816	0.99745	0.95705	-0.063331	0.64147	0.84458	0.99381	-0.008961	0.20753	0.63973	0.8811	-0.18263	1.0471e-06	1.0733e-05	0.62989	-0.66683	0.00083942	0.0057647	0.62745	-0.67243	0.0025623	0.021247	0.66646	-0.58542	3.7124e-05	0.00014094	0.65174	-0.61763	2.0086e-05	7.161e-05	0.60954	-0.71422	7.5774e-05	0.00023013	0.67646	-0.56393	0.00050111	0.0011478	0.65971	-0.6001	0.032407	0.053361	0.80109	-0.31996	0.0019907	0.0041431	0.70839	-0.49739
m263	Acetoacetate_neg	0.63221	0.99745	0.88358	-0.17857	0.64469	0.84458	1.1426	0.19235	0.93435	0.96984	1.0371	0.052568	0.76686	0.798	0.84939	-0.2355	0.44522	0.52555	0.9376	-0.092952	0.58246	0.70313	1.2921	0.36972	0.0002602	0.00069726	4.2766	2.0965	1.6622e-06	8.5094e-06	5.152	2.3651	1.1558e-09	1.1283e-08	8.2393	3.0425	4.6614e-10	7.2825e-09	9.1835	3.199	1.0045e-08	1.0792e-07	7.4677	2.9007	1.2002e-09	1.5377e-08	8.7471	3.1288
m161	XMP_pos	0.6325	0.99745	1.0108	0.015466	0.82409	0.91961	1.0466	0.065679	0.29915	0.65241	0.9031	-0.14704	0.0051	0.0095917	0.52024	-0.94274	0.02298	0.05745	0.6296	-0.66749	0.24804	0.38667	0.82609	-0.27563	0.00017655	0.00051336	1.9742	0.98128	0.046816	0.066648	1.4074	0.49303	0.43607	0.50505	0.90212	-0.14861	0.55129	0.60436	0.89797	-0.15525	0.41852	0.47533	0.84312	-0.24618	0.044451	0.066032	0.6298	-0.66703
m204	Hydroxyanthranilate_pos	0.63251	0.99745	0.95341	-0.068832	0.44599	0.79425	0.96567	-0.050393	0.19826	0.63973	0.86477	-0.20961	8.4669e-05	0.00029926	0.67467	-0.56775	0.017436	0.046725	0.69337	-0.52831	0.15459	0.27875	0.83893	-0.25338	0.11332	0.15333	0.85337	-0.22876	0.026303	0.04039	0.80447	-0.31389	4.8062e-05	0.00016152	0.56923	-0.81291	4.9997e-05	0.00014642	0.64278	-0.6376	0.019128	0.033659	0.78786	-0.34399	0.0016031	0.0034232	0.58132	-0.78258
m267	Carbamoyl Phosphates_neg	0.63465	0.99745	1.0304	0.043186	0.39365	0.79425	5.3269	2.4133	0.97118	0.99054	2.7186	1.4429	7.2816e-07	8.4497e-06	0.45342	-1.1411	0.05596	0.10772	1.8471	0.88524	0.03298	0.10091	0.64096	-0.6417	2.138e-06	1.2704e-05	0.49922	-1.0022	0.017161	0.027377	0.74746	-0.41993	5.1741e-07	2.6921e-06	0.41269	-1.2769	0.0016933	0.003437	0.5925	-0.75511	5.3462e-06	3.0872e-05	0.55319	-0.85416	0.0097358	0.017355	0.5485	-0.86645
m171	IMP_pos	0.63816	0.99745	0.93912	-0.090613	0.27328	0.79425	0.92429	-0.11359	0.25825	0.63973	0.93731	-0.093402	0.074274	0.10151	0.83595	-0.25851	0.045195	0.094061	0.88312	-0.17932	0.31282	0.4548	0.98917	-0.015706	0.00037723	0.00096066	2.7958	1.4833	0.0021834	0.0043039	1.8071	0.85366	0.78372	0.8218	1.5738	0.65426	0.67029	0.71754	1.2571	0.33012	0.76306	0.80014	1.0752	0.10455	0.079756	0.10721	0.8002	-0.32156
m174	UDP_pos	0.63936	0.99745	0.95117	-0.072221	0.20944	0.79425	0.89168	-0.16541	0.050579	0.45709	0.7759	-0.36606	0.0040801	0.0079281	0.68356	-0.54885	0.077072	0.13333	0.82727	-0.27357	0.37507	0.52664	0.94422	-0.082799	0.003864	0.0073686	1.3419	0.42428	0.58756	0.64585	1.0622	0.087038	0.19465	0.24707	0.89792	-0.15534	0.18658	0.22972	0.87375	-0.19471	0.03164	0.052733	0.79311	-0.3344	0.0034187	0.0066116	0.67348	-0.57029
m297	Xanthosine_neg	0.64488	0.99745	0.97368	-0.038488	0.36444	0.79425	1.0886	0.1225	0.17856	0.62572	0.92239	-0.11655	0.00080204	0.0020051	0.80552	-0.31201	0.54203	0.5974	1.4368	0.52284	0.56437	0.69279	1.0761	0.10583	2.9528e-06	1.5929e-05	4.9904	2.3192	2.1764e-06	1.0498e-05	4.1038	2.0369	0.00079387	0.0019034	2.5437	1.3469	4.8581e-05	0.00014521	1.4754	0.56111	0.010695	0.020586	1.4846	0.5701	0.064915	0.090221	1.1961	0.25832
m254	Ureidosuccinic Acid_neg	0.6456	0.99745	0.95992	-0.059021	0.34327	0.79425	0.92478	-0.11282	0.79868	0.89868	1.0213	0.030423	0.0004231	0.0011488	0.71235	-0.48934	0.13698	0.20497	0.8672	-0.20556	0.32138	0.4656	0.91785	-0.12366	1.0769e-08	2.007e-07	4.9718	2.3138	1.1164e-07	8.0305e-07	4.1141	2.0406	7.6466e-14	2.2394e-12	8.6094	3.1059	1.8119e-11	4.3699e-10	6.2171	2.6362	1.0112e-08	1.0792e-07	5.8378	2.5454	1.6249e-12	4.1639e-11	7.3094	2.8698
m334	5-Hydroxyl-Indole-3-Acetic Acid_neg	0.64699	0.99745	0.9773	-0.033127	0.47908	0.79425	1.2004	0.26356	0.88831	0.9457	1.0997	0.13704	0.11163	0.14393	0.8892	-0.16942	0.9559	0.96059	1.0385	0.054444	0.75642	0.84275	1.035	0.049661	3.873e-06	2.0358e-05	0.52486	-0.92998	2.9171e-10	5.2001e-09	0.51465	-0.95834	2.5602e-07	1.5905e-06	0.54866	-0.866	9.7451e-08	7.4181e-07	0.52947	-0.91737	8.3635e-06	4.572e-05	0.5977	-0.74251	7.6856e-07	4.3765e-06	0.54505	-0.87555
m302	dGDP_neg	0.65041	0.99745	1.0546	0.076735	0.72607	0.88375	1.1048	0.14376	0.066644	0.53576	0.73591	-0.44241	0.0006228	0.0016161	0.54476	-0.8763	0.0052386	0.019526	0.5745	-0.79962	0.15383	0.27875	0.81731	-0.29104	0.25669	0.30772	0.89452	-0.16082	0.20431	0.2471	1.2659	0.34019	0.0039196	0.0081944	0.55782	-0.84213	0.027415	0.041941	0.7065	-0.50124	0.002877	0.0063417	0.58863	-0.76456	0.0016398	0.0034836	0.5205	-0.94203
m203	Betaine_pos	0.65329	0.99745	0.97065	-0.042981	0.45505	0.79425	0.95763	-0.062465	0.26641	0.63973	0.91605	-0.1265	3.918e-07	5.5933e-06	0.63996	-0.64394	0.00074487	0.0056716	0.67316	-0.57098	0.0053217	0.033568	0.7296	-0.45483	8.6695e-05	0.0002987	0.68434	-0.54722	5.9862e-06	2.5566e-05	0.68312	-0.54978	4.3639e-05	0.00014787	0.67546	-0.56606	4.7933e-07	2.8901e-06	0.61	-0.71311	2.595e-05	0.00012	0.67463	-0.56784	1.4305e-06	7.6169e-06	0.60826	-0.71723
m305	Adenosine Phosphosulfate_neg	0.65452	0.99745	1.0361	0.051129	0.59456	0.83112	0.93956	-0.089947	0.40427	0.68318	0.88012	-0.18424	0.0062936	0.011418	0.58573	-0.77168	0.022037	0.055431	0.62155	-0.68607	0.066444	0.15656	0.70798	-0.49822	0.085758	0.12	0.74435	-0.42594	0.2437	0.28961	0.8219	-0.28297	0.0011198	0.0025793	0.44038	-1.1832	0.0054075	0.010032	0.57341	-0.80237	1.5811e-05	7.8103e-05	0.41676	-1.2627	0.00030993	0.00080937	0.37796	-1.4037
m278	Hippurate_neg	0.6573	0.99745	1.0162	0.02312	0.55815	0.80296	1.8698	0.90289	0.32022	0.65627	1.8167	0.86133	0.46089	0.51349	1.0334	0.04738	0.47667	0.54897	1.3811	0.46579	0.076153	0.16877	1.087	0.1203	0.21071	0.26021	0.92599	-0.11094	0.97268	0.97506	0.99611	-0.0056262	0.22582	0.28141	1.1916	0.25295	0.026791	0.041294	1.1007	0.13845	0.3037	0.36731	1.0756	0.10514	0.015092	0.025256	1.1823	0.24161
m56	Homocitrulline_pos	0.65775	0.99745	0.94987	-0.074203	0.24688	0.79425	0.86764	-0.20483	0.3674	0.67549	0.93383	-0.098774	4.042e-08	1.4708e-06	0.51773	-0.94973	0.0026585	0.011978	0.53965	-0.88989	0.023597	0.082692	0.658	-0.60384	1.8976e-11	1.1115e-09	0.21751	-2.2009	5.7733e-15	4.7341e-13	0.21423	-2.2227	3.681e-17	3.0184e-15	0.21953	-2.1875	3.8615e-13	1.1309e-11	0.23006	-2.1199	4.5477e-10	8.1068e-09	0.25291	-1.9833	1.0927e-12	2.9866e-11	0.22214	-2.1704
m259	Cresol-Sulfate_neg	0.65844	0.99745	0.94226	-0.085802	0.47281	0.79425	1.1872	0.24754	0.86851	0.93217	1.0927	0.12788	0.00071383	0.0018178	1.906	0.93052	0.064106	0.11839	2.9668	1.5689	0.013654	0.05441	2.2212	1.1513	2.3477e-05	9.4368e-05	9.9209	3.3105	0.00093368	0.0020362	10.758	3.4274	3.6094e-05	0.00012332	5.4988	2.4591	0.061301	0.085488	2.443	1.2887	0.057325	0.088027	2.0418	1.0298	0.16069	0.19683	2.2315	1.158
m64	Symmetric Dimethylarginine_pos	0.66886	0.99745	0.97212	-0.040797	0.55269	0.80296	0.98256	-0.025388	0.18171	0.62605	0.88336	-0.17893	7.3299e-07	8.4497e-06	0.55688	-0.84455	0.00014396	0.0031357	0.58593	-0.77119	0.0044227	0.031696	0.69211	-0.53092	0.029105	0.04572	0.81489	-0.29532	0.0027991	0.0053171	0.77867	-0.36092	0.00012656	0.00036267	0.68353	-0.54892	0.00078749	0.0016904	0.69714	-0.52047	0.011703	0.022215	0.80131	-0.31956	0.0020049	0.0041516	0.6844	-0.5471
m87	Butylcarnitine_pos	0.66981	0.99745	0.98707	-0.018773	0.40851	0.79425	0.9234	-0.11498	0.42986	0.68318	0.93975	-0.089658	0.35547	0.41055	1.2258	0.29373	0.61761	0.65943	1.0358	0.050753	0.0098436	0.046619	2.6157	1.3872	0.11267	0.15297	0.82426	-0.27883	0.3301	0.38017	0.92271	-0.11606	0.90572	0.9231	1.1448	0.19505	0.31326	0.3618	1.5008	0.58576	0.37536	0.43597	0.94345	-0.083982	0.57758	0.61509	1.2948	0.37269
m193	Cortisone_pos	0.67459	0.99745	0.92564	-0.11148	0.55276	0.80296	0.87664	-0.18994	0.6669	0.8162	0.89521	-0.1597	6.9929e-06	3.8744e-05	0.33622	-1.5725	3.6785e-05	0.0020568	0.35584	-1.4907	0.0011715	0.01501	0.44667	-1.1627	0.18822	0.23527	1.3895	0.4746	0.010213	0.017232	1.3467	0.42948	0.43209	0.50186	0.8073	-0.30882	0.0091959	0.016393	0.53681	-0.8975	0.031449	0.052629	0.57518	-0.79792	0.03398	0.051409	0.57523	-0.7978
m187	Methylene-THF_pos	0.67503	0.99745	0.9591	-0.060245	0.42479	0.79425	0.9769	-0.033722	0.41204	0.68318	0.97324	-0.039125	9.0024e-08	2.0505e-06	0.48018	-1.0584	0.01716	0.046288	0.7376	-0.4391	0.0025578	0.021247	0.54452	-0.87694	0.00024091	0.00065413	0.39657	-1.3344	2.7218e-09	2.9367e-08	0.30665	-1.7053	5.3926e-09	4.5122e-08	0.2862	-1.8049	3.0684e-05	9.9846e-05	0.27689	-1.8526	8.0069e-12	2.5252e-10	0.27476	-1.8638	3.699e-08	3.2268e-07	0.2573	-1.9585
m361	Lactate_neg	0.67806	0.99745	1.0041	0.0059696	0.6724	0.85087	0.97881	-0.030906	0.85207	0.92415	1.0534	0.075031	0.38213	0.43161	1.0736	0.10248	0.13381	0.20169	4.5867	2.1975	0.0048166	0.031851	2.2102	1.1442	9.216e-06	4.2938e-05	20.063	4.3265	0.00015649	0.00041936	15.454	3.9499	5.2915e-06	2.2147e-05	11.297	3.4978	0.00013351	0.00034211	2.8056	1.4883	0.0050341	0.010477	2.6111	1.3846	0.0011104	0.0025434	2.7807	1.4754
m402	Indoxyl Sulfate_neg	0.68124	0.99745	0.98874	-0.01633	0.13419	0.79425	1.1905	0.25159	0.26999	0.63973	1.1704	0.22699	3.3253e-05	0.00013366	0.84783	-0.23815	0.21392	0.29157	0.94937	-0.074954	0.027824	0.091998	0.89269	-0.16377	5.6096e-05	0.00019658	0.8264	-0.27508	9.0054e-06	3.6198e-05	0.8477	-0.23838	6.8662e-07	3.4755e-06	0.82916	-0.27027	4.6139e-09	5.4048e-08	0.77897	-0.36036	3.2216e-05	0.00014676	0.78767	-0.34434	0.00040242	0.0010377	0.73856	-0.43722
m396	Oxaloacetate_neg	0.68385	0.99745	1.142	0.1916	0.61811	0.8429	3.6969	1.8863	0.10925	0.55898	2.6341	1.3973	0.00039115	0.0010763	0.40016	-1.3213	0.21477	0.29157	2.9685	1.5697	0.00037807	0.010359	0.37126	-1.4295	8.4944e-08	1.0554e-06	0.2276	-2.1354	0.0055483	0.010021	0.48697	-1.0381	0.010627	0.018944	0.6072	-0.71975	0.033818	0.050604	0.55719	-0.84375	0.044181	0.07021	0.56612	-0.82081	0.086429	0.1158	0.61008	-0.71294
m224	Folate_pos	0.68816	0.99745	0.97267	-0.039974	0.36782	0.79425	0.88251	-0.18031	0.84662	0.92415	1.2161	0.28222	0.055541	0.078524	0.61205	-0.70827	0.88503	0.90489	3.5127	1.8126	0.0057611	0.034924	0.44307	-1.1744	4.7862e-15	9.8118e-13	0.040083	-4.6409	6.4163e-18	2.6307e-15	0.041613	-4.5868	3.0035e-11	4.9257e-10	0.10709	-3.2231	3.3988e-14	1.5483e-12	0.058787	-4.0883	1.7523e-15	2.1087e-13	0.06927	-3.8516	4.6973e-10	6.6411e-09	0.10012	-3.3202
m199	Trimethylamine Oxide_pos	0.68852	0.99745	0.96221	-0.055577	0.47899	0.79425	0.97126	-0.042063	0.81707	0.90514	1.0424	0.059844	3.1553e-06	2.0866e-05	0.55836	-0.84073	0.0010743	0.0069916	0.62386	-0.6807	0.0083975	0.045881	0.68839	-0.53871	0.014346	0.023909	0.71164	-0.49079	0.01346	0.021812	0.76979	-0.37747	0.54374	0.60745	1.082	0.11368	1.5079e-05	5.6719e-05	0.5918	-0.75681	0.87426	0.88505	1.0354	0.050224	0.42359	0.47193	1.0927	0.12796
m206	Kynurenine_pos	0.69078	0.99745	0.95725	-0.063033	0.39626	0.79425	0.94172	-0.086633	0.77068	0.88759	1.0262	0.037273	0.00074024	0.001862	0.69014	-0.53503	0.06374	0.11825	0.77649	-0.36496	0.012569	0.052921	0.68067	-0.55498	2.463e-07	2.7293e-06	0.45811	-1.1262	1.4115e-11	4.1336e-10	0.41696	-1.262	0.021426	0.034941	0.80447	-0.31388	3.6147e-08	3.0875e-07	0.43541	-1.1996	3.8574e-05	0.00016648	0.56582	-0.82159	3.2221e-08	2.8719e-07	0.51858	-0.94736
m95	Succinylcarnitine/3-Hydroxyisovalerylcarnitine_pos	0.69182	0.99745	0.99398	-0.0087173	0.40971	0.79425	0.94987	-0.074199	0.99332	0.99442	1.2569	0.32986	0.00063152	0.0016284	1.4836	0.56911	0.81391	0.84056	1.3104	0.38996	0.14774	0.2723	1.9904	0.99303	0.0005945	0.0014008	0.42787	-1.2248	0.0011024	0.0023664	0.56962	-0.81192	0.20173	0.25527	1.2216	0.28876	0.1449	0.18508	1.3276	0.40879	0.40698	0.4648	0.92978	-0.10503	0.10835	0.14057	1.2745	0.34992
m198	Trimethylamine_pos	0.69213	0.99745	0.9554	-0.065824	0.25839	0.79425	0.887	-0.17299	0.50504	0.724	0.97937	-0.03008	8.2611e-06	4.3424e-05	0.56082	-0.8344	0.00084362	0.0057647	0.59485	-0.74941	0.013345	0.05441	0.69399	-0.52701	0.00046966	0.001167	0.57769	-0.79162	3.5307e-05	0.00011222	0.58505	-0.77338	0.0062645	0.012058	0.76729	-0.38216	0.00060301	0.0013475	0.64037	-0.64302	0.0055098	0.011409	0.72382	-0.46629	0.039493	0.059096	0.81348	-0.29781
m156	Methylguanosines_pos	0.69419	0.99745	0.98397	-0.023314	0.33955	0.79425	0.93728	-0.093441	0.16583	0.59639	0.87793	-0.18782	0.00048116	0.0012894	0.67942	-0.55762	0.0008074	0.0057647	0.65244	-0.61608	0.13006	0.25082	0.85906	-0.21917	0.39803	0.4471	1.0891	0.12314	0.23424	0.28082	1.1158	0.15809	0.4034	0.47255	0.94753	-0.077752	0.0026403	0.0051796	0.81261	-0.29936	0.68045	0.72276	0.99201	-0.011569	0.073345	0.10091	0.8642	-0.21057
m241	Acetylcysteine_neg	0.69444	0.99745	1.0996	0.13692	0.63196	0.84458	1.0006	0.00085405	0.96245	0.99054	1.1098	0.15024	0.39227	0.44184	0.91414	-0.12952	0.11818	0.18216	1.3351	0.41691	0.020977	0.075442	0.64018	-0.64345	8.4765e-09	1.6549e-07	0.29995	-1.7372	1.0499e-09	1.3452e-08	0.30544	-1.711	3.6345e-10	4.0274e-09	0.30233	-1.7258	3.2031e-08	2.8549e-07	0.40516	-1.3034	7.4692e-09	9.007e-08	0.3902	-1.3577	1.3201e-09	1.6401e-08	0.35835	-1.4806
m270	DHAP/G-3-P_neg	0.69493	0.99745	1.0538	0.075631	0.031422	0.79425	2.967	1.569	0.43605	0.68318	1.8458	0.88421	0.27442	0.32147	0.8771	-0.18919	0.539	0.59566	2.5748	1.3645	0.051161	0.13029	1.9479	0.96189	0.001216	0.0026519	1.5381	0.6212	0.00099347	0.0021551	1.8034	0.85069	0.83394	0.87001	1.0599	0.083987	0.56897	0.62042	1.2153	0.28127	0.53024	0.58813	1.0896	0.12382	0.16778	0.20412	0.86868	-0.2031
m283	Glycolic Acid_neg	0.70473	0.99745	0.96716	-0.04817	0.94842	0.9789	1.1083	0.14828	0.43113	0.68318	3.6385	1.8634	0.0039469	0.0077428	0.63339	-0.65883	0.79623	0.82438	4.1625	2.0574	0.58914	0.70835	4.7594	2.2508	0.0050897	0.0092746	1.8925	0.92032	5.4201e-05	0.00016221	1.6316	0.70626	0.0068333	0.013031	1.4917	0.57699	0.019516	0.03178	1.5847	0.66418	0.0038723	0.0082689	1.5195	0.60362	0.011707	0.020512	1.7319	0.79232
m52	Dimethylarginine_pos	0.70917	0.99745	0.9758	-0.035338	0.52252	0.79557	0.98102	-0.027643	0.097213	0.55898	0.82568	-0.27635	1.4069e-06	1.3083e-05	0.50879	-0.97486	0.00017624	0.0031357	0.54592	-0.87324	0.0039601	0.028994	0.65872	-0.60225	0.32421	0.37871	0.92329	-0.11514	0.18593	0.22893	0.90342	-0.14653	0.0016652	0.0036779	0.67642	-0.56401	0.022903	0.036396	0.77366	-0.37023	0.085427	0.12204	0.86175	-0.21465	0.018588	0.030242	0.73187	-0.45034
m310	UDP-Glucose_neg	0.71141	0.99745	1.0385	0.054497	0.59095	0.82976	1.0025	0.0036047	0.21286	0.63973	0.8992	-0.15328	0.047665	0.06857	0.82059	-0.28526	0.16317	0.23723	0.92888	-0.10643	0.48556	0.62019	1.2021	0.26559	5.1177e-06	2.6228e-05	2.5898	1.3728	3.1367e-06	1.417e-05	2.2172	1.1487	0.1545	0.1992	1.5419	0.62473	0.013553	0.022496	1.4503	0.5364	0.020569	0.035734	1.2777	0.35352	0.38169	0.42992	1.2585	0.33169
m393	Citrate_neg	0.71319	0.99745	0.95715	-0.063186	0.76807	0.89462	0.97612	-0.034866	0.53049	0.73455	0.93991	-0.089404	0.069787	0.096992	0.80347	-0.31568	0.31809	0.39761	0.92211	-0.11698	0.78657	0.86229	1.1711	0.22787	2.6237e-14	3.5857e-12	2.9741	1.5725	5.9041e-14	4.0345e-12	2.734	1.451	2.7088e-14	8.543e-13	3.0631	1.615	6.5999e-14	2.4599e-12	3.0331	1.6008	2.1072e-14	1.7279e-12	3.0314	1.6	2.5698e-13	8.1046e-12	2.7348	1.4515
m176	THF_pos	0.71647	0.99745	0.93864	-0.091354	0.16129	0.79425	0.78672	-0.34608	0.51654	0.73153	0.95076	-0.072851	5.3088e-05	0.00020376	0.54111	-0.88602	0.006667	0.02332	0.57491	-0.79859	0.01008	0.046619	0.57211	-0.80564	9.0176e-05	0.0003081	0.2488	-2.0069	3.1678e-06	1.417e-05	0.20472	-2.2883	1.4484e-06	6.6828e-06	0.17323	-2.5293	9.3406e-06	3.6473e-05	0.16278	-2.619	4.0752e-06	2.4215e-05	0.25839	-1.9524	7.643e-05	0.00024105	0.23091	-2.1146
m126	Norepinephrine_pos	0.71694	0.99745	0.97148	-0.041738	0.32328	0.79425	0.92387	-0.11424	0.1172	0.55898	0.86039	-0.21693	4.4627e-06	2.7309e-05	0.63382	-0.65786	0.00030379	0.0039013	0.63765	-0.64917	0.016557	0.064042	0.76504	-0.38639	0.0026085	0.0051636	1.5769	0.65709	1.3268e-06	7.3512e-06	1.6953	0.76157	0.00081823	0.0019498	1.4404	0.52648	4.337e-05	0.00013471	1.5718	0.65246	4.6699e-05	0.00018771	1.8707	0.90359	0.024895	0.039258	1.3963	0.48164
m141	NAD_4_pos	0.71697	0.99745	0.90459	-0.14466	0.5553	0.80296	1.0588	0.082455	0.1062	0.55898	0.77935	-0.35966	0.00188	0.0040568	0.50116	-0.99665	0.038913	0.084182	0.92821	-0.10748	0.41015	0.56129	0.99727	-0.003944	4.7427e-05	0.0001711	5.3157	2.4102	0.00047525	0.0011329	2.8429	1.5074	0.68838	0.74429	2.1582	1.1098	0.11248	0.14781	1.8915	0.91954	0.40444	0.46319	1.3392	0.42132	0.60077	0.63611	1.4121	0.49789
m118	n-Glycylproline_pos	0.7175	0.99745	1.023	0.032809	0.72767	0.88375	1.0282	0.04006	0.1235	0.55898	0.86546	-0.20847	9.2101e-06	4.6619e-05	0.62471	-0.67874	0.00010799	0.0029517	0.59381	-0.75194	0.042233	0.11619	0.80339	-0.31582	0.13533	0.17841	0.88064	-0.18338	0.19244	0.23493	0.91641	-0.12593	0.001448	0.0032442	0.79732	-0.32677	6.4303e-05	0.00018058	0.70533	-0.50363	0.023238	0.039865	0.80971	-0.30451	0.00041893	0.0010668	0.68687	-0.54189
m373	Mannose_neg	0.71895	0.99745	0.83583	-0.25873	0.25702	0.79425	0.82364	-0.27991	0.70618	0.83681	1.1784	0.23678	0.78562	0.80931	1.1932	0.25479	0.064533	0.11855	20.484	4.3565	0.0003217	0.010359	4.4803	2.1636	6.4207e-07	5.1179e-06	95.586	6.5787	2.2775e-05	7.7172e-05	59.266	5.8891	2.6862e-07	1.598e-06	56.312	5.8154	2.3206e-05	7.9287e-05	6.1267	2.6151	0.0015592	0.0037384	6.5368	2.7086	0.00016522	0.00047461	7.432	2.8937
m107	Flavin Mononucleotide_pos	0.719	0.99745	1.009	0.012882	0.62505	0.843	1.0619	0.086705	0.33203	0.65627	0.87291	-0.1961	0.00042755	0.0011533	0.56416	-0.82583	0.0080462	0.025506	0.53981	-0.88947	0.094691	0.19808	0.74994	-0.41515	0.011071	0.018992	0.55374	-0.85271	0.0083745	0.014366	0.62788	-0.67143	7.1191e-06	2.8338e-05	0.41225	-1.2784	0.00076708	0.001664	0.50718	-0.97943	0.0016855	0.0039716	0.5337	-0.90589	9.0191e-05	0.00027596	0.39536	-1.3387
m244	Acetylglycine_neg	0.72184	0.99745	1.0482	0.067899	0.89919	0.9551	1.0962	0.13254	0.488	0.71916	0.96209	-0.055755	0.81168	0.83197	1.0685	0.095593	0.76742	0.79656	1.0179	0.025638	0.16751	0.29226	1.5692	0.64999	3.0826e-05	0.0001227	1.7811	0.83276	2.3756e-06	1.1326e-05	1.6939	0.76036	2.1289e-05	7.5342e-05	2.2642	1.179	0.00064962	0.001432	1.5993	0.67745	5.0857e-05	0.00020049	1.4686	0.55441	0.0013154	0.0029152	1.6025	0.68031
m47	Hydroxytryptophan_pos	0.72198	0.99745	0.9331	-0.099892	0.50996	0.79425	0.95505	-0.066348	0.47263	0.71236	0.97281	-0.039772	4.7551e-05	0.00018568	0.49122	-1.0256	0.0071861	0.023877	0.57193	-0.80608	0.012372	0.052838	0.60234	-0.73134	2.848e-07	2.9941e-06	0.3099	-1.6901	2.3644e-09	2.6928e-08	0.30815	-1.6983	3.0068e-08	2.2415e-07	0.32804	-1.6081	1.2206e-08	1.2512e-07	0.35726	-1.4849	7.2618e-08	6.2028e-07	0.38514	-1.3765	7.3615e-09	7.5455e-08	0.35854	-1.4798
m21	Homoserine_pos	0.72629	0.99745	0.96547	-0.05069	0.15167	0.79425	0.85002	-0.23442	0.23103	0.63973	0.88074	-0.18321	0.00018186	0.00057962	0.63849	-0.64727	0.032877	0.073258	0.75274	-0.40977	0.17523	0.30153	0.85414	-0.22746	0.81226	0.83257	0.98744	-0.018237	0.15201	0.19296	0.87373	-0.19475	0.86769	0.89385	1.2229	0.29026	0.19728	0.24073	0.86232	-0.21371	0.3703	0.43502	0.9244	-0.11341	0.55451	0.59225	0.9436	-0.083746
m139	NAD_2_pos	0.72637	0.99745	0.89415	-0.1614	0.62322	0.843	1.0466	0.065673	0.097409	0.55898	0.79137	-0.33757	0.0013334	0.0030714	0.47733	-1.0669	0.048173	0.09925	1.0163	0.023278	0.48166	0.61896	0.98185	-0.026422	3.1822e-05	0.00012545	5.3288	2.4138	0.00048697	0.0011541	2.8467	1.5093	0.455	0.52255	2.3018	1.2027	0.087324	0.117	1.9516	0.96463	0.58906	0.64062	1.3477	0.4305	0.61725	0.64891	1.372	0.45626
m362	Propionate_neg	0.72771	0.99745	1.0617	0.086335	0.99641	0.99641	1.0707	0.098588	0.31583	0.65627	0.92174	-0.11757	0.093315	0.12302	0.81466	-0.29573	0.52098	0.58044	0.96687	-0.048606	0.65451	0.77111	1.1063	0.14573	2.7721e-08	4.3715e-07	1.9408	0.95662	6.2256e-12	1.9634e-10	2.2125	1.1457	0.017402	0.029121	1.5897	0.66871	0.00010376	0.00027625	1.6443	0.71747	1.3007e-08	1.2698e-07	1.743	0.80155	0.0062539	0.011498	1.3878	0.47283
m311	OMP_neg	0.73061	0.99745	1.0593	0.083087	0.97403	0.99095	1.0741	0.10315	0.39031	0.68318	0.94574	-0.080482	0.00084286	0.002057	0.78728	-0.34506	0.13228	0.20013	0.85279	-0.22974	0.4905	0.62455	0.96783	-0.047179	0.00058446	0.0013932	1.7344	0.79445	0.0519	0.073124	1.4324	0.51848	0.24193	0.29967	0.92789	-0.10798	0.4446	0.50079	0.95222	-0.07064	0.53107	0.58813	0.9665	-0.049165	0.026637	0.041526	0.76963	-0.37777
m324	Gluconolactone_neg	0.73212	0.99745	0.95136	-0.07194	0.43987	0.79425	1.9447	0.95952	0.5255	0.73425	0.94803	-0.076999	0.018146	0.02929	0.73532	-0.44355	0.086791	0.14584	0.7936	-0.33352	0.27639	0.41815	0.88208	-0.18102	0.32073	0.37571	1.1407	0.18991	0.15672	0.19771	1.1654	0.22081	0.79303	0.82944	1.0777	0.10796	0.036474	0.0536	1.354	0.43726	0.042578	0.067971	1.3027	0.38154	0.029638	0.045342	1.259	0.33232
m352	Hydroxy-Methylbutyrate_neg	0.73283	0.99745	1.0394	0.055756	0.75705	0.89462	1.0226	0.032189	0.34333	0.65627	0.93242	-0.10094	0.046904	0.067714	0.82977	-0.26922	0.027496	0.065543	0.78756	-0.34454	0.97898	0.99731	1.0627	0.087754	5.8917e-09	1.2078e-07	1.5622	0.6436	1.0536e-07	7.8541e-07	1.5758	0.65605	7.0742e-10	7.437e-09	1.5932	0.67192	2.7551e-07	1.793e-06	1.4591	0.54507	3.5187e-09	4.8089e-08	1.5265	0.61026	1.8019e-08	1.6791e-07	1.595	0.67352
m144	Cytosine_pos	0.73591	0.99745	1.01	0.014366	0.33244	0.79425	0.90397	-0.14566	0.046884	0.45709	0.7153	-0.48338	1.5101e-08	1.2383e-06	0.36533	-1.4527	1.1274e-05	0.00092446	0.38855	-1.3638	8.2336e-06	0.0016879	0.40617	-1.2998	0.55189	0.59234	0.90719	-0.14052	0.44691	0.50201	0.90732	-0.14031	0.00037913	0.00097763	0.57507	-0.79819	0.065617	0.090888	0.74475	-0.42517	0.22512	0.29208	0.83683	-0.25699	0.007086	0.012855	0.61324	-0.70547
m281	Phosphoenolpyruvate_neg	0.73735	0.99745	1.0395	0.055913	0.10619	0.79425	1.3745	0.45891	0.34712	0.65888	0.93605	-0.095344	0.038774	0.05802	0.80553	-0.31199	0.091922	0.14956	0.86298	-0.21259	0.4728	0.61539	1.167	0.22281	0.17231	0.21698	1.2152	0.28115	0.00037791	0.00091143	1.6234	0.69904	0.0066028	0.01265	0.72254	-0.46885	0.97568	0.97806	1.0977	0.13453	0.8033	0.83481	1.07	0.097617	0.074988	0.10221	0.83172	-0.26583
m242	Acetylglutamate_neg	0.73744	0.99745	0.92035	-0.11975	0.47428	0.79425	1.0558	0.07829	0.3625	0.67035	1.1343	0.18185	0.06803	0.095295	0.72345	-0.46703	0.68134	0.72482	0.96397	-0.052941	0.99261	0.99739	1.1071	0.1468	1.0374e-07	1.251e-06	6.1415	2.6186	5.2659e-10	8.3039e-09	5.6129	2.4887	1.0173e-16	6.9515e-15	9.0354	3.1756	3.5074e-15	2.0544e-13	8.086	3.0154	6.4329e-11	1.3187e-09	7.5089	2.9086	1.5851e-16	9.2841e-15	8.3599	3.0635
m395	Malate_neg	0.73867	0.99745	0.95536	-0.06589	0.40279	0.79425	0.92646	-0.11021	0.083775	0.55304	0.79055	-0.33907	0.044252	0.064911	0.76642	-0.3838	0.274	0.35266	0.93433	-0.09799	0.16301	0.28685	1.4695	0.55536	2.2013e-10	9.0255e-09	14.38	3.846	1.4435e-10	2.9591e-09	10.899	3.4462	9.0222e-21	3.6991e-18	12.765	3.6741	4.148e-18	8.5033e-16	11.526	3.5268	3.6148e-14	2.0774e-12	9.8731	3.3035	2.0267e-13	6.9247e-12	13.045	3.7054
m409	Ascorbate_neg	0.73904	0.99745	0.98154	-0.026885	0.95391	0.9789	1.0614	0.086027	0.10398	0.55898	0.85418	-0.22739	0.11871	0.15162	0.86647	-0.20678	0.042458	0.089731	0.8013	-0.31959	0.7762	0.85549	1.1066	0.14609	4.7574e-05	0.0001711	1.5387	0.62171	5.7319e-05	0.00016907	1.5455	0.62807	0.076	0.10745	1.1804	0.23929	0.179	0.22239	1.1527	0.20498	0.066842	0.10039	1.1662	0.22176	0.99946	0.99946	1.0411	0.058078
m57	Methylcysteine_pos	0.74088	0.99745	1.0758	0.10541	0.64006	0.84458	0.89183	-0.16515	0.61965	0.78527	1.2079	0.27245	0.0037985	0.0075602	0.49109	-1.026	0.051684	0.10448	0.70661	-0.50102	0.063227	0.15249	0.63592	-0.65309	0.15873	0.20401	0.72032	-0.47329	0.35903	0.41118	0.80385	-0.315	0.24605	0.30386	0.82917	-0.27025	0.034757	0.051445	0.59559	-0.74762	0.66164	0.70853	0.93151	-0.10236	0.24446	0.28885	0.76075	-0.39451
m18	Glutamine_pos	0.7432	0.99745	0.95258	-0.070088	0.1088	0.79425	0.81771	-0.29034	0.049356	0.45709	0.77071	-0.37574	0.10642	0.13852	0.82274	-0.2815	0.49194	0.56316	0.94922	-0.075188	0.35755	0.50726	1.3081	0.38745	0.43034	0.47816	1.0937	0.12916	0.07649	0.10454	0.82063	-0.28519	0.21512	0.27056	0.89593	-0.15854	0.16033	0.20165	0.84256	-0.24715	0.020117	0.035098	0.74178	-0.43093	0.24773	0.29187	0.87622	-0.19064
m133	NADH_pos	0.74322	0.99745	1.0204	0.029075	0.23967	0.79425	0.86227	-0.21378	0.28699	0.64297	0.93341	-0.099423	0.0078539	0.014	0.53468	-0.90327	0.058241	0.11004	0.72968	-0.45467	0.14598	0.2723	0.79732	-0.32677	5.5466e-07	4.9437e-06	0.47761	-1.0661	1.7205e-06	8.5094e-06	0.50895	-0.9744	5.2937e-06	2.2147e-05	0.43093	-1.2145	8.3445e-07	4.5617e-06	0.40361	-1.309	2.8497e-07	2.0864e-06	0.44423	-1.1706	6.0931e-07	3.5185e-06	0.40921	-1.2891
m162	ADP_pos	0.74655	0.99745	0.96277	-0.054741	0.547	0.80296	1.004	0.0058165	0.16747	0.59708	0.83008	-0.26867	1.2524e-05	6.1863e-05	0.47366	-1.0781	0.0047816	0.018541	0.56872	-0.81422	0.049629	0.12878	0.71765	-0.47865	0.98349	0.9859	1.0178	0.025469	0.98756	0.98756	1.0072	0.010374	0.020856	0.034203	0.69852	-0.51764	0.0078137	0.014175	0.68102	-0.55423	0.10879	0.15328	0.8338	-0.26224	0.0064114	0.011735	0.63529	-0.6545
m188	Hydroxyindoleacetate_pos	0.75118	0.99745	1.0786	0.10919	0.85374	0.93832	1.0614	0.086018	0.62056	0.78527	0.96481	-0.051683	0.1659	0.20304	0.82211	-0.28259	0.083278	0.14227	0.74624	-0.42228	0.66175	0.7752	0.9856	-0.020932	0.0011793	0.0026135	1.502	0.58693	0.040189	0.058781	1.283	0.35952	0.022084	0.035789	1.2992	0.37763	0.79584	0.82397	0.9982	-0.0026055	0.28017	0.34914	1.2294	0.29791	0.4546	0.50375	1.1409	0.19012
m219	Nicotinamide Riboside_pos	0.75264	0.99745	0.97982	-0.029412	0.18057	0.79425	0.86419	-0.21059	0.13256	0.55898	0.83522	-0.25978	0.011099	0.018649	0.77683	-0.36434	0.020214	0.052453	0.7052	-0.5039	0.4107	0.56129	0.96129	-0.056964	0.0012064	0.0026451	0.63502	-0.65512	4.5647e-05	0.00013967	0.59388	-0.75176	4.073e-07	2.2567e-06	0.40366	-1.3088	2.2487e-06	1.0885e-05	0.48869	-1.033	1.2772e-05	6.6287e-05	0.52488	-0.92993	2.6094e-06	1.3208e-05	0.41022	-1.2855
m212	Thiamine_pos	0.75313	0.99745	0.9148	-0.12847	0.50089	0.79425	0.98859	-0.016561	0.44238	0.68318	0.96051	-0.058126	0.00030773	0.00088231	0.45746	-1.1283	0.050544	0.1031	0.61833	-0.69354	0.0046384	0.031696	0.4424	-1.1766	5.4503e-10	1.4897e-08	0.13413	-2.8982	4.2544e-10	6.9772e-09	0.18495	-2.4348	1.1158e-11	2.0795e-10	0.15842	-2.6582	9.6168e-08	7.4181e-07	0.12447	-3.0062	1.5083e-07	1.2126e-06	0.14778	-2.7584	4.3616e-10	6.6232e-09	0.12721	-2.9748
m341	Malonate_neg	0.75635	0.99745	1.0751	0.10454	0.35015	0.79425	3.0611	1.614	0.6303	0.78589	1.2458	0.31708	0.3695	0.41965	1.1953	0.25732	0.15493	0.22849	2.9484	1.5599	0.00028771	0.010359	8.1356	3.0242	6.4523e-06	3.1493e-05	3.3307	1.7358	0.0002528	0.00064779	3.0313	1.5999	0.00051134	0.0012655	3.3808	1.7574	0.046778	0.067059	2.318	1.2129	0.31351	0.37695	1.583	0.66268	0.10655	0.13908	2.6926	1.429
m120	Imidazole_pos	0.75698	0.99745	1.0588	0.082404	0.66428	0.84964	0.99252	-0.010825	0.67474	0.81848	0.97985	-0.029374	0.0012441	0.0028983	0.63501	-0.65515	0.0027553	0.012279	0.63713	-0.65034	0.18743	0.31754	0.86023	-0.2172	0.0040307	0.0076157	1.4544	0.54039	0.027671	0.042333	1.2913	0.36886	8.4614e-05	0.00024958	1.5607	0.64223	0.0037613	0.0071727	1.4064	0.49205	0.0011599	0.0028648	1.5503	0.63257	0.00104	0.002403	1.5002	0.5852
m34	Valine_pos	0.75843	0.99745	1.0239	0.034101	0.85715	0.93832	1.0379	0.053628	0.91521	0.95238	1.0429	0.060631	0.00011713	0.00040018	0.58829	-0.76539	0.0064915	0.023144	0.68278	-0.55051	0.020925	0.075442	0.71797	-0.47801	0.00019382	0.0005443	0.61465	-0.70216	9.3391e-05	0.00026591	0.64526	-0.63204	0.0089014	0.016514	0.7615	-0.39308	0.012777	0.021346	0.72119	-0.47155	0.042416	0.067971	0.77352	-0.37048	0.0014742	0.003198	0.65179	-0.61751
m328	Quinolinate_neg	0.75937	0.99745	1.0037	0.005319	0.18784	0.79425	1.0983	0.13529	0.21493	0.63973	1.0887	0.12264	0.0024965	0.005172	1.0267	0.038026	0.19052	0.27028	1.1108	0.15166	0.10834	0.21668	1.1187	0.16187	0.83279	0.84937	0.99751	-0.0035939	0.78003	0.80965	1.0046	0.0066164	0.90386	0.9231	1.0208	0.029704	0.0009022	0.0019067	0.95437	-0.067386	0.02174	0.037609	0.94681	-0.078857	0.091844	0.12226	0.92049	-0.11953
m385	Glucose-1,6-Bisphosphate_neg	0.75944	0.99745	0.99047	-0.013818	0.033602	0.79425	1.9243	0.94436	0.42942	0.68318	1.2801	0.35625	0.53648	0.58499	0.9167	-0.12547	0.37319	0.45269	0.97373	-0.03841	0.48302	0.61896	0.91903	-0.12182	0.84145	0.85606	0.93519	-0.096671	0.078563	0.10666	1.3373	0.41934	0.70384	0.75741	0.93292	-0.10017	0.46457	0.52184	1.2018	0.26515	0.2308	0.29852	1.2708	0.34577	0.60198	0.63611	0.97396	-0.038066
m111	Aminooctanoic Acid_pos	0.76086	0.99745	0.94784	-0.077281	0.41547	0.79425	0.95351	-0.068681	0.039575	0.45709	0.71992	-0.47409	2.2754e-05	9.7177e-05	0.49186	-1.0237	0.0023763	0.011254	0.53746	-0.89577	0.0046304	0.031696	0.54235	-0.88271	6.0218e-07	5.0386e-06	0.31867	-1.6499	1.2542e-08	1.1427e-07	0.29126	-1.7796	7.8016e-08	5.0772e-07	0.3481	-1.5224	3.2321e-09	4.0441e-08	0.23505	-2.089	1.1843e-06	7.5867e-06	0.31285	-1.6765	1.4158e-08	1.35e-07	0.24051	-2.0558
m27	Norvaline_pos	0.76251	0.99745	1.0227	0.032335	0.78971	0.90374	1.0367	0.051967	0.85427	0.92415	1.0429	0.060622	0.00011708	0.00040018	0.589	-0.76366	0.0097655	0.029225	0.67841	-0.55977	0.028072	0.092006	0.7212	-0.47152	4.3968e-05	0.0001624	0.56521	-0.82315	0.0003303	0.00080609	0.61533	-0.70056	0.011313	0.019823	0.76554	-0.38545	0.010609	0.018589	0.69209	-0.53097	0.052271	0.081572	0.78504	-0.34916	0.0012475	0.0028188	0.65488	-0.6107
m282	Glucosamine-6-Phosphate_neg	0.76252	0.99745	0.93284	-0.10031	0.44513	0.79425	0.90906	-0.13755	0.115	0.55898	1.68	0.74845	0.0013248	0.0030688	1.887	0.91612	0.23	0.30717	2.1509	1.1049	0.0077374	0.04406	2.9662	1.5686	0.055775	0.08167	0.69301	-0.52904	0.62325	0.67068	1.0857	0.11858	0.013503	0.023164	2.6176	1.3883	9.7462e-05	0.00026289	3.2664	1.7077	0.032329	0.053361	2.1148	1.0805	9.3756e-09	9.3756e-08	3.723	1.8965
m316	Phenylacetylglutamine_neg	0.76364	0.99745	0.93557	-0.096084	0.10558	0.79425	1.1894	0.25028	0.033409	0.45709	1.2939	0.37173	0.060206	0.084826	0.73134	-0.45138	0.49872	0.56316	1.1094	0.14976	0.040781	0.11452	0.72913	-0.45576	6.4378e-07	5.1179e-06	0.15628	-2.6778	3.7844e-11	8.62e-10	0.12522	-2.9975	2.2693e-09	2.0226e-08	0.24914	-2.005	8.3882e-09	9.0505e-08	0.31559	-1.6639	9.9607e-09	1.0792e-07	0.22322	-2.1634	2.5592e-11	5.2464e-10	0.24732	-2.0155
m164	AMP_pos	0.76408	0.99745	0.96043	-0.058253	0.29197	0.79425	0.91682	-0.12529	0.21538	0.63973	0.88616	-0.17436	0.044486	0.064911	0.77412	-0.36937	0.019772	0.051739	0.73059	-0.45287	0.16949	0.2932	0.86308	-0.21243	0.0004667	0.0011667	1.8146	0.85969	0.0036844	0.0068664	1.3175	0.3978	0.56308	0.62564	1.0734	0.10224	0.84571	0.86469	1.1512	0.20319	0.66187	0.70853	1.0665	0.092844	0.10055	0.13172	0.83509	-0.26
m196	Sorbitol_pos	0.76438	0.99745	1.052	0.073116	0.50459	0.79425	0.84439	-0.24402	0.51715	0.73153	1.2505	0.32246	0.014976	0.024366	0.56133	-0.83308	0.071185	0.12801	0.73721	-0.43985	0.042508	0.11619	0.61516	-0.70097	0.0088227	0.015328	0.55136	-0.85893	0.070872	0.097837	0.66862	-0.58074	0.14125	0.18438	0.74168	-0.43113	0.0031349	0.0060344	0.50519	-0.98511	0.35669	0.42267	0.81629	-0.29284	0.10685	0.13908	0.66636	-0.58562
m315	Phosphoribosyl Pyrophosphate_neg	0.76693	0.99745	0.97692	-0.033693	0.48454	0.79425	0.97318	-0.039221	0.016358	0.45709	0.75359	-0.40814	0.66448	0.70398	0.95946	-0.059709	0.72166	0.76257	0.99769	-0.003337	0.24115	0.37737	0.89491	-0.16019	0.55827	0.59763	2.0197	1.0142	0.10136	0.13278	0.86808	-0.2041	0.0016775	0.0036779	0.71137	-0.49132	0.68371	0.73	0.99332	-0.0096655	0.14185	0.19582	0.86706	-0.2058	0.042295	0.063059	0.7917	-0.33697
m338	Adipate_neg	0.76732	0.99745	1.0179	0.025593	0.27866	0.79425	13.338	3.7375	0.30822	0.65627	11.47	3.5198	0.64131	0.68295	1.037	0.052351	0.20309	0.28418	9.5125	3.2498	0.074497	0.166	12.93	3.6927	0.0012856	0.0027452	1.8977	0.92426	1.9109e-06	9.3272e-06	1.9237	0.94391	3.8305e-09	3.3415e-08	3.1674	1.6633	3.0283e-11	6.5347e-10	2.6284	1.3942	1.5092e-09	2.2918e-08	2.4057	1.2665	8.168e-17	5.5814e-15	2.6089	1.3834
m173	IDP_pos	0.76798	0.99745	0.95867	-0.0609	0.55379	0.80296	1.0192	0.027422	0.12787	0.55898	0.79066	-0.33887	2.1285e-05	9.3838e-05	0.46133	-1.1161	0.0051235	0.019377	0.57835	-0.78999	0.056659	0.1391	0.7222	-0.46954	0.56904	0.60599	1.1049	0.14394	0.93256	0.93943	0.98327	-0.02434	0.020487	0.033734	0.67825	-0.56011	0.046487	0.066876	0.75664	-0.40232	0.1142	0.15981	0.81664	-0.29223	0.0048694	0.0090375	0.5996	-0.73792
m43	SAM_pos	0.7709	0.99745	1.1668	0.2225	0.44427	0.79425	0.84733	-0.23901	0.32038	0.65627	1.2933	0.37101	0.35654	0.41062	0.76142	-0.39324	0.045687	0.094605	0.60101	-0.73453	0.19471	0.32852	0.73337	-0.4474	0.27415	0.3258	1.475	0.56074	0.059059	0.082925	1.4319	0.51797	0.68983	0.74429	0.97529	-0.036097	0.0070396	0.012885	1.4992	0.58422	0.017052	0.030663	1.5003	0.5853	0.014256	0.024152	1.5167	0.60095
m398	Succinate_neg	0.77345	0.99745	1.0056	0.0081238	0.19282	0.79425	1.1483	0.19955	0.43471	0.68318	0.94747	-0.077849	0.10957	0.14172	0.86439	-0.21025	0.013336	0.03797	0.80595	-0.31124	0.75848	0.84275	1.1019	0.14005	4.7846e-10	1.4012e-08	1.7743	0.82728	2.6369e-09	2.922e-08	1.9042	0.92918	1.0512e-11	2.0524e-10	2.068	1.0482	3.0806e-08	2.8068e-07	1.8437	0.88262	1.204e-11	3.0852e-10	1.9575	0.96898	4.5606e-10	6.6411e-09	2.1445	1.1007
m122	Melatonin_pos	0.77673	0.99745	1.0077	0.011083	0.28606	0.79425	0.89076	-0.16688	0.55877	0.74868	0.96568	-0.050385	0.36455	0.41518	1.1714	0.22818	0.89043	0.90815	1.0708	0.098656	0.0058558	0.034924	2.5381	1.3438	0.002717	0.0053299	2.7989	1.4849	0.025017	0.038705	2.0505	1.036	0.00014325	0.00040227	2.9543	1.5628	0.01884	0.031021	2.89	1.5311	0.41584	0.47359	2.1542	1.1071	0.14004	0.17505	1.956	0.96791
m152	Inosine_pos	0.78281	0.99745	0.90752	-0.14	0.52987	0.79869	0.91351	-0.13051	0.18544	0.63204	0.77555	-0.3667	0.0053121	0.0098998	0.58432	-0.77518	0.09025	0.1492	0.96294	-0.054488	0.72895	0.81882	1.2373	0.30721	7.139e-07	5.4204e-06	4.3102	2.1078	2.0051e-05	7.161e-05	3.3498	1.7441	0.039422	0.059422	2.8107	1.4909	0.010578	0.018589	1.6914	0.75825	0.036999	0.059959	1.5273	0.61099	0.27869	0.32369	1.5707	0.65141
m344	Hydroxybutyrate_neg	0.78383	0.99745	1.0716	0.099776	0.35887	0.79425	2.9219	1.5469	0.70506	0.83681	1.3954	0.48066	0.35866	0.41191	1.195	0.25705	0.16048	0.23416	2.9874	1.5789	0.00029729	0.010359	7.9979	2.9996	9.9338e-06	4.4633e-05	3.3152	1.7291	0.00031712	0.00078324	3.0172	1.5932	0.00051662	0.0012684	3.347	1.7429	0.054574	0.076892	2.326	1.2178	0.30242	0.36684	1.5777	0.65784	0.097654	0.12957	2.7035	1.4348
m314	Sedoheptulose Phosphate_neg	0.78403	0.99745	0.94359	-0.083767	0.051338	0.79425	1.8163	0.86098	0.43935	0.68318	1.2428	0.31364	0.36049	0.41263	1.159	0.21294	0.037091	0.08089	1.4715	0.55727	0.14543	0.2723	1.345	0.42763	0.085058	0.11943	1.3681	0.45216	0.0053708	0.0097435	1.5981	0.67633	0.0074535	0.014083	1.4265	0.51244	0.014844	0.024541	1.5959	0.67436	0.012351	0.02323	1.3265	0.4076	0.36263	0.41071	1.1379	0.18633
m410	Alpha-Tocopherol_neg	0.78517	0.99745	1.0847	0.11735	0.54423	0.80296	1.0364	0.051528	0.42209	0.68318	0.93541	-0.096329	0.77457	0.79994	1.0751	0.10443	0.39282	0.47369	0.96848	-0.046203	0.87138	0.92556	1.2688	0.34352	0.0018836	0.0038613	0.67542	-0.56614	0.00073457	0.0016368	0.68451	-0.54686	0.00012738	0.00036267	0.57007	-0.81079	7.4696e-07	4.1386e-06	0.51395	-0.9603	5.2293e-05	0.00020419	0.58984	-0.76161	3.2806e-05	0.00011799	0.54607	-0.87284
m97	Valerylcarnitine_pos	0.78593	0.99745	0.98349	-0.024024	0.78675	0.90354	0.96445	-0.052228	0.98912	0.99442	1.006	0.0086236	0.076146	0.10372	0.74058	-0.43327	0.30846	0.38794	0.87433	-0.19375	0.73917	0.82577	1.1331	0.18023	0.52722	0.56735	0.89503	-0.15999	0.60352	0.65967	0.89316	-0.163	0.61463	0.672	0.89754	-0.15596	0.53187	0.58463	0.89443	-0.16096	0.25006	0.31847	0.81717	-0.2913	0.84256	0.85946	0.93513	-0.096754
m132	NAD_pos	0.78703	0.99745	0.99581	-0.0060642	0.6429	0.84458	1.0083	0.011878	0.078399	0.55304	0.71958	-0.47477	0.0046164	0.0087994	0.53055	-0.91444	0.020823	0.053619	0.67893	-0.55867	0.28776	0.4278	0.86747	-0.20511	0.00036899	0.00095148	4.6003	2.2017	0.0015291	0.0031346	3.1788	1.6685	0.56831	0.62806	2.108	1.0759	0.11333	0.14798	1.8476	0.88564	0.79058	0.82689	1.1991	0.2619	0.50318	0.54434	1.2928	0.37049
m404	Indole Propionate_neg	0.78704	0.99745	0.94538	-0.081034	0.23127	0.79425	1.08	0.11109	0.072097	0.53745	1.2151	0.28108	0.59686	0.63831	0.95609	-0.064774	0.4066	0.48744	1.1302	0.17663	0.36854	0.51924	1.2402	0.31057	2.098e-08	3.5535e-07	4.8319	2.2726	1.8079e-10	3.5298e-09	4.9659	2.312	5.0384e-19	6.0991e-17	7.7394	2.9522	5.082e-17	4.1672e-15	6.8597	2.7782	7.2713e-12	2.4844e-10	6.2474	2.6433	7.9208e-20	3.2475e-17	7.3683	2.8813
m228	3-Hydroxy-3-Methylglutaryl-CoA_neg	0.78924	0.99745	0.86219	-0.21392	0.87425	0.94079	1.0075	0.010767	0.48703	0.71916	0.90932	-0.13714	0.0095409	0.016505	0.5051	-0.98535	0.001235	0.0075699	0.39095	-1.3549	0.012223	0.052752	0.5438	-0.87886	0.13162	0.17465	0.72235	-0.46922	0.60591	0.65967	1.5019	0.5868	0.57392	0.63254	0.88134	-0.18223	0.15845	0.19989	1.6909	0.75779	0.1853	0.24508	1.5288	0.61239	0.50107	0.54434	1.3779	0.46252
m369	Erythrose_neg	0.79661	0.99745	1.0021	0.0030039	0.89714	0.9551	1.0179	0.025652	0.98822	0.99442	1.0382	0.05404	0.020989	0.033354	0.78746	-0.34473	0.08502	0.14404	0.82574	-0.27625	0.16921	0.2932	0.859	-0.21927	0.72599	0.75739	0.96603	-0.049866	0.14165	0.18206	0.86465	-0.20981	0.50809	0.57388	1.0558	0.078387	0.47172	0.52739	1.0516	0.072642	0.99154	0.99396	0.9797	-0.029581	0.60164	0.63611	1.0157	0.02242
m347	Gluconate_neg	0.79868	0.99745	0.98871	-0.01638	0.34418	0.79425	1.4028	0.4883	0.81845	0.90514	1.2014	0.26471	8.8339e-05	0.00030694	0.49507	-1.0143	0.10017	0.16042	0.89799	-0.15523	0.109	0.21693	0.82808	-0.27215	0.017873	0.029079	1.4813	0.56691	0.013012	0.021255	1.4243	0.51023	0.0087428	0.016293	1.5751	0.65545	0.066066	0.091202	1.4558	0.54186	0.0076546	0.014945	1.4876	0.57302	0.00010684	0.00032209	1.6684	0.73846
m160	UMP_pos	0.80025	0.99745	0.98918	-0.015691	0.21016	0.79425	0.8952	-0.15973	0.42288	0.68318	0.98317	-0.024481	0.043345	0.064123	0.78563	-0.34808	0.10755	0.17026	0.85111	-0.23257	0.93292	0.9659	1.1843	0.244	0.095023	0.13162	1.4828	0.56828	0.60345	0.65967	0.99693	-0.004442	0.37681	0.44267	0.97412	-0.037833	0.029366	0.044759	0.75008	-0.41488	0.0044245	0.0093027	0.67494	-0.56717	0.00045657	0.0011555	0.55165	-0.85817
m320	phosphoenolpyruvate_1_neg	0.80425	0.99745	1.0368	0.052186	0.081548	0.79425	1.3695	0.45363	0.3095	0.65627	0.93502	-0.096935	0.039624	0.059076	0.81127	-0.30174	0.1638	0.23731	0.89471	-0.16051	0.39234	0.54528	1.1658	0.22138	0.14807	0.19212	1.2264	0.29448	0.0003237	0.00079472	1.6279	0.70299	0.010144	0.018322	0.74196	-0.43059	0.96158	0.96629	1.0961	0.13239	0.79382	0.82816	1.0701	0.097726	0.0634	0.088717	0.82171	-0.2833
m390	Hexose 6-Phosphate_neg	0.80727	0.99745	0.97852	-0.03133	0.21706	0.79425	1.5284	0.612	0.5735	0.7585	1.0757	0.10524	0.006539	0.011759	0.769	-0.37895	0.2434	0.32111	0.92521	-0.11214	0.2655	0.40467	1.1094	0.14978	0.00016425	0.00048799	1.4887	0.57403	1.363e-05	5.1742e-05	1.5441	0.62674	0.71181	0.76399	1.0342	0.048509	0.18548	0.22906	1.1887	0.24937	0.40161	0.46123	1.1003	0.13794	0.46006	0.50706	0.9579	-0.06206
m205	Kynurenate_pos	0.8113	0.99745	1.0003	0.00042097	0.76807	0.89462	1.0591	0.082822	0.2903	0.64337	0.90493	-0.14412	8.0161e-06	4.2683e-05	0.44875	-1.156	4.0133e-05	0.0020568	0.49503	-1.0144	0.0029029	0.023337	0.62006	-0.68952	0.073179	0.10418	0.80715	-0.30909	0.0033967	0.0063591	0.71183	-0.4904	0.0009632	0.0022696	0.62523	-0.67753	3.704e-05	0.00011772	0.55588	-0.84716	0.00046595	0.0013359	0.66029	-0.59882	6.1258e-05	0.0002093	0.49026	-1.0284
m245	Acetylmethionine_neg	0.81183	0.99745	1.0308	0.043709	0.83704	0.92753	1.0626	0.087657	0.049415	0.45709	2.2203	1.1508	0.77419	0.79994	0.99917	-0.0011944	0.088447	0.14741	2.8008	1.4858	0.1643	0.28788	0.72236	-0.46921	0.42832	0.47721	1.0666	0.09299	0.84062	0.8638	0.93814	-0.092118	0.018842	0.031403	1.7719	0.82533	0.020407	0.03307	1.3041	0.38306	0.096073	0.13583	1.3323	0.41393	0.072983	0.10075	1.3775	0.46205
m81	Choline_pos	0.81195	0.99745	0.9529	-0.069599	0.19292	0.79425	0.84123	-0.24942	0.13757	0.55898	0.82294	-0.28114	6.1595e-07	8.0231e-06	0.56551	-0.82237	0.0019407	0.0097037	0.5781	-0.7906	0.017644	0.066983	0.68078	-0.55473	0.0003714	0.00095172	0.5956	-0.74759	4.6855e-05	0.0001423	0.59769	-0.74254	3.9606e-07	2.2244e-06	0.4742	-1.0764	1.6828e-05	6.2157e-05	0.5581	-0.8414	3.569e-05	0.00015905	0.58459	-0.77451	2.2614e-05	9.0017e-05	0.44599	-1.1649
m25	Methionine_pos	0.81391	0.99745	1.022	0.031437	0.49386	0.79425	1.0133	0.019022	0.53082	0.73455	0.9596	-0.059496	0.031884	0.048238	0.63694	-0.65077	0.21038	0.28945	0.81003	-0.30396	0.1481	0.2723	0.80598	-0.31118	0.0086192	0.015038	0.59804	-0.74167	1.4836e-05	5.5298e-05	0.45335	-1.1413	0.014586	0.024918	0.64402	-0.63482	0.0040386	0.0076305	0.59634	-0.7458	0.011363	0.021669	0.60098	-0.73461	0.0030607	0.0060043	0.57793	-0.79103
m3	AcetylAmino Sugars_pos	0.81525	0.99745	0.97027	-0.043539	0.61155	0.84135	0.9872	-0.018587	0.50954	0.72791	0.97457	-0.037167	0.00036476	0.0010105	0.68488	-0.54607	0.0016032	0.0086733	0.6145	-0.70253	0.065109	0.1552	0.79225	-0.33597	0.00035387	0.00091826	0.69763	-0.51946	3.7802e-05	0.00011922	0.66072	-0.59788	0.00044137	0.001117	0.62193	-0.68519	4.06e-05	0.00012707	0.59803	-0.74172	0.00056989	0.0015932	0.7053	-0.5037	0.00049162	0.001229	0.62774	-0.67175
m92	Octanoylcarnitine_pos	0.81748	0.99745	1.0499	0.070297	0.30569	0.79425	0.92266	-0.11614	0.077975	0.55304	0.70134	-0.51182	0.48882	0.5402	0.93429	-0.09805	0.23358	0.31094	0.89287	-0.16348	0.071794	0.16206	3.1162	1.6398	0.061288	0.088792	1.8906	0.91886	0.0062258	0.011125	1.7277	0.78886	0.41652	0.48653	1.7419	0.80067	0.18317	0.22689	2.3577	1.2374	0.49149	0.54908	1.4829	0.5684	0.68986	0.71787	2.078	1.0552
m6	Acadesine_pos	0.81761	0.99745	0.99655	-0.0049876	0.29071	0.79425	0.90453	-0.14476	0.22774	0.63973	0.80756	-0.30836	3.9562e-07	5.5933e-06	0.33112	-1.5946	0.0269	0.064498	0.60495	-0.72512	0.050359	0.1292	0.64846	-0.62491	0.14498	0.1887	1.1898	0.25077	0.086791	0.11629	1.1737	0.23108	0.65512	0.71058	1.1098	0.1503	0.66351	0.71214	0.92512	-0.11229	0.34817	0.41377	0.87854	-0.18682	0.28702	0.33243	0.85826	-0.22052
m342	Methylmalonate_neg	0.81836	0.99745	1.0117	0.016817	0.20126	0.79425	1.1454	0.19584	0.44244	0.68318	0.94794	-0.077128	0.098194	0.12862	0.85748	-0.22182	0.011919	0.034907	0.80271	-0.31704	0.99739	0.99739	1.0964	0.13274	3.8134e-10	1.3029e-08	1.8193	0.86337	3.6517e-09	3.743e-08	1.9606	0.97127	1.7627e-11	3.1423e-10	2.1844	1.1272	6.3359e-08	5.3014e-07	1.9294	0.94815	1.8641e-11	4.4958e-10	2.0441	1.0315	8.4615e-10	1.1191e-08	2.2735	1.1849
m345	Hydroxyisovalerate_neg	0.81898	0.99745	1.0123	0.017617	0.22017	0.79425	1.1583	0.21206	0.5505	0.74211	0.95892	-0.060513	0.12849	0.16209	0.87324	-0.19555	0.017955	0.047803	0.81541	-0.29441	0.88352	0.93519	1.1089	0.14916	4.3589e-10	1.3747e-08	1.8487	0.88654	5.4401e-09	5.1871e-08	2.0203	1.0146	2.674e-11	4.5681e-10	2.2674	1.181	1.1721e-07	8.4312e-07	1.9788	0.98464	2.9576e-11	6.7369e-10	2.1175	1.0824	1.9545e-09	2.2895e-08	2.3937	1.2592
m243	Acetylglutamine_neg	0.8195	0.99745	0.97072	-0.04287	0.4145	0.79425	1.0577	0.08093	0.031481	0.45709	1.2314	0.30025	0.23566	0.27925	1.0907	0.12525	0.014683	0.041213	1.2918	0.36939	0.8654	0.9253	1.1353	0.18309	0.00010469	0.00035059	0.62688	-0.67373	0.00016361	0.0004356	0.68785	-0.53983	0.00069977	0.0016971	0.71872	-0.47651	0.00019007	0.00047256	0.62481	-0.67851	0.00033582	0.001051	0.64299	-0.63713	0.00026852	0.0007149	0.68042	-0.55549
m195	Disaccharide_pos	0.81965	0.99745	0.96254	-0.055087	0.13214	0.79425	0.77945	-0.35948	0.059218	0.50582	0.70507	-0.50417	2.5304e-06	1.915e-05	0.36486	-1.4546	0.0024155	0.011254	0.47718	-1.0674	0.0010588	0.01501	0.43267	-1.2087	5.7727e-07	4.949e-06	0.15945	-2.6488	9.2883e-11	2.0043e-09	0.24562	-2.0255	6.6353e-06	2.6935e-05	0.38184	-1.3889	1.078e-11	2.7623e-10	0.20773	-2.2672	1.7836e-05	8.5715e-05	0.26557	-1.9129	2.8815e-10	4.7257e-09	0.25417	-1.9761
m257	Aminosugar Phosphate_neg	0.81983	0.99745	0.90282	-0.14749	0.72692	0.88375	0.98524	-0.021453	0.044786	0.45709	1.6794	0.74794	0.000151	0.00050747	2.2473	1.1682	0.060326	0.11346	2.7817	1.476	0.0047184	0.031714	3.5539	1.8294	0.12535	0.16796	0.74075	-0.43294	0.88376	0.89911	1.2633	0.33719	0.0059927	0.01159	2.9484	1.56	4.8454e-05	0.00014521	3.8708	1.9526	0.0037358	0.0080193	2.5856	1.3705	2.7076e-09	3.0003e-08	4.3842	2.1323
m90	Hexanoylcarnitine_pos	0.82205	0.99745	1.0416	0.058743	0.32206	0.79425	0.90338	-0.1466	0.1343	0.55898	0.76938	-0.37823	0.6949	0.73054	0.98941	-0.015363	0.19849	0.27966	0.85346	-0.2286	0.053529	0.13464	3.1889	1.673	0.38722	0.43615	1.4403	0.52637	0.073251	0.10051	1.4913	0.5766	0.32247	0.38658	1.7792	0.83124	0.048263	0.068708	2.7283	1.448	0.28356	0.35124	1.5904	0.66939	0.27768	0.32344	2.335	1.2234
m16	Dopa_pos	0.82263	0.99745	0.98604	-0.020287	0.51853	0.79425	0.99986	-0.00019535	0.44789	0.68318	0.96306	-0.054303	4.9803e-07	6.8064e-06	0.53588	-0.90002	0.0012474	0.0075699	0.55157	-0.85838	0.0035258	0.026948	0.58902	-0.76362	9.4198e-06	4.3394e-05	0.41969	-1.2526	3.7388e-07	2.3226e-06	0.4747	-1.0749	7.2839e-05	0.00022454	0.44718	-1.1611	1.7474e-05	6.3967e-05	0.54905	-0.86499	0.00018872	0.00062401	0.54757	-0.86887	2.2081e-05	8.8756e-05	0.53122	-0.91263
m253	Phenylpyruvate_neg	0.83403	0.99745	1.0367	0.051985	0.4718	0.79425	1.1048	0.14373	0.40765	0.68318	0.89722	-0.15646	0.38147	0.43161	0.89037	-0.16753	0.55007	0.60141	1.0838	0.11608	0.20734	0.34215	0.85364	-0.2283	0.0073548	0.013111	1.5924	0.67122	3.4519e-05	0.00011144	1.5604	0.64195	0.0039373	0.0081944	1.4106	0.49631	0.00030276	0.00071753	1.5399	0.62282	4.1281e-05	0.00017271	1.5498	0.63208	0.66637	0.69697	1.1235	0.16798
m136	NADH_2_pos	0.83411	0.99745	0.93968	-0.089757	0.79353	0.90374	1.0133	0.019044	0.51742	0.73153	0.92199	-0.11718	0.0015384	0.0034848	0.62124	-0.68678	0.0077292	0.02515	0.63209	-0.66179	0.012095	0.052752	0.6381	-0.64815	0.00056494	0.0013625	0.59157	-0.75739	3.5023e-05	0.00011218	0.56356	-0.82736	1.4915e-08	1.1538e-07	0.39033	-1.3572	0.00015347	0.00038604	0.50609	-0.98253	0.0010729	0.0026822	0.58996	-0.76132	1.794e-07	1.2259e-06	0.40532	-1.3029
m367	Glucose-1-Phosphate_neg	0.8357	0.99745	1.0368	0.052087	0.23998	0.79425	2.1883	1.1298	0.69458	0.83249	1.2884	0.36563	0.072642	0.099609	0.82135	-0.28392	0.49998	0.56316	1.1568	0.2101	0.028426	0.092006	1.3938	0.47905	0.0020014	0.0040622	1.3456	0.42825	0.0043023	0.0079458	1.5499	0.63216	0.044561	0.066196	0.82088	-0.28476	0.71727	0.75794	1.0558	0.078335	0.27724	0.34655	0.9314	-0.10253	0.047056	0.068904	0.79122	-0.33785
m317	Homogentisate_neg	0.83594	0.99745	1.0009	0.0013692	0.71662	0.88233	1.0018	0.0026531	0.67949	0.81939	0.99788	-0.0030596	0.74696	0.77927	0.99865	-0.001954	0.35262	0.43028	0.99572	-0.0061864	0.23024	0.36874	0.99514	-0.0070251	0.14943	0.19328	1.0073	0.010458	0.23526	0.28121	1.0051	0.0073531	0.91016	0.92368	0.9994	-0.00086468	0.093832	0.12491	1.0092	0.013246	0.078052	0.11511	1.0155	0.022163	0.053015	0.07588	1.0126	0.018081
m59	Glycyl-Proline_pos	0.83956	0.99745	1.0143	0.020451	0.73219	0.88375	1.0284	0.040336	0.11825	0.55898	0.86237	-0.21361	7.429e-06	4.0159e-05	0.62103	-0.68726	9.4708e-05	0.0028	0.59078	-0.75932	0.036595	0.10717	0.79588	-0.32937	0.11859	0.15942	0.87295	-0.19602	0.14811	0.18858	0.90354	-0.14634	0.0010899	0.0025246	0.78806	-0.34362	6.1151e-05	0.00017411	0.7026	-0.50922	0.021994	0.037889	0.8077	-0.3081	0.00031712	0.00082291	0.68278	-0.55051
m200	Thiamine Pyrophosphate_pos	0.84023	0.99745	0.94542	-0.080973	0.46912	0.79425	0.95667	-0.063903	0.11272	0.55898	0.76033	-0.39531	7.7416e-05	0.00027843	0.50376	-0.98919	0.001987	0.0098152	0.48501	-1.0439	0.040533	0.11452	0.66878	-0.58039	1.7147e-06	1.0816e-05	0.4465	-1.1633	1.2646e-06	7.1024e-06	0.52313	-0.93477	1.7614e-05	6.3909e-05	0.35494	-1.4944	2.2565e-06	1.0885e-05	0.3691	-1.4379	4.7545e-09	6.0917e-08	0.3885	-1.364	1.2103e-07	9.0219e-07	0.32541	-1.6197
m376	Erythronate_neg	0.8407	0.99745	0.98832	-0.016957	0.21327	0.79425	1.7409	0.79983	0.98608	0.99442	1.3032	0.38204	0.001596	0.0035953	0.64482	-0.63304	0.3229	0.40118	1.116	0.15832	0.90567	0.94968	1.0088	0.012614	0.0019996	0.0040622	1.3783	0.46289	0.00052516	0.0012234	1.278	0.35393	0.12348	0.16332	1.1467	0.19751	0.43823	0.49497	1.1215	0.16542	0.31347	0.37695	1.0603	0.08446	0.15709	0.19342	1.1662	0.22177
m301	UTP_neg	0.84152	0.99745	0.87398	-0.19433	0.86578	0.93907	1.0097	0.013869	0.45208	0.6865	0.89775	-0.15561	0.021178	0.033526	0.5601	-0.83626	0.0083395	0.026101	0.47638	-1.0698	0.02239	0.079139	0.54939	-0.86409	0.036733	0.056196	0.53434	-0.90417	0.81786	0.84464	0.94449	-0.082394	0.21812	0.27265	0.74074	-0.43295	0.73147	0.76752	0.94967	-0.074502	0.87202	0.88505	0.98365	-0.023786	0.34862	0.39594	0.81958	-0.28704
m269	Tetrahydrobiopterin_neg	0.84538	0.99745	0.95173	-0.071371	0.27278	0.79425	2.4615	1.2995	0.50103	0.724	1.639	0.7128	0.47496	0.5263	0.83486	-0.26039	0.27087	0.35033	2.2504	1.1702	0.41819	0.56216	1.5642	0.64547	0.05011	0.074171	0.65865	-0.60243	0.010924	0.018133	0.58798	-0.76615	0.00043293	0.0011025	0.48308	-1.0497	0.1635	0.205	0.77377	-0.37002	0.00051549	0.0014677	0.46791	-1.0957	0.010946	0.019262	0.57635	-0.79498
m279	Guanidineacetate_neg	0.84613	0.99745	0.98766	-0.017908	0.69845	0.86777	0.99221	-0.011282	0.90144	0.95231	1.0266	0.037808	0.23442	0.27913	0.91854	-0.12259	0.95474	0.96059	1.0726	0.10106	0.97051	0.99621	1.0432	0.061033	1.426e-05	5.8466e-05	1.7883	0.83858	2.4224e-06	1.1416e-05	1.81	0.85595	1.0158e-05	3.8924e-05	2.391	1.2576	0.00011976	0.00031274	1.606	0.68352	1.9753e-06	1.246e-05	1.5106	0.59509	0.00022244	0.0006204	1.6635	0.7342
m218	Nicotinamide Oxide_pos	0.84761	0.99745	0.97287	-0.039679	0.58094	0.82133	0.97998	-0.029171	0.26487	0.63973	0.89953	-0.15276	0.00020214	0.00062313	0.62543	-0.67708	0.023398	0.058141	0.75181	-0.41155	0.14651	0.2723	0.85139	-0.2321	0.23429	0.28504	0.87875	-0.18648	0.0078878	0.013646	0.74001	-0.43439	5.9144e-06	2.4249e-05	0.5831	-0.77818	0.0081138	0.014591	0.70423	-0.50589	0.02819	0.047958	0.78624	-0.34696	0.00080612	0.0019442	0.65589	-0.60848
m65	Trans-4-Hydroxyproline_pos	0.85039	0.99745	0.9839	-0.023409	0.50311	0.79425	0.96427	-0.052492	0.42664	0.68318	0.94812	-0.076859	2.971e-06	2.0693e-05	0.64336	-0.6363	0.0017132	0.0087803	0.67421	-0.56872	0.027124	0.091154	0.77268	-0.37205	0.00014705	0.00044661	0.70076	-0.51301	6.0879e-06	2.5733e-05	0.69727	-0.52022	6.9021e-05	0.00021659	0.71735	-0.47925	7.3775e-06	3.0248e-05	0.64109	-0.64139	0.00043992	0.0012976	0.71858	-0.47678	0.00024585	0.00066315	0.65348	-0.61378
m405	Xanthurenic Acid_neg	0.85289	0.99745	1.0042	0.0059762	0.18734	0.79425	1.2262	0.29422	0.99442	0.99442	0.99529	-0.006815	0.57461	0.61834	0.94637	-0.079529	0.13561	0.20366	1.3209	0.40156	0.084031	0.18229	1.2276	0.29589	0.00059028	0.0013989	1.7306	0.79127	4.0019e-07	2.4129e-06	1.7115	0.77523	6.7804e-08	4.5573e-07	1.916	0.9381	2.0013e-05	7.1352e-05	1.8018	0.8494	0.00036348	0.0011205	2.0335	1.024	0.00016485	0.00047461	1.5849	0.6644
m44	Aminobutyrate_pos	0.85304	0.99745	1.0134	0.019178	0.92471	0.97463	1.0512	0.072073	0.79173	0.89868	1.0182	0.026023	0.0047276	0.0089324	0.65225	-0.6165	0.21135	0.28982	0.82947	-0.26974	0.027631	0.091998	0.67366	-0.5699	0.00011242	0.00036684	0.50996	-0.97156	0.00054506	0.0012555	0.61016	-0.71274	0.073588	0.10513	0.80479	-0.31332	7.331e-05	0.00020038	0.51067	-0.96953	4.6457e-05	0.00018771	0.5455	-0.87435	7.9563e-05	0.00024901	0.49731	-1.0078
m54	Hexanoylglycine_pos	0.85947	0.99745	0.99108	-0.012925	0.52774	0.79843	0.97287	-0.039676	0.092831	0.55898	0.83943	-0.25251	0.0002252	0.00067396	0.66629	-0.58578	0.0049208	0.018855	0.70708	-0.50005	0.33157	0.47867	0.92661	-0.10996	0.60048	0.6329	0.96127	-0.056989	0.88238	0.89911	0.98785	-0.017643	0.076473	0.10775	0.85408	-0.22755	0.024995	0.038965	0.80792	-0.30772	0.078812	0.11582	0.85236	-0.23046	0.0121	0.021021	0.75093	-0.41325
m158	Dimethylguanosine_pos	0.86421	0.99745	0.9962	-0.0054907	0.60025	0.83178	1.003	0.0042585	0.1548	0.57179	0.84941	-0.23547	0.00055388	0.0014557	0.64217	-0.63896	0.00032107	0.0039013	0.57038	-0.81002	0.06861	0.15935	0.7859	-0.34759	0.45134	0.49612	0.93819	-0.092051	0.31792	0.36821	0.92175	-0.11755	0.00015002	0.00041841	0.58301	-0.77841	1.1578e-07	8.4312e-07	0.52643	-0.92567	0.00084433	0.0022334	0.62953	-0.66764	3.4619e-05	0.00012342	0.49313	-1.02
m22	Isoleucine_pos	0.86515	0.99745	0.98524	-0.021447	0.51595	0.79425	0.96658	-0.049038	0.41092	0.68318	0.94486	-0.081834	2.1097e-06	1.669e-05	0.64414	-0.63456	0.0016515	0.0087803	0.67194	-0.5736	0.0285	0.092006	0.77503	-0.36768	0.00022132	0.0006131	0.71822	-0.4775	4.0329e-06	1.7779e-05	0.69572	-0.52342	1.9945e-05	7.1733e-05	0.70106	-0.5124	4.5983e-07	2.8415e-06	0.62084	-0.68772	0.00035192	0.0010931	0.71446	-0.48508	0.00022883	0.00062547	0.65153	-0.6181
m329	Dihydroorotate_neg	0.8694	0.99745	0.99666	-0.0048299	0.26053	0.79425	4.0332	2.0119	0.3104	0.65627	3.0795	1.6227	0.0024315	0.0050864	0.70021	-0.51414	0.82284	0.84765	2.7897	1.4801	0.58181	0.70313	1.4701	0.55588	0.0012052	0.0026451	1.4723	0.55809	6.4235e-05	0.00018637	1.7112	0.77503	7.7834e-05	0.00023293	1.6281	0.70318	0.00060473	0.0013475	1.5953	0.67383	0.00044683	0.0013086	1.7332	0.7934	1.7851e-07	1.2259e-06	1.8341	0.8751
m108	Linoleic Acid_pos	0.87243	0.99745	0.94399	-0.083158	0.43618	0.79425	1.023	0.032743	0.40027	0.68318	0.8	-0.32193	0.91377	0.92277	0.85383	-0.22798	0.068647	0.12399	0.58652	-0.76974	0.13413	0.25698	0.62171	-0.6857	0.4454	0.4909	0.94279	-0.084999	0.68598	0.72487	0.90131	-0.14991	0.30447	0.36715	1.0559	0.078457	0.27804	0.32664	1.0792	0.10998	0.74253	0.78464	1.1075	0.14728	0.017073	0.028112	1.6462	0.71917
m304	dTTP_neg	0.87312	0.99745	1.0453	0.063929	0.66628	0.84964	1.0528	0.074186	0.55206	0.74211	1.0197	0.028157	0.072565	0.099609	0.75674	-0.40213	0.015958	0.043618	0.63191	-0.66221	0.60043	0.71982	1.4158	0.50165	1.4176e-06	9.5279e-06	1.8767	0.90821	2.1936e-05	7.6871e-05	1.7577	0.8137	0.32656	0.39035	1.2499	0.32178	0.091283	0.12191	1.7157	0.77883	0.00096073	0.0024619	1.5671	0.6481	0.024563	0.038884	1.832	0.87345
m313	Phosphogluconate_neg	0.87467	0.99745	1.0098	0.014009	0.0020121	0.79425	1.4052	0.49081	0.34167	0.65627	1.1392	0.18804	0.66913	0.70707	0.96769	-0.047386	0.072162	0.12864	1.1349	0.18253	0.81729	0.8912	1.0179	0.025529	1.8773e-06	1.1662e-05	1.6356	0.7098	3.1797e-06	1.417e-05	1.5128	0.59726	1.1028e-06	5.3196e-06	1.713	0.77651	0.00019805	0.00048622	1.4788	0.56441	0.00013357	0.00045996	1.5923	0.6711	0.0001527	0.0004472	1.4977	0.58276
m17	Glutamate_pos	0.88262	0.99745	1.0016	0.0023571	0.36993	0.79425	0.92423	-0.11367	0.10709	0.55898	0.82026	-0.28586	0.00072489	0.0018346	0.65904	-0.60156	0.0060617	0.021994	0.69574	-0.52338	0.47832	0.61896	1.2701	0.34489	0.12851	0.17163	1.2172	0.28351	0.65972	0.7036	0.96322	-0.054067	0.28559	0.34642	1.1473	0.1983	0.41916	0.47474	0.90967	-0.13659	0.29345	0.35915	0.88602	-0.17458	0.96263	0.96735	1.0296	0.042067
m388	D-Ribose 5-Phosphate_neg	0.88671	0.99745	0.99886	-0.00165	0.1049	0.79425	1.1835	0.2431	0.90945	0.95238	0.99787	-0.0030773	0.17267	0.21007	1.151	0.20291	0.078629	0.13545	1.1365	0.18458	0.91241	0.95431	1.1306	0.17707	0.50171	0.54708	1.1315	0.17821	0.24663	0.29225	1.2283	0.29671	0.72384	0.76956	0.9719	-0.041126	0.82797	0.84867	1.0164	0.023404	0.26782	0.33891	0.89803	-0.15517	0.0099238	0.017614	0.60962	-0.71401
m33	Tyrosine_pos	0.88813	0.99745	0.88202	-0.18112	0.25366	0.79425	0.57916	-0.78798	0.44823	0.68318	3.0402	1.6042	0.044651	0.064918	0.41111	-1.2824	0.056765	0.1087	0.21674	-2.206	0.030404	0.095889	0.4571	-1.1294	0.0022187	0.0044592	0.30654	-1.7059	0.14466	0.18477	0.61108	-0.71056	0.7175	0.76608	1.2133	0.27889	0.011023	0.019231	0.34738	-1.5254	0.7527	0.79333	1.3164	0.39656	0.51659	0.55737	0.66977	-0.57827
m77	Anthranilic Acid_pos	0.8927	0.99745	0.93801	-0.09232	0.78414	0.90308	0.94924	-0.075148	0.2278	0.63973	0.72075	-0.47243	0.030612	0.046485	0.50935	-0.97326	0.039011	0.084182	0.58062	-0.78432	0.026681	0.090521	0.51866	-0.94713	0.98592	0.98592	1.2849	0.36167	0.60658	0.65967	1.0771	0.10712	0.0043186	0.0088976	0.42524	-1.2336	0.23421	0.28077	0.8549	-0.22618	0.31571	0.37849	0.82061	-0.28523	0.019562	0.031576	0.52755	-0.92261
m234	Allantoin_neg	0.89382	0.99745	0.97234	-0.040472	0.24592	0.79425	4.7295	2.2417	0.23095	0.63973	3.603	1.8492	0.0033102	0.0066856	0.70753	-0.49914	0.94249	0.95178	3.3235	1.7327	0.50209	0.63146	1.8024	0.84989	0.0038296	0.007337	1.4279	0.5139	0.00027374	0.0006851	1.6888	0.75602	8.668e-05	0.00025385	1.6058	0.68326	0.0014668	0.003007	1.5494	0.6317	0.00040414	0.0012184	1.7101	0.77405	1.1026e-06	6.0276e-06	1.7588	0.8146
m46	Methylhistidine_pos	0.8956	0.99745	0.83761	-0.25565	0.74811	0.89164	0.95182	-0.071238	0.61755	0.78527	0.82603	-0.27573	0.13434	0.16792	0.58717	-0.76815	0.9061	0.92072	1.2331	0.30234	0.9367	0.96737	1.1061	0.14546	0.22208	0.27099	0.70305	-0.50831	0.011847	0.019507	0.4251	-1.2341	0.087835	0.12166	0.68583	-0.54407	0.022596	0.036048	0.44926	-1.1544	0.06031	0.091922	0.4991	-1.0026	0.4029	0.45011	0.6484	-0.62505
m135	NADH_1_pos	0.89584	0.99745	0.93785	-0.092575	0.36681	0.79425	0.8848	-0.17658	0.15163	0.56858	0.80207	-0.3182	3.4819e-05	0.0001386	0.46817	-1.0949	0.00052289	0.004751	0.51116	-0.96816	0.034094	0.10354	0.68883	-0.53777	0.28576	0.33862	1.135	0.18275	0.23629	0.28163	1.1308	0.17737	0.32866	0.39171	0.88605	-0.17454	0.69185	0.73487	1.0446	0.062901	0.36177	0.42746	1.0928	0.128	0.24161	0.2863	0.83805	-0.2549
m129	Methylphenylacetic acid_pos	0.89637	0.99745	0.98993	-0.014599	0.51795	0.79425	0.96803	-0.046881	0.26713	0.63973	0.90654	-0.14156	7.4441e-06	4.0159e-05	0.58212	-0.7806	0.0014538	0.0082788	0.64677	-0.62867	0.01346	0.05441	0.72898	-0.45605	0.0037736	0.0072638	0.75737	-0.40093	0.0013739	0.0028449	0.75004	-0.41496	5.3104e-05	0.00017559	0.6455	-0.63152	4.3906e-05	0.00013535	0.60181	-0.73262	1.9569e-05	9.2222e-05	0.6506	-0.62016	7.4394e-05	0.00024105	0.57478	-0.79891
m66	Hydroxyproline_pos	0.89711	0.99745	1.0045	0.0064243	0.54598	0.80296	0.97459	-0.037139	0.477	0.71376	0.95654	-0.064106	1.7414e-05	8.1132e-05	0.65612	-0.60797	0.0036462	0.015572	0.68102	-0.55423	0.11327	0.22327	0.84107	-0.24971	0.00083121	0.0018933	0.74145	-0.43157	7.2576e-06	2.9461e-05	0.70195	-0.51056	6.1182e-05	0.00019597	0.70903	-0.49607	6.3891e-06	2.6623e-05	0.63804	-0.64829	0.00032195	0.0010154	0.70802	-0.49814	0.00052074	0.001294	0.64742	-0.62722
m275	Fructose-1-Phosphate_neg	0.90164	0.99745	1.0276	0.039318	0.25538	0.79425	1.7875	0.83798	0.39291	0.68318	1.0267	0.037957	0.024068	0.037378	0.73461	-0.44494	0.4937	0.56316	1.1356	0.18345	0.39519	0.54739	1.3319	0.41348	0.00013844	0.00042677	1.7456	0.80376	6.9421e-06	2.8463e-05	1.9849	0.98904	0.17187	0.21953	1.339	0.42113	0.40832	0.46374	1.4695	0.55532	0.56783	0.61918	1.1472	0.19811	0.73377	0.7578	1.231	0.29982
m371	Galactose_neg	0.90195	0.99745	0.8767	-0.18984	0.36856	0.79425	0.795	-0.33097	0.90353	0.95231	1.0209	0.029843	0.17786	0.21511	1.35	0.43293	0.14817	0.22011	18.832	4.2351	0.00035397	0.010359	4.3282	2.1138	6.5256e-07	5.1179e-06	96.926	6.5988	2.5051e-05	8.4189e-05	65.18	6.0264	2.1312e-07	1.3443e-06	46.514	5.5396	2.9041e-05	9.5256e-05	6.2311	2.6395	0.00046568	0.0013359	6.7507	2.755	0.00076277	0.0018505	7.292	2.8663
m368	Alpha-D-Glucose_neg	0.90372	0.99745	0.91293	-0.13143	0.66935	0.84964	1.0218	0.031152	0.10994	0.55898	1.1788	0.23728	0.26634	0.31289	1.1791	0.23771	0.057	0.1087	23.422	4.5498	0.0004065	0.010417	4.269	2.0939	4.8402e-07	4.6004e-06	126.98	6.9885	2.2299e-05	7.7162e-05	94.9	6.5683	4.1744e-07	2.282e-06	64.129	6.0029	8.0572e-06	3.2387e-05	7.908	2.9833	0.00061968	0.0017052	8.0159	3.0029	7.6267e-05	0.00024105	8.7976	3.1371
m401	Picolinate_neg	0.90609	0.99745	0.9612	-0.057091	0.64502	0.84458	0.95712	-0.063224	0.83832	0.92148	1.0852	0.11801	0.66386	0.70398	0.93395	-0.09859	0.54762	0.60034	1.2319	0.30088	0.45198	0.59778	5.6308	2.4933	0.010238	0.017638	2.1479	1.1029	0.0005328	0.0012342	2.0825	1.0584	5.7483e-11	8.1269e-10	2.9455	1.5585	3.188e-10	5.4461e-09	3.6287	1.8595	1.0516e-08	1.0792e-07	3.244	1.6978	6.5432e-08	5.3654e-07	3.7573	1.9097
m291	Methyl Phenylacetate_neg	0.90661	0.99745	0.99689	-0.0044964	0.3034	0.79425	11.13	3.4764	0.35501	0.66464	8.9792	3.1666	0.1309	0.16463	1.0394	0.055769	0.29666	0.37656	8.7461	3.1286	0.25618	0.39636	4.5332	2.1805	0.75395	0.77669	0.9888	-0.016252	0.95911	0.96381	0.9969	-0.0044782	0.59306	0.65015	1.2147	0.28065	0.10461	0.13792	0.94802	-0.077016	0.036878	0.059959	0.92646	-0.1102	0.2546	0.2991	0.95215	-0.070738
m39	Glutathione Oxidized_pos	0.90706	0.99745	0.9504	-0.073391	0.64009	0.84458	1.0202	0.028864	0.26669	0.63973	0.90596	-0.14249	0.008853	0.015446	0.53139	-0.91217	0.0020905	0.010204	0.42465	-1.2357	0.15804	0.28172	0.80097	-0.32018	0.00027592	0.0007346	0.26398	-1.9215	0.0005535	0.0012678	0.35249	-1.5044	6.9203e-05	0.00021659	0.23589	-2.0838	0.0030939	0.0059835	0.48477	-1.0446	0.00098246	0.0024871	0.31021	-1.6887	1.1591e-05	5.1098e-05	0.19805	-2.3361
m101	FAD_pos	0.90723	0.99745	1.0307	0.043671	0.26636	0.79425	0.82864	-0.27118	0.72001	0.84344	0.98225	-0.025831	0.013188	0.021628	0.60747	-0.71912	0.0032595	0.01437	0.52735	-0.92316	0.33906	0.48777	1.0392	0.055498	0.25516	0.3068	1.2374	0.30726	0.38452	0.43914	0.87189	-0.19779	0.14971	0.19425	0.80619	-0.31081	0.094899	0.12592	0.7224	-0.46913	0.15586	0.2109	0.77046	-0.37621	0.0040617	0.0077455	0.55597	-0.84692
m366	Cholesterol Sulfate_neg	0.9097	0.99745	0.99017	-0.01425	0.30573	0.79425	15.856	3.987	0.24757	0.63973	11.984	3.583	0.70557	0.73986	0.97522	-0.036206	0.30655	0.38792	9.3174	3.2199	0.28401	0.42498	9.1663	3.1963	0.0024492	0.0048983	1.6521	0.72433	0.21562	0.25924	1.164	0.2191	0.34818	0.41258	1.4103	0.49601	0.73406	0.76752	1.0174	0.024868	0.42059	0.47636	0.94405	-0.083059	0.20922	0.25156	0.90734	-0.14028
m222	Pyridoxamine_pos	0.91195	0.99745	0.97934	-0.030117	0.23552	0.79425	0.88902	-0.16972	0.28855	0.64297	0.87989	-0.1846	0.00023343	0.00068854	0.48094	-1.0561	0.020983	0.053619	0.6115	-0.70958	0.026715	0.090521	0.6006	-0.73552	0.21324	0.26254	0.86927	-0.20212	0.0033328	0.0062681	0.75057	-0.41394	0.00012674	0.00036267	0.64622	-0.6299	0.0029836	0.0057976	0.68327	-0.54948	0.0056756	0.011693	0.7227	-0.46853	2.4989e-05	9.5753e-05	0.60028	-0.73628
m62	Sarcosine_pos	0.9132	0.99745	1.0081	0.011697	0.50909	0.79425	1.3314	0.41295	0.40085	0.68318	1.4362	0.52224	2.5689e-06	1.915e-05	0.35118	-1.5097	0.00021296	0.0033582	0.4456	-1.1662	0.00074827	0.012783	0.48506	-1.0438	0.0026196	0.0051636	1.895	0.92224	0.036074	0.053588	1.4424	0.52846	0.0028132	0.0059762	1.532	0.61539	0.012374	0.020878	1.6924	0.75906	0.0073825	0.014524	1.473	0.55876	0.022339	0.035499	1.4974	0.58242
m346	Hydroxypropionate_neg	0.9151	0.99745	0.95922	-0.06006	0.44615	0.79425	0.93729	-0.093432	0.69645	0.83249	0.98138	-0.027117	0.77442	0.79994	1.0394	0.055789	0.2544	0.33113	4.6485	2.2168	0.0119	0.052463	2.2257	1.1543	9.6777e-06	4.4087e-05	20.402	4.3507	0.00022518	0.00058431	16.061	4.0055	6.9132e-06	2.7788e-05	11.557	3.5307	0.00014855	0.00037596	2.6805	1.4225	0.0070957	0.014054	2.5413	1.3456	0.00098451	0.0023066	2.795	1.4829
m260	Phenylglyoxylic Acid_neg	0.91754	0.99745	0.99491	-0.0073566	0.18627	0.79425	1.0873	0.12079	0.35738	0.66602	1.0506	0.071157	5.489e-05	0.00020838	0.78788	-0.34396	2.5822e-07	0.00010587	0.78277	-0.35335	0.030641	0.095899	0.8367	-0.25723	0.047767	0.071476	0.88517	-0.17597	0.0012046	0.0025458	0.8095	-0.3049	7.4072e-05	0.00022664	0.74619	-0.42239	2.8794e-07	1.8446e-06	0.76258	-0.39103	9.6038e-05	0.00035157	0.79854	-0.32457	1.3116e-05	5.6017e-05	0.70298	-0.50845
m331	Pyrophosphate_neg	0.91754	0.99745	1.0189	0.027037	0.55632	0.80296	0.93422	-0.098171	0.91038	0.95238	1.0651	0.090949	0.0069619	0.012465	0.5953	-0.74832	0.19653	0.27786	0.77854	-0.36115	0.0087937	0.045881	0.5241	-0.93209	1.7076e-10	7.7897e-09	0.21598	-2.211	3.9587e-07	2.4129e-06	0.33536	-1.5762	9.2821e-07	4.5851e-06	0.35098	-1.5105	1.3893e-08	1.3563e-07	0.31415	-1.6705	3.6418e-05	0.00016055	0.33757	-1.5667	3.786e-07	2.3881e-06	0.36268	-1.4632
m184	Uric Acid_pos	0.9199	0.99745	0.98079	-0.027983	0.2335	0.79425	0.88694	-0.1731	0.28275	0.64297	0.87315	-0.19569	0.00016251	0.00054057	0.47436	-1.0759	0.01808	0.047824	0.59967	-0.73775	0.021759	0.077576	0.58158	-0.78195	0.16648	0.21132	0.84899	-0.23619	0.0062409	0.011125	0.75704	-0.40156	0.00014112	0.00039903	0.63934	-0.64535	0.0017374	0.0035091	0.65844	-0.60288	0.0057166	0.011719	0.71462	-0.48475	2.7277e-05	0.0001026	0.59341	-0.7529
m380	Xylonate_neg	0.92227	0.99745	0.98312	-0.024565	0.36811	0.79425	1.6331	0.70759	0.85219	0.92415	1.2834	0.35993	4.6659e-06	2.8133e-05	0.44598	-1.165	0.028315	0.066425	0.82033	-0.28572	0.011429	0.050935	0.75406	-0.40725	0.74894	0.77542	1.0889	0.12284	0.73462	0.76836	1.0156	0.022295	0.64615	0.70458	0.95971	-0.059335	0.51041	0.56712	1.1176	0.16036	0.28303	0.35124	1.0907	0.12521	0.032048	0.048665	1.2391	0.30928
m392	Cis-Aconitate_neg	0.93053	0.99745	1.0055	0.0079142	0.27403	0.79425	1.0715	0.099575	0.61961	0.78527	1.1429	0.1927	0.93928	0.94218	0.96866	-0.045943	0.32188	0.40112	0.92353	-0.11478	0.9175	0.95719	1.0972	0.13376	0.068431	0.097759	0.79325	-0.33415	0.025256	0.038929	0.6956	-0.52368	0.010541	0.018872	0.64361	-0.63575	0.027069	0.041566	0.60993	-0.71329	0.082729	0.1199	0.72138	-0.47116	0.037337	0.056073	0.64114	-0.6413
m93	Octenoylcarnitine_pos	0.93149	0.99745	0.99555	-0.0064381	0.25919	0.79425	0.86675	-0.20631	0.088489	0.55898	0.74905	-0.41687	0.12722	0.16149	0.81021	-0.30364	0.11437	0.17801	0.78308	-0.35277	0.42028	0.56312	1.6449	0.718	0.43553	0.48132	1.1835	0.24306	0.69695	0.73457	1.1152	0.15732	0.03629	0.055106	0.73231	-0.44948	0.35928	0.41032	1.4601	0.54607	0.38907	0.45062	1.1527	0.20501	0.5547	0.59225	1.1778	0.23608
m306	NMN_neg	0.93219	0.99745	1.0038	0.0054786	0.32479	0.79425	1.0651	0.091049	0.42118	0.68318	0.95903	-0.060345	0.048463	0.069474	0.90157	-0.14949	0.24945	0.32619	0.93956	-0.089941	0.79836	0.87288	1.0767	0.10664	0.095346	0.13162	1.1336	0.18097	0.18583	0.22893	1.119	0.16215	0.043271	0.064749	0.87881	-0.18638	0.0077994	0.014175	0.8698	-0.20124	0.037515	0.060556	0.88022	-0.18406	0.014796	0.024965	0.824	-0.27928
m271	Allopurinol_neg	0.93589	0.99745	0.96919	-0.04515	0.32415	0.79425	0.87036	-0.20032	0.53465	0.73559	0.94195	-0.086275	0.17745	0.21511	0.8451	-0.24281	0.55181	0.6017	1.2037	0.2675	0.50066	0.63146	1.3922	0.47732	0.00013169	0.00040903	3.6924	1.8846	0.00016525	0.00043711	3.591	1.8444	0.36417	0.43028	1.3685	0.45262	0.29114	0.34008	1.2949	0.37284	0.076158	0.11273	0.77404	-0.36952	0.30467	0.35088	0.96161	-0.056481
m264	Glycochenodeoxycholate_neg	0.93847	0.99745	1.0228	0.032578	0.45236	0.79425	0.93581	-0.095717	0.036888	0.45709	0.65538	-0.60959	0.043385	0.064123	0.71469	-0.4846	0.019812	0.051739	0.64295	-0.63722	0.70297	0.80322	1.2909	0.36843	0.0046132	0.0084817	1.9758	0.98241	4.2557e-06	1.8562e-05	2.0598	1.0425	0.29372	0.35523	1.5223	0.60625	0.0053392	0.0099503	1.7283	0.78938	0.0067377	0.013475	1.4835	0.56902	0.19942	0.24118	1.314	0.39399
m322	Phosphoglycerates_neg	0.94062	0.99745	1.0071	0.010184	0.09709	0.79425	1.4757	0.56143	0.26621	0.63973	0.93023	-0.10434	0.0057507	0.010573	0.63727	-0.65002	0.098552	0.15908	0.84682	-0.23988	0.55239	0.68392	1.0186	0.026549	0.00011476	0.00036759	1.7414	0.80021	4.3196e-05	0.00013519	1.7683	0.82236	0.252	0.31027	0.91515	-0.12791	0.87322	0.88838	1.403	0.48853	0.29902	0.36468	1.2704	0.34533	0.22928	0.27327	0.98258	-0.025353
m45	Methylamino-Alanine_pos	0.94112	0.99745	0.99284	-0.010369	0.64888	0.84458	0.99142	-0.012425	0.25642	0.63973	0.90118	-0.15011	3.9646e-06	2.5398e-05	0.58965	-0.76207	0.0016849	0.0087803	0.6572	-0.60561	0.016416	0.064042	0.74113	-0.43219	0.0045291	0.0083938	0.7601	-0.39573	0.0020131	0.0040458	0.76646	-0.38371	0.00020331	0.00054841	0.6621	-0.59489	2.2827e-05	7.8648e-05	0.60236	-0.7313	6.8946e-05	0.00026668	0.6608	-0.59771	8.745e-05	0.00026958	0.58695	-0.7687
m321	phosphoenolpyruvate_2_neg	0.94204	0.99745	1.0188	0.026926	0.084073	0.79425	1.3677	0.4518	0.20449	0.63973	0.90699	-0.14084	0.037451	0.056452	0.80342	-0.31577	0.11136	0.17493	0.76749	-0.38179	0.70849	0.80465	1.1378	0.18629	0.13049	0.1737	1.235	0.30456	0.00027337	0.0006851	1.6325	0.70711	0.010096	0.018316	0.73738	-0.43952	0.99896	0.99896	1.1151	0.15724	0.81063	0.83929	1.066	0.092167	0.075539	0.10221	0.83436	-0.26127
m355	Methylglutarate_neg	0.94536	0.99745	1.0039	0.0056067	0.98925	0.9941	1.0408	0.057673	0.19335	0.63419	0.90247	-0.14805	0.00026187	0.00076147	0.77098	-0.37524	0.0073286	0.024038	0.79278	-0.335	0.017598	0.066983	0.81074	-0.3027	0.049008	0.073066	0.8848	-0.17658	0.90215	0.91329	1.0195	0.027872	0.14166	0.18438	0.9054	-0.14337	3.4631e-05	0.0001118	1.2648	0.33893	1.0041e-05	5.4166e-05	1.3209	0.40155	0.0015219	0.0032668	1.2704	0.34527
m23	Leucine_pos	0.94847	0.99745	0.99565	-0.0062945	0.67954	0.85202	0.99755	-0.0035429	0.67835	0.81939	0.98497	-0.021843	0.00026613	0.00076841	0.65208	-0.61688	0.0047934	0.018541	0.69464	-0.52565	0.70583	0.80386	1.0403	0.05695	0.10149	0.13917	0.85657	-0.22335	0.0081134	0.013977	0.79387	-0.33303	0.019909	0.032913	0.78989	-0.34027	0.00013899	0.00035394	0.66741	-0.58336	0.0065573	0.013244	0.76313	-0.38999	0.0041084	0.0077983	0.7171	-0.47976
m246	Acetylneuraminate_neg	0.94861	0.99745	0.99259	-0.010736	0.15806	0.79425	2.2193	1.1501	0.60346	0.78527	1.539	0.62197	0.0036867	0.0074095	0.67654	-0.56376	0.46626	0.54308	1.3249	0.40586	0.1594	0.28292	1.4391	0.52519	1.2626e-05	5.3367e-05	3.9701	1.9892	1.3906e-05	5.2309e-05	3.5261	1.8181	0.01094	0.019333	2.4444	1.2895	0.00092992	0.0019552	2.6907	1.428	7.5005e-05	0.00028474	2.5902	1.373	0.0028782	0.0056734	2.7739	1.4719
m379	Threonate_neg	0.94979	0.99745	1.0081	0.011615	0.31545	0.79425	1.9683	0.97699	0.79589	0.89868	1.5181	0.6023	2.7887e-05	0.00011549	0.56076	-0.83454	0.28236	0.36064	1.2381	0.30816	0.26248	0.40306	0.91723	-0.12465	0.00049567	0.0012169	1.4841	0.56961	1.5157e-05	5.5984e-05	1.4814	0.56692	0.015596	0.026533	1.2911	0.36861	0.23911	0.28582	1.2235	0.29106	0.019771	0.034642	1.2343	0.30375	0.0078824	0.014174	1.3643	0.44813
m69	Histidinol_pos	0.95113	0.99745	0.95606	-0.064823	0.82565	0.91961	1.0811	0.11253	0.97122	0.99054	1.0299	0.042494	0.14562	0.17884	0.75019	-0.41467	0.76364	0.79465	0.94571	-0.080535	0.56711	0.69408	1.0861	0.11913	0.0045449	0.0083938	1.673	0.74246	0.0042284	0.0078446	1.621	0.69687	0.022896	0.036802	1.5164	0.60063	0.011869	0.020353	1.4959	0.58104	0.0020942	0.004749	1.6793	0.74784	0.018458	0.030151	1.6409	0.71452
m250	Cysteine-S-Sulfate_neg	0.95395	0.99745	0.82792	-0.27243	0.39019	0.79425	0.72125	-0.47143	0.26821	0.63973	1.0554	0.077786	0.023919	0.037288	0.43391	-1.2045	0.3338	0.41222	0.76349	-0.38932	0.10634	0.21372	0.51707	-0.95158	0.00048936	0.0012087	2.5648	1.3589	0.0085865	0.014613	2.3914	1.2578	1.3621e-07	8.7262e-07	5.1595	2.3672	0.0026571	0.0051877	2.2592	1.1758	0.0074037	0.014524	1.8431	0.88211	4.2407e-05	0.00014989	2.2871	1.1935
m248	Acetylphenylalanine_neg	0.95657	0.99745	0.99254	-0.0108	0.16275	0.79425	1.1246	0.16947	0.46211	0.69913	1.0514	0.072357	0.14328	0.17733	0.87194	-0.19769	0.32404	0.40138	1.1023	0.14046	0.45869	0.6047	0.95069	-0.072949	0.021841	0.035117	1.7135	0.77693	0.010643	0.017738	1.6465	0.71937	6.6243e-08	4.5266e-07	2.1149	1.0806	3.0873e-10	5.4461e-09	2.4561	1.2964	0.00010777	0.00038421	2.1176	1.0824	1.4813e-05	6.1347e-05	2.0953	1.0671
m150	Deoxyadenosine_pos	0.95669	0.99745	0.93064	-0.10371	0.3098	0.79425	0.68134	-0.55355	0.75797	0.87779	1.7561	0.81238	0.0032297	0.0065554	0.33874	-1.5618	0.14221	0.21203	1.0525	0.073801	0.056557	0.1391	0.54097	-0.88638	0.00063275	0.001474	0.27411	-1.8672	0.039136	0.057928	0.53654	-0.89824	0.0028072	0.0059762	0.40879	-1.2906	0.0026294	0.0051796	0.34065	-1.5537	0.12478	0.17343	0.67082	-0.57599	0.013701	0.023406	0.4503	-1.151
m273	Suberic Acid_neg	0.95793	0.99745	1.0001	0.0001874	0.97971	0.9941	0.99856	-0.0020721	0.12607	0.55898	0.87093	-0.19938	0.0059413	0.010875	0.75016	-0.41473	0.11806	0.18216	0.86193	-0.21436	0.86663	0.9253	1.0413	0.05836	0.0018137	0.0037556	1.332	0.41358	0.00061062	0.0013832	1.2429	0.31369	0.46165	0.52385	1.1251	0.17006	0.25255	0.29926	1.1385	0.18719	0.37315	0.43597	1.0482	0.067964	0.95276	0.95979	1.0283	0.040327
m9	Alanine_pos	0.95892	0.99745	0.97938	-0.030057	0.73718	0.88375	1.2489	0.32062	0.61595	0.78527	1.3651	0.44903	4.1803e-06	2.6368e-05	0.34023	-1.5554	0.0001912	0.0031357	0.4177	-1.2594	0.0013277	0.015121	0.48888	-1.0324	0.0045447	0.0083938	1.8382	0.87829	0.042464	0.061521	1.4333	0.51939	0.0053378	0.010573	1.4912	0.57648	0.023268	0.036692	1.6638	0.73449	0.015859	0.028644	1.4477	0.53373	0.053116	0.07588	1.4511	0.53718
m143	Adenine_pos	0.95906	0.99745	0.98775	-0.01778	0.46931	0.79425	0.96704	-0.04835	0.2349	0.63973	0.88727	-0.17256	1.7615e-05	8.1149e-05	0.66733	-0.58352	0.012883	0.037461	0.68534	-0.54511	0.070256	0.16003	0.78673	-0.34605	0.014436	0.023962	0.78261	-0.35364	0.0024887	0.0048131	0.7525	-0.41023	1.6868e-05	6.1747e-05	0.57692	-0.79356	5.8e-06	2.4515e-05	0.63517	-0.65479	0.0014229	0.0034317	0.73545	-0.44331	0.0007566	0.0018465	0.57631	-0.79508
m79	Indolebutyric Acid_pos	0.96327	0.99745	0.97861	-0.031195	0.43913	0.79425	0.94741	-0.077942	0.37894	0.68209	0.93694	-0.093966	5.9655e-05	0.00022439	0.63476	-0.65571	0.0097241	0.029225	0.65547	-0.60941	0.056512	0.1391	0.75851	-0.39876	0.00039271	0.00098779	0.69526	-0.52437	2.0635e-05	7.2935e-05	0.64933	-0.62297	0.00026018	0.00068382	0.57056	-0.80954	6.3246e-05	0.00017883	0.60978	-0.71364	0.00066345	0.0018134	0.69865	-0.51735	0.00018574	0.00052883	0.61192	-0.70858
m210	Ureidopropionate_pos	0.96645	0.99745	0.98684	-0.019111	0.76222	0.89462	1.2141	0.27989	0.50342	0.724	1.3335	0.41523	3.1116e-06	2.0866e-05	0.36357	-1.4597	0.00012898	0.0031106	0.44361	-1.1726	0.00049259	0.01063	0.49876	-1.0036	0.014518	0.024001	1.5438	0.62644	0.20682	0.2494	1.217	0.28336	0.010993	0.019345	1.3552	0.4385	0.069097	0.094119	1.3971	0.4824	0.048223	0.076045	1.3031	0.38192	0.07474	0.10221	1.2982	0.37647
m247	Acetylornithine_neg	0.97059	0.99745	1.014	0.019996	0.86541	0.93907	1.8043	0.85146	0.044962	0.45709	1.8987	0.92497	0.0080006	0.014078	0.50184	-0.99469	0.20895	0.28898	1.3269	0.40808	0.00022396	0.010359	0.36585	-1.4507	4.3462e-05	0.00016199	0.3518	-1.5072	0.040286	0.058781	0.59195	-0.75644	0.11736	0.15673	0.7362	-0.44183	0.19259	0.23571	0.67551	-0.56596	0.27085	0.3411	0.70613	-0.50199	0.27496	0.32118	0.71215	-0.48975
m153	Methyladenosine_pos	0.97171	0.99745	1.0118	0.01686	0.95706	0.9789	1.009	0.012908	0.8585	0.92627	1.0031	0.0044915	0.085131	0.11406	0.72668	-0.46061	0.015554	0.042799	0.6259	-0.67599	0.0064329	0.037678	0.58292	-0.77863	0.0053215	0.009654	0.58417	-0.77555	0.07891	0.10678	0.746	-0.42274	0.009221	0.01703	0.6289	-0.66911	0.0039932	0.0075797	0.56097	-0.83401	0.1714	0.22891	0.79169	-0.33699	0.14983	0.18581	0.76067	-0.39465
m185	Carbamoylaspartate_pos	0.97696	0.99745	0.98864	-0.016477	0.51917	0.79425	0.95131	-0.072017	0.84506	0.92415	1.0041	0.0059416	1.196e-06	1.1404e-05	0.50685	-0.98038	0.00058683	0.0050125	0.57812	-0.79056	0.012649	0.052921	0.68156	-0.55309	5.7939e-07	4.949e-06	2.4873	1.3146	0.00012613	0.0003494	1.9719	0.97962	7.0462e-12	1.4445e-10	4.8472	2.2772	2.7042e-07	1.7882e-06	3.1954	1.676	4.4295e-05	0.00018161	3.2193	1.6868	2.5249e-09	2.8756e-08	3.935	1.9764
m68	Creatine_pos	0.98047	0.99745	0.99356	-0.0093231	0.8934	0.9551	1.1104	0.15108	0.81187	0.90453	1.1507	0.20254	2.1168e-06	1.669e-05	0.43359	-1.2056	0.00017942	0.0031357	0.50887	-0.97463	0.00073582	0.012783	0.54827	-0.86704	0.37148	0.42401	1.053	0.074525	0.63434	0.68084	0.9311	-0.10299	0.4589	0.52385	1.0402	0.056916	0.7114	0.75368	1.0312	0.044325	0.55298	0.60784	1.032	0.045442	0.9457	0.95502	0.99616	-0.0055537
m134	NADPH_pos	0.98076	0.99745	1.0438	0.061782	0.85914	0.93832	1.2418	0.31249	0.036966	0.45709	0.67875	-0.55905	7.6747e-05	0.00027843	0.34436	-1.538	0.00032353	0.0039013	0.37452	-1.4169	0.0099289	0.046619	0.58127	-0.78272	0.384	0.43371	1.5226	0.60654	0.38922	0.44327	1.2387	0.30878	0.010051	0.018315	0.62277	-0.68322	0.011342	0.019609	0.64854	-0.62473	0.0070209	0.013974	0.63302	-0.65967	0.0018963	0.0039872	0.43859	-1.1891
m89	Dodecenoylcarnitine_pos	0.98243	0.99745	0.98767	-0.017895	0.42845	0.79425	0.91644	-0.12588	0.4867	0.71916	0.95179	-0.071287	0.023496	0.036769	0.6355	-0.65403	0.13131	0.19939	0.7501	-0.41484	0.55513	0.68392	1.6246	0.70006	0.27193	0.3241	1.3942	0.47939	0.04672	0.066648	1.4575	0.5435	0.76393	0.80517	1.207	0.27137	0.2961	0.34488	1.5117	0.59619	0.39599	0.45605	1.1506	0.20244	0.70159	0.7264	1.4944	0.5796
m78	Indole_pos	0.98412	0.99745	0.99047	-0.013808	0.38104	0.79425	0.90437	-0.14501	0.042295	0.45709	0.61876	-0.69255	0.0016288	0.0036492	0.48991	-1.0294	0.0099199	0.029472	0.56125	-0.83329	0.011339	0.050935	0.55791	-0.8419	0.21983	0.26905	0.7585	-0.39878	0.47741	0.53335	0.8706	-0.19992	0.95674	0.96143	0.94543	-0.080957	0.73333	0.76752	0.96172	-0.056309	0.39236	0.45315	1.148	0.19912	0.73994	0.76225	1.0326	0.046235
m326	Hypoxanthine_neg	0.98472	0.99745	0.96419	-0.052614	0.77011	0.89462	1.0187	0.026687	0.40487	0.68318	1.0668	0.093233	0.40573	0.45575	0.91421	-0.1294	0.69633	0.73772	1.3106	0.39018	0.40683	0.55974	1.4435	0.52953	0.00019145	0.00054134	3.6567	1.8705	0.00014835	0.00040282	3.4804	1.7993	0.27748	0.33758	1.3998	0.48524	0.33765	0.38778	1.2736	0.34895	0.055136	0.085304	0.75724	-0.40117	0.30441	0.35088	0.96306	-0.054308
m170	GMP_pos	0.98685	0.99745	1.0211	0.030069	0.19308	0.79425	0.85508	-0.22587	0.27618	0.63973	0.98718	-0.018617	0.16765	0.20458	0.93197	-0.10164	0.12614	0.19226	1.1793	0.23788	0.71826	0.80903	1.2816	0.35796	0.0001235	0.00038652	5.6134	2.4889	0.00065538	0.0014764	3.0297	1.5992	0.017207	0.029032	2.6242	1.3919	0.019361	0.031752	2.0809	1.0572	0.052326	0.081572	1.5585	0.6402	0.21585	0.25877	1.6463	0.71924
m142	Dopamine_pos	0.9884	0.99745	0.97013	-0.043756	0.27728	0.79425	0.87367	-0.19484	0.27505	0.63973	0.8676	-0.2049	8.1121e-08	2.0008e-06	0.43557	-1.199	0.0035693	0.015404	0.60191	-0.73239	0.055852	0.1391	0.73586	-0.4425	9.8553e-05	0.00033394	1.6861	0.75366	0.00015362	0.00041436	1.6934	0.75988	0.90734	0.9231	1.1698	0.22626	0.95701	0.96406	0.97493	-0.03663	0.29261	0.35915	0.87843	-0.18701	0.13287	0.16762	0.82371	-0.27978
m35	Betaleucine_pos	0.98894	0.99745	0.98865	-0.016465	0.64761	0.84458	0.9904	-0.013912	0.71674	0.84344	0.99157	-0.012218	0.00020104	0.00062313	0.63417	-0.65705	0.0094999	0.028852	0.71263	-0.48878	0.55166	0.68392	1.0041	0.0059501	0.042065	0.063877	1.1532	0.20569	0.73083	0.76635	1.0031	0.0044954	0.049483	0.072978	1.1964	0.25872	0.34501	0.39512	1.1039	0.14265	0.14321	0.19703	1.1708	0.22751	0.11244	0.14451	1.2645	0.33853
m296	Xanthine_neg	0.98934	0.99745	0.98102	-0.027641	0.95253	0.9789	0.97669	-0.034027	0.31054	0.65627	0.90109	-0.15026	0.0014394	0.0032969	0.69444	-0.52607	0.10616	0.1687	0.91605	-0.1265	0.62994	0.74646	1.1727	0.22984	7.5308e-07	5.5136e-06	3.5791	1.8396	3.4773e-07	2.1934e-06	3.5339	1.8213	0.0031905	0.0067429	2.1237	1.0866	5.2504e-06	2.2901e-05	1.7231	0.78499	0.0096894	0.018739	1.3227	0.40354	0.15001	0.18581	1.324	0.40492
m213	Riboflavin_pos	0.99015	0.99745	0.98182	-0.026474	0.32031	0.79425	0.92766	-0.10833	0.31941	0.65627	0.90202	-0.14877	8.5677e-06	4.391e-05	0.60761	-0.71878	0.030326	0.069076	0.60344	-0.72872	0.069887	0.16003	0.7044	-0.50554	0.0002778	0.00073483	0.60803	-0.71778	2.6194e-07	1.7322e-06	0.52459	-0.93073	0.00015708	0.00043515	0.52088	-0.94098	2.6951e-06	1.2416e-05	0.45212	-1.1452	0.003493	0.0075774	0.5591	-0.83883	0.00047604	0.0011974	0.35466	-1.4955
m240	Acetylalanine_neg	0.99707	0.99866	1.0096	0.013804	0.33204	0.79425	6.5884	2.7199	0.61823	0.78527	8.5816	3.1012	2.098e-05	9.3499e-05	0.61095	-0.71086	0.54504	0.59911	4.0575	2.0206	0.69615	0.7995	1.4734	0.55917	0.00011691	0.00037156	1.8347	0.87555	2.0953e-09	2.4545e-08	2.5654	1.3592	0.00054144	0.0013214	1.6084	0.68562	0.00056748	0.0012784	1.8036	0.8509	0.00085121	0.0022372	1.614	0.69064	0.016178	0.026746	1.5886	0.6678
m55	Homoarginine_pos	0.99709	0.99866	0.99453	-0.0079085	0.47922	0.79425	0.95988	-0.059074	0.61185	0.78527	0.99497	-0.0072726	1.1371e-06	1.11e-05	0.49862	-1.004	7.2294e-05	0.00247	0.52405	-0.93222	0.0035492	0.026948	0.63925	-0.64555	1.0747e-05	4.6876e-05	0.54692	-0.87061	2.6027e-05	8.5731e-05	0.56288	-0.82911	1.7047e-06	7.6807e-06	0.52562	-0.9279	1.9441e-06	9.8403e-06	0.49772	-1.0066	0.00045889	0.0013344	0.62742	-0.6725	3.1038e-06	1.5332e-05	0.52623	-0.92624
m335	Shikimate_neg	0.99866	0.99866	0.99905	-0.0013653	0.26514	0.79425	1.333	0.41466	0.50398	0.724	1.2329	0.30205	0.030167	0.04598	0.87742	-0.18865	0.96826	0.96826	1.088	0.12165	0.098727	0.20341	0.90578	-0.14277	0.040765	0.062132	0.89128	-0.16604	0.56763	0.62899	0.97479	-0.036839	0.074122	0.10552	0.87874	-0.1865	3.5273e-06	1.5892e-05	0.65787	-0.60413	0.00095181	0.0024544	0.68203	-0.5521	3.0436e-07	1.9498e-06	0.6716	-0.57433
