# Supplementary material for: Distinct Urinary Metabolite Signatures Mirror In Vivo Oxidative Stress-Related Radiation Responses in Mice
Source: Antioxidants (Basel). 2024 Dec 27;14(1):24. doi: 10.3390/antiox14010024 (PMC11763242; doi:10.3390/antiox14010024)
Supplement: Supplementary file 1 [file antioxidants-14-00024-s001.zip › Table S5. Pathway analysis - up regulated.xlsx]

## Sheet: Pathway
Supplementary Table Mummichog pathway analysis results
	Day 0: PBI vs. Ctrl		Day 0: WBI-LDR vs. Ctrl		Day 0: WBI-HDR vs. Ctrl		Day 2: PBI vs. Ctrl		Day 2: WBI-LDR vs. Ctrl		Day 2: WBI-HDR vs. Ctrl		Day 30: PBI vs. Ctrl		Day 30: WBI-LDR vs. Ctrl		Day 30: WBI-HDR vs. Ctrl		Day 90: PBI vs. Ctrl		Day 90: WBI-LDR vs. Ctrl		Day 90: WBI-HDR vs. Ctrl
pathway	overlap pathway size	p.value	overlap pathway size	p.value	overlap pathway size	p.value	overlap pathway size	p.value	overlap pathway size	p.value	overlap pathway size	p.value	overlap pathway size	p.value	overlap pathway size	p.value	overlap pathway size	p.value	overlap pathway size	p.value	overlap pathway size	p.value	overlap pathway size	p.value
Glutathione Metabolism	1(3)	0.0189900008403	1(3)	0.0164692042685	2(2)	8.40265523906e-05	-	-	-	-	1(1)	0.0297453995463	-	-	-	-	-	-	-	-	2(3)	0.0401646920427	-	-
C21-steroid hormone biosynthesis and metabolism	-	-	-	-	-	-	-	-	4(6)	0.000168053104781	-	-	-	-	-	-	-	-	-	-	-	-	-	-
Tyrosine metabolism	2(21)	0.028400974708	-	-	1(17)	0.0405848248046	-	-	-	-	-	-	-	-	6(15)	0.000504159314343	-	-	-	-	-	-	-	-
Putative anti-Inflammatory metabolites formation from EPA	-	-	-	-	2(3)	0.000504159314343	2(3)	0.0202503991261	2(2)	0.0120157969918	3(3)	0.00218469036215	-	-	-	-	3(3)	0.00487354003865	-	-	-	-	-	-
Glycine, serine, alanine and threonine metabolism	-	-	1(4)	0.0215948239644	2(4)	0.000756238971515	1(1)	0.0353751785564	-	-	-	-	-	-	2(5)	0.0274766826317	3(3)	0.00915889421057	-	-	-	-	3(5)	0.00403327451475
Aspartate and asparagine metabolism	2(7)	0.00126039828586	1(10)	0.0399966389379	2(4)	0.000756238971515	-	-	-	-	-	-	3(9)	0.00243677001933	-	-	2(2)	0.0275607091841	-	-	4(7)	0.0160490715066	2(4)	0.023023275355
Pyrimidine metabolism	1(6)	0.0409209310142	-	-	1(4)	0.029913452651	1(1)	0.00117637173347	-	-	-	-	-	-	-	-	-	-	2(4)	0.048399294177	-	-	-	-
Urea cycle/amino group metabolism	-	-	2(13)	0.00630199142929	2(5)	0.00126039828586	-	-	-	-	-	-	-	-	-	-	-	-	-	-	-	-	-	-
Arachidonic acid metabolism	-	-	-	-	1(3)	0.0236954877741	-	-	-	-	-	-	2(3)	0.00210066380976	-	-	-	-	-	-	-	-	2(3)	0.0101672128393
Hexose phosphorylation	1(2)	0.0121838500966	-	-	-	-	-	-	-	-	-	-	1(4)	0.0462146038148	2(4)	0.0155449121923	3(4)	0.0305856650702	-	-	-	-	3(4)	0.00226871691454
Leukotriene metabolism	-	-	-	-	2(6)	0.00235274346694	1(1)	0.0353751785564	-	-	-	-	-	-	-	-	-	-	2(3)	0.0227711956978	-	-	-	-
Histidine metabolism	-	-	-	-	1(2)	0.0155449121923	-	-	-	-	-	-	-	-	2(2)	0.00310898243845	-	-	-	-	-	-	-	-
Arginine and Proline Metabolism	-	-	-	-	1(2)	0.0155449121923	-	-	-	-	-	-	2(4)	0.00336106209562	-	-	-	-	-	-	2(2)	0.0154608856399	-	-
TCA cycle	-	-	-	-	-	-	-	-	-	-	1(1)	0.0297453995463	-	-	-	-	-	-	-	-	-	-	2(2)	0.00361314175279
Drug metabolism - other enzymes	-	-	-	-	-	-	-	-	-	-	-	-	-	-	-	-	-	-	-	-	2(2)	0.0154608856399	2(2)	0.00361314175279
Glycerophospholipid metabolism	-	-	-	-	-	-	-	-	-	-	-	-	-	-	3(9)	0.017645576002	-	-	-	-	-	-	4(9)	0.00462146038148
Bile acid biosynthesis	-	-	1(2)	0.00747836316276	1(1)	0.00588185866734	1(1)	0.0353751785564	-	-	-	-	1(1)	0.0120157969918	-	-	-	-	-	-	-	-	-	-
Valine, leucine and isoleucine degradation	-	-	-	-	1(1)	0.00705823040081	1(1)	0.0353751785564	-	-	-	-	-	-	-	-	-	-	-	-	-	-	1(1)	0.0359633644232
Vitamin B3 (nicotinate and nicotinamide) metabolism	-	-	-	-	1(1)	0.00705823040081	-	-	-	-	-	-	-	-	-	-	-	-	-	-	-	-	-	-
Alanine and Aspartate Metabolism	1(3)	0.0189900008403	-	-	1(1)	0.00705823040081	-	-	-	-	-	-	-	-	-	-	-	-	-	-	-	-	-	-
Nitrogen metabolism	1(2)	0.0121838500966	-	-	1(1)	0.00705823040081	-	-	-	-	-	-	-	-	-	-	-	-	1(2)	0.0389883203092	-	-	-	-
Glutamate metabolism	-	-	-	-	1(1)	0.00705823040081	-	-	-	-	-	-	-	-	-	-	-	-	1(2)	0.0389883203092	-	-	-	-
Beta-Alanine metabolism	-	-	-	-	1(1)	0.00705823040081	-	-	-	-	-	-	1(2)	0.0368876564995	1(1)	0.0284850012604	-	-	-	-	-	-	-	-
Lysine metabolism	-	-	-	-	1(1)	0.00705823040081	-	-	-	-	-	-	1(2)	0.0368876564995	-	-	-	-	-	-	-	-	-	-
CoA Catabolism	-	-	-	-	-	-	-	-	-	-	-	-	-	-	-	-	-	-	2(4)	0.00722628350559	-	-	-	-
Vitamin B1 (thiamin) metabolism	-	-	1(2)	0.00747836316276	-	-	-	-	-	-	1(1)	0.0297453995463	-	-	1(1)	0.0314259305941	-	-	-	-	-	-	-	-
Sialic acid metabolism	-	-	-	-	-	-	-	-	-	-	-	-	-	-	2(3)	0.00840265523906	3(3)	0.00915889421057	-	-	-	-	2(3)	0.0101672128393
Galactose metabolism	-	-	-	-	-	-	-	-	-	-	-	-	1(3)	0.034198806823	2(3)	0.00840265523906	-	-	-	-	-	-	2(3)	0.0101672128393
Linoleate metabolism	-	-	-	-	-	-	-	-	-	-	2(2)	0.0152088059827	-	-	-	-	-	-	-	-	-	-	2(3)	0.0101672128393
Fructose and mannose metabolism	-	-	-	-	-	-	-	-	-	-	1(1)	0.0297453995463	1(4)	0.0462146038148	2(4)	0.0155449121923	3(4)	0.0305856650702	-	-	-	-	2(3)	0.0101672128393
Vitamin B5 - CoA biosynthesis from pantothenate	-	-	-	-	-	-	-	-	-	-	-	-	-	-	-	-	3(4)	0.0305856650702	2(5)	0.0105873456012	-	-	-	-
Butanoate metabolism	-	-	-	-	1(4)	0.029913452651	-	-	-	-	-	-	-	-	-	-	2(2)	0.0275607091841	2(4)	0.048399294177	-	-	2(3)	0.0129400890681
Saturated fatty acids beta-oxidation	-	-	-	-	-	-	-	-	-	-	-	-	1(1)	0.0138643811444	-	-	-	-	-	-	-	-	-	-
Vitamin A (retinol) metabolism	-	-	-	-	-	-	-	-	-	-	-	-	1(1)	0.0138643811444	-	-	-	-	-	-	-	-	1(1)	0.0331064616419
De novo fatty acid biosynthesis	-	-	-	-	-	-	-	-	-	-	-	-	1(1)	0.0138643811444	-	-	-	-	-	-	-	-	-	-
Phosphatidylinositol phosphate metabolism	-	-	-	-	-	-	-	-	-	-	-	-	-	-	2(5)	0.0274766826317	4(5)	0.014200487354	-	-	-	-	2(5)	0.0368876564995
Vitamin B9 (folate) metabolism	-	-	-	-	1(2)	0.0155449121923	-	-	-	-	-	-	-	-	-	-	-	-	-	-	-	-	-	-
Aminosugars metabolism	-	-	-	-	1(2)	0.0155449121923	-	-	-	-	-	-	-	-	-	-	-	-	-	-	-	-	-	-
Methionine and cysteine metabolism	-	-	1(6)	0.032266196118	1(2)	0.0155449121923	-	-	-	-	-	-	-	-	-	-	-	-	-	-	3(6)	0.042601462062	-	-
Tryptophan metabolism	-	-	-	-	1(8)	0.0373077892614	2(3)	0.0202503991261	3(11)	0.0156289387446	-	-	-	-	-	-	10(19)	0.0289891605747	-	-	6(15)	0.0347029661373	-	-
Glyoxylate and Dicarboxylate Metabolism	-	-	-	-	-	-	-	-	-	-	-	-	-	-	-	-	-	-	1(1)	0.016133098059	1(2)	0.0220989832787	-	-
Fatty Acid Metabolism	-	-	-	-	-	-	-	-	-	-	-	-	1(2)	0.0368876564995	-	-	-	-	1(1)	0.016133098059	-	-	-	-
N-Glycan Degradation	-	-	-	-	-	-	-	-	-	-	-	-	-	-	2(5)	0.0274766826317	-	-	-	-	-	-	2(4)	0.0199142929166
Ascorbate (Vitamin C) and Aldarate Metabolism	-	-	-	-	-	-	-	-	-	-	-	-	-	-	-	-	-	-	-	-	-	-	2(4)	0.023023275355
Purine metabolism	-	-	-	-	1(3)	0.0236954877741	-	-	-	-	-	-	-	-	-	-	-	-	-	-	-	-	-	-
Heparan sulfate degradation	-	-	-	-	-	-	-	-	-	-	-	-	-	-	1(1)	0.0284850012604	-	-	-	-	-	-	1(1)	0.0331064616419
Pentose phosphate pathway	-	-	-	-	-	-	-	-	-	-	-	-	-	-	1(1)	0.0284850012604	-	-	-	-	-	-	1(1)	0.0331064616419
Starch and Sucrose Metabolism	-	-	-	-	-	-	-	-	-	-	-	-	-	-	1(1)	0.0284850012604	-	-	-	-	-	-	1(1)	0.0331064616419
N-Glycan biosynthesis	-	-	-	-	-	-	-	-	-	-	-	-	-	-	1(1)	0.0284850012604	-	-	-	-	-	-	1(1)	0.0331064616419
Glycosphingolipid biosynthesis - ganglioseries	-	-	-	-	-	-	-	-	-	-	-	-	-	-	1(1)	0.0284850012604	-	-	-	-	-	-	1(1)	0.0331064616419
Chondroitin sulfate degradation	-	-	-	-	-	-	-	-	-	-	-	-	-	-	1(1)	0.0284850012604	-	-	-	-	-	-	1(1)	0.0331064616419
Glycosphingolipid biosynthesis - globoseries	-	-	-	-	-	-	-	-	-	-	-	-	-	-	1(1)	0.0284850012604	-	-	-	-	-	-	1(1)	0.0331064616419
Propanoate metabolism	-	-	-	-	-	-	-	-	-	-	-	-	-	-	1(1)	0.0284850012604	-	-	-	-	-	-	1(1)	0.0359633644232
Ubiquinone Biosynthesis	1(4)	0.0284850012604	-	-	-	-	-	-	-	-	-	-	-	-	-	-	-	-	-	-	-	-	-	-
Glycolysis and Gluconeogenesis	-	-	-	-	-	-	-	-	-	-	1(1)	0.0297453995463	-	-	-	-	-	-	-	-	-	-	-	-
Carnitine shuttle	-	-	-	-	-	-	-	-	-	-	1(1)	0.0297453995463	-	-	-	-	-	-	-	-	-	-	-	-
Alkaloid biosynthesis II	-	-	-	-	-	-	-	-	-	-	1(1)	0.0297453995463	-	-	-	-	-	-	-	-	-	-	1(1)	0.0331064616419
Limonene and pinene degradation	-	-	-	-	-	-	-	-	-	-	1(1)	0.0297453995463	-	-	-	-	-	-	-	-	-	-	-	-
Porphyrin metabolism	-	-	-	-	-	-	-	-	-	-	1(1)	0.0297453995463	-	-	-	-	-	-	1(2)	0.0389883203092	-	-	-	-
Xenobiotics metabolism	-	-	-	-	-	-	1(1)	0.0353751785564	-	-	-	-	-	-	-	-	-	-	-	-	2(15)	0.0420132761953	-	-
C5-Branched dibasic acid metabolism	-	-	-	-	-	-	-	-	-	-	-	-	-	-	-	-	-	-	-	-	-	-	1(1)	0.0359633644232
Glycosphingolipid metabolism	-	-	-	-	-	-	-	-	-	-	-	-	-	-	-	-	-	-	-	-	-	-	2(5)	0.0368876564995
Fatty acid activation	-	-	-	-	-	-	-	-	-	-	-	-	1(2)	0.0368876564995	-	-	-	-	-	-	-	-	-	-

## Sheet: PBI2 vs. Ctrl
	Day 2: PBI vs. Ctrl
pathway	overlap pathway size	p.value	-Log10(P value)
Glutathione Metabolism	-	-	#VALUE!
C21-steroid hormone biosynthesis and metabolism	-	-	#VALUE!
Tyrosine metabolism	-	-	#VALUE!
Putative anti-Inflammatory metabolites formation from EPA	2(3)	0.0202503991261	1.69357
Glycine, serine, alanine and threonine metabolism	1(1)	0.0353751785564	1.4513
Aspartate and asparagine metabolism	-	-	#VALUE!
Pyrimidine metabolism	1(1)	0.00117637173347	2.92946
Urea cycle/amino group metabolism	-	-	#VALUE!
Arachidonic acid metabolism	-	-	#VALUE!
Hexose phosphorylation	-	-	#VALUE!
Leukotriene metabolism	1(1)	0.0353751785564	1.4513
Histidine metabolism	-	-	#VALUE!
Arginine and Proline Metabolism	-	-	#VALUE!
TCA cycle	-	-	#VALUE!
Drug metabolism - other enzymes	-	-	#VALUE!
Glycerophospholipid metabolism	-	-	#VALUE!
Bile acid biosynthesis	1(1)	0.0353751785564	1.4513
Valine, leucine and isoleucine degradation	1(1)	0.0353751785564	1.4513
Vitamin B3 (nicotinate and nicotinamide) metabolism	-	-	#VALUE!
Alanine and Aspartate Metabolism	-	-	#VALUE!
Nitrogen metabolism	-	-	#VALUE!
Glutamate metabolism	-	-	#VALUE!
Beta-Alanine metabolism	-	-	#VALUE!
Lysine metabolism	-	-	#VALUE!
CoA Catabolism	-	-	#VALUE!
Vitamin B1 (thiamin) metabolism	-	-	#VALUE!
Sialic acid metabolism	-	-	#VALUE!
Galactose metabolism	-	-	#VALUE!
Linoleate metabolism	-	-	#VALUE!
Fructose and mannose metabolism	-	-	#VALUE!
Vitamin B5 - CoA biosynthesis from pantothenate	-	-	#VALUE!
Butanoate metabolism	-	-	#VALUE!
Saturated fatty acids beta-oxidation	-	-	#VALUE!
Vitamin A (retinol) metabolism	-	-	#VALUE!
De novo fatty acid biosynthesis	-	-	#VALUE!
Phosphatidylinositol phosphate metabolism	-	-	#VALUE!
Vitamin B9 (folate) metabolism	-	-	#VALUE!
Aminosugars metabolism	-	-	#VALUE!
Methionine and cysteine metabolism	-	-	#VALUE!
Tryptophan metabolism	2(3)	0.0202503991261	1.69357
Glyoxylate and Dicarboxylate Metabolism	-	-	#VALUE!
Fatty Acid Metabolism	-	-	#VALUE!
N-Glycan Degradation	-	-	#VALUE!
Ascorbate (Vitamin C) and Aldarate Metabolism	-	-	#VALUE!
Purine metabolism	-	-	#VALUE!
Heparan sulfate degradation	-	-	#VALUE!
Pentose phosphate pathway	-	-	#VALUE!
Starch and Sucrose Metabolism	-	-	#VALUE!
N-Glycan biosynthesis	-	-	#VALUE!
Glycosphingolipid biosynthesis - ganglioseries	-	-	#VALUE!
Chondroitin sulfate degradation	-	-	#VALUE!
Glycosphingolipid biosynthesis - globoseries	-	-	#VALUE!
Propanoate metabolism	-	-	#VALUE!
Ubiquinone Biosynthesis	-	-	#VALUE!
Glycolysis and Gluconeogenesis	-	-	#VALUE!
Carnitine shuttle	-	-	#VALUE!
Alkaloid biosynthesis II	-	-	#VALUE!
Limonene and pinene degradation	-	-	#VALUE!
Porphyrin metabolism	-	-	#VALUE!
Xenobiotics metabolism	1(1)	0.0353751785564	1.4513
C5-Branched dibasic acid metabolism	-	-	#VALUE!
Glycosphingolipid metabolism	-	-	#VALUE!
Fatty acid activation	-	-	#VALUE!

## Sheet: WBI-LDR2 vs. Ctrl
	Day 2: WBI-LDR vs. Ctrl
pathway	overlap pathway size	p.value	-Log10(P value)
Glutathione Metabolism	-	-	#VALUE!
C21-steroid hormone biosynthesis and metabolism	4(6)	0.000168053104781	3.77455
Tyrosine metabolism	-	-	#VALUE!
Putative anti-Inflammatory metabolites formation from EPA	2(2)	0.0120157969918	1.92025
Glycine, serine, alanine and threonine metabolism	-	-	#VALUE!
Aspartate and asparagine metabolism	-	-	#VALUE!
Pyrimidine metabolism	-	-	#VALUE!
Urea cycle/amino group metabolism	-	-	#VALUE!
Arachidonic acid metabolism	-	-	#VALUE!
Hexose phosphorylation	-	-	#VALUE!
Leukotriene metabolism	-	-	#VALUE!
Histidine metabolism	-	-	#VALUE!
Arginine and Proline Metabolism	-	-	#VALUE!
TCA cycle	-	-	#VALUE!
Drug metabolism - other enzymes	-	-	#VALUE!
Glycerophospholipid metabolism	-	-	#VALUE!
Bile acid biosynthesis	-	-	#VALUE!
Valine, leucine and isoleucine degradation	-	-	#VALUE!
Vitamin B3 (nicotinate and nicotinamide) metabolism	-	-	#VALUE!
Alanine and Aspartate Metabolism	-	-	#VALUE!
Nitrogen metabolism	-	-	#VALUE!
Glutamate metabolism	-	-	#VALUE!
Beta-Alanine metabolism	-	-	#VALUE!
Lysine metabolism	-	-	#VALUE!
CoA Catabolism	-	-	#VALUE!
Vitamin B1 (thiamin) metabolism	-	-	#VALUE!
Sialic acid metabolism	-	-	#VALUE!
Galactose metabolism	-	-	#VALUE!
Linoleate metabolism	-	-	#VALUE!
Fructose and mannose metabolism	-	-	#VALUE!
Vitamin B5 - CoA biosynthesis from pantothenate	-	-	#VALUE!
Butanoate metabolism	-	-	#VALUE!
Saturated fatty acids beta-oxidation	-	-	#VALUE!
Vitamin A (retinol) metabolism	-	-	#VALUE!
De novo fatty acid biosynthesis	-	-	#VALUE!
Phosphatidylinositol phosphate metabolism	-	-	#VALUE!
Vitamin B9 (folate) metabolism	-	-	#VALUE!
Aminosugars metabolism	-	-	#VALUE!
Methionine and cysteine metabolism	-	-	#VALUE!
Tryptophan metabolism	3(11)	0.0156289387446	1.80607
Glyoxylate and Dicarboxylate Metabolism	-	-	#VALUE!
Fatty Acid Metabolism	-	-	#VALUE!
N-Glycan Degradation	-	-	#VALUE!
Ascorbate (Vitamin C) and Aldarate Metabolism	-	-	#VALUE!
Purine metabolism	-	-	#VALUE!
Heparan sulfate degradation	-	-	#VALUE!
Pentose phosphate pathway	-	-	#VALUE!
Starch and Sucrose Metabolism	-	-	#VALUE!
N-Glycan biosynthesis	-	-	#VALUE!
Glycosphingolipid biosynthesis - ganglioseries	-	-	#VALUE!
Chondroitin sulfate degradation	-	-	#VALUE!
Glycosphingolipid biosynthesis - globoseries	-	-	#VALUE!
Propanoate metabolism	-	-	#VALUE!
Ubiquinone Biosynthesis	-	-	#VALUE!
Glycolysis and Gluconeogenesis	-	-	#VALUE!
Carnitine shuttle	-	-	#VALUE!
Alkaloid biosynthesis II	-	-	#VALUE!
Limonene and pinene degradation	-	-	#VALUE!
Porphyrin metabolism	-	-	#VALUE!
Xenobiotics metabolism	-	-	#VALUE!
C5-Branched dibasic acid metabolism	-	-	#VALUE!
Glycosphingolipid metabolism	-	-	#VALUE!
Fatty acid activation	-	-	#VALUE!

## Sheet: WBI-HDR2 vs. Ctrl
	Day 2: WBI-HDR vs. Ctrl
pathway	overlap pathway size	p.value	-Log10(P value)
Glutathione Metabolism	1(1)	0.0297453995463	1.52658
C21-steroid hormone biosynthesis and metabolism	-	-	#VALUE!
Tyrosine metabolism	-	-	#VALUE!
Putative anti-Inflammatory metabolites formation from EPA	3(3)	0.00218469036215	2.66061
Glycine, serine, alanine and threonine metabolism	-	-	#VALUE!
Aspartate and asparagine metabolism	-	-	#VALUE!
Pyrimidine metabolism	-	-	#VALUE!
Urea cycle/amino group metabolism	-	-	#VALUE!
Arachidonic acid metabolism	-	-	#VALUE!
Hexose phosphorylation	-	-	#VALUE!
Leukotriene metabolism	-	-	#VALUE!
Histidine metabolism	-	-	#VALUE!
Arginine and Proline Metabolism	-	-	#VALUE!
TCA cycle	1(1)	0.0297453995463	1.52658
Drug metabolism - other enzymes	-	-	#VALUE!
Glycerophospholipid metabolism	-	-	#VALUE!
Bile acid biosynthesis	-	-	#VALUE!
Valine, leucine and isoleucine degradation	-	-	#VALUE!
Vitamin B3 (nicotinate and nicotinamide) metabolism	-	-	#VALUE!
Alanine and Aspartate Metabolism	-	-	#VALUE!
Nitrogen metabolism	-	-	#VALUE!
Glutamate metabolism	-	-	#VALUE!
Beta-Alanine metabolism	-	-	#VALUE!
Lysine metabolism	-	-	#VALUE!
CoA Catabolism	-	-	#VALUE!
Vitamin B1 (thiamin) metabolism	1(1)	0.0297453995463	1.52658
Sialic acid metabolism	-	-	#VALUE!
Galactose metabolism	-	-	#VALUE!
Linoleate metabolism	2(2)	0.0152088059827	1.8179
Fructose and mannose metabolism	1(1)	0.0297453995463	1.52658
Vitamin B5 - CoA biosynthesis from pantothenate	-	-	#VALUE!
Butanoate metabolism	-	-	#VALUE!
Saturated fatty acids beta-oxidation	-	-	#VALUE!
Vitamin A (retinol) metabolism	-	-	#VALUE!
De novo fatty acid biosynthesis	-	-	#VALUE!
Phosphatidylinositol phosphate metabolism	-	-	#VALUE!
Vitamin B9 (folate) metabolism	-	-	#VALUE!
Aminosugars metabolism	-	-	#VALUE!
Methionine and cysteine metabolism	-	-	#VALUE!
Tryptophan metabolism	-	-	#VALUE!
Glyoxylate and Dicarboxylate Metabolism	-	-	#VALUE!
Fatty Acid Metabolism	-	-	#VALUE!
N-Glycan Degradation	-	-	#VALUE!
Ascorbate (Vitamin C) and Aldarate Metabolism	-	-	#VALUE!
Purine metabolism	-	-	#VALUE!
Heparan sulfate degradation	-	-	#VALUE!
Pentose phosphate pathway	-	-	#VALUE!
Starch and Sucrose Metabolism	-	-	#VALUE!
N-Glycan biosynthesis	-	-	#VALUE!
Glycosphingolipid biosynthesis - ganglioseries	-	-	#VALUE!
Chondroitin sulfate degradation	-	-	#VALUE!
Glycosphingolipid biosynthesis - globoseries	-	-	#VALUE!
Propanoate metabolism	-	-	#VALUE!
Ubiquinone Biosynthesis	-	-	#VALUE!
Glycolysis and Gluconeogenesis	1(1)	0.0297453995463	1.52658
Carnitine shuttle	1(1)	0.0297453995463	1.52658
Alkaloid biosynthesis II	1(1)	0.0297453995463	1.52658
Limonene and pinene degradation	1(1)	0.0297453995463	1.52658
Porphyrin metabolism	1(1)	0.0297453995463	1.52658
Xenobiotics metabolism	-	-	#VALUE!
C5-Branched dibasic acid metabolism	-	-	#VALUE!
Glycosphingolipid metabolism	-	-	#VALUE!
Fatty acid activation	-	-	#VALUE!
1.30103

## Sheet: PBI30 vs. Ctrl
	Day 30: PBI vs. Ctrl
pathway	overlap pathway size	p.value	-Log10(P value)
Glutathione Metabolism	-	-	#VALUE!
C21-steroid hormone biosynthesis and metabolism	-	-	#VALUE!
Tyrosine metabolism	-	-	#VALUE!
Putative anti-Inflammatory metabolites formation from EPA	-	-	#VALUE!
Glycine, serine, alanine and threonine metabolism	-	-	#VALUE!
Hexose phosphorylation	1(4)	0.0462146038148	1.33522
Pyrimidine metabolism	-	-	#VALUE!
Urea cycle/amino group metabolism	-	-	#VALUE!
Fructose and mannose metabolism	1(4)	0.0462146038148	1.33522
Beta-Alanine metabolism	1(2)	0.0368876564995	1.43312
Leukotriene metabolism	-	-	#VALUE!
Histidine metabolism	-	-	#VALUE!
Lysine metabolism	1(2)	0.0368876564995	1.43312
TCA cycle	-	-	#VALUE!
Drug metabolism - other enzymes	-	-	#VALUE!
Glycerophospholipid metabolism	-	-	#VALUE!
Fatty Acid Metabolism	1(2)	0.0368876564995	1.43312
Valine, leucine and isoleucine degradation	-	-	#VALUE!
Vitamin B3 (nicotinate and nicotinamide) metabolism	-	-	#VALUE!
Alanine and Aspartate Metabolism	-	-	#VALUE!
Nitrogen metabolism	-	-	#VALUE!
Glutamate metabolism	-	-	#VALUE!
Fatty acid activation	1(2)	0.0368876564995	1.43312
Galactose metabolism	1(3)	0.034198806823	1.46599
CoA Catabolism	-	-	#VALUE!
Vitamin B1 (thiamin) metabolism	-	-	#VALUE!
Sialic acid metabolism	-	-	#VALUE!
Saturated fatty acids beta-oxidation	1(1)	0.0138643811444	1.8581
Linoleate metabolism	-	-	#VALUE!
Vitamin A (retinol) metabolism	1(1)	0.0138643811444	1.8581
Vitamin B5 - CoA biosynthesis from pantothenate	-	-	#VALUE!
Butanoate metabolism	-	-	#VALUE!
De novo fatty acid biosynthesis	1(1)	0.0138643811444	1.8581
Bile acid biosynthesis	1(1)	0.0120157969918	1.92025
Arginine and Proline Metabolism	2(4)	0.00336106209562	2.47352
Phosphatidylinositol phosphate metabolism	-	-	#VALUE!
Vitamin B9 (folate) metabolism	-	-	#VALUE!
Aminosugars metabolism	-	-	#VALUE!
Methionine and cysteine metabolism	-	-	#VALUE!
Tryptophan metabolism	-	-	#VALUE!
Glyoxylate and Dicarboxylate Metabolism	-	-	#VALUE!
Aspartate and asparagine metabolism	3(9)	0.00243677001933	2.61319
N-Glycan Degradation	-	-	#VALUE!
Ascorbate (Vitamin C) and Aldarate Metabolism	-	-	#VALUE!
Purine metabolism	-	-	#VALUE!
Heparan sulfate degradation	-	-	#VALUE!
Pentose phosphate pathway	-	-	#VALUE!
Starch and Sucrose Metabolism	-	-	#VALUE!
N-Glycan biosynthesis	-	-	#VALUE!
Glycosphingolipid biosynthesis - ganglioseries	-	-	#VALUE!
Chondroitin sulfate degradation	-	-	#VALUE!
Glycosphingolipid biosynthesis - globoseries	-	-	#VALUE!
Propanoate metabolism	-	-	#VALUE!
Ubiquinone Biosynthesis	-	-	#VALUE!
Glycolysis and Gluconeogenesis	-	-	#VALUE!
Carnitine shuttle	-	-	#VALUE!
Alkaloid biosynthesis II	-	-	#VALUE!
Limonene and pinene degradation	-	-	#VALUE!
Porphyrin metabolism	-	-	#VALUE!
Xenobiotics metabolism	-	-	#VALUE!
C5-Branched dibasic acid metabolism	-	-	#VALUE!
Glycosphingolipid metabolism	-	-	#VALUE!
Arachidonic acid metabolism	2(3)	0.00210066380976	2.67764

## Sheet: WBI-LDR30 vs. Ctrl
	Day 30: WBI-LDR vs. Ctrl
pathway	overlap pathway size	p.value	-Log10(P value)
Glutathione Metabolism	-	-	#VALUE!
C21-steroid hormone biosynthesis and metabolism	-	-	#VALUE!
Vitamin B1 (thiamin) metabolism	1(1)	0.0314259305941	1.50271
Putative anti-Inflammatory metabolites formation from EPA	-	-	#VALUE!
Beta-Alanine metabolism	1(1)	0.0284850012604	1.54538
Aspartate and asparagine metabolism	-	-	#VALUE!
Pyrimidine metabolism	-	-	#VALUE!
Urea cycle/amino group metabolism	-	-	#VALUE!
Arachidonic acid metabolism	-	-	#VALUE!
Heparan sulfate degradation	1(1)	0.0284850012604	1.54538
Leukotriene metabolism	-	-	#VALUE!
Pentose phosphate pathway	1(1)	0.0284850012604	1.54538
Arginine and Proline Metabolism	-	-	#VALUE!
TCA cycle	-	-	#VALUE!
Drug metabolism - other enzymes	-	-	#VALUE!
Starch and Sucrose Metabolism	1(1)	0.0284850012604	1.54538
Bile acid biosynthesis	-	-	#VALUE!
Valine, leucine and isoleucine degradation	-	-	#VALUE!
Vitamin B3 (nicotinate and nicotinamide) metabolism	-	-	#VALUE!
Alanine and Aspartate Metabolism	-	-	#VALUE!
Nitrogen metabolism	-	-	#VALUE!
Glutamate metabolism	-	-	#VALUE!
N-Glycan biosynthesis	1(1)	0.0284850012604	1.54538
Lysine metabolism	-	-	#VALUE!
CoA Catabolism	-	-	#VALUE!
Glycosphingolipid biosynthesis - ganglioseries	1(1)	0.0284850012604	1.54538
Chondroitin sulfate degradation	1(1)	0.0284850012604	1.54538
Glycosphingolipid biosynthesis - globoseries	1(1)	0.0284850012604	1.54538
Linoleate metabolism	-	-	#VALUE!
Propanoate metabolism	1(1)	0.0284850012604	1.54538
Vitamin B5 - CoA biosynthesis from pantothenate	-	-	#VALUE!
Butanoate metabolism	-	-	#VALUE!
Saturated fatty acids beta-oxidation	-	-	#VALUE!
Vitamin A (retinol) metabolism	-	-	#VALUE!
De novo fatty acid biosynthesis	-	-	#VALUE!
Glycine, serine, alanine and threonine metabolism	2(5)	0.0274766826317	1.56104
Vitamin B9 (folate) metabolism	-	-	#VALUE!
Aminosugars metabolism	-	-	#VALUE!
Methionine and cysteine metabolism	-	-	#VALUE!
Tryptophan metabolism	-	-	#VALUE!
Glyoxylate and Dicarboxylate Metabolism	-	-	#VALUE!
Fatty Acid Metabolism	-	-	#VALUE!
Phosphatidylinositol phosphate metabolism	2(5)	0.0274766826317	1.56104
Ascorbate (Vitamin C) and Aldarate Metabolism	-	-	#VALUE!
Purine metabolism	-	-	#VALUE!
N-Glycan Degradation	2(5)	0.0274766826317	1.56104
Glycerophospholipid metabolism	3(9)	0.017645576002	1.75336
Hexose phosphorylation	2(4)	0.0155449121923	1.80841
Fructose and mannose metabolism	2(4)	0.0155449121923	1.80841
Sialic acid metabolism	2(3)	0.00840265523906	2.07558
Galactose metabolism	2(3)	0.00840265523906	2.07558
Histidine metabolism	2(2)	0.00310898243845	2.50738
Tyrosine metabolism	6(15)	0.000504159314343	3.29743
Ubiquinone Biosynthesis	-	-	#VALUE!
Glycolysis and Gluconeogenesis	-	-	#VALUE!
Carnitine shuttle	-	-	#VALUE!
Alkaloid biosynthesis II	-	-	#VALUE!
Limonene and pinene degradation	-	-	#VALUE!
Porphyrin metabolism	-	-	#VALUE!
Xenobiotics metabolism	-	-	#VALUE!
C5-Branched dibasic acid metabolism	-	-	#VALUE!
Glycosphingolipid metabolism	-	-	#VALUE!
Fatty acid activation	-	-	#VALUE!

## Sheet: WBI-HDR30 vs. Ctrl
	Day 30: WBI-HDR vs. Ctrl
pathway	overlap pathway size	p.value	-Log10(P value)
Glutathione Metabolism	-	-	#VALUE!
C21-steroid hormone biosynthesis and metabolism	-	-	#VALUE!
Tyrosine metabolism	-	-	#VALUE!
Hexose phosphorylation	3(4)	0.0305856650702	1.51448
Fructose and mannose metabolism	3(4)	0.0305856650702	1.51448
Vitamin B5 - CoA biosynthesis from pantothenate	3(4)	0.0305856650702	1.51448
Pyrimidine metabolism	-	-	#VALUE!
Urea cycle/amino group metabolism	-	-	#VALUE!
Arachidonic acid metabolism	-	-	#VALUE!
Tryptophan metabolism	10(19)	0.0289891605747	1.53776
Leukotriene metabolism	-	-	#VALUE!
Histidine metabolism	-	-	#VALUE!
Arginine and Proline Metabolism	-	-	#VALUE!
TCA cycle	-	-	#VALUE!
Drug metabolism - other enzymes	-	-	#VALUE!
Glycerophospholipid metabolism	-	-	#VALUE!
Bile acid biosynthesis	-	-	#VALUE!
Valine, leucine and isoleucine degradation	-	-	#VALUE!
Vitamin B3 (nicotinate and nicotinamide) metabolism	-	-	#VALUE!
Alanine and Aspartate Metabolism	-	-	#VALUE!
Nitrogen metabolism	-	-	#VALUE!
Glutamate metabolism	-	-	#VALUE!
Beta-Alanine metabolism	-	-	#VALUE!
Lysine metabolism	-	-	#VALUE!
CoA Catabolism	-	-	#VALUE!
Vitamin B1 (thiamin) metabolism	-	-	#VALUE!
Aspartate and asparagine metabolism	2(2)	0.0275607091841	1.55971
Galactose metabolism	-	-	#VALUE!
Linoleate metabolism	-	-	#VALUE!
Butanoate metabolism	2(2)	0.0275607091841	1.55971
Phosphatidylinositol phosphate metabolism	4(5)	0.014200487354	1.8477
Glycine, serine, alanine and threonine metabolism	3(3)	0.00915889421057	2.03816
Saturated fatty acids beta-oxidation	-	-	#VALUE!
Vitamin A (retinol) metabolism	-	-	#VALUE!
De novo fatty acid biosynthesis	-	-	#VALUE!
Sialic acid metabolism	3(3)	0.00915889421057	2.03816
Vitamin B9 (folate) metabolism	-	-	#VALUE!
Aminosugars metabolism	-	-	#VALUE!
Methionine and cysteine metabolism	-	-	#VALUE!
Putative anti-Inflammatory metabolites formation from EPA	3(3)	0.00487354003865	2.31216
Glyoxylate and Dicarboxylate Metabolism	-	-	#VALUE!
Fatty Acid Metabolism	-	-	#VALUE!
N-Glycan Degradation	-	-	#VALUE!
Ascorbate (Vitamin C) and Aldarate Metabolism	-	-	#VALUE!
Purine metabolism	-	-	#VALUE!
Heparan sulfate degradation	-	-	#VALUE!
Pentose phosphate pathway	-	-	#VALUE!
Starch and Sucrose Metabolism	-	-	#VALUE!
N-Glycan biosynthesis	-	-	#VALUE!
Glycosphingolipid biosynthesis - ganglioseries	-	-	#VALUE!
Chondroitin sulfate degradation	-	-	#VALUE!
Glycosphingolipid biosynthesis - globoseries	-	-	#VALUE!
Propanoate metabolism	-	-	#VALUE!
Ubiquinone Biosynthesis	-	-	#VALUE!
Glycolysis and Gluconeogenesis	-	-	#VALUE!
Carnitine shuttle	-	-	#VALUE!
Alkaloid biosynthesis II	-	-	#VALUE!
Limonene and pinene degradation	-	-	#VALUE!
Porphyrin metabolism	-	-	#VALUE!
Xenobiotics metabolism	-	-	#VALUE!
C5-Branched dibasic acid metabolism	-	-	#VALUE!
Glycosphingolipid metabolism	-	-	#VALUE!
Fatty acid activation	-	-	#VALUE!
1.30103
