# Supplementary material for: Distinct Urinary Metabolite Signatures Mirror In Vivo Oxidative Stress-Related Radiation Responses in Mice
Source: Antioxidants (Basel). 2024 Dec 27;14(1):24. doi: 10.3390/antiox14010024 (PMC11763242; doi:10.3390/antiox14010024)
Supplement: Supplementary file 1 [file antioxidants-14-00024-s001.zip › Table S6. Pathway analysis - down regulated.xlsx]

## Sheet: Pathways
Supplementary Table Mummichog pathway analysis results
	Day 0: PBI vs. Ctrl		Day 0: WBI-LDR vs. Ctrl		Day 0: WBI-HDR vs. Ctrl		Day 2: PBI vs. Ctrl		Day 2: WBI-LDR vs. Ctrl		Day 2: WBI-HDR vs. Ctrl		Day 30: PBI vs. Ctrl		Day 30: WBI-LDR vs. Ctrl		Day 30: WBI-HDR vs. Ctrl		Day 90: PBI vs. Ctrl		Day 90: WBI-LDR vs. Ctrl		Day 90: WBI-HDR vs. Ctrl
pathway	overlap pathway size	p.value	overlap pathway size	p.value	overlap pathway size	p.value	overlap pathway size	p.value	overlap pathway size	p.value	overlap pathway size	p.value	overlap pathway size	p.value	overlap pathway size	p.value	overlap pathway size	p.value	overlap pathway size	p.value	overlap pathway size	p.value	overlap pathway size	p.value
C21-steroid hormone biosynthesis and metabolism	4(10)	0.000588185866734	-	-	5(8)	0.0110915049156	-	-	3(3)	0.044534072767	-	-	-	-	2(7)	0.0335265944038	-	-	-	-	2(7)	0.00546172590539	3(5)	0.031846063356
Starch and Sucrose Metabolism	-	-	-	-	-	-	-	-	-	-	-	-	2(2)	0.000756238971515	2(3)	0.00546172590539	-	-	-	-	-	-	-	-
Tryptophan metabolism	-	-	-	-	7(13)	0.010335265944	12(15)	0.0170573901353	10(13)	0.0252919922696	10(11)	0.000840265523906	2(20)	0.0171414166877	3(9)	0.0131921687253	-	-	2(18)	0.0470548693387	-	-	7(21)	0.00949500042013
Drug metabolism - cytochrome P450	-	-	-	-	-	-	-	-	-	-	6(7)	0.019578186707	-	-	-	-	4(5)	0.0369716830518	2(3)	0.00109234518108	-	-	-	-
Histidine metabolism	-	-	2(4)	0.00336106209562	4(5)	0.00512561969582	-	-	-	-	-	-	-	-	-	-	-	-	-	-	2(5)	0.00142845139064	4(5)	0.00151247794303
Hexose phosphorylation	-	-	-	-	-	-	7(7)	0.00168053104781	4(4)	0.0205865053357	4(4)	0.0137803545921	2(3)	0.00201663725737	2(4)	0.0121838500966	-	-	-	-	-	-	-	-
Galactose metabolism	-	-	-	-	-	-	7(7)	0.00168053104781	6(6)	0.00369716830518	6(7)	0.0263843374506	2(4)	0.00369716830518	2(4)	0.0121838500966	-	-	-	-	-	-	-	-
Butanoate metabolism	-	-	-	-	5(7)	0.00495756659104	7(8)	0.0355432316612	-	-	-	-	-	-	-	-	-	-	2(3)	0.00184858415259	2(2)	0.00277287622889	2(3)	0.0495756659104
Glutathione Metabolism	-	-	-	-	-	-	5(5)	0.0113435845727	-	-	5(5)	0.00789849592471	-	-	2(4)	0.0121838500966	-	-	2(3)	0.00184858415259	-	-	-	-
Phosphatidylinositol phosphate metabolism	-	-	-	-	-	-	-	-	-	-	-	-	2(4)	0.00369716830518	2(2)	0.00226871691454	-	-	-	-	-	-	-	-
Urea cycle/amino group metabolism	-	-	-	-	-	-	11(12)	0.00235274346694	-	-	6(7)	0.0263843374506	-	-	-	-	-	-	-	-	-	-	-	-
Glycine, serine, alanine and threonine metabolism	-	-	-	-	3(5)	0.0413410637762	-	-	-	-	6(6)	0.00243677001933	-	-	-	-	-	-	-	-	-	-	-	-
Tyrosine metabolism	-	-	-	-	-	-	32(41)	0.00319300899084	29(44)	0.0315939836988	28(40)	0.00604991177212	-	-	3(13)	0.0440299134527	-	-	-	-	-	-	-	-
Aspartate and asparagine metabolism	-	-	-	-	-	-	-	-	-	-	4(4)	0.0199142929166	-	-	2(6)	0.0352071254516	-	-	2(4)	0.00369716830518	-	-	-	-
Sialic acid metabolism	-	-	1(5)	0.0483152676246	-	-	-	-	-	-	3(3)	0.0367196033947	2(4)	0.00369716830518	2(4)	0.0121838500966	-	-	-	-	-	-	-	-
Fructose and mannose metabolism	-	-	-	-	3(5)	0.0378119485757	6(6)	0.00428535417192	5(5)	0.00915889421057	5(5)	0.00789849592471	1(2)	0.0325182757751	-	-	-	-	-	-	-	-	-	-
Vitamin B3 (nicotinate and nicotinamide) metabolism	-	-	-	-	-	-	-	-	-	-	3(3)	0.0423493824048	-	-	2(6)	0.024535753298	-	-	-	-	-	-	3(5)	0.00562977901017
Glycolysis and Gluconeogenesis	-	-	-	-	3(3)	0.00604991177212	-	-	3(3)	0.044534072767	-	-	1(2)	0.0325182757751	-	-	-	-	-	-	-	-	-	-
Ascorbate (Vitamin C) and Aldarate Metabolism	-	-	-	-	4(5)	0.00604991177212	-	-	-	-	-	-	1(4)	0.0163011511638	-	-	-	-	-	-	-	-	-	-
Linoleate metabolism	1(2)	0.00672212419124	-	-	-	-	-	-	3(3)	0.044534072767	-	-	-	-	-	-	-	-	-	-	-	-	-	-
Purine metabolism	-	-	-	-	4(6)	0.016133098059	-	-	6(7)	0.0274766826317	-	-	-	-	2(6)	0.0352071254516	6(7)	0.0189900008403	2(5)	0.00731031005798	2(3)	0.0071422569532	-	-
Methionine and cysteine metabolism	-	-	-	-	-	-	6(6)	0.00731031005798	7(8)	0.0131081421729	7(8)	0.0139484076968	-	-	2(6)	0.0352071254516	-	-	2(5)	0.00731031005798	-	-	-	-
Ubiquinone Biosynthesis	-	-	-	-	-	-	5(5)	0.0185698680783	5(5)	0.00899084110579	-	-	-	-	-	-	-	-	-	-	-	-	-	-
Valine, leucine and isoleucine degradation	-	-	-	-	3(5)	0.0378119485757	5(5)	0.0185698680783	5(5)	0.00899084110579	-	-	-	-	-	-	-	-	-	-	-	-	-	-
Androgen and estrogen biosynthesis and metabolism	-	-	1(5)	0.0483152676246	-	-	-	-	5(5)	0.00915889421057	-	-	-	-	-	-	2(2)	0.0489034534913	-	-	-	-	2(2)	0.0158810184018
N-Glycan Degradation	-	-	-	-	-	-	5(5)	0.0113435845727	5(5)	0.00915889421057	-	-	1(3)	0.0475590286531	-	-	-	-	-	-	-	-	-	-
Glycerophospholipid metabolism	-	-	-	-	5(8)	0.0117637173347	-	-	-	-	5(6)	0.0462986303672	1(3)	0.0475590286531	-	-	-	-	-	-	-	-	-	-
Putative anti-Inflammatory metabolites formation from EPA	1(3)	0.0454583648433	-	-	-	-	-	-	-	-	-	-	-	-	-	-	-	-	1(1)	0.0131921687253	1(1)	0.0311738509369	-	-
Nitrogen metabolism	-	-	-	-	-	-	-	-	-	-	-	-	-	-	1(1)	0.0279808419461	-	-	1(1)	0.0131921687253	1(1)	0.0311738509369	-	-
CoA Catabolism	-	-	-	-	-	-	4(4)	0.0373918158138	-	-	4(4)	0.0137803545921	-	-	-	-	-	-	-	-	-	-	-	-
Glycosphingolipid biosynthesis - globoseries	-	-	-	-	-	-	-	-	-	-	-	-	1(1)	0.0147046466683	1(1)	0.0279808419461	-	-	-	-	-	-	-	-
Vitamin A (retinol) metabolism	1(1)	0.0152928325351	-	-	-	-	-	-	-	-	-	-	-	-	-	-	-	-	-	-	-	-	-	-
Selenoamino acid metabolism	-	-	-	-	-	-	4(4)	0.0373918158138	-	-	-	-	-	-	-	-	3(3)	0.0158810184018	-	-	-	-	-	-
Carnitine shuttle	-	-	-	-	-	-	-	-	-	-	-	-	-	-	-	-	3(3)	0.0158810184018	1(4)	0.039156373414	-	-	-	-
Glutamate metabolism	-	-	-	-	-	-	-	-	-	-	-	-	-	-	-	-	-	-	1(2)	0.0392403999664	-	-	2(2)	0.0158810184018
Pentose phosphate pathway	-	-	-	-	4(6)	0.016133098059	-	-	-	-	-	-	1(3)	0.0475590286531	-	-	-	-	-	-	-	-	-	-
Xenobiotics metabolism	-	-	-	-	-	-	10(12)	0.028400974708	-	-	6(7)	0.0263843374506	1(6)	0.0170573901353	-	-	-	-	-	-	-	-	-	-
Vitamin D3 (cholecalciferol) metabolism	-	-	-	-	-	-	-	-	-	-	-	-	-	-	-	-	-	-	1(2)	0.0228552222502	1(2)	0.0175615494496	1(1)	0.044113940005
Vitamin B9 (folate) metabolism	-	-	-	-	-	-	-	-	3(3)	0.044534072767	3(3)	0.0423493824048	-	-	-	-	4(4)	0.017645576002	1(2)	0.0392403999664	-	-	-	-
Leukotriene metabolism	-	-	-	-	-	-	-	-	-	-	-	-	-	-	-	-	4(4)	0.017645576002	1(2)	0.0392403999664	1(1)	0.0311738509369	-	-
Lysine metabolism	-	-	-	-	3(5)	0.0378119485757	-	-	3(3)	0.044534072767	3(3)	0.0423493824048	-	-	-	-	4(4)	0.017645576002	-	-	-	-	-	-
Vitamin B5 - CoA biosynthesis from pantothenate	-	-	-	-	-	-	5(5)	0.0185698680783	5(6)	0.0459625241576	5(6)	0.0403327451475	-	-	-	-	-	-	-	-	-	-	-	-
Vitamin E metabolism	-	-	-	-	2(2)	0.0200823460213	-	-	-	-	-	-	-	-	-	-	-	-	-	-	-	-	-	-
Chondroitin sulfate degradation	-	-	-	-	3(4)	0.0206705318881	-	-	-	-	-	-	-	-	-	-	-	-	-	-	-	-	-	-
1- and 2-Methylnaphthalene degradation	-	-	-	-	-	-	-	-	-	-	-	-	-	-	1(1)	0.0212587177548	-	-	-	-	-	-	1(1)	0.044113940005
Keratan sulfate degradation	-	-	-	-	-	-	4(4)	0.0274766826317	4(4)	0.0226031425931	-	-	-	-	-	-	-	-	-	-	-	-	-	-
Propanoate metabolism	-	-	-	-	2(2)	0.0243677001933	-	-	-	-	-	-	-	-	-	-	-	-	-	-	-	-	-	-
Bile acid biosynthesis	-	-	-	-	-	-	-	-	-	-	-	-	-	-	-	-	2(2)	0.0489034534913	1(3)	0.0326863288799	1(3)	0.0255440719267	-	-
Heparan sulfate degradation	-	-	-	-	3(5)	0.0378119485757	4(4)	0.0274766826317	-	-	-	-	-	-	-	-	-	-	-	-	-	-	-	-
Pentose and Glucuronate Interconversions	-	-	-	-	3(5)	0.0378119485757	4(4)	0.0274766826317	-	-	3(3)	0.0423493824048	-	-	-	-	-	-	-	-	-	-	-	-
Arachidonic acid metabolism	-	-	-	-	-	-	-	-	-	-	-	-	-	-	-	-	3(3)	0.04604655071	1(2)	0.0392403999664	1(1)	0.0311738509369	-	-
Aminosugars metabolism	-	-	-	-	-	-	-	-	-	-	-	-	-	-	-	-	-	-	1(2)	0.0392403999664	1(1)	0.0311738509369	-	-
N-Glycan biosynthesis	-	-	-	-	-	-	-	-	-	-	-	-	1(2)	0.0325182757751	-	-	-	-	-	-	-	-	-	-
Glycosphingolipid metabolism	-	-	-	-	-	-	-	-	-	-	-	-	1(2)	0.0325182757751	-	-	-	-	-	-	-	-	-	-
Limonene and pinene degradation	-	-	-	-	-	-	-	-	3(3)	0.044534072767	3(3)	0.0367196033947	-	-	-	-	-	-	-	-	-	-	-	-
Arginine and Proline Metabolism	-	-	-	-	-	-	-	-	-	-	-	-	-	-	-	-	-	-	1(2)	0.0392403999664	-	-	-	-
Alanine and Aspartate Metabolism	-	-	-	-	-	-	-	-	-	-	3(3)	0.0423493824048	-	-	-	-	-	-	-	-	-	-	2(3)	0.0495756659104
Beta-Alanine metabolism	-	-	-	-	-	-	-	-	-	-	3(3)	0.0423493824048	-	-	-	-	-	-	-	-	-	-	2(3)	0.0495756659104
Alkaloid biosynthesis II	-	-	-	-	-	-	-	-	-	-	-	-	-	-	-	-	3(3)	0.04604655071	-	-	-	-	-	-
Porphyrin metabolism	-	-	-	-	-	-	-	-	-	-	-	-	-	-	-	-	3(3)	0.04604655071	-	-	-	-	-	-

## Sheet: PBI2 vs. Ctrl
	Day 2: PBI vs. Ctrl
pathway	overlap pathway size	p.value	-Log10(P value)
C21-steroid hormone biosynthesis and metabolism	-	-	#VALUE!
Starch and Sucrose Metabolism	-	-	#VALUE!
Tryptophan metabolism	12(15)	0.0170573901353	1.76809
Drug metabolism - cytochrome P450	-	-	#VALUE!
Histidine metabolism	-	-	#VALUE!
Hexose phosphorylation	7(7)	0.00168053104781	2.77455
Galactose metabolism	7(7)	0.00168053104781	2.77455
Butanoate metabolism	7(8)	0.0355432316612	1.44924
Glutathione Metabolism	5(5)	0.0113435845727	1.94525
Phosphatidylinositol phosphate metabolism	-	-	#VALUE!
Urea cycle/amino group metabolism	11(12)	0.00235274346694	2.62843
Glycine, serine, alanine and threonine metabolism	-	-	#VALUE!
Tyrosine metabolism	32(41)	0.00319300899084	2.4958
Aspartate and asparagine metabolism	-	-	#VALUE!
Sialic acid metabolism	-	-	#VALUE!
Fructose and mannose metabolism	6(6)	0.00428535417192	2.36801
Vitamin B3 (nicotinate and nicotinamide) metabolism	-	-	#VALUE!
Glycolysis and Gluconeogenesis	-	-	#VALUE!
Ascorbate (Vitamin C) and Aldarate Metabolism	-	-	#VALUE!
Linoleate metabolism	-	-	#VALUE!
Purine metabolism	-	-	#VALUE!
Methionine and cysteine metabolism	6(6)	0.00731031005798	2.13606
Ubiquinone Biosynthesis	5(5)	0.0185698680783	1.73119
Valine, leucine and isoleucine degradation	5(5)	0.0185698680783	1.73119
Androgen and estrogen biosynthesis and metabolism	-	-	#VALUE!
N-Glycan Degradation	5(5)	0.0113435845727	1.94525
Glycerophospholipid metabolism	-	-	#VALUE!
Putative anti-Inflammatory metabolites formation from EPA	-	-	#VALUE!
Nitrogen metabolism	-	-	#VALUE!
CoA Catabolism	4(4)	0.0373918158138	1.42722
Glycosphingolipid biosynthesis - globoseries	-	-	#VALUE!
Vitamin A (retinol) metabolism	-	-	#VALUE!
Selenoamino acid metabolism	4(4)	0.0373918158138	1.42722
Carnitine shuttle	-	-	#VALUE!
Glutamate metabolism	-	-	#VALUE!
Pentose phosphate pathway	-	-	#VALUE!
Xenobiotics metabolism	10(12)	0.028400974708	1.54667
Vitamin D3 (cholecalciferol) metabolism	-	-	#VALUE!
Vitamin B9 (folate) metabolism	-	-	#VALUE!
Leukotriene metabolism	-	-	#VALUE!
Lysine metabolism	-	-	#VALUE!
Vitamin B5 - CoA biosynthesis from pantothenate	5(5)	0.0185698680783	1.73119
Vitamin E metabolism	-	-	#VALUE!
Chondroitin sulfate degradation	-	-	#VALUE!
1- and 2-Methylnaphthalene degradation	-	-	#VALUE!
Keratan sulfate degradation	4(4)	0.0274766826317	1.56104
Propanoate metabolism	-	-	#VALUE!
Bile acid biosynthesis	-	-	#VALUE!
Heparan sulfate degradation	4(4)	0.0274766826317	1.56104
Pentose and Glucuronate Interconversions	4(4)	0.0274766826317	1.56104
Arachidonic acid metabolism	-	-	#VALUE!
Aminosugars metabolism	-	-	#VALUE!
N-Glycan biosynthesis	-	-	#VALUE!
Glycosphingolipid metabolism	-	-	#VALUE!
Limonene and pinene degradation	-	-	#VALUE!
Arginine and Proline Metabolism	-	-	#VALUE!
Alanine and Aspartate Metabolism	-	-	#VALUE!
Beta-Alanine metabolism	-	-	#VALUE!
Alkaloid biosynthesis II	-	-	#VALUE!
Porphyrin metabolism	-	-	#VALUE!
			#NUM!
			#NUM!
			#NUM!

## Sheet: WBI-LDR2 vs. Ctrl
	Day 2: WBI-LDR vs. Ctrl
pathway	overlap pathway size	p.value	-Log10(P value)
C21-steroid hormone biosynthesis and metabolism	3(3)	0.044534072767	1.35131
Starch and Sucrose Metabolism	-	-	#VALUE!
Tryptophan metabolism	10(13)	0.0252919922696	1.59702
Drug metabolism - cytochrome P450	-	-	#VALUE!
Histidine metabolism	-	-	#VALUE!
Hexose phosphorylation	4(4)	0.0205865053357	1.68642
Galactose metabolism	6(6)	0.00369716830518	2.43213
Butanoate metabolism	-	-	#VALUE!
Glutathione Metabolism	-	-	#VALUE!
Phosphatidylinositol phosphate metabolism	-	-	#VALUE!
Urea cycle/amino group metabolism	-	-	#VALUE!
Glycine, serine, alanine and threonine metabolism	-	-	#VALUE!
Tyrosine metabolism	29(44)	0.0315939836988	1.5004
Aspartate and asparagine metabolism	-	-	#VALUE!
Sialic acid metabolism	-	-	#VALUE!
Fructose and mannose metabolism	5(5)	0.00915889421057	2.03816
Vitamin B3 (nicotinate and nicotinamide) metabolism	-	-	#VALUE!
Glycolysis and Gluconeogenesis	3(3)	0.044534072767	1.35131
Ascorbate (Vitamin C) and Aldarate Metabolism	-	-	#VALUE!
Linoleate metabolism	3(3)	0.044534072767	1.35131
Purine metabolism	6(7)	0.0274766826317	1.56104
Methionine and cysteine metabolism	7(8)	0.0131081421729	1.88246
Ubiquinone Biosynthesis	5(5)	0.00899084110579	2.0462
Valine, leucine and isoleucine degradation	5(5)	0.00899084110579	2.0462
Androgen and estrogen biosynthesis and metabolism	5(5)	0.00915889421057	2.03816
N-Glycan Degradation	5(5)	0.00915889421057	2.03816
Glycerophospholipid metabolism	-	-	#VALUE!
Putative anti-Inflammatory metabolites formation from EPA	-	-	#VALUE!
Nitrogen metabolism	-	-	#VALUE!
CoA Catabolism	-	-	#VALUE!
Glycosphingolipid biosynthesis - globoseries	-	-	#VALUE!
Vitamin A (retinol) metabolism	-	-	#VALUE!
Selenoamino acid metabolism	-	-	#VALUE!
Carnitine shuttle	-	-	#VALUE!
Glutamate metabolism	-	-	#VALUE!
Pentose phosphate pathway	-	-	#VALUE!
Xenobiotics metabolism	-	-	#VALUE!
Vitamin D3 (cholecalciferol) metabolism	-	-	#VALUE!
Vitamin B9 (folate) metabolism	3(3)	0.044534072767	1.35131
Leukotriene metabolism	-	-	#VALUE!
Lysine metabolism	3(3)	0.044534072767	1.35131
Vitamin B5 - CoA biosynthesis from pantothenate	5(6)	0.0459625241576	1.3376
Vitamin E metabolism	-	-	#VALUE!
Chondroitin sulfate degradation	-	-	#VALUE!
1- and 2-Methylnaphthalene degradation	-	-	#VALUE!
Keratan sulfate degradation	4(4)	0.0226031425931	1.64583
Propanoate metabolism	-	-	#VALUE!
Bile acid biosynthesis	-	-	#VALUE!
Heparan sulfate degradation	-	-	#VALUE!
Pentose and Glucuronate Interconversions	-	-	#VALUE!
Arachidonic acid metabolism	-	-	#VALUE!
Aminosugars metabolism	-	-	#VALUE!
N-Glycan biosynthesis	-	-	#VALUE!
Glycosphingolipid metabolism	-	-	#VALUE!
Limonene and pinene degradation	3(3)	0.044534072767	1.35131
Arginine and Proline Metabolism	-	-	#VALUE!
Alanine and Aspartate Metabolism	-	-	#VALUE!
Beta-Alanine metabolism	-	-	#VALUE!
Alkaloid biosynthesis II	-	-	#VALUE!
Porphyrin metabolism	-	-	#VALUE!
			#NUM!
			#NUM!
			#NUM!

## Sheet: WBI-HDR2 vs. Ctrl
	Day 2: WBI-HDR vs. Ctrl
pathway	overlap pathway size	p.value	-Log10(P value)
C21-steroid hormone biosynthesis and metabolism	-	-	#VALUE!
Starch and Sucrose Metabolism	-	-	#VALUE!
Tryptophan metabolism	10(11)	0.000840265523906	3.07558
Drug metabolism - cytochrome P450	6(7)	0.019578186707	1.70823
Histidine metabolism	-	-	#VALUE!
Hexose phosphorylation	4(4)	0.0137803545921	1.86074
Galactose metabolism	6(7)	0.0263843374506	1.57865
Butanoate metabolism	-	-	#VALUE!
Glutathione Metabolism	5(5)	0.00789849592471	2.10246
Phosphatidylinositol phosphate metabolism	-	-	#VALUE!
Urea cycle/amino group metabolism	6(7)	0.0263843374506	1.57865
Glycine, serine, alanine and threonine metabolism	6(6)	0.00243677001933	2.61319
Tyrosine metabolism	28(40)	0.00604991177212	2.21825
Aspartate and asparagine metabolism	4(4)	0.0199142929166	1.70084
Sialic acid metabolism	3(3)	0.0367196033947	1.4351
Fructose and mannose metabolism	5(5)	0.00789849592471	2.10246
Vitamin B3 (nicotinate and nicotinamide) metabolism	3(3)	0.0423493824048	1.37315
Glycolysis and Gluconeogenesis	-	-	#VALUE!
Ascorbate (Vitamin C) and Aldarate Metabolism	-	-	#VALUE!
Linoleate metabolism	-	-	#VALUE!
Purine metabolism	-	-	#VALUE!
Methionine and cysteine metabolism	7(8)	0.0139484076968	1.85548
Ubiquinone Biosynthesis	-	-	#VALUE!
Valine, leucine and isoleucine degradation	-	-	#VALUE!
Androgen and estrogen biosynthesis and metabolism	-	-	#VALUE!
N-Glycan Degradation	-	-	#VALUE!
Glycerophospholipid metabolism	5(6)	0.0462986303672	1.33443
Putative anti-Inflammatory metabolites formation from EPA	-	-	#VALUE!
Nitrogen metabolism	-	-	#VALUE!
CoA Catabolism	4(4)	0.0137803545921	1.86074
Glycosphingolipid biosynthesis - globoseries	-	-	#VALUE!
Vitamin A (retinol) metabolism	-	-	#VALUE!
Selenoamino acid metabolism	-	-	#VALUE!
Carnitine shuttle	-	-	#VALUE!
Glutamate metabolism	-	-	#VALUE!
Pentose phosphate pathway	-	-	#VALUE!
Xenobiotics metabolism	6(7)	0.0263843374506	1.57865
Vitamin D3 (cholecalciferol) metabolism	-	-	#VALUE!
Vitamin B9 (folate) metabolism	3(3)	0.0423493824048	1.37315
Leukotriene metabolism	-	-	#VALUE!
Lysine metabolism	3(3)	0.0423493824048	1.37315
Vitamin B5 - CoA biosynthesis from pantothenate	5(6)	0.0403327451475	1.39434
Vitamin E metabolism	-	-	#VALUE!
Chondroitin sulfate degradation	-	-	#VALUE!
1- and 2-Methylnaphthalene degradation	-	-	#VALUE!
Keratan sulfate degradation	-	-	#VALUE!
Propanoate metabolism	-	-	#VALUE!
Bile acid biosynthesis	-	-	#VALUE!
Heparan sulfate degradation	-	-	#VALUE!
Pentose and Glucuronate Interconversions	3(3)	0.0423493824048	1.37315
Arachidonic acid metabolism	-	-	#VALUE!
Aminosugars metabolism	-	-	#VALUE!
N-Glycan biosynthesis	-	-	#VALUE!
Glycosphingolipid metabolism	-	-	#VALUE!
Limonene and pinene degradation	3(3)	0.0367196033947	1.4351
Arginine and Proline Metabolism	-	-	#VALUE!
Alanine and Aspartate Metabolism	3(3)	0.0423493824048	1.37315
Beta-Alanine metabolism	3(3)	0.0423493824048	1.37315
Alkaloid biosynthesis II	-	-	#VALUE!
Porphyrin metabolism	-	-	#VALUE!
			#NUM!
			#NUM!
			#NUM!
1.30103

## Sheet: PBI30 vs. Ctrl
	Day 30: PBI vs. Ctrl
pathway	overlap pathway size	p.value	-Log10(P value)
C21-steroid hormone biosynthesis and metabolism	-	-	#VALUE!
N-Glycan Degradation	1(3)	0.0475590286531	1.32277
Glycerophospholipid metabolism	1(3)	0.0475590286531	1.32277
Drug metabolism - cytochrome P450	-	-	#VALUE!
Histidine metabolism	-	-	#VALUE!
Pentose phosphate pathway	1(3)	0.0475590286531	1.32277
Fructose and mannose metabolism	1(2)	0.0325182757751	1.48787
Butanoate metabolism	-	-	#VALUE!
Glutathione Metabolism	-	-	#VALUE!
Glycolysis and Gluconeogenesis	1(2)	0.0325182757751	1.48787
Urea cycle/amino group metabolism	-	-	#VALUE!
Glycine, serine, alanine and threonine metabolism	-	-	#VALUE!
Tyrosine metabolism	-	-	#VALUE!
Aspartate and asparagine metabolism	-	-	#VALUE!
N-Glycan biosynthesis	1(2)	0.0325182757751	1.48787
Glycosphingolipid metabolism	1(2)	0.0325182757751	1.48787
Vitamin B3 (nicotinate and nicotinamide) metabolism	-	-	#VALUE!
Tryptophan metabolism	2(20)	0.0171414166877	1.76595
Xenobiotics metabolism	1(6)	0.0170573901353	1.76809
Linoleate metabolism	-	-	#VALUE!
Purine metabolism	-	-	#VALUE!
Methionine and cysteine metabolism	-	-	#VALUE!
Ubiquinone Biosynthesis	-	-	#VALUE!
Valine, leucine and isoleucine degradation	-	-	#VALUE!
Androgen and estrogen biosynthesis and metabolism	-	-	#VALUE!
Ascorbate (Vitamin C) and Aldarate Metabolism	1(4)	0.0163011511638	1.78778
Glycosphingolipid biosynthesis - globoseries	1(1)	0.0147046466683	1.83255
Putative anti-Inflammatory metabolites formation from EPA	-	-	#VALUE!
Nitrogen metabolism	-	-	#VALUE!
CoA Catabolism	-	-	#VALUE!
Galactose metabolism	2(4)	0.00369716830518	2.43213
Vitamin A (retinol) metabolism	-	-	#VALUE!
Selenoamino acid metabolism	-	-	#VALUE!
Carnitine shuttle	-	-	#VALUE!
Glutamate metabolism	-	-	#VALUE!
Phosphatidylinositol phosphate metabolism	2(4)	0.00369716830518	2.43213
Sialic acid metabolism	2(4)	0.00369716830518	2.43213
Vitamin D3 (cholecalciferol) metabolism	-	-	#VALUE!
Vitamin B9 (folate) metabolism	-	-	#VALUE!
Leukotriene metabolism	-	-	#VALUE!
Lysine metabolism	-	-	#VALUE!
Vitamin B5 - CoA biosynthesis from pantothenate	-	-	#VALUE!
Vitamin E metabolism	-	-	#VALUE!
Chondroitin sulfate degradation	-	-	#VALUE!
1- and 2-Methylnaphthalene degradation	-	-	#VALUE!
Keratan sulfate degradation	-	-	#VALUE!
Propanoate metabolism	-	-	#VALUE!
Bile acid biosynthesis	-	-	#VALUE!
Heparan sulfate degradation	-	-	#VALUE!
Pentose and Glucuronate Interconversions	-	-	#VALUE!
Arachidonic acid metabolism	-	-	#VALUE!
Aminosugars metabolism	-	-	#VALUE!
Hexose phosphorylation	2(3)	0.00201663725737	2.69537
Starch and Sucrose Metabolism	2(2)	0.000756238971515
Limonene and pinene degradation	-	-	#VALUE!
Arginine and Proline Metabolism	-	-	#VALUE!
Alanine and Aspartate Metabolism	-	-	#VALUE!
Beta-Alanine metabolism	-	-	#VALUE!
Alkaloid biosynthesis II	-	-	#VALUE!
Porphyrin metabolism	-	-	#VALUE!

## Sheet: WBI-LDR30 vs. Ctrl
	Day 30: WBI-LDR vs. Ctrl
pathway	overlap pathway size	p.value	-Log10(P value)
Tyrosine metabolism	3(13)	0.0440299134527	1.35625
Aspartate and asparagine metabolism	2(6)	0.0352071254516	1.45337
Purine metabolism	2(6)	0.0352071254516	1.45337
Drug metabolism - cytochrome P450	-	-	#VALUE!
Histidine metabolism	-	-	#VALUE!
Methionine and cysteine metabolism	2(6)	0.0352071254516	1.45337
C21-steroid hormone biosynthesis and metabolism	2(7)	0.0335265944038	1.47461
Butanoate metabolism	-	-	#VALUE!
Nitrogen metabolism	1(1)	0.0279808419461	1.55314
Glycosphingolipid biosynthesis - globoseries	1(1)	0.0279808419461	1.55314
Urea cycle/amino group metabolism	-	-	#VALUE!
Glycine, serine, alanine and threonine metabolism	-	-	#VALUE!
Vitamin B3 (nicotinate and nicotinamide) metabolism	2(6)	0.024535753298	1.6102
1- and 2-Methylnaphthalene degradation	1(1)	0.0212587177548	1.67246
Tryptophan metabolism	3(9)	0.0131921687253	1.87968
Fructose and mannose metabolism	-	-	#VALUE!
Hexose phosphorylation	2(4)	0.0121838500966	1.91422
Glycolysis and Gluconeogenesis	-	-	#VALUE!
Ascorbate (Vitamin C) and Aldarate Metabolism	-	-	#VALUE!
Linoleate metabolism	-	-	#VALUE!
Galactose metabolism	2(4)	0.0121838500966	1.91422
Glutathione Metabolism	2(4)	0.0121838500966	1.91422
Ubiquinone Biosynthesis	-	-	#VALUE!
Valine, leucine and isoleucine degradation	-	-	#VALUE!
Androgen and estrogen biosynthesis and metabolism	-	-	#VALUE!
N-Glycan Degradation	-	-	#VALUE!
Glycerophospholipid metabolism	-	-	#VALUE!
Putative anti-Inflammatory metabolites formation from EPA	-	-	#VALUE!
Sialic acid metabolism	2(4)	0.0121838500966	1.91422
CoA Catabolism	-	-	#VALUE!
Starch and Sucrose Metabolism	2(3)	0.00546172590539
Vitamin A (retinol) metabolism	-	-	#VALUE!
Selenoamino acid metabolism	-	-	#VALUE!
Carnitine shuttle	-	-	#VALUE!
Glutamate metabolism	-	-	#VALUE!
Pentose phosphate pathway	-	-	#VALUE!
Xenobiotics metabolism	-	-	#VALUE!
Vitamin D3 (cholecalciferol) metabolism	-	-	#VALUE!
Vitamin B9 (folate) metabolism	-	-	#VALUE!
Leukotriene metabolism	-	-	#VALUE!
Lysine metabolism	-	-	#VALUE!
Vitamin B5 - CoA biosynthesis from pantothenate	-	-	#VALUE!
Vitamin E metabolism	-	-	#VALUE!
Chondroitin sulfate degradation	-	-	#VALUE!
Phosphatidylinositol phosphate metabolism	2(2)	0.00226871691454	2.64422
Keratan sulfate degradation	-	-	#VALUE!
Propanoate metabolism	-	-	#VALUE!
Bile acid biosynthesis	-	-	#VALUE!
Heparan sulfate degradation	-	-	#VALUE!
Pentose and Glucuronate Interconversions	-	-	#VALUE!
Arachidonic acid metabolism	-	-	#VALUE!
Aminosugars metabolism	-	-	#VALUE!
N-Glycan biosynthesis	-	-	#VALUE!
Glycosphingolipid metabolism	-	-	#VALUE!
Limonene and pinene degradation	-	-	#VALUE!
Arginine and Proline Metabolism	-	-	#VALUE!
Alanine and Aspartate Metabolism	-	-	#VALUE!
Beta-Alanine metabolism	-	-	#VALUE!
Alkaloid biosynthesis II	-	-	#VALUE!
Porphyrin metabolism	-	-	#VALUE!

## Sheet: WBI-HDR30 vs. Ctrl
	Day 30: WBI-HDR vs. Ctrl
pathway	overlap pathway size	p.value	-Log10(P value)
C21-steroid hormone biosynthesis and metabolism	-	-	#VALUE!
Starch and Sucrose Metabolism	-	-	#VALUE!
Tryptophan metabolism	-	-	#VALUE!
Androgen and estrogen biosynthesis and metabolism	2(2)	0.0489034534913	1.31066
Histidine metabolism	-	-	#VALUE!
Hexose phosphorylation	-	-	#VALUE!
Galactose metabolism	-	-	#VALUE!
Butanoate metabolism	-	-	#VALUE!
Glutathione Metabolism	-	-	#VALUE!
Phosphatidylinositol phosphate metabolism	-	-	#VALUE!
Urea cycle/amino group metabolism	-	-	#VALUE!
Glycine, serine, alanine and threonine metabolism	-	-	#VALUE!
Tyrosine metabolism	-	-	#VALUE!
Aspartate and asparagine metabolism	-	-	#VALUE!
Sialic acid metabolism	-	-	#VALUE!
Fructose and mannose metabolism	-	-	#VALUE!
Vitamin B3 (nicotinate and nicotinamide) metabolism	-	-	#VALUE!
Glycolysis and Gluconeogenesis	-	-	#VALUE!
Ascorbate (Vitamin C) and Aldarate Metabolism	-	-	#VALUE!
Linoleate metabolism	-	-	#VALUE!
Bile acid biosynthesis	2(2)	0.0489034534913	1.31066
Methionine and cysteine metabolism	-	-	#VALUE!
Ubiquinone Biosynthesis	-	-	#VALUE!
Valine, leucine and isoleucine degradation	-	-	#VALUE!
Arachidonic acid metabolism	3(3)	0.04604655071	1.3368
N-Glycan Degradation	-	-	#VALUE!
Glycerophospholipid metabolism	-	-	#VALUE!
Putative anti-Inflammatory metabolites formation from EPA	-	-	#VALUE!
Nitrogen metabolism	-	-	#VALUE!
CoA Catabolism	-	-	#VALUE!
Glycosphingolipid biosynthesis - globoseries	-	-	#VALUE!
Vitamin A (retinol) metabolism	-	-	#VALUE!
Alkaloid biosynthesis II	3(3)	0.04604655071	1.3368
Porphyrin metabolism	3(3)	0.04604655071	1.3368
Glutamate metabolism	-	-	#VALUE!
Pentose phosphate pathway	-	-	#VALUE!
Xenobiotics metabolism	-	-	#VALUE!
Vitamin D3 (cholecalciferol) metabolism	-	-	#VALUE!
Drug metabolism - cytochrome P450	4(5)	0.0369716830518
Purine metabolism	6(7)	0.0189900008403	1.72148
Vitamin B9 (folate) metabolism	4(4)	0.017645576002	1.75336
Vitamin B5 - CoA biosynthesis from pantothenate	-	-	#VALUE!
Vitamin E metabolism	-	-	#VALUE!
Chondroitin sulfate degradation	-	-	#VALUE!
1- and 2-Methylnaphthalene degradation	-	-	#VALUE!
Keratan sulfate degradation	-	-	#VALUE!
Propanoate metabolism	-	-	#VALUE!
Leukotriene metabolism	4(4)	0.017645576002	1.75336
Heparan sulfate degradation	-	-	#VALUE!
Pentose and Glucuronate Interconversions	-	-	#VALUE!
Lysine metabolism	4(4)	0.017645576002	1.75336
Aminosugars metabolism	-	-	#VALUE!
N-Glycan biosynthesis	-	-	#VALUE!
Glycosphingolipid metabolism	-	-	#VALUE!
Limonene and pinene degradation	-	-	#VALUE!
Arginine and Proline Metabolism	-	-	#VALUE!
Alanine and Aspartate Metabolism	-	-	#VALUE!
Beta-Alanine metabolism	-	-	#VALUE!
Selenoamino acid metabolism	3(3)	0.0158810184018	1.79912
Carnitine shuttle	3(3)	0.0158810184018	1.79912
1.30103
