# Supplementary material for: Distinct Urinary Metabolite Signatures Mirror In Vivo Oxidative Stress-Related Radiation Responses in Mice
Source: Antioxidants (Basel). 2024 Dec 27;14(1):24. doi: 10.3390/antiox14010024 (PMC11763242; doi:10.3390/antiox14010024)
Supplement: Supplementary file 1 [file antioxidants-14-00024-s001.zip › Table S7. Boruta variable selection results.xlsx]

## Sheet: 2024-11-04 Supp. Table 7. Borut
		Day 0 PBI vs. Ctrl				Day 0 WBI-LDR vs. Ctrl				Day 0 WBI-HDR vs. Ctrl				Day 2 PBI vs. Ctrl				Day 2 WBI-LDR vs. Ctrl				Day 2 WBI-HDR vs. Ctrl				Day 30 PBI vs. Ctrl				Day 30 WBI-LDR vs. Ctrl				Day 30 WBI-HDR vs. Ctrl				Day 90 PBI vs. Ctrl				Day 90 WBI-LDR vs. Ctrl				Day 90 WBI-HDR vs. Ctrl
Boruta	metabolite	p.value	FDR	FC	Log2(FC)	p.value	FDR	FC	Log2(FC)	p.value	FDR	FC	Log2(FC)	p.value	FDR	FC	Log2(FC)	p.value	FDR	FC	Log2(FC)	p.value	FDR	FC	Log2(FC)	p.value	FDR	FC	Log2(FC)	p.value	FDR	FC	Log2(FC)	p.value	FDR	FC	Log2(FC)	p.value	FDR	FC	Log2(FC)	p.value	FDR	FC	Log2(FC)	p.value	FDR	FC	Log2(FC)
Selected	2-Deoxyglucose-6-Phosphate_neg	0.35616	0.99745	0.89525	-0.15964	0.2076	0.79425	1.8292	0.8712	0.80212	0.89868	1.1763	0.23426	0.012903	0.021332	0.73384	-0.44647	0.66721	0.73357	1.2376	0.30755	0.35242	0.47887	0.90171	-0.14927	0.14509	0.81487	0.74737	-0.42011	0.207	0.86238	0.779	-0.36031	2.7676e-05	0.0014184	0.46715	-1.098	0.026115	0.35489	0.63788	-0.64864	0.29444	0.53894	0.79384	-0.33308	0.10814	0.34179	0.71418	-0.48564
NA	2-Oxoisoleucine_neg	0.28137	0.99745	1.0586	0.082118	0.81604	0.91961	1.1096	0.15001	0.61781	0.78527	0.99426	-0.0083078	0.01119	0.018958	0.77575	-0.36634	0.0093399	0.027883	0.73898	-0.43639	0.18959	0.30951	0.88464	-0.17683	0.2254	0.90757	1.1341	0.18153	0.34487	0.91672	1.0715	0.099691	0.62699	0.75727	0.98421	-0.022962	0.013215	0.24335	1.3485	0.43133	0.0011438	0.11724	1.4229	0.50884	0.79444	0.86859	1.107	0.14667
NA	3-(4-Hydroxyphenyl)propionate_neg	0.11656	0.99745	1.1498	0.20138	0.060522	0.79425	1.1839	0.2435	0.008594	0.45709	1.3145	0.39455	0.0012099	0.002918	1.658	0.72949	5.5596e-05	0.0026045	1.9116	0.93476	0.00059106	0.010576	1.8946	0.92193	0.5394	0.90757	1.0875	0.12097	0.45179	0.93483	1.067	0.093612	0.015307	0.063096	1.4053	0.49083	0.88517	0.97138	0.97574	-0.035425	0.84692	0.93155	1.0245	0.034917	0.19149	0.41626	1.1085	0.14859
Selected	3-Hydroxy-3-Methylglutaryl-CoA_neg	0.78924	0.99745	0.86219	-0.21392	0.87425	0.94079	1.0075	0.010767	0.48703	0.71916	0.90932	-0.13714	0.0045856	0.0085849	0.46925	-1.0916	0.00041479	0.0032403	0.3632	-1.4612	0.0032404	0.01949	0.5052	-0.98508	0.00010421	0.042728	0.29047	-1.7835	0.024649	0.43794	0.60395	-0.7275	4.2373e-05	0.0015794	0.35441	-1.4965	0.74006	0.88204	1.061	0.085477	0.48394	0.72415	0.95932	-0.05992	0.20474	0.43741	0.86466	-0.20979
NA	3-Methyl-3-hydroxyglutaric acid_neg	0.35019	0.99745	1.0598	0.08378	0.80161	0.91041	1.0609	0.085343	0.94429	0.97768	1.0819	0.11359	0.026055	0.040773	0.55395	-0.85218	0.03566	0.075963	0.63168	-0.66274	0.046999	0.11442	0.67783	-0.561	0.94135	0.97725	0.96177	-0.056235	0.31014	0.91479	1.1013	0.13922	0.60258	0.73529	1.2091	0.27387	0.64363	0.84538	0.91138	-0.13388	0.81461	0.91504	0.92904	-0.10619	0.26727	0.49569	0.84852	-0.23697
NA	3-Nitrotyrosine_neg	0.4171	0.99745	1.0661	0.092343	0.45764	0.79425	14.252	3.8331	0.12797	0.55898	14.286	3.8365	0.014015	0.022802	0.67506	-0.56691	0.72425	0.78573	7.8994	2.9817	0.095529	0.19733	1.3025	0.38124	0.42925	0.90757	0.8746	-0.19331	0.39557	0.93483	1.301	0.37957	0.097368	0.21579	2.3929	1.2588	0.23591	0.59705	1.195	0.25698	0.11445	0.34758	1.2211	0.28823	0.0058325	0.11387	1.6243	0.69978
NA	4-Pyridoxate_pos	0.092302	0.99745	0.85746	-0.22186	0.50582	0.79425	0.95659	-0.064033	0.024797	0.45709	0.73847	-0.43739	2.4112e-05	9.5057e-05	0.57375	-0.80151	0.0014023	0.0072601	0.65259	-0.61575	0.054073	0.1271	0.81343	-0.29792	0.56979	0.91113	1.0918	0.12669	0.54663	0.94543	1.0476	0.067144	0.045618	0.12184	1.2462	0.31755	0.0062911	0.24335	1.3298	0.41117	0.0036224	0.13502	1.4324	0.51843	0.042298	0.23565	1.3247	0.40563
NA	5-Hydroxyl-Indole-3-Acetic Acid_neg	0.64699	0.99745	0.9773	-0.033127	0.47908	0.79425	1.2004	0.26356	0.88831	0.9457	1.0997	0.13704	0.00158	0.0036393	0.78347	-0.35206	0.16253	0.23406	0.91497	-0.1282	0.1837	0.30418	0.91195	-0.13298	0.54233	0.90757	1.0714	0.099513	0.40015	0.93483	1.0506	0.071159	0.24657	0.40093	1.12	0.16349	0.40046	0.72331	1.0813	0.11282	0.058769	0.26302	1.2207	0.28768	0.32202	0.54766	1.1131	0.15463
NA	5-Hydroxymethyl-2'-Deoxyuridine_neg	0.43577	0.99745	1.0891	0.12308	0.23904	0.79425	0.9015	-0.14961	0.54328	0.73757	0.96899	-0.045446	0.76676	0.78987	0.94532	-0.081122	0.15468	0.22435	0.83319	-0.26329	0.20185	0.3263	3.1769	1.6676	0.75927	0.94696	1.0159	0.022697	0.2611	0.86331	0.86614	-0.20734	0.56495	0.70619	0.97392	-0.038126	0.046518	0.3967	0.82409	-0.27912	0.093	0.3259	0.83559	-0.25913	0.45761	0.65832	0.93768	-0.092834
NA	5-Methylthioadenosine_pos	0.51546	0.99745	0.90988	-0.13625	0.26625	0.79425	0.87844	-0.18699	0.23169	0.63973	0.83252	-0.26445	0.0019668	0.0043825	0.64009	-0.64365	0.045826	0.091757	0.73833	-0.43766	0.32973	0.45715	0.91873	-0.12229	0.70069	0.93517	0.97057	-0.043096	0.42952	0.93483	1.0481	0.067717	0.38456	0.55714	0.78568	-0.34798	0.90706	0.9761	1.0187	0.026788	0.60809	0.80359	1.0902	0.12461	0.47855	0.66328	1.1269	0.1723
NA	5-Methyluridine_neg	0.094353	0.99745	1.2491	0.32086	0.95456	0.9789	1.2285	0.29695	0.95174	0.98291	1.1921	0.25352	0.94422	0.94885	1.035	0.049675	0.066209	0.11622	0.74351	-0.42757	0.58455	0.69703	1.0203	0.028974	0.76298	0.94696	1.1369	0.18512	0.1086	0.7912	1.2119	0.27723	0.33699	0.50309	0.98552	-0.021037	0.066708	0.42598	1.4407	0.52676	0.010528	0.1962	1.8744	0.90644	0.51236	0.68794	1.2702	0.34511
NA	5-Phosphoribosyl-1-Pyrophosphate_neg	0.19157	0.99745	0.81446	-0.29608	0.13213	0.79425	1.5183	0.60242	0.20499	0.63973	0.84769	-0.23838	0.23466	0.28719	0.86443	-0.21017	0.00020568	0.0028402	0.57482	-0.79881	0.11812	0.22681	0.80798	-0.30761	0.88936	0.96978	3.5392	1.8234	0.064612	0.74995	0.79612	-0.32894	0.01333	0.058765	0.71477	-0.48446	0.055975	0.40981	1.5156	0.5999	0.31294	0.56523	1.2321	0.3011	0.5275	0.69319	1.1563	0.20947
NA	5-Thymidylic Acid (TMP)_neg	0.32217	0.99745	0.91829	-0.12297	0.49141	0.79425	2.6767	1.4205	0.8609	0.92642	1.8581	0.89384	9.9282e-05	0.00030838	0.71269	-0.48866	0.47254	0.55858	1.7978	0.84626	0.10722	0.21084	0.7924	-0.3357	0.039641	0.53948	0.65959	-0.60036	0.35875	0.91941	0.83057	-0.26783	0.00058196	0.0083869	0.52914	-0.91829	0.31746	0.65526	0.87482	-0.19294	0.6613	0.83426	0.9436	-0.083753	0.24262	0.4697	0.86938	-0.20194
NA	7-Methylguanine_pos	0.3897	0.99745	0.95168	-0.071445	0.37384	0.79425	0.94382	-0.083414	0.18111	0.62605	0.88261	-0.18015	1.1538e-07	1.7886e-06	0.59831	-0.74104	0.00070417	0.0046146	0.61752	-0.69544	0.007554	0.032183	0.70624	-0.50176	0.58122	0.91113	1.051	0.071719	0.5729	0.94543	1.0405	0.057219	0.55184	0.69832	0.95653	-0.064113	0.37274	0.7031	1.0753	0.10477	0.051322	0.25676	1.2002	0.26327	0.69176	0.81391	1.0598	0.083804
NA	Acadesine_pos	0.81761	0.99745	0.99655	-0.0049876	0.29071	0.79425	0.90453	-0.14476	0.22774	0.63973	0.80756	-0.30836	0.00013571	0.00041522	0.34972	-1.5157	0.070623	0.12188	0.63893	-0.64627	0.1047	0.20889	0.68489	-0.54606	0.99884	0.9998	0.98434	-0.022766	0.9419	0.98659	0.971	-0.042463	0.41345	0.58257	0.91813	-0.12324	0.27434	0.62936	0.86852	-0.20336	0.13545	0.38446	0.8248	-0.27789	0.10349	0.34179	0.80576	-0.31159
NA	Acetoacetate_neg	0.63221	0.99745	0.88358	-0.17857	0.64469	0.84458	1.1426	0.19235	0.93435	0.96984	1.0371	0.052568	0.45708	0.51485	0.88005	-0.18435	0.92377	0.94244	0.97144	-0.041804	0.81601	0.87369	1.3387	0.42087	0.72979	0.93981	0.90928	-0.13721	0.65562	0.96346	1.0954	0.13146	0.0033077	0.028253	1.7518	0.80885	0.057937	0.4129	1.302	0.38068	0.86921	0.93155	1.0587	0.082289	0.2412	0.4697	1.2401	0.31044
Selected	Acetylalanine_neg	0.99707	0.99866	1.0096	0.013804	0.33204	0.79425	6.5884	2.7199	0.61823	0.78527	8.5816	3.1012	0.0012636	0.0030297	0.65546	-0.60942	0.77404	0.82016	4.3531	2.122	0.96724	0.97199	1.5807	0.66061	0.95692	0.97725	0.95561	-0.065499	0.014215	0.41435	1.3362	0.41814	0.33744	0.50309	0.83774	-0.25543	0.0067942	0.24335	1.5453	0.62793	0.017752	0.21298	1.3829	0.46768	0.11843	0.34743	1.3612	0.44483
Selected	Acetyl-Amino Sugar Phosphates_neg	0.52699	0.99745	1.0038	0.005406	0.39085	0.79425	0.99604	-0.0057228	0.057856	0.5047	0.78274	-0.35339	0.60727	0.65008	0.9164	-0.12595	0.4278	0.51782	0.90611	-0.14224	0.31974	0.45094	1.2489	0.32062	0.15352	0.83992	0.80703	-0.30931	0.88741	0.98416	0.94908	-0.075395	0.00011727	0.0026712	0.48573	-1.0418	0.41472	0.73288	0.87827	-0.18726	0.76875	0.8882	0.93678	-0.094225	0.10285	0.34179	0.7994	-0.32301
NA	AcetylAmino Sugars_pos	0.81525	0.99745	0.97027	-0.043539	0.61155	0.84135	0.9872	-0.018587	0.50954	0.72791	0.97457	-0.037167	2.216e-05	8.9076e-05	0.63263	-0.66056	0.00039925	0.0032403	0.56761	-0.81702	0.021374	0.068833	0.73181	-0.45046	0.38029	0.90757	1.0745	0.1036	0.82508	0.98416	1.0176	0.025178	0.50813	0.65308	0.95785	-0.062126	0.089765	0.42598	1.2037	0.26748	0.00077767	0.11724	1.4196	0.5055	0.094947	0.33272	1.2635	0.33744
NA	Acetylaspartate_pos	0.34975	0.99745	0.87865	-0.18663	0.57368	0.81955	0.9602	-0.058589	0.65622	0.80554	0.96602	-0.049877	0.00018153	0.00053932	0.50217	-0.99376	2.6545e-05	0.0022929	0.47324	-1.0794	0.018357	0.063627	0.67602	-0.56486	0.10881	0.74946	1.2226	0.29	0.11754	0.7912	1.1386	0.18726	0.00020695	0.0034137	1.6705	0.74025	0.08788	0.42598	1.2856	0.36242	0.081258	0.3069	1.4321	0.51816	0.045981	0.23565	1.3412	0.42356
NA	Acetylcarnitine_pos	0.29097	0.99745	0.90656	-0.14152	0.95741	0.9789	1.0883	0.12214	0.50295	0.724	1.0103	0.014802	2.2125e-05	8.9076e-05	0.58326	-0.77778	0.030543	0.067524	0.73747	-0.43934	3.6905e-05	0.0037735	0.51295	-0.96312	0.59305	0.91113	0.88677	-0.17336	0.94246	0.98659	0.99403	-0.0086343	0.6919	0.79685	0.91639	-0.12597	0.51744	0.82018	0.92314	-0.11537	0.27803	0.52528	1.1148	0.15675	0.84754	0.90112	1.0375	0.053115
NA	Acetylcholine_pos	0.50533	0.99745	0.94518	-0.081338	0.50636	0.79425	0.96067	-0.057892	0.24449	0.63973	0.90097	-0.15045	1.5522e-07	2.1429e-06	0.5865	-0.76979	0.0001605	0.0026246	0.60916	-0.7151	0.0024879	0.017506	0.68269	-0.5507	0.31916	0.90757	1.1164	0.15889	0.92661	0.98659	1.0161	0.023077	0.81899	0.87444	1.0209	0.029779	0.096977	0.43693	1.1311	0.17772	0.05896	0.26302	1.2642	0.33827	0.077684	0.30905	1.1868	0.2471
NA	Acetylcysteine_neg	0.69444	0.99745	1.0996	0.13692	0.63196	0.84458	1.0006	0.00085405	0.96245	0.99054	1.1098	0.15024	0.075813	0.10682	0.75276	-0.40974	0.72714	0.78678	1.0994	0.13668	0.0030052	0.0187	0.52716	-0.92368	0.21231	0.90757	0.86064	-0.21652	0.21762	0.86331	0.87641	-0.19033	0.19523	0.33351	0.86747	-0.20511	0.044227	0.3967	1.196	0.25819	0.04551	0.24437	1.1518	0.20393	0.40958	0.60814	1.0578	0.081079
Selected	Acetyl-Glucosamine 1-Phosphate_neg	0.27833	0.99745	1.2065	0.27089	0.025436	0.79425	1.8637	0.8982	0.98698	0.99442	1.0975	0.13416	0.0076642	0.013662	0.63567	-0.65366	0.078669	0.13407	0.83492	-0.2603	0.27849	0.40972	0.87434	-0.19374	0.017105	0.44346	0.62874	-0.66947	0.70363	0.96712	0.92572	-0.11135	1.3536e-05	0.0011797	0.37825	-1.4026	0.44224	0.7573	0.95077	-0.072837	0.90151	0.94532	1.0478	0.067387	0.054602	0.26056	0.79227	-0.33594
NA	Acetylglucosamine_pos	0.073695	0.99745	0.85596	-0.22438	0.20618	0.79425	0.877	-0.18935	0.02334	0.45709	0.69518	-0.52454	0.11308	0.15201	0.86415	-0.21064	0.10731	0.16971	0.80893	-0.30592	0.60308	0.7088	1.0156	0.022376	0.64564	0.91113	0.92322	-0.11526	0.25498	0.86331	1.1765	0.23449	0.48244	0.63195	0.82227	-0.28232	0.14817	0.50591	0.80827	-0.30708	0.89798	0.94532	1.06	0.084034	0.14497	0.37002	0.80602	-0.31112
NA	Acetylglutamate_neg	0.73744	0.99745	0.92035	-0.11975	0.47428	0.79425	1.0558	0.07829	0.3625	0.67035	1.1343	0.18185	0.0037363	0.0074362	0.60435	-0.72654	0.079926	0.13462	0.80527	-0.31246	0.30995	0.44325	0.92485	-0.11271	0.94336	0.97725	0.98852	-0.016657	0.89991	0.98416	0.90344	-0.1465	0.006405	0.040014	1.4543	0.54034	0.088328	0.42598	1.2161	0.28223	0.47782	0.72025	1.1293	0.17541	0.044859	0.23565	1.2573	0.33029
NA	Acetylglutamine_neg	0.8195	0.99745	0.97072	-0.04287	0.4145	0.79425	1.0577	0.08093	0.031481	0.45709	1.2314	0.30025	0.029349	0.045409	0.86181	-0.21455	0.92631	0.94244	1.0207	0.029591	0.20992	0.33407	0.89707	-0.15671	0.33296	0.90757	1.1066	0.14619	0.033976	0.49597	1.2143	0.28009	0.013805	0.059579	1.2687	0.34341	0.54229	0.83495	1.0431	0.060819	0.41997	0.6822	1.0734	0.1022	0.13656	0.36588	1.1359	0.18383
NA	Acetylglycine/Guanidineacetate_pos	0.62269	0.99745	1.0307	0.043651	0.43699	0.79425	0.96588	-0.050078	0.30254	0.65627	0.92155	-0.11786	4.4668e-07	4.8194e-06	0.53082	-0.91371	0.00021976	0.0028402	0.54989	-0.86277	0.0038213	0.021354	0.6405	-0.64274	0.058379	0.56989	1.3329	0.41461	0.39623	0.93483	1.1068	0.14646	0.26469	0.4158	1.1235	0.16805	0.02869	0.36759	1.2868	0.36375	0.013831	0.21298	1.3822	0.46702	0.39217	0.59773	1.2607	0.33422
NA	Acetylglycine_neg	0.72184	0.99745	1.0482	0.067899	0.89919	0.9551	1.0962	0.13254	0.488	0.71916	0.96209	-0.055755	0.23286	0.28694	0.89621	-0.15809	0.12562	0.19029	0.85379	-0.22804	0.6049	0.70889	1.3161	0.39631	0.073452	0.6274	0.63023	-0.66605	0.036325	0.49645	0.59938	-0.73845	0.44831	0.59978	0.80117	-0.31982	0.85561	0.95068	1.0153	0.021912	0.34307	0.60369	0.9323	-0.10113	0.78034	0.85897	1.0173	0.024772
NA	Acetyllysine_pos	0.21647	0.99745	0.90415	-0.14536	0.29988	0.79425	0.90971	-0.13651	0.29679	0.65241	0.92275	-0.11598	7.0031e-08	1.4356e-06	0.47647	-1.0695	0.00035913	0.0030601	0.55268	-0.85547	0.0013093	0.01373	0.59379	-0.75197	0.90043	0.97627	1.0276	0.03921	0.62178	0.95201	1.0379	0.053737	0.94108	0.95283	0.99536	-0.0067037	0.56445	0.83495	1.0509	0.071657	0.073828	0.29388	1.2483	0.31998	0.84968	0.90112	1.0409	0.05789
NA	Acetylmethionine_neg	0.81183	0.99745	1.0308	0.043709	0.83704	0.92753	1.0626	0.087657	0.049415	0.45709	2.2203	1.1508	0.35704	0.41587	0.84676	-0.23997	0.27289	0.36004	2.3735	1.247	0.045641	0.11178	0.61217	-0.70799	0.84497	0.95557	0.81109	-0.30207	0.7325	0.96712	0.71342	-0.48718	0.088256	0.19992	1.3475	0.43027	0.30621	0.65526	0.81905	-0.28797	0.27428	0.52166	0.83677	-0.2571	0.36155	0.57777	0.86515	-0.20898
NA	Acetylneuraminate_neg	0.94861	0.99745	0.99259	-0.010736	0.15806	0.79425	2.2193	1.1501	0.60346	0.78527	1.539	0.62197	0.010928	0.018592	0.69944	-0.51572	0.6172	0.69541	1.3697	0.4539	0.10184	0.20722	1.4879	0.57323	0.6385	0.91113	0.93548	-0.096223	0.21197	0.86238	0.83086	-0.26732	0.021583	0.077267	0.57597	-0.79595	0.30891	0.65526	1.3722	0.4565	0.21619	0.4727	1.3209	0.40157	0.49178	0.6721	1.4147	0.50046
NA	Acetylornithine_neg	0.97059	0.99745	1.014	0.019996	0.86541	0.93907	1.8043	0.85146	0.044962	0.45709	1.8987	0.92497	0.0014563	0.0033926	0.54456	-0.87684	0.1631	0.23406	1.4399	0.52594	5.1231e-05	0.0041907	0.39699	-1.3328	0.41811	0.90757	0.82412	-0.27907	0.063935	0.74995	1.3867	0.47167	0.12632	0.25265	1.7246	0.78627	0.073615	0.42598	1.2923	0.3699	0.028893	0.21298	1.3509	0.43387	0.032931	0.20115	1.3624	0.4461
NA	Acetylphenylalanine_neg	0.95657	0.99745	0.99254	-0.0108	0.16275	0.79425	1.1246	0.16947	0.46211	0.69913	1.0514	0.072357	0.00052835	0.0013441	0.73224	-0.44961	0.21912	0.30074	0.92565	-0.11146	0.018997	0.063991	0.79837	-0.32487	0.12654	0.77661	0.77589	-0.36608	0.060913	0.74995	0.74554	-0.42364	0.98277	0.98277	0.95767	-0.062406	0.99769	0.99769	1.0029	0.0042465	0.14773	0.39466	0.86469	-0.20975	0.11606	0.34743	0.85559	-0.225
NA	Acetylputrescine_pos	0.12571	0.99745	0.87059	-0.19994	0.20578	0.79425	0.87385	-0.19455	0.023442	0.45709	0.74317	-0.42824	1.4585e-05	6.4299e-05	0.56133	-0.83307	0.00011001	0.0026045	0.57268	-0.80419	0.0080134	0.033444	0.71753	-0.47889	0.35856	0.90757	1.1551	0.20806	0.033954	0.49597	1.3632	0.44697	0.28012	0.43339	0.79438	-0.3321	0.12842	0.48434	1.1647	0.21999	0.15497	0.39889	1.4595	0.54544	0.34425	0.56912	1.1735	0.23077
NA	Acetylserine_neg	0.37361	0.99745	1.0727	0.10124	0.19314	0.79425	1.4921	0.57735	0.82913	0.91383	1.1856	0.2456	0.00081971	0.0020246	0.5222	-0.93733	0.010287	0.029598	0.63085	-0.66462	0.083522	0.17885	0.80983	-0.30431	0.45621	0.90757	0.94348	-0.083934	0.79658	0.98416	1.0291	0.041367	0.048646	0.12623	0.7841	-0.35089	0.43419	0.75114	1.2828	0.35926	0.1564	0.39889	1.2678	0.34228	0.33143	0.55339	1.2699	0.34475
NA	Acetyltyrptophan_neg	0.025365	0.99745	0.88314	-0.17929	0.14882	0.79425	0.8668	-0.20623	0.29765	0.65241	0.93755	-0.093033	0.0021658	0.0047351	0.73899	-0.43636	0.089459	0.14754	0.88243	-0.18044	0.14878	0.26343	0.86176	-0.21465	0.66106	0.91113	0.90138	-0.14979	0.67363	0.96577	0.86905	-0.20249	0.17621	0.31276	1.1468	0.1976	0.538	0.83495	1.0861	0.11916	0.44734	0.69794	0.9452	-0.081312	0.74897	0.84362	1.0462	0.065118
NA	Adenine_pos	0.95906	0.99745	0.98775	-0.01778	0.46931	0.79425	0.96704	-0.04835	0.2349	0.63973	0.88727	-0.17256	2.2384e-06	1.4802e-05	0.63961	-0.64473	0.0068998	0.022576	0.65687	-0.60632	0.040063	0.10311	0.75405	-0.40727	0.56647	0.91113	1.0502	0.070603	0.75093	0.96712	1.0098	0.014009	0.061904	0.14756	0.77415	-0.36932	0.98137	0.99469	0.983	-0.024736	0.19478	0.44769	1.1382	0.18674	0.24795	0.47505	0.89191	-0.16503
Selected	Adenosine Phosphosulfate_neg	0.65452	0.99745	1.0361	0.051129	0.59456	0.83112	0.93956	-0.089947	0.40427	0.68318	0.88012	-0.18424	0.0096177	0.01678	0.62251	-0.68383	0.031789	0.069159	0.66057	-0.59822	0.090058	0.19085	0.75243	-0.41037	0.047369	0.53948	0.57441	-0.79984	0.12653	0.7912	0.63425	-0.65687	0.00064252	0.0084979	0.33984	-1.5571	0.82214	0.92811	0.93726	-0.09348	0.12049	0.35798	0.68122	-0.5538	0.039914	0.23049	0.6178	-0.69479
Selected	Adenylosuccinate_neg	0.54438	0.99745	0.87703	-0.1893	0.48327	0.79425	0.89486	-0.16027	0.0060555	0.45709	0.59386	-0.7518	0.11137	0.15021	0.81132	-0.30165	0.010295	0.029598	0.65436	-0.61185	0.43441	0.55721	0.92561	-0.11152	0.93386	0.97725	0.94702	-0.07853	0.29697	0.88874	0.82513	-0.2773	0.00017955	0.0032006	0.44486	-1.1686	0.71738	0.86508	1.1911	0.25226	0.46972	0.71593	0.90364	-0.14619	0.37655	0.58259	0.93472	-0.097399
NA	Adipate_neg	0.76732	0.99745	1.0179	0.025593	0.27866	0.79425	13.338	3.7375	0.30822	0.65627	11.47	3.5198	0.12522	0.16723	0.89519	-0.15973	0.39836	0.48782	8.2121	3.0377	0.16055	0.27825	11.163	3.4806	0.43905	0.90757	0.91918	-0.12158	0.59734	0.94828	0.93178	-0.10193	0.0042097	0.032864	1.5342	0.61745	0.0018523	0.18656	1.3564	0.43976	0.032501	0.21298	1.2415	0.31203	0.00031077	0.053833	1.3463	0.429
NA	ADP_pos	0.74655	0.99745	0.96277	-0.054741	0.547	0.80296	1.004	0.0058165	0.16747	0.59708	0.83008	-0.26867	0.0001422	0.00043186	0.52581	-0.9274	0.016836	0.042245	0.63133	-0.66354	0.14295	0.25531	0.79666	-0.32797	0.7533	0.94696	0.98683	-0.019123	0.70927	0.96712	0.97656	-0.034217	0.051966	0.13316	0.67726	-0.56223	0.77527	0.89791	0.98915	-0.015743	0.15684	0.39889	1.211	0.27625	0.33042	0.55339	0.92273	-0.11602
NA	ADP-Ribose_pos	0.43359	0.99745	0.99068	-0.013502	0.73507	0.88375	0.8123	-0.29991	0.76003	0.87779	0.96248	-0.055167	0.021212	0.033579	0.50499	-0.98567	0.12985	0.19583	0.8452	-0.24263	0.18995	0.30951	0.78531	-0.34867	0.66957	0.91715	0.70471	-0.50489	0.49142	0.93483	0.73188	-0.45032	0.038482	0.10874	0.35785	-1.4826	0.70897	0.86508	0.81682	-0.29191	0.64436	0.82836	0.98077	-0.028009	0.12243	0.34743	0.56209	-0.83111
NA	AICAR_pos	0.47201	0.99745	1.0919	0.12686	0.35066	0.79425	0.8957	-0.15891	0.034582	0.45709	0.53287	-0.90815	0.00019024	0.00055712	0.32315	-1.6297	0.01627	0.041332	0.58577	-0.7716	0.025998	0.076497	0.55805	-0.84154	0.88651	0.96978	0.87998	-0.18445	0.80936	0.98416	0.72054	-0.47284	0.0085599	0.046367	0.42265	-1.2425	0.037772	0.3967	0.35196	-1.5065	0.10618	0.33748	0.44134	-1.18	0.0024463	0.091179	0.23616	-2.0821
NA	Alanine_pos	0.95892	0.99745	0.97938	-0.030057	0.73718	0.88375	1.2489	0.32062	0.61595	0.78527	1.3651	0.44903	3.553e-05	0.00013124	0.43163	-1.2121	0.0010831	0.0061524	0.52993	-0.91613	0.0066764	0.029362	0.62023	-0.68914	0.88602	0.96978	1.036	0.050972	0.10865	0.7912	0.8078	-0.30793	0.19503	0.33351	0.8404	-0.25085	0.62244	0.84538	1.1854	0.24541	0.96031	0.97429	1.0314	0.044648	0.87234	0.91329	1.0339	0.048099
NA	Allanoate_pos	0.48353	0.99745	0.90363	-0.1462	0.58835	0.82894	0.98736	-0.018346	0.13383	0.55898	0.79332	-0.33403	0.00044065	0.0011435	0.67441	-0.56829	0.0038133	0.014605	0.63126	-0.6637	0.059182	0.13598	0.7785	-0.36123	0.72133	0.93928	0.80549	-0.31205	0.61567	0.9503	0.95253	-0.070157	0.57766	0.71553	1.0086	0.012359	0.051907	0.40269	0.6905	-0.53428	0.57296	0.79096	0.90509	-0.14386	0.30201	0.52916	0.80885	-0.30606
NA	Allantoin_neg	0.89382	0.99745	0.97234	-0.040472	0.24592	0.79425	4.7295	2.2417	0.23095	0.63973	3.603	1.8492	0.002459	0.0052784	0.70846	-0.49724	0.9261	0.94244	3.3279	1.7346	0.51662	0.64225	1.8047	0.85178	0.17696	0.90757	0.85431	-0.22717	0.95373	0.98659	1.0104	0.014952	0.74652	0.82946	0.96073	-0.057802	0.19572	0.54963	1.1452	0.19557	0.075895	0.29635	1.2639	0.33792	0.01609	0.15496	1.3	0.37847
NA	Alloisoleucine_pos	0.51475	0.99745	1.1567	0.20999	0.70759	0.87647	1.0718	0.099987	0.96823	0.99054	1.0959	0.13216	0.035248	0.053131	0.73037	-0.4533	0.035173	0.075319	0.69606	-0.52271	0.099676	0.20384	0.76826	-0.38033	0.070643	0.6274	1.7273	0.78856	0.2335	0.86331	1.1961	0.25833	0.0057604	0.038717	1.5618	0.64318	0.62747	0.84538	1.1063	0.14571	0.19545	0.44769	1.591	0.66996	0.84226	0.89929	1.0483	0.068081
NA	Allopurinol_neg	0.93589	0.99745	0.96919	-0.04515	0.32415	0.79425	0.87036	-0.20032	0.53465	0.73559	0.94195	-0.086275	0.7864	0.80808	1.0612	0.085702	0.75802	0.80947	1.5115	0.59601	0.1134	0.22086	1.7482	0.80583	0.39134	0.90757	1.2856	0.36243	0.61051	0.94828	1.2503	0.32224	0.0056141	0.038363	0.47648	-1.0695	0.60838	0.84538	1.0387	0.054738	0.088167	0.31829	0.62088	-0.68761	0.24031	0.4697	0.77133	-0.37458
NA	Alpha-D-Glucose_neg	0.90372	0.99745	0.91293	-0.13143	0.66935	0.84964	1.0218	0.031152	0.10994	0.55898	1.1788	0.23728	0.51233	0.56315	0.87873	-0.18652	0.08796	0.14656	17.455	4.1256	0.0016541	0.015026	3.1814	1.6697	0.45831	0.90757	1.1817	0.24091	0.58865	0.94543	0.88318	-0.17922	0.57474	0.71407	0.59681	-0.74466	0.15353	0.50591	0.39132	-1.3536	0.027505	0.21298	0.39666	-1.334	0.10837	0.34179	0.43534	-1.1998
NA	Alpha-Tocopherol_neg	0.78517	0.99745	1.0847	0.11735	0.54423	0.80296	1.0364	0.051528	0.42209	0.68318	0.93541	-0.096329	0.62084	0.66287	0.8463	-0.24075	0.33503	0.42688	0.7624	-0.39138	0.93726	0.95982	0.99885	-0.0016635	0.84602	0.95557	1.001	0.0014911	0.55213	0.94543	1.0145	0.020768	0.17436	0.31218	0.84489	-0.24316	0.1528	0.50591	0.87444	-0.19357	0.96241	0.97429	1.0036	0.0051218	0.40437	0.60508	0.92909	-0.10612
NA	Aminoadipate_neg	0.36154	0.99745	1.0391	0.055308	0.20119	0.79425	2.1294	1.0904	0.23746	0.63973	1.9793	0.98496	0.0042211	0.0081707	0.85834	-0.22039	0.75734	0.80947	1.6193	0.69534	0.52895	0.65187	1.2101	0.27515	0.79409	0.94696	0.9791	-0.030465	0.25668	0.86331	0.93719	-0.093588	0.030508	0.091972	0.86194	-0.21433	0.24179	0.60448	1.0596	0.083465	0.11265	0.34758	1.0897	0.12392	0.97211	0.97845	1.0078	0.011234
NA	Aminobenzoates/Trigonelline_pos	0.29611	0.99745	0.89185	-0.16513	0.45678	0.79425	0.93829	-0.091895	0.37801	0.68209	0.9252	-0.11216	4.7769e-09	3.2478e-07	0.45256	-1.1438	0.00011151	0.0026045	0.53079	-0.91378	0.00024731	0.010576	0.53094	-0.91338	0.87597	0.96978	1.0448	0.063236	0.70676	0.96712	1.0273	0.038819	0.0062542	0.040014	1.2852	0.36194	0.31804	0.65526	1.1129	0.15426	0.04653	0.24458	1.2007	0.26383	0.07449	0.30334	1.1793	0.23794
NA	Aminobenzoic Acid_pos	0.3449	0.99745	0.92217	-0.11689	0.42348	0.79425	0.94118	-0.087458	0.33094	0.65627	0.92221	-0.11683	2.2675e-09	1.8594e-07	0.51641	-0.95342	0.00015487	0.0026246	0.57288	-0.80371	0.00040264	0.010576	0.5822	-0.78042	0.79986	0.94696	1.0514	0.072344	0.64277	0.95989	1.0414	0.05854	0.015682	0.063096	1.1933	0.25501	0.27743	0.62936	1.0964	0.13284	0.031535	0.21298	1.2078	0.27237	0.074725	0.30334	1.1443	0.19451
NA	Aminobutyrate_pos	0.85304	0.99745	1.0134	0.019178	0.92471	0.97463	1.0512	0.072073	0.79173	0.89868	1.0182	0.026023	7.8505e-05	0.00025545	0.55492	-0.84965	0.040869	0.085154	0.70569	-0.50288	0.0042055	0.022263	0.57313	-0.80305	0.45341	0.90757	1.0948	0.13061	0.018422	0.41435	1.3099	0.38943	0.010253	0.051098	1.7277	0.78885	0.1563	0.50798	1.2199	0.28674	0.019193	0.21298	1.3031	0.38192	0.25452	0.48095	1.188	0.24848
NA	Aminolevulinic Acid_pos	0.50517	0.99745	1.0557	0.078203	0.84554	0.93191	1.0073	0.010465	0.64952	0.80211	0.96711	-0.048251	0.00026169	0.00073544	0.53398	-0.90514	0.001512	0.0074506	0.6138	-0.70416	0.0086433	0.035708	0.67609	-0.56472	0.7758	0.94696	0.98364	-0.023793	0.39149	0.93483	0.91561	-0.1272	0.021235	0.077048	1.212	0.27736	0.94494	0.9934	0.98529	-0.021386	0.91498	0.94844	1.0372	0.052697	0.35752	0.57777	1.1231	0.16751
NA	Aminooctanoic Acid_pos	0.76086	0.99745	0.94784	-0.077281	0.41547	0.79425	0.95351	-0.068681	0.039575	0.45709	0.71992	-0.47409	9.1841e-07	8.1858e-06	0.41262	-1.2771	0.00035186	0.0030601	0.45087	-1.1492	0.0011321	0.01323	0.45498	-1.1361	0.062915	0.59988	1.4308	0.51684	0.14817	0.84333	1.3077	0.38707	0.0094475	0.048418	1.563	0.64428	0.039154	0.3967	1.4286	0.51462	0.0098206	0.19204	1.9015	0.92713	0.070655	0.29261	1.4618	0.54778
NA	Aminopimelic Acid_neg	0.47092	0.99745	1.1413	0.1907	0.011051	0.79425	1.2819	0.35825	0.43771	0.68318	0.94686	-0.078778	0.18928	0.24026	1.1712	0.228	0.64741	0.71759	1.0484	0.068166	0.26756	0.39649	1.3948	0.48002	0.027812	0.53948	0.36048	-1.472	0.20302	0.86238	0.45706	-1.1296	0.005423	0.038335	0.30536	-1.7114	0.51386	0.82018	0.92142	-0.11806	0.71177	0.87138	1.0514	0.072276	0.33203	0.55339	0.89678	-0.15717
NA	Aminosugar Phosphate_neg	0.81983	0.99745	0.90282	-0.14749	0.72692	0.88375	0.98524	-0.021453	0.044786	0.45709	1.6794	0.74794	0.31751	0.37408	1.2197	0.28654	0.84115	0.87834	1.5097	0.59428	0.23108	0.35397	1.9289	0.94774	0.51462	0.90757	0.59862	-0.74028	0.45	0.93483	1.0209	0.029847	0.0038808	0.031823	2.3827	1.2526	0.11147	0.45702	1.0609	0.085317	0.65461	0.82836	0.70866	-0.49683	0.020648	0.16426	1.2016	0.26501
NA	Aminosugar Phosphates_pos	0.357	0.99745	1.0833	0.11545	0.64769	0.84458	1.0046	0.0066431	0.64653	0.80084	1.0187	0.026671	0.24181	0.29507	0.66416	-0.5904	0.55177	0.63214	0.76034	-0.39528	0.30666	0.44244	1.1017	0.13974	0.045909	0.53948	1.2683	0.34288	0.0091847	0.41435	1.486	0.57146	0.14833	0.28025	1.4373	0.52332	0.53211	0.83269	0.90679	-0.14116	0.76187	0.8882	0.99702	-0.004309	0.47097	0.66328	0.93703	-0.093837
NA	Aminovaleric Acid_pos	0.4557	0.99745	1.0531	0.074692	0.43596	0.79425	0.96468	-0.051879	0.32867	0.65627	0.92626	-0.11052	1.1333e-07	1.7886e-06	0.48836	-1.034	0.00014088	0.0026192	0.53049	-0.9146	0.0018711	0.015026	0.60541	-0.72401	0.055976	0.55976	1.3692	0.4533	0.44419	0.93483	1.1009	0.13872	0.11529	0.2399	1.1827	0.24203	0.013651	0.24335	1.3777	0.46229	0.0096178	0.19204	1.4269	0.51293	0.28201	0.50272	1.3281	0.40933
NA	AMP_pos	0.76408	0.99745	0.96043	-0.058253	0.29197	0.79425	0.91682	-0.12529	0.21538	0.63973	0.88616	-0.17436	0.11457	0.15351	0.82529	-0.27702	0.045319	0.091757	0.77889	-0.36051	0.3312	0.45763	0.92014	-0.12008	0.33092	0.90757	1.15	0.20166	0.32278	0.91629	0.83496	-0.26022	0.042164	0.11449	0.68029	-0.55579	0.71721	0.86508	1.143	0.19277	0.53513	0.76329	1.0588	0.082429	0.14913	0.37051	0.82908	-0.27041
NA	Anthranilic Acid_pos	0.8927	0.99745	0.93801	-0.09232	0.78414	0.90308	0.94924	-0.075148	0.2278	0.63973	0.72075	-0.47243	0.0045617	0.0085849	0.45387	-1.1396	0.0073171	0.023565	0.51738	-0.95071	0.0042785	0.022263	0.46217	-1.1135	0.95757	0.97725	1.2087	0.27351	0.57969	0.94543	1.0132	0.018959	0.0071632	0.042564	0.40004	-1.3218	0.5752	0.83495	1.5877	0.66693	0.27405	0.52166	1.524	0.60788	0.77032	0.85501	0.97976	-0.0295
NA	Arabitol_neg	0.52082	0.99745	0.96086	-0.057609	0.38484	0.79425	5.3828	2.4284	0.60526	0.78527	3.0247	1.5968	1.5692e-05	6.8443e-05	0.5516	-0.8583	0.60887	0.68879	2.3559	1.2363	0.78237	0.85104	1.6194	0.69549	0.60055	0.91113	1.0865	0.11974	0.89051	0.98416	0.86549	-0.20841	0.002749	0.02749	1.5476	0.63004	0.059418	0.4129	1.2195	0.28628	0.61021	0.80359	1.0584	0.081857	0.019254	0.16426	1.2572	0.33021
NA	Arginine_pos	0.14784	0.99745	0.84121	-0.24946	0.19871	0.79425	0.85524	-0.2256	0.19215	0.63419	0.84356	-0.24544	2.5892e-05	0.00010015	0.5855	-0.77225	0.019611	0.048318	0.71391	-0.48619	0.0030176	0.0187	0.62542	-0.67709	0.0052712	0.30874	1.3022	0.38096	0.7407	0.96712	0.94388	-0.083319	0.05981	0.14425	1.3726	0.45692	0.37249	0.7031	1.104	0.14268	0.11415	0.34758	1.1937	0.25548	0.70473	0.82149	1.0754	0.10487
NA	Argininosuccinic Acid_neg	0.42109	0.99745	1.0551	0.077429	0.2391	0.79425	1.2599	0.33327	0.062608	0.52386	1.5516	0.63376	0.070454	0.1003	0.84908	-0.23604	0.30943	0.40177	1.0034	0.0049321	0.0010839	0.013038	0.74487	-0.42494	0.51261	0.90757	1.1372	0.18549	0.11942	0.7912	1.2146	0.28043	0.58665	0.72439	1.1185	0.16158	0.76495	0.89608	0.97094	-0.042549	0.76306	0.8882	1.0848	0.11747	0.59446	0.73233	1.1183	0.16134
NA	Ascorbate_neg	0.73904	0.99745	0.98154	-0.026885	0.95391	0.9789	1.0614	0.086027	0.10398	0.55898	0.85418	-0.22739	0.36274	0.42012	0.92551	-0.11168	0.14657	0.21564	0.8559	-0.22449	0.43089	0.55594	1.182	0.2412	0.79758	0.94696	0.99984	-0.00023684	0.8294	0.98416	1.0043	0.006127	0.031514	0.094312	0.76702	-0.38266	0.62172	0.84538	1.0376	0.053274	0.45483	0.70371	1.0498	0.070057	0.58534	0.73166	0.93717	-0.093623
NA	Asparagine_pos	0.49301	0.99745	0.88352	-0.17867	0.10231	0.79425	0.76426	-0.38787	0.066364	0.53576	0.74237	-0.4298	0.35946	0.4175	0.87031	-0.2004	0.83339	0.87624	1.0398	0.056326	0.8192	0.87481	1.0439	0.062044	0.012689	0.44272	1.5727	0.65323	0.44402	0.93483	1.2505	0.32249	0.11293	0.23867	1.9342	0.95174	0.36301	0.69976	1.2144	0.28023	0.45332	0.70371	1.2265	0.2945	0.46002	0.65948	1.2859	0.36276
NA	Aspartate_pos	0.39421	0.99745	0.93115	-0.10292	0.40094	0.79425	0.93982	-0.089538	0.42577	0.68318	0.94436	-0.082595	2.0503e-05	8.491e-05	0.33023	-1.5985	0.00041989	0.0032403	0.38705	-1.3694	0.0019475	0.015318	0.42245	-1.2431	0.32541	0.90757	1.1278	0.17351	0.53787	0.94543	1.0536	0.075265	0.090547	0.20392	1.2482	0.31984	0.058857	0.4129	1.2049	0.26887	0.10238	0.33392	1.228	0.29633	0.12183	0.34743	1.124	0.16865
NA	ATP_neg	0.53171	0.99745	1.0255	0.036353	0.6195	0.8429	0.99407	-0.008577	0.3157	0.65627	0.92984	-0.10494	0.64341	0.67989	0.97362	-0.038575	0.34221	0.43066	0.93442	-0.097864	0.86519	0.91438	1.0395	0.055862	0.32648	0.90757	1.0498	0.070146	0.43549	0.93483	0.9507	-0.072933	0.0166	0.065443	0.79283	-0.33491	0.09247	0.42598	1.1427	0.19241	0.08159	0.3069	1.1405	0.18961	0.70967	0.82426	1.0574	0.080546
NA	Atrolactate_neg	0.10931	0.99745	1.1581	0.21172	0.055933	0.79425	1.1813	0.24032	0.010493	0.45709	1.308	0.38741	0.0011174	0.0027108	1.655	0.72683	6.5073e-05	0.0026045	1.9145	0.93696	0.00053537	0.010576	1.9179	0.9395	0.51518	0.90757	1.0984	0.13538	0.49421	0.93483	1.0489	0.068918	0.011939	0.056265	1.4001	0.48557	0.77155	0.89791	1.0098	0.014039	0.77591	0.8911	1.0351	0.049777	0.17905	0.40507	1.1071	0.14674
Selected	Azelaic Acid_neg	0.0011061	0.45349	0.80339	-0.31583	0.46472	0.79425	4.8383	2.2745	0.42991	0.68318	5.4193	2.4381	0.17578	0.22663	0.88282	-0.17982	0.53934	0.61963	3.6204	1.8561	0.30722	0.44244	4.9696	2.3131	0.31641	0.90757	0.82721	-0.27367	0.12736	0.7912	0.77752	-0.36305	0.029146	0.090529	1.5846	0.66414	0.06684	0.42598	1.1792	0.23782	0.24473	0.49672	0.91033	-0.13554	0.014581	0.15496	1.2517	0.32385
NA	Betaine Aldehyde_pos	0.53878	0.99745	0.90906	-0.13755	0.25265	0.79425	0.85012	-0.23426	0.20167	0.63973	0.84697	-0.23962	3.9832e-05	0.00014581	0.39939	-1.3241	0.0032334	0.013094	0.48234	-1.0519	0.10842	0.21218	0.69881	-0.51702	0.87008	0.96874	0.9668	-0.048711	0.073892	0.7912	0.6813	-0.55364	0.033709	0.099431	0.6415	-0.64047	0.040748	0.3967	0.53986	-0.88933	0.10363	0.33392	0.59288	-0.7542	0.0010218	0.053833	0.39125	-1.3538
NA	Betaine_pos	0.65329	0.99745	0.97065	-0.042981	0.45505	0.79425	0.95763	-0.062465	0.26641	0.63973	0.91605	-0.1265	2.943e-08	9.2818e-07	0.59822	-0.74126	0.00016685	0.0026246	0.62925	-0.6683	0.0013019	0.01373	0.682	-0.55215	0.98992	0.99855	0.99155	-0.012239	0.94599	0.98659	0.98979	-0.014808	0.82217	0.87555	0.97869	-0.031082	0.55546	0.83495	1.0505	0.071068	0.08254	0.30765	1.1618	0.21634	0.68447	0.81343	1.0475	0.066946
NA	Betaleucine_pos	0.98894	0.99745	0.98865	-0.016465	0.64761	0.84458	0.9904	-0.013912	0.71674	0.84344	0.99157	-0.012218	1.1284e-05	5.2861e-05	0.55001	-0.86248	0.0011143	0.0062433	0.61805	-0.69421	0.18937	0.30951	0.87086	-0.19948	0.52186	0.90757	1.0284	0.040369	0.23859	0.86331	0.89452	-0.16082	0.44237	0.59859	1.0669	0.0934	0.44699	0.7573	0.93282	-0.10033	0.84313	0.93155	0.98933	-0.015472	0.81223	0.87862	1.0685	0.095549
NA	Biliverdin_pos	0.47074	0.99745	1.2775	0.35333	0.75856	0.89462	1.6941	0.7605	0.14896	0.56858	0.81381	-0.29723	0.087131	0.12151	0.59997	-0.73703	0.1779	0.25004	0.93034	-0.10416	0.54414	0.66236	1.002	0.0028724	0.18382	0.90757	2.4156	1.2724	0.40592	0.93483	0.74522	-0.42427	0.63698	0.75919	1.0079	0.011312	0.93146	0.98937	1.1237	0.16829	0.82348	0.92248	0.84369	-0.24521	0.48348	0.66743	0.84234	-0.24753
NA	Biotin_neg	0.49476	0.99745	0.94095	-0.087807	0.5762	0.81989	0.9882	-0.017125	0.69861	0.83264	0.97749	-0.032851	0.13974	0.18422	1.1492	0.20059	0.78666	0.82924	1.0115	0.016438	0.022808	0.070917	1.6693	0.73922	0.48373	0.90757	1.1148	0.15683	0.91227	0.98659	0.98334	-0.024234	0.069108	0.16099	0.77545	-0.3669	0.60775	0.84538	1.0384	0.054384	0.65063	0.82836	1.0247	0.035238	0.81433	0.87862	1.0273	0.03892
NA	Bisphosphoglycerates_neg	0.27573	0.99745	1.0748	0.10411	0.55791	0.80296	0.99427	-0.0082969	0.89034	0.9457	0.99936	-0.00092616	0.01839	0.029338	0.72913	-0.45574	0.090041	0.1479	0.81761	-0.29051	0.10457	0.20889	0.77632	-0.36528	0.49413	0.90757	0.94825	-0.076658	0.072499	0.7912	0.87476	-0.19304	0.026289	0.087135	0.78037	-0.35777	0.0053413	0.24333	0.73418	-0.44579	0.02501	0.21298	0.77958	-0.35922	0.00073973	0.053833	0.66355	-0.59173
NA	Butylcarnitine_pos	0.66981	0.99745	0.98707	-0.018773	0.40851	0.79425	0.9234	-0.11498	0.42986	0.68318	0.93975	-0.089658	0.29606	0.35184	0.79463	-0.33165	0.058441	0.10671	0.67146	-0.57462	0.16661	0.28512	1.6956	0.76179	0.30877	0.90757	0.86788	-0.20443	0.75486	0.96717	0.97154	-0.04166	0.54189	0.68998	1.2053	0.26945	0.63729	0.84538	1.269	0.34365	0.15105	0.39698	0.79769	-0.32609	0.95966	0.97549	1.0947	0.13058
NA	Cadaverine_pos	0.44603	0.99745	0.8836	-0.17853	0.38749	0.79425	0.91587	-0.12679	0.15906	0.58226	0.80173	-0.3188	0.66073	0.69462	0.92862	-0.10684	0.23769	0.3219	0.82511	-0.27735	0.65348	0.75077	1.1969	0.25926	0.26573	0.90757	1.232	0.30097	0.041618	0.53628	1.4734	0.55916	0.49095	0.63699	1.3075	0.3868	0.25397	0.61615	1.2176	0.28403	0.090434	0.32242	1.3268	0.4079	0.063495	0.27403	1.3362	0.41811
NA	Caffeine_pos	0.046633	0.99745	0.80179	-0.3187	0.52391	0.79557	0.97797	-0.032137	0.25685	0.63973	0.89771	-0.15568	3.2098e-07	3.6556e-06	0.42657	-1.2291	0.048877	0.095329	0.78272	-0.35344	0.060945	0.13848	0.80743	-0.30859	0.74103	0.94649	0.96637	-0.049353	0.85241	0.98416	0.96522	-0.051068	0.012996	0.058068	1.3006	0.37915	0.74561	0.88609	1.0152	0.021778	0.76357	0.8882	1.0288	0.040965	0.5089	0.68794	1.0383	0.054202
NA	cAMP_pos	0.36951	0.99745	0.9498	-0.074301	0.33444	0.79425	0.93362	-0.099093	0.27402	0.63973	0.91987	-0.1205	6.4069e-09	3.2836e-07	0.61529	-0.70066	0.00032871	0.0030422	0.64201	-0.63934	0.0018067	0.015026	0.68849	-0.5385	0.44153	0.90757	1.0761	0.10588	0.34653	0.91672	1.0732	0.10189	0.76441	0.84023	1.0292	0.041501	0.28849	0.63937	1.0687	0.095917	0.041126	0.23419	1.1923	0.25375	0.22381	0.45881	1.0947	0.13047
Selected	Carbamoyl Phosphates_neg	0.63465	0.99745	1.0304	0.043186	0.39365	0.79425	5.3269	2.4133	0.97118	0.99054	2.7186	1.4429	2.3838e-05	9.489e-05	0.54785	-0.86815	0.16762	0.23971	2.2317	1.1582	0.10657	0.21056	0.77444	-0.36877	0.039148	0.53948	0.64241	-0.63843	0.66897	0.96577	0.96185	-0.056121	0.0016193	0.017644	0.53106	-0.91306	0.44685	0.7573	1.1713	0.22809	0.28089	0.52587	1.0936	0.12904	0.72143	0.83168	1.0843	0.11675
Selected	Carbamoylaspartate_pos	0.97696	0.99745	0.98864	-0.016477	0.51917	0.79425	0.95131	-0.072017	0.84506	0.92415	1.0041	0.0059416	7.7826e-08	1.5195e-06	0.50472	-0.98646	0.00020919	0.0028402	0.57569	-0.79664	0.0050399	0.02454	0.6787	-0.55916	0.01713	0.44346	1.3921	0.4773	0.29638	0.88874	1.1037	0.14234	1.214e-06	0.00024887	2.713	1.4399	0.048447	0.39727	1.3504	0.43339	0.16468	0.4092	1.3605	0.44415	0.0034506	0.10105	1.663	0.73375
NA	Carnitine_pos	0.20053	0.99745	0.91672	-0.12544	0.32851	0.79425	0.92445	-0.11334	0.33037	0.65627	0.93876	-0.091172	2.7364e-06	1.6614e-05	0.67353	-0.57018	0.003358	0.013334	0.6385	-0.64724	0.13515	0.24899	0.8526	-0.23006	0.86667	0.96874	1.0055	0.0079202	0.20574	0.86238	1.1269	0.17238	0.00060794	0.0083869	1.3718	0.45603	0.10734	0.44912	1.1753	0.23301	0.27929	0.52528	1.0787	0.10932	0.13966	0.36942	1.1316	0.17838
NA	Carnosine_pos	0.52729	0.99745	0.94241	-0.085579	0.22996	0.79425	0.88577	-0.17499	0.08498	0.55304	0.81415	-0.29664	4.1916e-06	2.3542e-05	0.60338	-0.72886	0.0010669	0.0061458	0.62455	-0.67911	0.1376	0.25097	0.85291	-0.22953	0.57029	0.91113	1.0398	0.056288	0.50339	0.94241	0.89415	-0.16141	0.81847	0.87444	0.93933	-0.090298	0.42413	0.73997	1.1259	0.17105	0.22362	0.47289	1.1136	0.1552	0.71482	0.8279	1.06	0.08409
NA	CDP_pos	0.40017	0.99745	0.90992	-0.13619	0.95482	0.9789	1.0892	0.12321	0.069195	0.53745	0.77141	-0.37442	4.7609e-05	0.00017274	0.48462	-1.0451	0.0020035	0.0091195	0.55523	-0.84885	0.23044	0.35397	0.84797	-0.23791	0.45011	0.90757	0.8348	-0.26049	0.44084	0.93483	0.83171	-0.26585	0.0078869	0.045309	0.58347	-0.77726	0.565	0.83495	0.86376	-0.2113	0.78693	0.89451	0.90384	-0.14587	0.088531	0.32122	0.71854	-0.47685
NA	cGMP_pos	0.59832	0.99745	0.95957	-0.059539	0.39494	0.79425	0.94742	-0.077919	0.27232	0.63973	0.89933	-0.15308	6.1384e-05	0.00020973	0.69307	-0.52894	0.016579	0.041857	0.74046	-0.43351	0.060572	0.1384	0.80651	-0.31024	0.9561	0.97725	0.98632	-0.019877	0.13363	0.81776	1.2374	0.30726	0.7906	0.85663	0.92267	-0.11612	0.0010383	0.14872	1.3179	0.39822	0.01702	0.21298	1.6834	0.75135	0.0024137	0.091179	1.2762	0.3518
NA	Cholesterol Sulfate_neg	0.9097	0.99745	0.99017	-0.01425	0.30573	0.79425	15.856	3.987	0.24757	0.63973	11.984	3.583	0.25793	0.31078	0.86436	-0.2103	0.43635	0.52491	8.2582	3.0458	0.40838	0.53364	8.1243	3.0222	0.81958	0.95462	1.0199	0.028474	0.032075	0.49597	0.71859	-0.47676	0.12953	0.2578	0.87064	-0.19985	0.19486	0.54963	1.0868	0.12015	0.80278	0.90423	1.0085	0.012224	0.72417	0.83168	0.96929	-0.044995
NA	Choline_pos	0.81195	0.99745	0.9529	-0.069599	0.19292	0.79425	0.84123	-0.24942	0.13757	0.55898	0.82294	-0.28114	4.7142e-07	4.8218e-06	0.59324	-0.75331	0.0029846	0.01233	0.60645	-0.72153	0.025417	0.07588	0.71417	-0.48567	0.25495	0.90757	1.1653	0.22072	0.17699	0.84393	1.1694	0.22577	0.55145	0.69832	0.92779	-0.10813	0.04679	0.3967	1.2617	0.33542	0.016419	0.21298	1.3216	0.40231	0.63464	0.76755	1.0083	0.011902
NA	Cis-4-Hydroxy-D-Proline_pos	0.057354	0.99745	0.78915	-0.34162	0.38283	0.79425	0.93559	-0.096047	0.0063703	0.45709	0.67737	-0.56198	0.13186	0.17496	0.69975	-0.51509	0.53263	0.61712	0.84819	-0.23753	0.4788	0.60256	1.1224	0.16654	0.010719	0.4395	1.3758	0.46025	0.098756	0.7912	1.235	0.30449	0.15065	0.28334	1.6225	0.69826	0.039316	0.3967	1.3768	0.46127	0.063546	0.27425	1.2896	0.36697	0.056864	0.26798	1.3466	0.42934
NA	Cis-Aconitate_neg	0.93053	0.99745	1.0055	0.0079142	0.27403	0.79425	1.0715	0.099575	0.61961	0.78527	1.1429	0.1927	0.85516	0.86572	0.97537	-0.035973	0.45483	0.54235	0.92993	-0.10481	0.95228	0.96406	1.1048	0.14373	0.24155	0.90757	1.0559	0.078479	0.58324	0.94543	0.92592	-0.11105	0.44804	0.59978	0.85671	-0.22311	0.27576	0.62936	0.80724	-0.30894	0.37862	0.6362	0.95475	-0.06681	0.15091	0.37051	0.84854	-0.23695
NA	Citicoline_pos	0.19625	0.99745	0.77118	-0.37487	0.048094	0.79425	0.66315	-0.5926	0.22269	0.63973	0.82734	-0.27344	0.093209	0.12867	0.68847	-0.53852	0.22481	0.3065	1.0081	0.011692	0.64649	0.74483	0.9026	-0.14785	0.41165	0.90757	1.2376	0.30753	0.1714	0.84393	0.66696	-0.58432	0.017094	0.066747	0.482	-1.0529	0.30058	0.65426	1.2478	0.31939	0.85701	0.93155	0.9898	-0.014794	0.27244	0.49645	0.82939	-0.26988
NA	Citraconic Acid_pos	0.16172	0.99745	0.87961	-0.18507	0.23554	0.79425	0.88531	-0.17574	0.0204	0.45709	0.73574	-0.44273	4.5068e-06	2.4637e-05	0.57523	-0.7978	0.00027524	0.0030422	0.60395	-0.7275	0.0099247	0.03941	0.72876	-0.45648	0.39188	0.90757	1.1123	0.15359	0.019201	0.41435	1.423	0.50893	0.42746	0.59209	0.83175	-0.26578	0.11654	0.46845	1.1277	0.17334	0.074701	0.29449	1.4806	0.56614	0.20616	0.43796	1.1907	0.2518
NA	Citramalic Acid_neg	0.53465	0.99745	0.91211	-0.13273	0.61357	0.84135	1.0723	0.10066	0.13666	0.55898	0.83958	-0.25227	0.001721	0.003942	0.62806	-0.67103	0.49828	0.58227	1.0492	0.069303	0.92675	0.95477	1.0726	0.10116	0.47916	0.90757	0.91161	-0.13351	0.02525	0.43794	0.71454	-0.48491	0.03997	0.10997	0.72063	-0.47267	0.69808	0.85924	0.91063	-0.13506	0.1949	0.44769	0.79496	-0.33104	0.10285	0.34179	0.75252	-0.41019
NA	Citrate_neg	0.71319	0.99745	0.95715	-0.063186	0.76807	0.89462	0.97612	-0.034866	0.53049	0.73455	0.93991	-0.089404	0.024142	0.038069	0.74608	-0.4226	0.13786	0.20356	0.85625	-0.2239	0.93187	0.95763	1.0874	0.12095	0.80303	0.94696	1.0152	0.021834	0.31523	0.91629	0.93329	-0.099596	0.63311	0.75727	1.0456	0.064376	0.072665	0.42598	1.1352	0.183	0.05975	0.26302	1.1346	0.18218	0.83122	0.89398	1.0236	0.033668
NA	Citrulline_pos	0.56674	0.99745	1.0535	0.075259	0.69751	0.86777	1.0061	0.0088055	0.26809	0.63973	0.88448	-0.17711	6.7192e-08	1.4356e-06	0.46083	-1.1177	0.00064784	0.0044845	0.59011	-0.76094	0.32207	0.45143	0.96916	-0.045188	0.082341	0.64923	1.2481	0.31975	0.55824	0.94543	0.92405	-0.11396	0.74556	0.82946	0.95638	-0.064352	0.78774	0.90723	1.0077	0.011084	0.14809	0.39466	1.2247	0.29246	0.77368	0.85501	1.0028	0.004065
NA	CMP_pos	0.49176	0.99745	0.92222	-0.11682	0.31859	0.79425	0.90261	-0.14782	0.14737	0.56858	0.81855	-0.28886	0.0023598	0.0050923	0.63242	-0.66105	0.041016	0.085154	0.72748	-0.45901	0.40209	0.52879	0.95765	-0.062428	0.18834	0.90757	1.1108	0.15157	0.7683	0.98132	0.95496	-0.06649	0.054774	0.13611	0.69024	-0.53482	0.99141	0.99529	1.0177	0.025359	0.91566	0.94844	0.97468	-0.037004	0.14379	0.37002	0.81425	-0.29645
NA	Coenzyme A_pos	0.59637	0.99745	1.0093	0.013374	0.98838	0.9941	1.0223	0.031812	0.59034	0.77577	1.0597	0.083696	0.053529	0.077826	0.79811	-0.32533	0.052817	0.10001	0.77602	-0.36583	0.051781	0.12242	0.76947	-0.37807	0.68839	0.92236	0.84417	-0.24439	0.23259	0.86331	0.99994	-9.0864e-05	0.15949	0.29324	1.0568	0.07971	0.13816	0.50127	0.87542	-0.19195	0.53629	0.76329	0.97167	-0.041466	0.34775	0.57031	0.93236	-0.10104
NA	Cortisol_pos	0.1174	0.99745	0.74416	-0.42631	0.62087	0.8429	1.021	0.030005	0.14292	0.56345	0.7986	-0.32445	0.0042673	0.0081757	0.49786	-1.0062	0.84951	0.88409	1.3533	0.43653	0.89212	0.93033	1.3062	0.38535	0.77772	0.94696	1.1056	0.14482	0.1102	0.7912	0.71751	-0.47892	0.36822	0.53748	0.99487	-0.0074134	0.1674	0.51605	0.54415	-0.87791	0.07011	0.28461	0.47712	-1.0676	0.051685	0.25227	0.48991	-1.0294
NA	Cortisone_pos	0.67459	0.99745	0.92564	-0.11148	0.55276	0.80296	0.87664	-0.18994	0.6669	0.8162	0.89521	-0.1597	7.0426e-05	0.00023475	0.37197	-1.4267	0.00029412	0.0030422	0.39368	-1.3449	0.0066489	0.029362	0.49417	-1.0169	0.49946	0.90757	0.79308	-0.33445	0.88517	0.98416	0.76867	-0.37957	0.008562	0.046367	0.46077	-1.1179	0.32987	0.66296	0.80309	-0.31636	0.43951	0.69347	0.86048	-0.21678	0.32325	0.54766	0.86056	-0.21666
NA	Cotinine_pos	0.045434	0.99745	0.73643	-0.44139	0.2033	0.79425	0.83408	-0.26174	0.1126	0.55898	0.79444	-0.33199	1.0393e-06	8.5904e-06	0.65688	-0.60629	0.027464	0.062405	0.77118	-0.37486	0.029129	0.084494	0.77353	-0.37046	0.53673	0.90757	1.0371	0.05256	0.1233	0.7912	1.1359	0.18387	0.05261	0.13398	1.2313	0.30022	0.52106	0.82018	1.0809	0.11223	0.11148	0.34758	1.292	0.36963	0.038716	0.22677	1.2727	0.34789
NA	Creatine_pos	0.98047	0.99745	0.99356	-0.0093231	0.8934	0.9551	1.1104	0.15108	0.81187	0.90453	1.1507	0.20254	5.5675e-06	2.8894e-05	0.46839	-1.0942	0.00031873	0.0030422	0.54971	-0.86325	0.0012273	0.013567	0.59227	-0.75566	0.72394	0.93928	1.0223	0.031791	0.15416	0.84393	0.90393	-0.14573	0.87945	0.91284	1.0099	0.014181	0.39704	0.72029	1.1054	0.14461	0.20516	0.45715	1.1063	0.14573	0.60285	0.73562	1.0679	0.094731
NA	Creatinine_pos	0.36118	0.99745	0.94038	-0.088691	0.46198	0.79425	0.95943	-0.059745	0.078574	0.55304	0.8313	-0.26656	2.1115e-06	1.4428e-05	0.58407	-0.77578	0.00053252	0.00396	0.634	-0.65744	0.02261	0.070917	0.77236	-0.37265	0.6778	0.91715	1.037	0.052425	0.60193	0.94828	1.0351	0.049774	0.14586	0.27687	0.85906	-0.21916	0.19843	0.55344	1.1233	0.1677	0.030374	0.21298	1.2283	0.29661	0.92086	0.95341	1.0463	0.065344
NA	Cresol-Sulfate_neg	0.65844	0.99745	0.94226	-0.085802	0.47281	0.79425	1.1872	0.24754	0.86851	0.93217	1.0927	0.12788	0.020005	0.031791	1.463	0.5489	0.36403	0.45392	2.2772	1.1873	0.15106	0.2653	1.7049	0.7697	0.46313	0.90757	0.80668	-0.30994	0.16301	0.84393	0.87476	-0.19304	0.019718	0.072894	0.44711	-1.1613	0.078749	0.42598	0.43135	-1.2131	0.022009	0.21298	0.36051	-1.4719	0.016252	0.15496	0.394	-1.3437
NA	Cyanocobalamin_pos	0.37257	0.99745	1.1279	0.17366	0.074845	0.79425	0.76722	-0.38228	0.028125	0.45709	0.6894	-0.53659	0.06306	0.090718	0.58383	-0.77637	0.01227	0.033457	0.52454	-0.93087	0.3241	0.45242	0.74879	-0.41737	0.54051	0.90757	1.2426	0.31339	0.86367	0.98416	0.89936	-0.15302	0.11959	0.24639	0.67531	-0.56637	0.3016	0.65426	0.80418	-0.31441	0.20734	0.45952	0.7637	-0.38892	0.36912	0.57777	0.87503	-0.19259
NA	Cystathionine_pos	0.436	0.99745	0.88399	-0.1779	0.25753	0.79425	0.85096	-0.23284	0.13506	0.55898	0.80527	-0.31245	0.036499	0.054816	0.71533	-0.48332	0.38484	0.47409	0.86672	-0.20637	0.62469	0.72737	1.1357	0.18352	0.067728	0.62173	1.337	0.41895	0.83377	0.98416	1.1001	0.13765	0.42203	0.58865	3.5947	1.8459	0.0033083	0.18656	1.5694	0.65019	0.54962	0.77438	1.244	0.31501	0.033362	0.20115	1.503	0.58784
NA	Cysteamine_pos	0.5042	0.99745	0.90997	-0.13611	0.38367	0.79425	0.921	-0.11873	0.50477	0.724	0.94981	-0.074289	2.7114e-07	3.3688e-06	0.44783	-1.159	1.3376e-05	0.0018236	0.48364	-1.048	0.0014553	0.014376	0.58797	-0.76619	0.41517	0.90757	0.89784	-0.15547	0.73273	0.96712	0.98022	-0.028827	0.022956	0.079764	1.352	0.43507	0.045764	0.3967	0.7104	-0.49329	0.092428	0.3259	1.5254	0.60914	0.009373	0.1338	1.4431	0.52919
NA	Cysteine-S-Sulfate_neg	0.95395	0.99745	0.82792	-0.27243	0.39019	0.79425	0.72125	-0.47143	0.26821	0.63973	1.0554	0.077786	0.0004298	0.0011224	0.50292	-0.99159	0.087364	0.14644	0.88493	-0.17637	0.006799	0.029583	0.59931	-0.73863	0.67406	0.91715	0.79994	-0.32204	0.20284	0.86238	0.74584	-0.42306	0.048402	0.12623	1.6092	0.68633	0.68046	0.8545	1.0774	0.10756	0.41214	0.6759	0.87895	-0.18615	0.50861	0.68794	1.0907	0.12526
NA	Cystine_pos	0.18975	0.99745	0.80395	-0.31481	0.14968	0.79425	0.74693	-0.42095	0.047507	0.45709	0.60872	-0.71615	0.75905	0.7839	0.90101	-0.15039	0.93426	0.94817	1.2135	0.27919	0.95961	0.96909	1.1968	0.2592	0.085707	0.66301	1.147	0.19789	0.64596	0.95989	0.82403	-0.27923	0.47724	0.62916	0.89143	-0.16581	0.35503	0.68986	0.648	-0.62594	0.48193	0.72377	0.79848	-0.32467	0.17867	0.40507	0.6573	-0.60537
NA	Cytidine_pos	0.54995	0.99745	0.84343	-0.24567	0.21713	0.79425	0.74903	-0.4169	0.79054	0.89868	0.93221	-0.10127	0.20598	0.25827	0.70359	-0.5072	0.028275	0.063194	0.57835	-0.79	0.36582	0.4921	0.75034	-0.41438	0.10613	0.74946	0.76387	-0.3886	0.93954	0.98659	0.98675	-0.019248	0.10661	0.22885	1.3146	0.39467	0.41394	0.73288	0.91649	-0.1258	0.98374	0.98614	1.0068	0.0097633	0.56949	0.72066	1.0286	0.040663
NA	Cytosine_pos	0.73591	0.99745	1.01	0.014366	0.33244	0.79425	0.90397	-0.14566	0.046884	0.45709	0.7153	-0.48338	4.8489e-06	2.5488e-05	0.4644	-1.1066	0.00031946	0.0030422	0.49392	-1.0176	0.00043721	0.010576	0.51632	-0.95367	0.29529	0.90757	1.1059	0.14516	0.43054	0.93483	1.106	0.14537	0.068017	0.15935	0.701	-0.51251	0.15424	0.50591	1.2559	0.32875	0.067675	0.28313	1.4112	0.49693	0.75927	0.84823	1.0342	0.048457
NA	dAMP_pos	0.38194	0.99745	0.84227	-0.24764	0.67525	0.85185	0.97542	-0.035899	0.35141	0.66354	0.92847	-0.10707	8.7173e-05	0.00027493	0.38788	-1.3663	0.0054983	0.018897	0.54741	-0.8693	0.00094547	0.01289	0.43928	-1.1868	0.83144	0.95531	1.0628	0.08785	0.81852	0.98416	0.87523	-0.19226	0.057253	0.13958	1.2812	0.35746	0.032383	0.37934	1.3	0.37848	0.034833	0.21639	1.3935	0.47867	0.17981	0.40507	1.275	0.35044
NA	Deoxyadenosine_pos	0.95669	0.99745	0.93064	-0.10371	0.3098	0.79425	0.68134	-0.55355	0.75797	0.87779	1.7561	0.81238	0.0025508	0.0054469	0.25663	-1.9622	0.10747	0.16971	0.79738	-0.32666	0.041191	0.10333	0.40985	-1.2868	0.38108	0.90757	0.33263	-1.588	0.40524	0.93483	0.65109	-0.61906	0.77067	0.84302	0.49607	-1.0114	0.71968	0.86531	0.68633	-0.54302	0.34915	0.60977	1.3516	0.43464	0.31097	0.54025	0.90727	-0.14039
NA	Deoxyinosine_neg	0.42066	0.99745	1.0723	0.10074	0.75831	0.89462	0.99636	-0.0052666	0.5418	0.73757	0.94772	-0.077463	0.0013835	0.0032414	0.68317	-0.54969	0.0018054	0.0084876	0.65494	-0.61057	0.13733	0.25097	0.83092	-0.26721	0.0090129	0.41059	1.2356	0.30516	0.74018	0.96712	1.0321	0.045627	0.005608	0.038363	1.2743	0.34969	0.63424	0.84538	1.0554	0.07781	0.53802	0.76329	1.0986	0.13571	0.83293	0.89398	1.0138	0.019803
NA	Dephospho-CoA_pos	0.49687	0.99745	1.079	0.10969	0.96306	0.98223	1.1094	0.14973	0.47959	0.71503	0.99225	-0.011225	0.00053108	0.0013441	0.50557	-0.98401	0.010952	0.03082	0.61884	-0.69236	0.021678	0.069267	0.66351	-0.59182	0.15421	0.83992	1.3216	0.40227	0.96324	0.98659	0.85844	-0.22021	0.032544	0.096688	0.58221	-0.78039	0.25393	0.61615	1.1724	0.22947	0.60963	0.80359	0.99759	-0.003487	0.88528	0.92357	1.0407	0.057601
NA	D-Erythrose 4-Phosphate_neg	0.12231	0.99745	1.1422	0.19184	0.17466	0.79425	12.363	3.6279	0.28527	0.64297	9.037	3.1758	0.093591	0.12877	0.87993	-0.18455	0.74259	0.79837	10.785	3.4309	0.3173	0.45061	3.5747	1.8378	0.59734	0.91113	0.8768	-0.18968	0.41809	0.93483	0.85777	-0.22135	0.49523	0.6385	1.0805	0.11174	0.086621	0.42598	1.2738	0.34911	0.052604	0.25676	1.3396	0.42175	0.51854	0.68803	1.0975	0.13425
NA	dGDP_neg	0.65041	0.99745	1.0546	0.076735	0.72607	0.88375	1.1048	0.14376	0.066644	0.53576	0.73591	-0.44241	0.0037948	0.0075162	0.62521	-0.67759	0.020291	0.049696	0.65934	-0.6009	0.37055	0.49528	0.93801	-0.092324	0.20225	0.90757	0.56657	-0.81967	0.88541	0.98416	0.80181	-0.31866	0.0059871	0.039592	0.35331	-1.501	0.49751	0.80633	0.90988	-0.13625	0.19822	0.44901	0.75808	-0.39957	0.049648	0.24722	0.67034	-0.57704
NA	dGMP_pos	0.51819	0.99745	0.83608	-0.25829	0.15388	0.79425	0.82225	-0.28235	0.26339	0.63973	0.84688	-0.23976	0.082738	0.11578	0.46252	-1.1124	0.49063	0.57522	0.69347	-0.52809	0.85476	0.90634	0.91984	-0.12054	0.77426	0.94696	1.0521	0.073264	0.39329	0.93483	0.87551	-0.1918	0.25016	0.4015	0.83731	-0.25617	0.74806	0.88643	1.0783	0.10881	0.23476	0.48367	0.85333	-0.22882	0.078331	0.30905	0.7506	-0.41388
Selected	DHAP/G-3-P_neg	0.69493	0.99745	1.0538	0.075631	0.031422	0.79425	2.967	1.569	0.43605	0.68318	1.8458	0.88421	0.053832	0.07799	0.8057	-0.31169	0.84183	0.87834	2.3652	1.242	0.13806	0.25097	1.7893	0.8394	0.022333	0.5087	0.75921	-0.39744	0.18114	0.84393	0.89011	-0.16794	3.6553e-05	0.0015201	0.52317	-0.93465	0.54457	0.83495	0.97801	-0.032075	0.24889	0.50268	0.87689	-0.18953	0.021411	0.16426	0.69909	-0.51644
NA	Dihydroorotate_neg	0.8694	0.99745	0.99666	-0.0048299	0.26053	0.79425	4.0332	2.0119	0.3104	0.65627	3.0795	1.6227	0.0043608	0.008316	0.72817	-0.45766	0.91015	0.937	2.9011	1.5366	0.46153	0.58623	1.5288	0.61236	0.28842	0.90757	0.88515	-0.176	0.86303	0.98416	1.0288	0.04094	0.85897	0.90071	0.97881	-0.030905	0.18007	0.5295	1.1541	0.2068	0.097291	0.33036	1.2539	0.32637	0.0094637	0.1338	1.3269	0.40808
NA	dihydrothymine_pos	0.35716	0.99745	0.92904	-0.10619	0.2574	0.79425	0.89821	-0.15488	0.63058	0.78589	0.99931	-0.00099516	8.9037e-07	8.1122e-06	0.56623	-0.82054	0.0012933	0.0068739	0.65929	-0.60101	0.00056409	0.010576	0.61767	-0.69509	0.29265	0.90757	1.1166	0.15916	0.96573	0.98659	0.98057	-0.028313	0.85666	0.90059	0.96385	-0.053118	0.40878	0.73188	1.0728	0.10136	0.058931	0.26302	1.2548	0.32748	0.68921	0.81391	1.0436	0.061611
NA	Dihydrouracil_pos	0.38991	0.99745	0.90962	-0.13667	0.22426	0.79425	0.86661	-0.20654	0.1176	0.55898	0.8068	-0.30972	8.5323e-08	1.5901e-06	0.41246	-1.2777	0.00029985	0.0030422	0.53146	-0.91196	0.00040445	0.010576	0.48063	-1.057	0.61813	0.91113	1.1212	0.16509	0.85097	0.98416	1.0145	0.020786	0.42666	0.59209	1.1547	0.20751	0.02229	0.35149	1.3601	0.44367	0.019502	0.21298	1.4231	0.50899	0.016691	0.15553	1.3541	0.43729
NA	Dihydroxyacetone Phosphate_pos	0.17919	0.99745	0.72908	-0.45584	0.3462	0.79425	0.80059	-0.32086	0.069755	0.53745	0.68283	-0.55041	0.13536	0.17902	0.77691	-0.36418	0.46667	0.55485	0.9191	-0.12171	0.89786	0.93033	0.99858	-0.0020469	0.70427	0.93517	0.92351	-0.1148	0.57273	0.94543	0.97356	-0.038653	0.94121	0.95283	0.95774	-0.062296	0.57171	0.83495	0.92112	-0.11854	0.55814	0.78101	1.0859	0.11892	0.0058125	0.11387	0.57564	-0.79676
NA	Dihydroxybenzoic Acid_neg	0.36336	0.99745	1.0625	0.08742	0.80458	0.91126	1.0492	0.069301	0.85065	0.92415	1.0354	0.050203	0.081293	0.11414	0.7453	-0.42411	0.0042117	0.01544	0.73212	-0.44984	0.099638	0.20384	0.78272	-0.35343	0.38896	0.90757	1.2585	0.33169	0.087554	0.7912	1.2684	0.34295	0.0065389	0.040014	1.4845	0.57001	0.39008	0.71081	1.0614	0.085914	0.12985	0.37491	1.1451	0.19542	0.11893	0.34743	1.1591	0.213
NA	Diiodothyronine_pos	0.57442	0.99745	0.94787	-0.077237	0.55539	0.80296	0.97846	-0.03141	0.18653	0.63204	0.86369	-0.21142	4.4352e-06	2.4574e-05	0.55905	-0.83896	0.00029311	0.0030422	0.5657	-0.82188	0.035081	0.093933	0.76062	-0.39476	0.66224	0.91113	1.0618	0.086558	0.64851	0.95989	0.94244	-0.085525	0.26844	0.41902	0.86641	-0.20689	0.087688	0.42598	1.2594	0.33271	0.0080256	0.19204	1.4321	0.51817	0.097782	0.33975	1.2883	0.36551
NA	Dimethylarginine_pos	0.70917	0.99745	0.9758	-0.035338	0.52252	0.79557	0.98102	-0.027643	0.097213	0.55898	0.82568	-0.27635	2.1061e-06	1.4428e-05	0.51857	-0.94739	0.00022221	0.0028402	0.55641	-0.84577	0.0048679	0.02428	0.67139	-0.57478	0.97938	0.99147	0.98857	-0.016589	0.91746	0.98659	0.96729	-0.047975	0.024873	0.084535	0.72424	-0.46545	0.1056	0.44912	1.2818	0.35815	0.0035632	0.13502	1.4277	0.51373	0.49343	0.67211	1.2125	0.27804
NA	Dimethylglycine_pos	0.48779	0.99745	0.94244	-0.08553	0.18086	0.79425	0.85807	-0.22083	0.11992	0.55898	0.82609	-0.27563	4.3226e-08	1.1077e-06	0.60454	-0.72609	0.00179	0.0084876	0.61735	-0.69585	0.006604	0.029362	0.66638	-0.58559	0.48415	0.90757	1.0885	0.12231	0.1106	0.7912	1.1581	0.21181	0.80351	0.8647	0.97267	-0.039973	0.12245	0.47833	1.1949	0.25688	0.0056477	0.17812	1.3455	0.42812	0.96359	0.97549	1.0469	0.066063
NA	Dimethylguanosine_pos	0.86421	0.99745	0.9962	-0.0054907	0.60025	0.83178	1.003	0.0042585	0.1548	0.57179	0.84941	-0.23547	0.0065583	0.011898	0.72772	-0.45855	0.0022813	0.0099259	0.64636	-0.6296	0.2576	0.38593	0.89059	-0.16717	0.72267	0.93928	1.0012	0.0017709	0.97881	0.98659	0.98369	-0.023729	0.0026611	0.027276	0.62218	-0.68459	0.23473	0.59705	0.86867	-0.20313	0.97232	0.98014	1.0388	0.054903	0.091672	0.32806	0.81371	-0.29741
NA	Dimethylxanthine_pos	0.29354	0.99745	0.91921	-0.12153	0.28093	0.79425	0.9135	-0.13053	0.33717	0.65627	0.9328	-0.10036	4.7948e-08	1.1564e-06	0.54868	-0.86596	0.00099026	0.0058838	0.6368	-0.65108	0.0022059	0.016515	0.66624	-0.58588	0.74979	0.94696	0.96243	-0.055243	0.1904	0.8582	0.87175	-0.19801	0.092589	0.20631	1.131	0.17762	0.41649	0.73288	0.92983	-0.10496	0.74758	0.8882	0.97126	-0.042074	0.25748	0.48204	0.90749	-0.14004
NA	Disaccharide_pos	0.81965	0.99745	0.96254	-0.055087	0.13214	0.79425	0.77945	-0.35948	0.059218	0.50582	0.70507	-0.50417	6.5322e-06	3.2661e-05	0.39334	-1.3462	0.0043086	0.015595	0.51443	-0.95894	0.0018303	0.015026	0.46644	-1.1002	0.20402	0.90757	0.56798	-0.81609	0.39685	0.93483	0.87492	-0.19278	0.036826	0.10633	1.3602	0.44377	0.49601	0.80633	0.85586	-0.22455	0.97297	0.98014	1.0942	0.12983	0.64965	0.77842	1.0472	0.066578
NA	Dodecenoylcarnitine_pos	0.98243	0.99745	0.98767	-0.017895	0.42845	0.79425	0.91644	-0.12588	0.4867	0.71916	0.95179	-0.071287	0.013624	0.022344	0.49193	-1.0235	0.069976	0.12169	0.58064	-0.78427	0.87101	0.9158	1.2576	0.33062	0.77338	0.94696	1.095	0.13092	0.36103	0.91941	1.1447	0.19503	0.34848	0.51581	0.94797	-0.077094	0.56111	0.83495	1.3908	0.47592	0.86566	0.93155	1.0586	0.082174	0.97621	0.9786	1.3749	0.45933
NA	Dopa_pos	0.82263	0.99745	0.98604	-0.020287	0.51853	0.79425	0.99986	-0.00019535	0.44789	0.68318	0.96306	-0.054303	3.5161e-08	1.0297e-06	0.46963	-1.0904	0.00026405	0.0030422	0.48338	-1.0488	0.00081956	0.012415	0.5162	-0.95401	0.42084	0.90757	0.85983	-0.21788	0.96339	0.98659	0.97254	-0.040171	0.46221	0.61429	0.91615	-0.12635	0.41373	0.73288	1.0987	0.13579	0.70934	0.87138	1.0957	0.1319	0.70528	0.82149	1.063	0.088142
NA	Dopamine_pos	0.9884	0.99745	0.97013	-0.043756	0.27728	0.79425	0.87367	-0.19484	0.27505	0.63973	0.8676	-0.2049	3.176e-06	1.834e-05	0.508	-0.97711	0.016063	0.04106	0.70199	-0.51048	0.22306	0.34821	0.85822	-0.22059	0.60518	0.91113	1.0336	0.047717	0.70416	0.96712	1.0381	0.053937	0.053816	0.13454	0.71713	-0.47969	0.54193	0.83495	1.045	0.06353	0.69599	0.85951	0.94158	-0.086848	0.36769	0.57777	0.88293	-0.17962
NA	D-Ribose 5-Phosphate_neg	0.88671	0.99745	0.99886	-0.00165	0.1049	0.79425	1.1835	0.2431	0.90945	0.95238	0.99787	-0.0030773	0.30689	0.3626	1.1169	0.15945	0.17875	0.25037	1.1028	0.14112	0.9417	0.95982	1.097	0.13362	0.19581	0.90757	0.76635	-0.38392	0.34291	0.91672	0.83196	-0.26542	0.019479	0.072894	0.65827	-0.60326	0.081252	0.42598	0.71209	-0.48987	0.020403	0.21298	0.62918	-0.66845	0.0010504	0.053833	0.42712	-1.2273
Selected	dTTP_neg	0.87312	0.99745	1.0453	0.063929	0.66628	0.84964	1.0528	0.074186	0.55206	0.74211	1.0197	0.028157	0.093167	0.12867	0.71309	-0.48784	0.023475	0.056147	0.59546	-0.74793	0.5884	0.69957	1.3342	0.41594	0.079006	0.63514	0.76762	-0.38153	0.021195	0.4345	0.71895	-0.47604	0.00051494	0.0078194	0.51123	-0.96796	0.69074	0.8582	0.99587	-0.0059735	0.7284	0.87837	0.9096	-0.1367	0.9453	0.96675	1.0634	0.088644
NA	dUMP_pos	0.070773	0.99745	0.7829	-0.35309	0.30733	0.79425	0.88156	-0.18187	0.03633	0.45709	0.70903	-0.49607	1.2788e-08	4.7664e-07	0.45135	-1.1477	0.0038924	0.014605	0.617	-0.69665	0.0046538	0.023499	0.61427	-0.70306	0.33598	0.90757	1.1324	0.17939	0.62772	0.95201	0.96277	-0.054732	0.086381	0.19676	1.1737	0.23108	0.40585	0.72982	1.1945	0.25637	0.2517	0.50339	1.1301	0.17646	0.83883	0.89797	0.99005	-0.01443
NA	Epinephrine-H2O_pos	0.29293	0.99745	0.7103	-0.49351	0.51274	0.79425	7.6011	2.9262	0.39989	0.68318	0.47832	-1.064	0.82565	0.83896	0.41668	-1.263	#N/A	#N/A	#N/A	#N/A	#N/A	#N/A	#N/A	#N/A	0.072938	0.6274	0.85792	-0.22108	0.85053	0.98416	1.0872	0.12059	0.73677	0.82662	2.3759	1.2484	0.51943	0.82018	0.26456	-1.9183	0.19717	0.44901	1.8514	0.8886	0.365	0.57777	0.34289	-1.5442
NA	Erythronate_neg	0.8407	0.99745	0.98832	-0.016957	0.21327	0.79425	1.7409	0.79983	0.98608	0.99442	1.3032	0.38204	0.010191	0.017629	0.71559	-0.4828	0.72193	0.78529	1.2385	0.30857	0.23034	0.35397	1.1195	0.16286	0.47971	0.90757	1.0669	0.093389	0.89827	0.98416	0.98926	-0.015578	0.23824	0.39071	0.88761	-0.172	0.54601	0.83495	1.0942	0.12987	0.51896	0.75397	1.0345	0.048908	0.24079	0.4697	1.1378	0.18622
NA	Erythrose_neg	0.79661	0.99745	1.0021	0.0030039	0.89714	0.9551	1.0179	0.025652	0.98822	0.99442	1.0382	0.05404	0.0026638	0.0055504	0.75578	-0.40396	0.025365	0.059621	0.79252	-0.33548	0.065995	0.1475	0.82444	-0.27851	0.78599	0.94696	1.0356	0.050477	0.45627	0.93483	0.92693	-0.10947	0.16199	0.29388	1.1319	0.17873	0.12605	0.48434	1.1362	0.18426	0.33564	0.59572	1.0585	0.082041	0.14711	0.37002	1.0974	0.13404
NA	Erythrose-4-Phosphate_neg	0.55219	0.99745	1.0309	0.043851	0.19051	0.79425	1.4737	0.55943	0.42409	0.68318	1.4333	0.51935	7.3183e-05	0.00024198	0.73858	-0.43717	0.25005	0.33531	1.0045	0.0065293	0.16177	0.27861	0.87076	-0.19965	0.95052	0.97725	0.95389	-0.068111	0.4894	0.93483	0.89194	-0.16498	0.35315	0.52083	0.87272	-0.19642	0.24678	0.61312	1.0719	0.10011	0.27419	0.52166	1.101	0.13877	0.67621	0.80595	0.96824	-0.046565
NA	Ethanolamine_pos	0.21558	0.99745	0.92229	-0.11671	0.16701	0.79425	0.85742	-0.22192	0.33791	0.65627	0.92852	-0.10699	0.00015624	0.00046757	0.68452	-0.54684	0.028767	0.063944	0.69644	-0.52194	0.023481	0.07167	0.67051	-0.57667	0.72273	0.93928	1.0371	0.052504	0.14285	0.82491	1.1728	0.22998	0.01091	0.052624	1.6145	0.69109	0.50069	0.8082	0.94927	-0.075113	0.61347	0.80359	1.1552	0.20815	0.97156	0.97845	0.99232	-0.011124
NA	Ethylmalonate_neg	0.42691	0.99745	1.0359	0.050925	0.17767	0.79425	1.7728	0.82601	0.16922	0.59811	1.6492	0.72177	0.012138	0.02023	0.83507	-0.26002	0.95513	0.95982	1.3635	0.44728	0.7305	0.81633	1.1275	0.17312	0.76099	0.94696	1.0115	0.01649	0.20871	0.86238	0.90646	-0.14168	0.010344	0.051098	0.78673	-0.34606	0.025062	0.35433	1.1792	0.23783	0.0065496	0.17902	1.2436	0.31454	0.38523	0.59003	1.1116	0.15265
NA	FAD_pos	0.90723	0.99745	1.0307	0.043671	0.26636	0.79425	0.82864	-0.27118	0.72001	0.84344	0.98225	-0.025831	0.059877	0.086442	0.48146	-1.0545	0.012523	0.03392	0.41796	-1.2586	0.48491	0.60837	0.82365	-0.2799	0.64484	0.91113	1.1193	0.16265	0.11517	0.7912	0.78873	-0.3424	0.060446	0.14493	0.7293	-0.45543	0.58759	0.84235	0.89293	-0.16337	0.99073	0.99073	0.95234	-0.070456	0.08745	0.32122	0.68721	-0.54117
NA	Flavin Mononucleotide_pos	0.719	0.99745	1.009	0.012882	0.62505	0.843	1.0619	0.086705	0.33203	0.65627	0.87291	-0.1961	0.0021735	0.0047351	0.58211	-0.78063	0.013545	0.035975	0.55699	-0.84427	0.13451	0.24899	0.77381	-0.36995	0.26505	0.90757	0.68656	-0.54254	0.68635	0.96712	0.77848	-0.36126	0.027623	0.088852	0.51113	-0.96824	0.62291	0.84538	0.95397	-0.067979	0.82599	0.92277	1.0039	0.0055581	0.060723	0.27061	0.74366	-0.42729
NA	Folate_pos	0.68816	0.99745	0.97267	-0.039974	0.36782	0.79425	0.88251	-0.18031	0.84662	0.92415	1.2161	0.28222	0.0019535	0.0043767	0.4462	-1.1642	0.35173	0.43994	2.5608	1.3566	0.00036727	0.010576	0.32301	-1.6304	0.58113	0.91113	0.87197	-0.19765	0.83092	0.98416	0.90526	-0.1436	0.0016353	0.017644	2.3297	1.2201	0.16582	0.51505	0.76796	-0.3809	0.79344	0.8977	0.9049	-0.14417	0.53378	0.69698	1.3079	0.38722
NA	Fructose 1,6-Bisphosphate_neg	0.50698	0.99745	1.035	0.049663	0.25844	0.79425	0.90622	-0.14206	0.24496	0.63973	0.90795	-0.13931	7.4314e-05	0.00024375	0.83081	-0.2674	0.040135	0.084181	0.79777	-0.32596	0.22074	0.34591	0.90154	-0.14954	0.052478	0.55534	1.1399	0.18886	0.71918	0.96712	1.014	0.020109	0.24838	0.40093	1.0911	0.12581	0.3034	0.6547	0.94563	-0.080648	0.85039	0.93155	0.98684	-0.019109	0.27205	0.49645	0.91769	-0.12393
NA	Fructose_neg	0.54181	0.99745	1.0835	0.11567	0.69325	0.86656	0.9994	-0.00086714	0.64238	0.79811	1.1401	0.18922	0.82552	0.83896	0.91157	-0.13357	0.29861	0.38895	12.481	3.6417	0.012442	0.046686	3.1768	1.6676	0.47144	0.90757	1.138	0.1865	0.56971	0.94543	0.87855	-0.1868	0.68227	0.7902	0.60327	-0.72913	0.15355	0.50591	0.37817	-1.4029	0.051592	0.25676	0.4188	-1.2557	0.12604	0.34958	0.4668	-1.0991
NA	Fructose-1-Phosphate_neg	0.90164	0.99745	1.0276	0.039318	0.25538	0.79425	1.7875	0.83798	0.39291	0.68318	1.0267	0.037957	0.089144	0.12389	0.81625	-0.29291	0.86199	0.89481	1.2618	0.33548	0.17663	0.2969	1.4799	0.56551	0.040061	0.53948	0.79133	-0.33766	0.259	0.86331	0.89976	-0.15238	0.0010278	0.012394	0.60697	-0.72029	0.34792	0.68252	0.89939	-0.15297	0.022828	0.21298	0.70213	-0.51018	0.083653	0.31815	0.75342	-0.40848
NA	Fumarate_neg	0.30767	0.99745	0.90721	-0.1405	0.90963	0.9637	1.0374	0.052937	0.21206	0.63973	0.88112	-0.18259	0.0055959	0.010243	0.71859	-0.47675	0.10612	0.16954	0.84473	-0.24343	0.76614	0.84008	1.0452	0.063829	0.37173	0.90757	1.1287	0.17461	0.36532	0.91978	0.8094	-0.30507	0.7622	0.84005	0.8858	-0.17495	0.09106	0.42598	1.2151	0.28104	0.71623	0.87138	0.97226	-0.040583	0.12691	0.34958	1.3896	0.47468
NA	Galactose_neg	0.90195	0.99745	0.8767	-0.18984	0.36856	0.79425	0.795	-0.33097	0.90353	0.95231	1.0209	0.029843	0.20265	0.25486	1.0718	0.10008	0.1509	0.21963	14.952	3.9023	0.00059886	0.010576	3.4364	1.7809	0.48578	0.90757	1.1343	0.18185	0.51986	0.94311	0.76281	-0.3906	0.56777	0.70755	0.54436	-0.87738	0.14563	0.50591	0.38165	-1.3897	0.035905	0.21972	0.41347	-1.2741	0.092017	0.32806	0.44663	-1.1629
NA	Gentisate_neg	0.34825	0.99745	1.0649	0.090762	0.82765	0.91961	1.0543	0.076317	0.81904	0.90514	1.0338	0.047948	0.075708	0.10682	0.73921	-0.43595	0.0031108	0.012723	0.72823	-0.45754	0.11548	0.22385	0.79399	-0.3328	0.38383	0.90757	1.2687	0.34331	0.084168	0.7912	1.2688	0.34345	0.0064459	0.040014	1.4872	0.5726	0.37727	0.7031	1.0614	0.085985	0.12225	0.35801	1.1458	0.19638	0.12323	0.34743	1.1531	0.2055
NA	Geranyl Diphosphate_neg	0.60159	0.99745	0.95988	-0.05907	0.26267	0.79425	0.89516	-0.15978	0.44382	0.68318	0.96214	-0.055687	0.010648	0.018266	0.78071	-0.35714	0.053552	0.10001	0.77525	-0.36727	0.042704	0.10522	0.75708	-0.40148	0.83671	0.95531	0.96903	-0.045391	0.27071	0.87944	0.89296	-0.16334	0.86456	0.90425	0.97825	-0.03173	0.65624	0.84538	0.97613	-0.034852	0.58216	0.79438	1.0461	0.065056	0.11611	0.34743	0.84681	-0.23989
NA	Geranyl-pyrophosphate-HPO3_neg	0.44533	0.99745	0.84974	-0.23491	0.41434	0.79425	0.87098	-0.19928	0.022339	0.45709	0.62628	-0.67512	0.032872	0.049916	0.70921	-0.49571	0.41341	0.50473	0.93419	-0.098205	0.048235	0.11674	0.65928	-0.60104	0.11182	0.74946	0.72565	-0.46266	0.017942	0.41435	0.63858	-0.64706	0.0053645	0.038335	0.48947	-1.0307	0.25854	0.61628	0.71331	-0.4874	0.1765	0.42821	0.68568	-0.5444	0.045299	0.23565	0.54968	-0.86334
NA	Gluconate_neg	0.79868	0.99745	0.98871	-0.01638	0.34418	0.79425	1.4028	0.4883	0.81845	0.90514	1.2014	0.26471	0.00019711	0.00057316	0.53285	-0.9082	0.15882	0.22954	0.96652	-0.049135	0.20426	0.32891	0.89127	-0.16606	0.45077	0.90757	0.92959	-0.10533	0.25916	0.86331	0.89378	-0.16201	0.67813	0.78763	0.98843	-0.016789	0.54635	0.83495	1.129	0.17507	0.26678	0.52086	1.1537	0.20623	0.027882	0.18145	1.2938	0.37167
NA	Gluconolactone_neg	0.73212	0.99745	0.95136	-0.07194	0.43987	0.79425	1.9447	0.95952	0.5255	0.73425	0.94803	-0.076999	0.004027	0.0078998	0.69453	-0.52589	0.045084	0.091757	0.74957	-0.41587	0.15745	0.27403	0.83315	-0.26336	0.28008	0.90757	0.88597	-0.17467	0.34964	0.91672	0.90515	-0.14378	0.12156	0.2469	0.83704	-0.25663	0.024136	0.35342	1.3884	0.47342	0.028609	0.21298	1.3358	0.4177	0.022965	0.16426	1.291	0.36848
NA	Glucoronate_neg	0.38995	0.99745	1.0585	0.081977	0.42393	0.79425	1.8436	0.88252	0.62416	0.78589	1.473	0.55872	5.5944e-05	0.00019392	0.45242	-1.1443	0.065645	0.11573	1.0172	0.024671	0.041137	0.10333	0.77875	-0.36078	0.19639	0.90757	0.85161	-0.23174	0.9562	0.98659	1.0462	0.065183	0.26879	0.41902	0.88824	-0.17098	0.17212	0.52273	1.3704	0.45455	0.031766	0.21298	1.3895	0.47457	0.0033155	0.10105	1.506	0.59068
NA	Glucosamine_pos	0.022255	0.99745	0.78961	-0.34079	0.17509	0.79425	0.81679	-0.29196	0.026116	0.45709	0.65137	-0.61846	0.0033169	0.0066664	0.70845	-0.49726	0.133	0.1971	0.80854	-0.30661	0.78013	0.85104	1.1116	0.15266	0.9432	0.97725	0.78613	-0.34717	0.48198	0.93483	0.67008	-0.5776	0.22135	0.37348	0.59782	-0.74221	0.32589	0.66296	1.2531	0.32545	0.56481	0.78499	1.0911	0.12583	0.73778	0.83561	1.0933	0.1287
NA	Glucosamine-6-Phosphate_neg	0.76252	0.99745	0.93284	-0.10031	0.44513	0.79425	0.90906	-0.13755	0.115	0.55898	1.68	0.74845	0.50342	0.55634	1.1344	0.18188	0.62322	0.69738	1.293	0.3707	0.23066	0.35397	1.7831	0.83438	0.79686	0.94696	0.63451	-0.6563	0.62505	0.95201	0.994	-0.0086755	0.0042482	0.032864	2.3966	1.261	0.12995	0.48434	1.0546	0.07664	0.95169	0.96822	0.68277	-0.55053	0.022931	0.16426	1.202	0.26541
NA	Glucose_neg	0.027805	0.99745	1.3528	0.43598	0.22655	0.79425	1.2005	0.26358	0.030925	0.45709	1.4086	0.4943	0.18147	0.23251	1.1068	0.14641	0.043316	0.089476	16.396	4.0353	0.0039942	0.021495	3.5173	1.8145	0.44813	0.90757	1.2708	0.34574	0.60741	0.94828	0.88928	-0.16929	0.65953	0.78087	0.6519	-0.61728	0.20762	0.56955	0.40697	-1.297	0.040532	0.23419	0.41459	-1.2702	0.15929	0.38417	0.48707	-1.0378
NA	Glucose-1,6-Bisphosphate_neg	0.75944	0.99745	0.99047	-0.013818	0.033602	0.79425	1.9243	0.94436	0.42942	0.68318	1.2801	0.35625	0.10283	0.1396	0.84361	-0.24535	0.071589	0.12302	0.89609	-0.15829	0.11757	0.22681	0.84575	-0.2417	0.0014819	0.20253	0.64581	-0.63082	0.34452	0.91672	0.9235	-0.11481	0.0020115	0.021146	0.64424	-0.63432	0.76035	0.89325	1.1514	0.20341	0.4408	0.69347	1.2176	0.28404	0.32165	0.54766	0.93316	-0.099801
Selected	Glucose-1-Phosphate_neg	0.8357	0.99745	1.0368	0.052087	0.23998	0.79425	2.1883	1.1298	0.69458	0.83249	1.2884	0.36563	0.45052	0.50885	0.9436	-0.08376	0.91409	0.937	1.3289	0.41027	0.0020605	0.015901	1.6013	0.67921	0.26457	0.90757	0.79021	-0.3397	0.67368	0.96577	0.91017	-0.13579	6.353e-05	0.0017966	0.48206	-1.0527	0.38501	0.70489	0.90527	-0.14358	0.1153	0.34759	0.7986	-0.32445	0.018381	0.16034	0.67841	-0.55976
NA	Glucose-6-Phosphate_neg	0.40704	0.99745	0.89987	-0.15221	0.32968	0.79425	1.4005	0.48597	0.13207	0.55898	0.94514	-0.081396	0.074699	0.10597	0.80673	-0.30985	0.23892	0.3225	0.87295	-0.19603	0.73587	0.82008	1.5416	0.6244	0.28404	0.90757	0.87864	-0.18666	0.24309	0.86331	0.83062	-0.26774	0.019564	0.072894	0.71475	-0.48448	0.56633	0.83495	1.0719	0.10014	0.5917	0.79801	0.88672	-0.17344	0.74041	0.83627	0.90081	-0.1507
NA	Glucuronate_neg	0.41675	0.99745	1.0508	0.071523	0.40161	0.79425	1.5567	0.6385	0.63019	0.78589	1.361	0.44462	5.6152e-05	0.00019392	0.44342	-1.1733	0.046092	0.091757	0.89551	-0.15922	0.029099	0.084494	0.74436	-0.42593	0.19867	0.90757	0.84519	-0.24265	0.88981	0.98416	1.0313	0.044481	0.23287	0.38507	0.8723	-0.19711	0.17777	0.5295	1.3673	0.45136	0.040209	0.23419	1.3729	0.45728	0.0032509	0.10105	1.5157	0.59994
NA	Glutamate_pos	0.88262	0.99745	1.0016	0.0023571	0.36993	0.79425	0.92423	-0.11367	0.10709	0.55898	0.82026	-0.28586	0.0028109	0.0058206	0.62884	-0.66922	0.012669	0.03409	0.66386	-0.59104	0.47684	0.60194	1.2119	0.27722	0.10831	0.74946	1.2259	0.29385	0.8225	0.98416	0.97014	-0.04373	0.23647	0.38937	1.1556	0.20863	0.66393	0.84538	1.0547	0.076834	0.79479	0.8977	1.0273	0.03884	0.27494	0.49675	1.1937	0.25549
NA	Glutamine_pos	0.7432	0.99745	0.95258	-0.070088	0.1088	0.79425	0.81771	-0.29034	0.049356	0.45709	0.77071	-0.37574	0.031157	0.047843	0.78242	-0.35399	0.28251	0.37034	0.9027	-0.14768	0.54253	0.66236	1.244	0.31496	0.0027155	0.22543	1.4667	0.55255	0.68355	0.96712	1.1005	0.13819	0.33711	0.50309	1.2015	0.26485	0.037433	0.3967	1.4283	0.51429	0.15284	0.39889	1.2575	0.3305	0.0053227	0.11387	1.4853	0.57079
NA	Glutarate_neg	0.34032	0.99745	1.0424	0.059877	0.20661	0.79425	1.7332	0.79347	0.13414	0.55898	1.6503	0.72274	0.010532	0.018143	0.83885	-0.25351	0.84009	0.87834	1.3114	0.39112	0.66148	0.75783	1.1483	0.19956	0.66013	0.91113	1.0144	0.020651	0.35104	0.91672	0.92778	-0.10814	0.028407	0.08959	0.81961	-0.28699	0.045227	0.3967	1.1588	0.21267	0.0032777	0.13502	1.2469	0.31829	0.27807	0.50003	1.1244	0.16921
NA	Glutathione Oxidized_pos	0.90706	0.99745	0.9504	-0.073391	0.64009	0.84458	1.0202	0.028864	0.26669	0.63973	0.90596	-0.14249	0.010768	0.018395	0.53054	-0.91448	0.0024956	0.010632	0.42397	-1.238	0.17671	0.2969	0.79968	-0.3225	0.34974	0.90757	0.80781	-0.30791	0.26454	0.86769	1.0787	0.10924	0.92354	0.93958	0.72187	-0.4702	0.010057	0.24335	2.2389	1.1628	0.37189	0.63186	1.4327	0.51872	0.94191	0.96675	0.9147	-0.12864
NA	Glutathione Reduced_pos	0.38806	0.99745	0.84073	-0.25029	0.25797	0.79425	0.81544	-0.29435	0.56147	0.74984	0.93685	-0.094106	2.931e-05	0.00011165	0.58155	-0.78203	0.0038894	0.014605	0.59341	-0.75291	0.019088	0.063991	0.68238	-0.55134	0.48947	0.90757	0.87224	-0.1972	0.75247	0.96712	1.0947	0.13054	0.41348	0.58257	1.1821	0.24135	0.33395	0.66467	1.1332	0.1804	0.14706	0.39466	1.2692	0.34388	0.2587	0.48212	0.83837	-0.25435
NA	Glyceraldehyde 3-Phosphate_neg	0.21439	0.99745	1.0948	0.13062	0.82757	0.91961	1.0362	0.051278	0.5788	0.76305	0.98342	-0.024124	0.0029012	0.0059475	0.53267	-0.90868	0.028245	0.063194	0.59216	-0.75593	0.13066	0.24513	0.66686	-0.58454	0.44912	0.90757	0.90524	-0.14362	0.54407	0.94543	0.916	-0.12659	0.011504	0.054846	0.74708	-0.42067	0.20662	0.56955	0.89503	-0.15999	0.14098	0.38668	0.88431	-0.17738	0.16168	0.3854	0.87699	-0.18937
NA	Glyceraldehyde_neg	0.51768	0.99745	1.0258	0.036748	0.59597	0.83112	0.97422	-0.037683	0.98466	0.99442	1.0415	0.058608	0.3564	0.41587	0.84227	-0.24764	0.34124	0.43066	3.782	1.9192	0.056836	0.13208	1.8105	0.85636	0.59913	0.91113	1.178	0.23635	0.50061	0.94151	0.90075	-0.15081	0.41145	0.58257	0.65436	-0.61184	0.10735	0.44912	0.52339	-0.93404	0.028543	0.21298	0.49215	-1.0228	0.061845	0.27242	0.51735	-0.95079
NA	Glycerate_neg	0.51764	0.99745	0.98868	-0.016428	0.7768	0.89715	1.3149	0.39494	0.44195	0.68318	0.88811	-0.17118	0.33016	0.38675	0.7215	-0.47094	0.64969	0.71817	0.95895	-0.060475	0.91914	0.94931	0.89042	-0.16744	0.0084266	0.41059	0.55753	-0.84288	0.013471	0.41435	0.5971	-0.74396	0.59996	0.73428	1.272	0.34708	0.012629	0.24335	0.61281	-0.70649	0.053757	0.2593	0.68401	-0.54791	0.47886	0.66328	0.9394	-0.090196
Selected	Glycerol-3-Phosphate_neg	0.52848	0.99745	0.93426	-0.098099	0.30596	0.79425	1.6132	0.68996	0.3724	0.68163	1.0563	0.078965	0.040477	0.059912	0.78119	-0.35625	0.20245	0.28068	1.0008	0.0012032	0.073406	0.16142	1.3104	0.39002	0.041781	0.53948	0.5805	-0.78464	0.20607	0.86238	0.68574	-0.54427	3.7075e-05	0.0015201	0.35867	-1.4793	0.83916	0.93748	1.0575	0.080682	0.1889	0.44411	0.84948	-0.23535	0.094496	0.33272	0.79133	-0.33764
NA	Glycerophosphocholine_pos	0.078666	0.99745	0.83193	-0.26546	0.24549	0.79425	0.85662	-0.22328	0.032201	0.45709	0.66358	-0.59167	1.9325e-05	8.1683e-05	0.5201	-0.94315	0.0084192	0.025698	0.58401	-0.77593	0.12193	0.23195	0.7889	-0.34209	0.46847	0.90757	0.78218	-0.35443	0.97339	0.98659	0.85141	-0.23208	0.010814	0.052624	0.52399	-0.93239	0.65232	0.84538	0.90574	-0.14283	0.5087	0.74756	1.0412	0.058184	0.21426	0.4505	0.83617	-0.25813
NA	Glycine_neg	0.11229	0.99745	1.1723	0.22939	0.53776	0.80296	3.7992	1.9257	0.18899	0.63419	3.6077	1.8511	9.8846e-07	8.4431e-06	0.26557	-1.9129	0.045926	0.091757	2.1165	1.0817	0.034617	0.093933	1.4914	0.57669	0.35684	0.90757	0.79839	-0.32483	0.71966	0.96712	1.3818	0.46656	0.13458	0.26274	1.5801	0.65997	0.085046	0.42598	1.4785	0.56409	0.027783	0.21298	1.4598	0.54573	0.020065	0.16426	1.7527	0.80962
NA	Glycochenodeoxycholate_neg	0.93847	0.99745	1.0228	0.032578	0.45236	0.79425	0.93581	-0.095717	0.036888	0.45709	0.65538	-0.60959	0.55877	0.60768	0.92087	-0.11894	0.17606	0.24939	0.82843	-0.27155	0.18993	0.30951	1.6634	0.73409	0.25776	0.90757	0.70271	-0.50899	0.42674	0.93483	0.73259	-0.44891	0.027956	0.088852	0.54143	-0.88515	0.76976	0.89791	1.0436	0.061616	0.75773	0.8882	0.8958	-0.15875	0.23237	0.46489	0.79346	-0.33378
NA	Glycocholic Acid_neg	0.42537	0.99745	1.0449	0.063354	0.57793	0.81989	1.0318	0.045223	0.44738	0.68318	0.98864	-0.016489	8.4109e-05	0.00026732	0.62744	-0.67245	0.044884	0.091757	0.69174	-0.5317	0.032226	0.090158	0.66689	-0.58448	0.94227	0.97725	1.128	0.17381	0.98618	0.98809	1.004	0.0056994	0.79186	0.85663	1.0585	0.082067	0.21456	0.57496	1.3311	0.41265	0.033795	0.21639	1.2633	0.33721	0.78836	0.86424	0.99886	-0.0016428
NA	Glycolate_neg	0.52853	0.99745	1.0789	0.10952	0.84049	0.92884	1.114	0.15581	0.051283	0.45709	0.76167	-0.39277	0.0018207	0.0041471	0.48268	-1.0509	0.0025529	0.010764	0.55924	-0.83846	0.7605	0.83839	1.0208	0.029706	0.62791	0.91113	0.93984	-0.089506	0.27688	0.87944	0.87793	-0.18782	0.044422	0.11982	0.69945	-0.5157	0.96858	0.99469	1.1903	0.25138	0.65312	0.82836	1.0421	0.059451	0.40165	0.60321	1.3101	0.38967
NA	Glycolic Acid_neg	0.70473	0.99745	0.96716	-0.04817	0.94842	0.9789	1.1083	0.14828	0.43113	0.68318	3.6385	1.8634	0.0067276	0.012151	0.65075	-0.61982	0.87828	0.90941	4.2765	2.0964	0.51937	0.6437	4.8898	2.2898	0.84447	0.95557	1.0345	0.048916	0.841	0.98416	0.89184	-0.16515	0.43069	0.59455	0.8154	-0.29441	0.94305	0.9934	1.0079	0.011355	0.87474	0.93155	0.96647	-0.049206	0.80621	0.87773	1.1015	0.1395
NA	Glycyl-Proline_pos	0.83956	0.99745	1.0143	0.020451	0.73219	0.88375	1.0284	0.040336	0.11825	0.55898	0.86237	-0.21361	4.9542e-05	0.00017663	0.66519	-0.58816	0.00035705	0.0030601	0.63279	-0.66021	0.10611	0.21056	0.85248	-0.23026	0.3239	0.90757	1.1519	0.20406	0.11221	0.7912	1.1923	0.25374	0.39682	0.57087	1.0399	0.056466	0.0078465	0.24335	1.2525	0.32487	0.014897	0.21298	1.4399	0.52599	0.083805	0.31815	1.2172	0.28357
NA	GMP_pos	0.98685	0.99745	1.0211	0.030069	0.19308	0.79425	0.85508	-0.22587	0.27618	0.63973	0.98718	-0.018617	0.2594	0.31098	0.88418	-0.17759	0.17683	0.24939	1.1188	0.16193	0.59357	0.69963	1.2159	0.28201	0.32467	0.90757	1.5628	0.64413	0.32377	0.91629	0.84349	-0.24555	0.24801	0.40093	0.73059	-0.45286	0.79098	0.90735	1.1386	0.18727	0.47609	0.72025	0.85278	-0.22976	0.40992	0.60814	0.9008	-0.15072
NA	Guanidineacetate_neg	0.84613	0.99745	0.98766	-0.017908	0.69845	0.86777	0.99221	-0.011282	0.90144	0.95231	1.0266	0.037808	0.0045713	0.0085849	0.78773	-0.34423	0.26122	0.34801	0.91982	-0.12058	0.20164	0.3263	0.89465	-0.16061	0.50818	0.90757	0.96603	-0.049861	0.56711	0.94543	0.97773	-0.032486	0.25633	0.40577	1.2916	0.36916	0.55588	0.83495	0.96974	-0.044329	0.18186	0.43351	0.91209	-0.13276	0.72298	0.83168	1.0044	0.0063563
NA	Guanidinobutanoic Acid_pos	0.49297	0.99745	0.81707	-0.29148	0.18609	0.79425	0.67717	-0.56241	0.32331	0.65627	0.78648	-0.34652	0.40661	0.46437	0.6535	-0.61374	0.62406	0.69738	1.9826	0.98742	0.013747	0.050202	2.0729	1.0516	0.041955	0.53948	1.3026	0.38143	0.74222	0.96712	0.89053	-0.16727	0.92004	0.93958	1.1191	0.16239	0.12947	0.48434	0.82284	-0.28132	0.47457	0.72025	0.92904	-0.10619	0.64457	0.77728	1.0559	0.078477
NA	Guanine_pos	0.092632	0.99745	0.86848	-0.20344	0.16217	0.79425	0.84382	-0.24499	0.095367	0.55898	0.79827	-0.32506	6.3425e-06	3.2104e-05	0.52927	-0.91794	0.00351	0.013672	0.59304	-0.7538	0.17642	0.2969	0.83769	-0.25551	0.51527	0.90757	1.0166	0.023797	0.58986	0.94543	1.0039	0.0056446	0.32758	0.4956	0.85773	-0.2214	0.64932	0.84538	1.0393	0.055665	0.77979	0.89306	0.98506	-0.02172	0.34211	0.56788	0.91913	-0.12165
NA	Guanosine_pos	0.18118	0.99745	0.89867	-0.15414	0.10128	0.79425	0.83429	-0.26137	0.20821	0.63973	0.88497	-0.1763	0.0044478	0.0084425	0.71326	-0.4875	0.069194	0.12094	0.79513	-0.33074	0.89849	0.93033	1.0163	0.023298	0.25605	0.90757	1.0819	0.11353	0.72793	0.96712	1.0133	0.019098	0.73992	0.82662	0.98917	-0.015702	0.57236	0.83495	1.03	0.042618	0.40619	0.66882	0.94191	-0.086344	0.75558	0.84711	0.98454	-0.022479
NA	Hexanoylcarnitine_pos	0.82205	0.99745	1.0416	0.058743	0.32206	0.79425	0.90338	-0.1466	0.1343	0.55898	0.76938	-0.37823	0.15987	0.20808	0.6256	-0.67669	0.052759	0.10001	0.53964	-0.88992	0.23199	0.35405	2.0163	1.0117	0.45693	0.90757	0.86243	-0.21353	0.72994	0.96712	0.89298	-0.1633	0.73938	0.82662	1.0654	0.091334	0.60849	0.84538	1.4765	0.56215	0.39247	0.65411	0.86067	-0.21646	0.69453	0.81391	1.2636	0.33755
NA	Hexanoylglycine_pos	0.85947	0.99745	0.99108	-0.012925	0.52774	0.79843	0.97287	-0.039676	0.092831	0.55898	0.83943	-0.25251	0.0033117	0.0066664	0.69616	-0.52252	0.022913	0.055127	0.73878	-0.43679	0.64376	0.74378	0.96815	-0.0467	0.66183	0.91113	0.94256	-0.085351	0.92531	0.98659	0.96861	-0.046005	0.1157	0.2399	0.83746	-0.25591	0.85502	0.95068	1.0303	0.0431	0.51147	0.74894	1.087	0.12036	0.4478	0.64647	0.95765	-0.062437
NA	Hexose 6-Phosphate_neg	0.80727	0.99745	0.97852	-0.03133	0.21706	0.79425	1.5284	0.612	0.5735	0.7585	1.0757	0.10524	0.048804	0.07172	0.85484	-0.22627	0.69216	0.75693	1.0285	0.04054	0.022887	0.070917	1.2332	0.30246	0.34405	0.90757	0.87216	-0.19734	0.5183	0.94311	0.90461	-0.14464	0.00010727	0.0025872	0.60589	-0.72286	0.96898	0.99469	0.9709	-0.042602	0.56082	0.78209	0.89873	-0.15404	0.11817	0.34743	0.78239	-0.35404
NA	Hippurate_neg	0.6573	0.99745	1.0162	0.02312	0.55815	0.80296	1.8698	0.90289	0.32022	0.65627	1.8167	0.86133	0.46234	0.51511	1.027	0.038493	0.44712	0.53628	1.3726	0.45691	0.13466	0.24899	1.0803	0.11141	0.77044	0.94696	1.0087	0.012471	0.17526	0.84393	1.0851	0.11778	0.047382	0.12533	1.2981	0.37635	0.69618	0.85924	1.0101	0.014511	0.76619	0.8882	0.98705	-0.018798	0.22894	0.46468	1.085	0.11767
NA	Histidine_pos	0.26894	0.99745	0.88125	-0.18238	0.30721	0.79425	0.88973	-0.16856	0.01107	0.45709	0.68592	-0.54389	0.00032352	0.00087844	0.68411	-0.5477	0.025849	0.060413	0.74079	-0.43286	0.87933	0.92211	1.0705	0.098278	0.34334	0.90757	1.0216	0.030875	0.28179	0.88195	0.78186	-0.35501	0.16067	0.29358	0.73676	-0.44074	0.38511	0.70489	1.1395	0.18836	0.67286	0.84107	1.1048	0.14372	0.73409	0.83561	1.1057	0.14501
NA	Histidinol_pos	0.95113	0.99745	0.95606	-0.064823	0.82565	0.91961	1.0811	0.11253	0.97122	0.99054	1.0299	0.042494	0.0068806	0.012373	0.57934	-0.78752	0.10466	0.16787	0.73033	-0.45339	0.4176	0.54222	0.83873	-0.25373	0.59956	0.91113	1.0621	0.08691	0.6815	0.96712	1.029	0.041313	0.92262	0.93958	0.96264	-0.054927	0.58706	0.84235	1.0784	0.10892	0.21956	0.47289	1.2106	0.27572	0.52466	0.69254	1.183	0.2424
NA	Homoarginine_pos	0.99709	0.99866	0.99453	-0.0079085	0.47922	0.79425	0.95988	-0.059074	0.61185	0.78527	0.99497	-0.0072726	9.8808e-08	1.7074e-06	0.44962	-1.1532	1.1159e-05	0.0018236	0.47255	-1.0815	0.00071363	0.011226	0.57643	-0.79478	0.49471	0.90757	1.0699	0.097484	0.44522	0.93483	1.1011	0.13898	0.73152	0.82396	1.0283	0.040195	0.28361	0.63599	1.1423	0.19199	0.0096852	0.19204	1.44	0.52609	0.10506	0.34179	1.2078	0.27235
NA	Homocitrulline_pos	0.65775	0.99745	0.94987	-0.074203	0.24688	0.79425	0.86764	-0.20483	0.3674	0.67549	0.93383	-0.098774	4.7622e-10	4.8813e-08	0.48652	-1.0394	0.0010566	0.0061458	0.50712	-0.97959	0.010325	0.040218	0.61833	-0.69354	0.4098	0.90757	1.133	0.18013	0.34465	0.91672	1.1159	0.15825	0.13721	0.26662	1.1435	0.1935	0.23512	0.59705	1.1353	0.18306	0.16646	0.41114	1.2481	0.31968	0.47606	0.66328	1.0962	0.13252
NA	Homocysteic Acid_pos	0.42729	0.99745	1.0621	0.086939	0.71221	0.87953	1.1218	0.16581	0.54211	0.73757	0.88608	-0.17449	2.6594e-06	1.652e-05	0.40006	-1.3217	0.0020113	0.0091195	0.53009	-0.91569	0.012245	0.046372	0.60913	-0.71518	0.84839	0.9556	1.0092	0.013227	0.7474	0.96712	1.0106	0.015209	0.17839	0.31276	0.85394	-0.22779	0.024125	0.35342	1.3253	0.40633	0.025367	0.21298	1.2971	0.37531	0.37062	0.57777	1.1728	0.22991
NA	Homocysteine_pos	0.23572	0.99745	0.85035	-0.23387	0.18226	0.79425	0.81856	-0.28885	0.0083839	0.45709	0.65644	-0.60727	0.75038	0.77691	0.93152	-0.10235	0.52976	0.61554	0.93053	-0.10387	0.57071	0.68252	1.1776	0.23585	0.22507	0.90757	1.1746	0.2322	0.71212	0.96712	1.0635	0.088855	0.16111	0.29358	2.2703	1.1829	0.65177	0.84538	1.1899	0.2508	0.89639	0.94532	1.169	0.22531	0.36258	0.57777	1.3436	0.42606
NA	Homocystine_pos	0.47421	0.99745	0.79093	-0.33838	0.73402	0.88375	1.0846	0.11719	0.1064	0.55898	0.68951	-0.53636	0.26043	0.3113	0.66683	-0.5846	0.0089587	0.027142	0.3519	-1.5068	0.079347	0.17171	0.51161	-0.9669	0.81105	0.95218	0.90978	-0.13641	0.36567	0.91978	1.7111	0.77495	0.17215	0.30957	0.75298	-0.40931	0.093664	0.42669	1.4514	0.53746	0.25797	0.51248	2.1311	1.0916	0.17159	0.39746	0.69073	-0.53381
NA	Homogentisate_neg	0.83594	0.99745	1.0009	0.0013692	0.71662	0.88233	1.0018	0.0026531	0.67949	0.81939	0.99788	-0.0030596	0.54467	0.59393	0.99663	-0.0048686	0.28167	0.37034	0.99371	-0.009101	0.20525	0.32921	0.99313	-0.0099398	0.25473	0.90757	1.0064	0.0091422	0.39507	0.93483	1.0042	0.0060372	0.85076	0.89759	0.99849	-0.0021805	0.44357	0.7573	1.0045	0.0065296	0.22899	0.47686	1.0108	0.015446	0.24622	0.47394	1.0079	0.011364
NA	Homoserine_pos	0.72629	0.99745	0.96547	-0.05069	0.15167	0.79425	0.85002	-0.23442	0.23103	0.63973	0.88074	-0.18321	0.00036569	0.00097358	0.66653	-0.58525	0.051193	0.098764	0.7858	-0.34776	0.23929	0.36187	0.89165	-0.16544	0.0044669	0.30524	1.4614	0.54737	0.15015	0.84333	1.2931	0.37086	0.012621	0.058068	1.8098	0.85587	0.078605	0.42598	1.3051	0.38418	0.045174	0.24437	1.3991	0.48447	0.0062557	0.11658	1.4281	0.51414
NA	Hydrocinnamic Acid_neg	0.19398	0.99745	0.85055	-0.23354	0.89712	0.9551	1.0834	0.11552	0.033524	0.45709	0.70536	-0.50357	0.41186	0.46776	0.88841	-0.1707	0.74372	0.79837	1.0296	0.042101	0.70893	0.79438	1.1819	0.24106	0.46791	0.90757	0.6827	-0.55068	0.94773	0.98659	0.84919	-0.23584	0.0098047	0.049629	0.46811	-1.0951	0.16481	0.51505	0.65938	-0.60083	0.7876	0.89451	0.87915	-0.18581	0.12372	0.34743	0.63723	-0.65011
NA	Hydroxyanthranilate_pos	0.63251	0.99745	0.95341	-0.068832	0.44599	0.79425	0.96567	-0.050393	0.19826	0.63973	0.86477	-0.20961	6.9495e-06	3.4329e-05	0.62617	-0.67538	0.0072622	0.023565	0.64352	-0.63593	0.075139	0.16434	0.77862	-0.36101	0.64932	0.91113	1.0195	0.027929	0.97937	0.98659	0.96113	-0.057199	0.02257	0.079764	0.68008	-0.55622	0.61961	0.84538	0.9149	-0.12832	0.27482	0.52166	1.1214	0.16529	0.15421	0.3755	0.82742	-0.27331
NA	Hydroxybutanoate_pos	0.47499	0.99745	0.95806	-0.06181	0.36281	0.79425	0.93993	-0.089373	0.22653	0.63973	0.90612	-0.14222	4.6556e-10	4.8813e-08	0.57796	-0.79097	0.00010207	0.0026045	0.60521	-0.7245	0.0003523	0.010576	0.6368	-0.65109	0.50547	0.90757	1.057	0.080003	0.48966	0.93483	1.0552	0.077451	0.2507	0.4015	1.0999	0.13738	0.22849	0.59291	1.0917	0.1266	0.01649	0.21298	1.216	0.28215	0.079791	0.30905	1.1347	0.18226
NA	Hydroxybutyrate_neg	0.78383	0.99745	1.0716	0.099776	0.35887	0.79425	2.9219	1.5469	0.70506	0.83681	1.3954	0.48066	0.64334	0.67989	1.0127	0.018218	0.26538	0.3524	2.5316	1.34	0.00062062	0.010576	6.7777	2.7608	0.044707	0.53948	0.41115	-1.2823	0.012795	0.41435	0.37419	-1.4182	0.024948	0.084535	0.41509	-1.2685	0.31552	0.65526	0.70028	-0.51401	0.025267	0.21298	0.475	-1.074	0.25455	0.48095	0.81395	-0.29699
NA	Hydroxycinnaminic acid_neg	0.57372	0.99745	0.92619	-0.11062	0.31588	0.79425	3.2559	1.7031	0.48938	0.71916	2.4389	1.2862	0.00023625	0.00067735	0.52519	-0.92909	0.32321	0.41701	1.5827	0.66236	0.27805	0.40972	2.2224	1.1521	0.97635	0.99085	0.99303	-0.01009	0.82737	0.98416	0.94283	-0.084928	0.10484	0.22623	1.2334	0.30265	0.055202	0.40981	1.4808	0.56641	0.03179	0.21298	1.304	0.38293	0.10339	0.34179	1.3816	0.46629
NA	Hydroxyglutarate_neg	0.61774	0.99745	0.86744	-0.20516	0.51755	0.79425	0.88044	-0.1837	0.36297	0.67035	0.83885	-0.25351	0.1257	0.16732	0.76975	-0.37754	0.93696	0.94855	1.3439	0.42641	0.76614	0.84008	1.1344	0.18197	0.31205	0.90757	1.5106	0.59509	0.82394	0.98416	0.8332	-0.26327	0.015697	0.063096	1.2629	0.33675	0.071891	0.42598	1.5543	0.63622	0.58828	0.79603	1.4686	0.55449	0.41086	0.60814	1.2316	0.30049
NA	Hydroxyguanosine_pos	0.34486	0.99745	0.92373	-0.11446	0.2967	0.79425	0.91112	-0.13429	0.3757	0.68209	0.93597	-0.095466	0.0050428	0.0093555	0.72135	-0.47123	0.0013638	0.0071513	0.66355	-0.59173	0.14251	0.25531	0.84513	-0.24275	0.9923	0.99855	0.96287	-0.054594	0.63591	0.95502	1.0376	0.053223	0.43798	0.59659	0.87138	-0.19862	0.6348	0.84538	0.96604	-0.049847	0.45984	0.70683	1.1335	0.1808	0.80709	0.87773	1.0452	0.063792
NA	Hydroxyindoleacetate_pos	0.75118	0.99745	1.0786	0.10919	0.85374	0.93832	1.0614	0.086018	0.62056	0.78527	0.96481	-0.051683	0.22531	0.27993	0.85518	-0.22571	0.11374	0.17555	0.77626	-0.36539	0.78217	0.85104	1.0252	0.035953	0.61685	0.91113	1.0297	0.042254	0.39584	0.93483	0.87955	-0.18516	0.49392	0.6385	0.89067	-0.16705	0.98741	0.99469	0.99863	-0.0019741	0.35261	0.60977	1.2299	0.29854	0.56843	0.72066	1.1414	0.19075
NA	Hydroxyisobutyrate_neg	0.23964	0.99745	0.90351	-0.14638	0.067305	0.79425	1.5582	0.63986	0.5321	0.73455	1.1585	0.21223	0.14723	0.19286	0.88437	-0.17728	0.061686	0.11164	1.3222	0.40293	0.0051444	0.024754	1.9742	0.98123	0.22138	0.90757	0.83136	-0.26646	0.32405	0.91629	0.85823	-0.22057	0.0079567	0.045309	0.69147	-0.53226	0.31669	0.65526	1.1531	0.20554	0.22729	0.47686	0.90836	-0.13867	0.55511	0.71123	0.98565	-0.02085
NA	Hydroxyisocaproic Acid_neg	0.52944	0.99745	0.85197	-0.23112	0.31419	0.79425	7.4899	2.905	0.26982	0.63973	7.1753	2.843	0.096328	0.13209	1.4027	0.48821	0.002029	0.0091195	8.032	3.0058	0.019301	0.06418	6.9101	2.7887	0.5301	0.90757	0.82483	-0.27783	0.0050164	0.34279	0.52558	-0.92801	0.053802	0.13454	2.3836	1.2532	0.57836	0.83495	0.87445	-0.19355	0.096742	0.33036	0.72919	-0.45563	0.32627	0.5505	0.81615	-0.29309
NA	Hydroxyisovalerate_neg	0.81898	0.99745	1.0123	0.017617	0.22017	0.79425	1.1583	0.21206	0.5505	0.74211	0.95892	-0.060513	0.27004	0.32185	0.89534	-0.15949	0.08853	0.14659	0.83605	-0.25834	0.68599	0.77506	1.137	0.18523	0.36803	0.90757	0.88386	-0.17811	0.90014	0.98416	0.9659	-0.050051	0.29365	0.45093	1.084	0.11638	0.66305	0.84538	0.98202	-0.026176	0.49084	0.72914	1.0509	0.071581	0.0799	0.30905	1.1879	0.24842
NA	Hydroxykynurenine_pos	0.54096	0.99745	0.88008	-0.1843	0.66737	0.84964	0.95697	-0.063458	0.33438	0.65627	0.89341	-0.16261	2.9736e-05	0.00011185	0.3668	-1.447	0.0052853	0.01832	0.54681	-0.87088	0.0018654	0.015026	0.49107	-1.026	0.57303	0.91113	0.94293	-0.084777	0.086135	0.7912	0.81842	-0.28908	0.019735	0.072894	1.4033	0.48884	0.31432	0.65526	1.1613	0.21579	0.1776	0.42833	1.2157	0.28182	0.023237	0.16426	1.3878	0.4728
NA	Hydroxy-Methylbutyrate_neg	0.73283	0.99745	1.0394	0.055756	0.75705	0.89462	1.0226	0.032189	0.34333	0.65627	0.93242	-0.10094	0.14111	0.18543	0.87565	-0.19157	0.075496	0.1292	0.83111	-0.26689	0.69309	0.78092	1.1215	0.1654	0.46757	0.90757	0.94405	-0.083068	0.51843	0.94311	0.95223	-0.070616	0.66088	0.78087	0.96276	-0.054748	0.55086	0.83495	0.9762	-0.034748	0.65288	0.82836	1.0213	0.030437	0.26849	0.49569	1.0671	0.093702
NA	Hydroxyphenyllactate_neg	0.33664	0.99745	1.0604	0.084553	0.2829	0.79425	2.823	1.4972	0.14553	0.56827	2.3468	1.2307	6.71e-11	2.7511e-08	2.4738	1.3067	7.7052e-05	0.0026045	4.7371	2.244	3.3709e-07	0.00013787	4.3304	2.1145	0.018664	0.45014	1.4521	0.53815	0.85257	0.98416	0.92969	-0.10517	0.068005	0.15935	1.2239	0.29153	0.51168	0.82018	0.86019	-0.21727	0.1013	0.33392	0.74766	-0.41954	0.015735	0.15496	0.65903	-0.60158
NA	Hydroxy-Phenylpyruvate_neg	0.58351	0.99745	1.0152	0.02181	0.37332	0.79425	0.94538	-0.081038	0.47433	0.71236	0.9703	-0.043491	0.18221	0.23273	1.0806	0.11177	0.10185	0.1651	1.0893	0.12334	0.544	0.66236	0.99134	-0.012546	0.078588	0.63514	1.126	0.17117	0.18033	0.84393	1.1209	0.16463	0.027943	0.088852	1.3349	0.4167	0.88872	0.97138	1.0093	0.013373	0.59688	0.79975	1.0619	0.086582	0.1689	0.39571	0.9071	-0.14066
NA	Hydroxyproline_pos	0.89711	0.99745	1.0045	0.0064243	0.54598	0.80296	0.97459	-0.037139	0.477	0.71376	0.95654	-0.064106	2.6568e-06	1.652e-05	0.61245	-0.70734	0.0012336	0.0067274	0.63569	-0.65359	0.051068	0.12143	0.78509	-0.34907	0.58104	0.91113	1.0415	0.05868	0.97202	0.98659	0.98602	-0.020308	0.9496	0.95896	0.99597	-0.0058194	0.98731	0.99469	1.0046	0.0066383	0.23342	0.48335	1.1148	0.15679	0.87319	0.91329	1.0194	0.02771
NA	Hydroxypropionate_neg	0.9151	0.99745	0.95922	-0.06006	0.44615	0.79425	0.93729	-0.093432	0.69645	0.83249	0.98138	-0.027117	0.4599	0.51511	0.86652	-0.2067	0.43547	0.52491	3.8752	1.9543	0.048669	0.11709	1.8555	0.89179	0.62367	0.91113	1.149	0.20041	0.45962	0.93483	0.90452	-0.14478	0.41894	0.58823	0.65088	-0.61955	0.12013	0.4782	0.49815	-1.0053	0.034575	0.21639	0.47228	-1.0823	0.10258	0.34179	0.51943	-0.94501
NA	Hydroxytryptophan_pos	0.72198	0.99745	0.9331	-0.099892	0.50996	0.79425	0.95505	-0.066348	0.47263	0.71236	0.97281	-0.039772	2.3953e-06	1.5588e-05	0.43165	-1.2121	0.0012224	0.0067274	0.50258	-0.99256	0.0024505	0.017506	0.5293	-0.91783	0.41006	0.90757	1.1772	0.23537	0.29379	0.88874	1.1706	0.22721	0.15739	0.29199	1.2461	0.31746	0.080614	0.42598	1.2243	0.29199	0.032478	0.21298	1.3199	0.40039	0.069775	0.29191	1.2287	0.29714
NA	Hypoxanthine_neg	0.98472	0.99745	0.96419	-0.052614	0.77011	0.89462	1.0187	0.026687	0.40487	0.68318	1.0668	0.093233	0.47562	0.52846	1.1335	0.18082	0.13071	0.19583	1.625	0.7004	0.090965	0.19178	1.7897	0.83975	0.39059	0.90757	1.3011	0.37977	0.5908	0.94543	1.2384	0.30847	0.0087587	0.046367	0.49808	-1.0055	0.69997	0.85924	1.0204	0.02912	0.059351	0.26302	0.60668	-0.721	0.21991	0.45308	0.77157	-0.37414
NA	IDP_pos	0.76798	0.99745	0.95867	-0.0609	0.55379	0.80296	1.0192	0.027422	0.12787	0.55898	0.79066	-0.33887	5.6285e-05	0.00019392	0.48553	-1.0424	0.0090478	0.02721	0.60868	-0.71624	0.091969	0.1929	0.76007	-0.39579	0.72356	0.93928	1.0083	0.011931	0.8359	0.98416	0.89729	-0.15635	0.023742	0.081801	0.61895	-0.69211	0.71506	0.86508	1.1468	0.19761	0.1624	0.40815	1.2377	0.30771	0.29064	0.51363	0.90879	-0.13798
NA	Imidazole_pos	0.75698	0.99745	1.0588	0.082404	0.66428	0.84964	0.99252	-0.010825	0.67474	0.81848	0.97985	-0.029374	0.0079353	0.014084	0.66882	-0.58031	0.011819	0.032662	0.67105	-0.5755	0.42743	0.55322	0.90604	-0.14236	0.53894	0.90757	1.0596	0.083516	0.75225	0.96712	0.94082	-0.088013	0.15628	0.29125	1.1371	0.18536	0.091291	0.42598	1.2114	0.2767	0.027011	0.21298	1.3354	0.41722	0.030247	0.19377	1.2922	0.36985
NA	Imidazoleacetic Acid_pos	0.057496	0.99745	0.62834	-0.67039	0.14303	0.79425	0.73356	-0.447	0.43529	0.68318	0.87538	-0.19202	0.0039452	0.0077765	0.4585	-1.125	0.010218	0.029598	0.53669	-0.89784	0.00070392	0.011226	0.42788	-1.2247	0.11689	0.76073	1.2332	0.30241	0.43773	0.93483	1.1024	0.14063	0.11186	0.23762	1.1933	0.25496	0.3288	0.66296	0.86365	-0.21148	0.4413	0.69347	1.0661	0.092338	0.86204	0.91092	0.96676	-0.048773
NA	IMP_pos	0.63816	0.99745	0.93912	-0.090613	0.27328	0.79425	0.92429	-0.11359	0.25825	0.63973	0.93731	-0.093402	0.19566	0.24683	0.90062	-0.15102	0.10702	0.16971	0.95143	-0.071836	0.59298	0.69963	1.0657	0.091783	0.54809	0.91113	0.98626	-0.019953	0.33779	0.91672	0.63748	-0.64954	0.073908	0.1712	0.55519	-0.84894	0.95245	0.99469	1.0465	0.065505	0.85843	0.93155	0.89499	-0.16006	0.062456	0.27242	0.66611	-0.58618
NA	Indole Lactate_neg	0.14557	0.99745	0.84787	-0.23809	0.39439	0.79425	0.95025	-0.073621	0.35281	0.66354	0.96213	-0.0557	0.0048356	0.0090117	0.65748	-0.60498	0.05683	0.10474	0.79113	-0.33801	0.13967	0.25276	0.85589	-0.22451	0.27087	0.90757	1.1539	0.20658	0.46586	0.93483	0.9041	-0.14544	0.84572	0.89598	1.0698	0.097383	0.80571	0.92017	1.0461	0.064962	0.018798	0.21298	0.75375	-0.40784	0.35251	0.57581	0.90483	-0.14429
NA	Indole Propionate_neg	0.78704	0.99745	0.94538	-0.081034	0.23127	0.79425	1.08	0.11109	0.072097	0.53745	1.2151	0.28108	0.028559	0.044353	0.75719	-0.40127	0.23586	0.32048	0.89511	-0.15987	0.54756	0.66259	0.98219	-0.025929	0.81834	0.95462	0.98366	-0.023773	0.66679	0.96577	1.0109	0.015683	0.0010069	0.012394	1.5755	0.65585	0.072614	0.42598	1.1944	0.25632	0.48611	0.72474	1.0878	0.12144	0.011562	0.14203	1.283	0.35951
NA	Indole_pos	0.98412	0.99745	0.99047	-0.013808	0.38104	0.79425	0.90437	-0.14501	0.042295	0.45709	0.61876	-0.69255	0.013566	0.022338	0.54827	-0.86704	0.031445	0.069145	0.62811	-0.67091	0.040549	0.10333	0.62437	-0.67952	0.47983	0.90757	0.88065	-0.18335	0.89988	0.98416	1.0108	0.015512	0.4403	0.59776	1.0977	0.13447	0.89544	0.97138	1.1274	0.17306	0.13534	0.38446	1.3458	0.42849	0.93581	0.9642	1.2105	0.2756
NA	Indole-2-Carboxylic Acid_neg	0.11307	0.99745	1.0742	0.1032	0.11608	0.79425	1.7256	0.78711	0.20419	0.63973	1.5787	0.65871	0.032131	0.048973	0.8836	-0.17853	0.94004	0.94933	1.2531	0.32552	0.51414	0.6411	1.0994	0.1367	0.81284	0.95218	0.99946	-0.00077709	0.1759	0.84393	0.91091	-0.13462	0.0051875	0.038335	0.79095	-0.33834	0.27355	0.62936	1.0752	0.1046	0.042304	0.23439	1.1413	0.19064	0.63356	0.76755	1.0496	0.069813
NA	Indole-3-Acetic Acid_neg	0.2728	0.99745	1.0879	0.1216	0.93431	0.97721	1.086	0.11897	0.88745	0.9457	1.0723	0.10068	0.42416	0.48041	0.94564	-0.080641	0.064942	0.11538	0.79478	-0.33137	0.68365	0.77456	1.0213	0.030471	0.78559	0.94696	0.96331	-0.053926	0.44483	0.93483	1.0457	0.06453	0.20872	0.35361	1.1109	0.15167	0.19367	0.54963	1.1483	0.19948	0.083376	0.30796	1.2585	0.33174	0.97368	0.97845	1.0376	0.053247
NA	Indoleacrylate_pos	0.1679	0.99745	1.1046	0.14351	0.40849	0.79425	0.94837	-0.076473	0.24731	0.63973	0.88512	-0.17606	0.0042248	0.0081707	0.72968	-0.45466	0.015423	0.039949	0.70765	-0.49889	0.12927	0.24395	0.83782	-0.25529	0.86482	0.96874	0.91124	-0.1341	0.87126	0.98416	0.91886	-0.12208	0.0031804	0.028253	0.62789	-0.67141	0.97229	0.99469	0.99079	-0.013344	0.35396	0.60977	1.0916	0.12647	0.10966	0.34321	0.83444	-0.26113
NA	Indolebutyric Acid_pos	0.96327	0.99745	0.97861	-0.031195	0.43913	0.79425	0.94741	-0.077942	0.37894	0.68209	0.93694	-0.093966	4.6225e-06	2.4937e-05	0.58863	-0.76456	0.0033069	0.01326	0.60783	-0.71826	0.021984	0.069702	0.70338	-0.50762	0.28816	0.90757	1.0948	0.13068	0.74884	0.96712	1.0225	0.032076	0.27329	0.42442	0.89845	-0.15449	0.08714	0.42598	1.2068	0.27122	0.0029415	0.13502	1.3827	0.46751	0.14701	0.37002	1.2111	0.27628
Selected	Indolepropionate_pos	0.48851	0.99745	0.90078	-0.15076	0.76507	0.89462	0.98832	-0.016955	0.56991	0.75619	1.1442	0.19432	0.00026189	0.00073544	0.56599	-0.82114	0.0076865	0.02437	0.65337	-0.61404	0.035034	0.093933	0.72946	-0.4551	0.65103	0.91113	1.0295	0.041978	0.21244	0.86238	1.1187	0.16182	0.00016413	0.0031183	1.7426	0.80122	0.1284	0.48434	1.1436	0.1936	0.14144	0.38668	1.1661	0.22163	0.0080342	0.13237	1.3057	0.38477
NA	Indoxyl Sulfate_neg	0.68124	0.99745	0.98874	-0.01633	0.13419	0.79425	1.1905	0.25159	0.26999	0.63973	1.1704	0.22699	1.2074e-06	9.1676e-06	0.80307	-0.3164	0.047291	0.093251	0.89925	-0.15321	0.0037973	0.021354	0.84555	-0.24203	0.26226	0.90757	0.92815	-0.10757	0.49044	0.93483	0.95207	-0.070861	0.26338	0.41533	0.93125	-0.10276	0.98212	0.99469	1.0005	0.00071032	0.91746	0.94844	1.0117	0.016724	0.31677	0.5468	0.94859	-0.076148
NA	Inosine_pos	0.78281	0.99745	0.90752	-0.14	0.52987	0.79869	0.91351	-0.13051	0.18544	0.63204	0.77555	-0.3667	0.15407	0.20118	0.74817	-0.41856	0.42793	0.51782	1.233	0.30213	0.17304	0.2949	1.5843	0.66383	0.42437	0.90757	1.214	0.27975	0.53335	0.94543	0.94347	-0.083952	0.11567	0.2399	0.79163	-0.3371	0.6856	0.857	0.90241	-0.14814	0.35334	0.60977	0.81484	-0.29541	0.20104	0.43382	0.838	-0.25498
NA	Inositol_neg	0.44266	0.99745	0.92189	-0.11733	0.43705	0.79425	0.93941	-0.090179	0.4442	0.68318	0.95623	-0.064572	2.1264e-05	8.7181e-05	0.53009	-0.9157	0.0051199	0.017898	0.64282	-0.63752	0.067483	0.15	0.79493	-0.33111	0.88801	0.96978	1.0038	0.0054863	0.3853	0.93483	0.90474	-0.14442	0.11107	0.23719	1.2071	0.27157	0.23362	0.59705	1.1705	0.22715	0.22376	0.47289	1.1587	0.21256	0.0083514	0.13237	1.4325	0.5185
NA	Isocitrate_neg	0.57775	0.99745	0.91761	-0.12404	0.65859	0.84964	0.95814	-0.061688	0.4146	0.68318	0.90889	-0.13783	0.031117	0.047843	0.71627	-0.48143	0.14812	0.21713	0.85108	-0.23264	0.56394	0.67839	1.2201	0.28702	0.492	0.90757	1.0694	0.096866	0.27692	0.87944	0.90219	-0.1485	0.29942	0.45807	1.0388	0.054944	0.0097987	0.24335	1.2038	0.26761	0.19134	0.44574	1.1494	0.20089	0.037885	0.22511	1.1145	0.15642
NA	Isoleucine_pos	0.86515	0.99745	0.98524	-0.021447	0.51595	0.79425	0.96658	-0.049038	0.41092	0.68318	0.94486	-0.081834	2.1636e-07	2.7721e-06	0.6014	-0.73359	0.00046872	0.0035501	0.62736	-0.67264	0.0097151	0.038965	0.72361	-0.46671	0.7048	0.93517	1.0274	0.038953	0.90711	0.98659	0.99518	-0.0069687	0.87202	0.90744	1.0028	0.0040537	0.81937	0.92801	0.98591	-0.020469	0.17021	0.4154	1.1346	0.18217	0.96215	0.97549	1.0346	0.049142
NA	Isopropylmalic Acid_neg	0.15995	0.99745	1.0958	0.13193	0.7753	0.89715	1.0252	0.035838	0.23818	0.63973	0.87379	-0.19465	0.01453	0.023455	0.55059	-0.86094	0.0051077	0.017898	0.5099	-0.97171	0.26699	0.39649	0.78488	-0.34946	0.35311	0.90757	0.81273	-0.29916	0.49406	0.93483	0.8622	-0.21391	0.029738	0.09099	0.59467	-0.74985	0.22052	0.57958	1.182	0.24128	0.84456	0.93155	1.0771	0.10711	0.5168	0.68794	1.0701	0.09776
NA	Itaconate_neg	0.044825	0.99745	0.79816	-0.32525	0.73544	0.88375	7.0069	2.8088	0.713	0.84245	5.3263	2.4131	0.03736	0.055904	1.3488	0.43165	0.021239	0.051707	6.6096	2.7246	0.30882	0.44318	2.8615	1.5168	0.51653	0.90757	0.90516	-0.14375	0.86426	0.98416	0.99237	-0.011057	0.4491	0.59978	0.94736	-0.078022	0.24938	0.61312	0.86811	-0.20406	0.1035	0.33392	0.82203	-0.28274	0.020141	0.16426	0.73975	-0.43489
Selected	Ketohexanoic Acid_neg	0.22023	0.99745	0.84188	-0.24831	0.29464	0.79425	1.6463	0.71925	0.66959	0.81706	1.4061	0.49174	0.00015595	0.00046757	0.59423	-0.7509	0.47467	0.55948	1.1479	0.19894	0.36533	0.4921	1.1922	0.25367	0.028182	0.53948	0.70228	-0.50988	0.0019072	0.26065	0.65024	-0.62096	0.03932	0.10967	0.74488	-0.42493	0.26184	0.61892	1.2021	0.26558	0.58319	0.79438	0.95895	-0.060469	0.34718	0.57031	1.1942	0.25609
NA	Ketoisovalerate_neg	0.30493	0.99745	0.89891	-0.15376	0.87018	0.94079	1.033	0.046811	0.26847	0.63973	0.89339	-0.16263	0.004245	0.0081711	0.70319	-0.50801	0.088152	0.14656	0.82568	-0.27634	0.46509	0.58893	0.96837	-0.04637	0.38442	0.90757	1.1133	0.15484	0.3353	0.91672	0.81478	-0.29552	0.66467	0.78309	0.9282	-0.1075	0.092026	0.42598	1.2049	0.2689	0.64911	0.82836	0.96032	-0.058414	0.11081	0.34419	1.3522	0.43526
NA	Ketoleucine_neg	0.27911	0.99745	0.83698	-0.25674	0.32332	0.79425	1.1722	0.22928	0.80266	0.89868	0.95604	-0.064858	8.0753e-05	0.0002607	0.5316	-0.91159	0.053318	0.10001	0.80122	-0.31974	0.018215	0.063627	0.7462	-0.42236	0.052825	0.55534	0.73243	-0.44924	0.006246	0.36584	0.68427	-0.54736	0.13402	0.26274	0.81244	-0.29967	0.29393	0.64444	1.1989	0.2617	0.59449	0.79916	0.94346	-0.08396	0.38568	0.59003	1.1994	0.26228
NA	Kynurenate_pos	0.8113	0.99745	1.0003	0.00042097	0.76807	0.89462	1.0591	0.082822	0.2903	0.64337	0.90493	-0.14412	4.9063e-05	0.00017646	0.50304	-0.99126	0.00025858	0.0030422	0.55492	-0.84965	0.013436	0.049507	0.69507	-0.52477	0.17467	0.90757	1.1501	0.20177	0.61654	0.9503	1.0143	0.020457	0.43593	0.59659	0.89089	-0.16668	0.82402	0.92811	0.97525	-0.036162	0.11247	0.34758	1.1584	0.21218	0.19189	0.41626	0.86012	-0.21739
Selected	Kynurenine_pos	0.69078	0.99745	0.95725	-0.063033	0.39626	0.79425	0.94172	-0.086633	0.77068	0.88759	1.0262	0.037273	2.2186e-06	1.4802e-05	0.60759	-0.71882	0.0078065	0.024475	0.68361	-0.54875	0.0015123	0.014385	0.59925	-0.73877	0.61074	0.91113	1.0777	0.10797	0.9758	0.98659	0.98091	-0.027809	0.0080825	0.045395	1.8926	0.92033	0.71355	0.86508	0.9851	-0.021662	0.055425	0.26302	1.2801	0.3563	0.03267	0.20115	1.1733	0.23054
NA	Lactate_neg	0.67806	0.99745	1.0041	0.0059696	0.6724	0.85087	0.97881	-0.030906	0.85207	0.92415	1.0534	0.075031	0.67403	0.70498	0.88806	-0.17127	0.25786	0.34465	3.794	1.9237	0.025602	0.07588	1.8282	0.87041	0.61648	0.91113	1.1611	0.21549	0.46446	0.93483	0.89437	-0.16106	0.42211	0.58865	0.65378	-0.61312	0.11393	0.46248	0.52758	-0.92255	0.027304	0.21298	0.49099	-1.0262	0.06952	0.29191	0.52288	-0.93544
NA	Leucic Acid_neg	0.50427	0.99745	1.1641	0.21926	0.42165	0.79425	0.85262	-0.23003	0.044999	0.45709	2.6838	1.4243	1.8736e-05	8.0019e-05	0.41911	-1.2546	0.045708	0.091757	1.6727	0.74216	8.0785e-05	0.0055069	0.37726	-1.4064	0.22311	0.90757	0.78539	-0.34852	0.017759	0.41435	1.5044	0.58918	0.159	0.29324	1.8288	0.87093	0.18082	0.5295	1.1678	0.22376	0.11654	0.34877	1.1863	0.24652	0.060072	0.27061	1.3215	0.4022
NA	Leucine_pos	0.94847	0.99745	0.99565	-0.0062945	0.67954	0.85202	0.99755	-0.0035429	0.67835	0.81939	0.98497	-0.021843	6.7336e-05	0.00022629	0.5919	-0.75658	0.0014712	0.0073378	0.63053	-0.66535	0.4145	0.5399	0.94426	-0.082749	0.58164	0.91113	1.0386	0.054602	0.82239	0.98416	0.96254	-0.055081	0.63352	0.75727	0.95772	-0.06232	0.23758	0.5976	0.90021	-0.15167	0.76978	0.8882	1.0293	0.041699	0.58711	0.73166	0.96723	-0.048072
NA	Linoleic Acid_pos	0.87243	0.99745	0.94399	-0.083158	0.43618	0.79425	1.023	0.032743	0.40027	0.68318	0.8	-0.32193	0.37385	0.43056	0.91365	-0.13028	0.0015384	0.0074907	0.62762	-0.67204	0.0038635	0.021354	0.66527	-0.588	0.42667	0.90757	0.78124	-0.35616	0.25629	0.86331	0.74687	-0.42107	0.71694	0.81651	0.87497	-0.1927	0.37281	0.7031	0.77524	-0.36729	0.22297	0.47289	0.79554	-0.33	0.38338	0.59003	1.1825	0.2419
NA	Linolenic Acid_pos	0.60211	0.99745	0.85861	-0.21993	0.29484	0.79425	0.78791	-0.34389	0.12263	0.55898	0.71589	-0.48219	1.1079e-05	5.2821e-05	0.61021	-0.71263	8.8329e-05	0.0026045	0.54732	-0.86953	0.0022208	0.016515	0.62559	-0.67672	0.33475	0.90757	0.86312	-0.21237	0.065849	0.74995	0.77961	-0.35918	0.56375	0.70619	0.93718	-0.093606	0.047411	0.3967	0.68973	-0.53589	0.30722	0.55734	0.86903	-0.20252	0.54854	0.70746	1.1694	0.22576
NA	Lipoamide_pos	0.4855	0.99745	0.95196	-0.071022	0.47766	0.79425	0.96557	-0.050546	0.56645	0.75405	0.96403	-0.052855	0.099173	0.13509	0.86646	-0.2068	0.15028	0.21952	0.86573	-0.208	0.97822	0.98062	1.0389	0.055109	0.11333	0.74946	1.1155	0.15771	0.38383	0.93483	1.0893	0.12336	0.34681	0.51519	0.93508	-0.096838	0.039622	0.3967	0.85695	-0.22271	0.74316	0.8882	0.96963	-0.044493	0.02117	0.16426	0.78767	-0.34433
NA	Lipoic Acid_pos	0.40191	0.99745	0.92399	-0.11406	0.51666	0.79425	0.97189	-0.041135	0.16066	0.58294	0.86421	-0.21055	6.848e-07	6.5295e-06	0.51663	-0.95279	0.00017748	0.0026403	0.5826	-0.77941	0.020343	0.066562	0.73739	-0.4395	0.53814	0.90757	1.0895	0.12372	0.64839	0.95989	1.0298	0.042373	0.20107	0.34208	0.86724	-0.20549	0.37435	0.7031	1.0961	0.1324	0.060279	0.26302	1.2064	0.27075	0.94553	0.96675	1.0205	0.029223
NA	Lysine_pos	0.1586	0.99745	0.8644	-0.21023	0.17276	0.79425	0.84063	-0.25046	0.09659	0.55898	0.80996	-0.30408	0.011642	0.019563	0.78994	-0.34019	0.12317	0.18798	0.83133	-0.26651	0.96379	0.97091	1.1273	0.17292	0.012958	0.44272	1.3893	0.47432	0.4731	0.93483	1.1377	0.18612	0.43608	0.59659	1.1685	0.2246	0.1009	0.44685	1.2973	0.37553	0.20376	0.45715	1.2373	0.30714	0.0017534	0.079876	1.5926	0.67141
NA	M-4-Pyr/Oxypurinol_pos	0.61591	0.99745	0.94558	-0.080724	0.30033	0.79425	0.89789	-0.15539	0.23675	0.63973	0.87666	-0.1899	2.9411e-05	0.00011165	0.58467	-0.77429	0.005961	0.019984	0.64591	-0.63061	0.29513	0.4311	0.89118	-0.16621	0.78948	0.94696	0.95586	-0.065122	0.88432	0.98416	1.027	0.038438	0.56285	0.70619	1.13	0.17639	0.030254	0.37588	1.1687	0.22491	0.10057	0.33392	1.2082	0.27289	0.93598	0.9642	1.0047	0.0067066
NA	Malate_neg	0.73867	0.99745	0.95536	-0.06589	0.40279	0.79425	0.92646	-0.11021	0.083775	0.55304	0.79055	-0.33907	0.20991	0.26239	0.84818	-0.23755	0.60964	0.68879	1.034	0.048253	0.061337	0.1386	1.6263	0.7016	0.24611	0.90757	1.1774	0.23566	0.78397	0.98416	0.89247	-0.16413	0.18168	0.31563	1.0452	0.063775	0.13783	0.50127	1.1808	0.23978	0.94045	0.96097	1.0115	0.016478	0.14386	0.37002	1.3364	0.41838
NA	Maleic Acid_neg	0.38461	0.99745	0.90321	-0.14686	0.98418	0.9941	1.0481	0.06771	0.28564	0.64297	0.88886	-0.16997	0.0026669	0.0055504	0.67239	-0.57263	0.062898	0.11234	0.80224	-0.3179	0.30256	0.43882	0.91796	-0.1235	0.40106	0.90757	1.094	0.12967	0.28568	0.88733	0.81464	-0.29577	0.67102	0.785	0.94932	-0.075038	0.24974	0.61312	1.1716	0.22852	0.64391	0.82836	0.96125	-0.057017	0.086637	0.32122	1.3344	0.41623
NA	Malonate_neg	0.75635	0.99745	1.0751	0.10454	0.35015	0.79425	3.0611	1.614	0.6303	0.78589	1.2458	0.31708	0.6301	0.67101	1.0203	0.028929	0.24928	0.33531	2.5167	1.3315	0.0005684	0.010576	6.9444	2.7959	0.046397	0.53948	0.41743	-1.2604	0.012863	0.41435	0.3799	-1.3963	0.026742	0.087714	0.42371	-1.2389	0.31656	0.65526	0.69647	-0.52186	0.025	0.21298	0.47564	-1.0721	0.23719	0.4697	0.80902	-0.30575
NA	Mandelic Acid_neg	0.60326	0.99745	1.0189	0.027009	0.56898	0.81567	0.982	-0.026211	0.34245	0.65627	0.93534	-0.096437	0.25497	0.30837	0.69249	-0.53013	0.2894	0.37816	0.73422	-0.44571	0.39393	0.51974	0.79869	-0.3243	0.65795	0.91113	0.75527	-0.40494	0.25721	0.86331	0.64108	-0.64143	0.0032518	0.028253	0.38832	-1.3647	0.16225	0.51171	1.31	0.38961	0.24149	0.49506	1.1822	0.24147	0.39783	0.60016	0.95253	-0.070156
NA	Mannose_neg	0.71895	0.99745	0.83583	-0.25873	0.25702	0.79425	0.82364	-0.27991	0.70618	0.83681	1.1784	0.23678	0.65851	0.69406	0.97593	-0.035158	0.057659	0.10575	16.755	4.0665	0.00052668	0.010576	3.6646	1.8737	0.41732	0.90757	1.2679	0.34242	0.53114	0.94543	0.78612	-0.34718	0.78502	0.85374	0.74694	-0.42093	0.15735	0.50798	0.3743	-1.4177	0.025293	0.21298	0.39936	-1.3242	0.10477	0.34179	0.45405	-1.1391
NA	Melatonin_pos	0.77673	0.99745	1.0077	0.011083	0.28606	0.79425	0.89076	-0.16688	0.55877	0.74868	0.96568	-0.050385	0.11041	0.1494	0.74776	-0.41935	0.038684	0.081556	0.68355	-0.54888	0.18357	0.30418	1.6203	0.69623	0.70895	0.93764	0.97404	-0.037952	0.11739	0.7912	0.71359	-0.48682	0.86846	0.90603	1.0281	0.039986	0.27784	0.62936	0.67546	-0.56606	0.016937	0.21298	0.50347	-0.99001	0.021691	0.16426	0.45716	-1.1292
NA	Metanephrine_pos	0.27281	0.99745	0.92234	-0.11663	0.39341	0.79425	0.93954	-0.089969	0.40849	0.68318	0.94928	-0.075091	3.8396e-08	1.0495e-06	0.55491	-0.84968	0.00065787	0.0044845	0.63758	-0.64932	0.0024431	0.017506	0.66132	-0.59659	0.51861	0.90757	1.0448	0.063241	0.7464	0.96712	0.97381	-0.038289	0.25343	0.40365	1.072	0.10034	0.46387	0.77415	1.0678	0.094696	0.14147	0.38668	1.1694	0.22578	0.28084	0.50272	1.0864	0.11956
NA	Methionine Sulfoxide_pos	0.3392	0.99745	0.81498	-0.29517	0.37635	0.79425	0.8721	-0.19743	0.54604	0.73886	1.0234	0.03337	1.5229e-06	1.115e-05	0.37267	-1.424	0.017875	0.044308	0.58069	-0.78417	0.0014763	0.014376	0.42296	-1.2414	0.83881	0.95531	0.90454	-0.14474	0.59262	0.94543	1.0368	0.052121	0.0012501	0.014644	1.8444	0.88317	0.34153	0.67645	1.1227	0.16697	0.3663	0.62576	1.0854	0.11821	0.041286	0.2351	1.293	0.37071
NA	Methionine_pos	0.81391	0.99745	1.022	0.031437	0.49386	0.79425	1.0133	0.019022	0.53082	0.73455	0.9596	-0.059496	0.012116	0.02023	0.5431	-0.8807	0.1159	0.17753	0.69069	-0.53389	0.088923	0.18942	0.68724	-0.54111	0.4391	0.90757	1.1747	0.23234	0.42098	0.93483	0.89051	-0.16729	0.23292	0.38507	1.2651	0.3392	0.14115	0.50591	1.147	0.19784	0.42097	0.6822	1.1559	0.20903	0.31741	0.5468	1.1116	0.15261
NA	Methyl Phenylacetate_neg	0.90661	0.99745	0.99689	-0.0044964	0.3034	0.79425	11.13	3.4764	0.35501	0.66464	8.9792	3.1666	0.45882	0.51511	1.0174	0.024936	0.32542	0.41854	8.5612	3.0978	0.28753	0.42151	4.4373	2.1497	0.21871	0.90757	0.93913	-0.090606	0.25795	0.86331	0.94682	-0.078832	0.88866	0.91775	1.1537	0.2063	0.08479	0.42598	0.94838	-0.076468	0.029731	0.21298	0.92681	-0.10966	0.23863	0.4697	0.95251	-0.07019
NA	Methyladenosine_pos	0.97171	0.99745	1.0118	0.01686	0.95706	0.9789	1.009	0.012908	0.8585	0.92627	1.0031	0.0044915	0.069235	0.098908	0.69324	-0.52858	0.012814	0.034255	0.5971	-0.74396	0.0053511	0.025449	0.55609	-0.8466	0.3677	0.90757	0.85603	-0.22426	0.56837	0.94543	1.0932	0.12855	0.67035	0.785	0.92158	-0.11782	0.67191	0.85026	0.93599	-0.095433	0.25999	0.51248	1.321	0.40158	0.17343	0.39946	1.2692	0.34392
NA	Methylamino-Alanine_pos	0.94112	0.99745	0.99284	-0.010369	0.64888	0.84458	0.99142	-0.012425	0.25642	0.63973	0.90118	-0.15011	3.1056e-07	3.638e-06	0.53232	-0.90963	0.00029393	0.0030422	0.5933	-0.75317	0.0034104	0.020215	0.66908	-0.57976	0.75436	0.94696	0.93322	-0.099708	0.85802	0.98416	0.94103	-0.087693	0.12498	0.25119	0.81289	-0.29886	0.92317	0.98567	1.0128	0.01833	0.29074	0.53695	1.111	0.15192	0.59468	0.73233	0.98687	-0.019072
NA	Methylcysteine_pos	0.74088	0.99745	1.0758	0.10541	0.64006	0.84458	0.89183	-0.16515	0.61965	0.78527	1.2079	0.27245	0.0019289	0.0043454	0.44445	-1.1699	0.032329	0.069962	0.6395	-0.64498	0.037541	0.099061	0.57553	-0.79705	0.67477	0.91715	0.84375	-0.24512	0.93544	0.98659	0.94159	-0.08683	0.77105	0.84302	0.97125	-0.042085	0.95514	0.99469	0.90037	-0.1514	0.15761	0.39889	1.4082	0.49385	0.51655	0.68794	1.1501	0.2017
NA	Methylene-THF_pos	0.67503	0.99745	0.9591	-0.060245	0.42479	0.79425	0.9769	-0.033722	0.41204	0.68318	0.97324	-0.039125	1.9319e-08	6.6007e-07	0.42749	-1.226	0.0081075	0.025121	0.65666	-0.60678	0.00098787	0.013009	0.48477	-1.0446	0.24245	0.90757	1.4776	0.56327	0.30116	0.89475	1.1426	0.19231	0.6874	0.7939	1.0664	0.092738	0.99287	0.99529	1.0681	0.095018	0.34967	0.60977	1.0598	0.083851	0.99739	0.99739	0.99249	-0.010871
NA	Methylglutarate_neg	0.94536	0.99745	1.0039	0.0056067	0.98925	0.9941	1.0408	0.057673	0.19335	0.63419	0.90247	-0.14805	0.00032101	0.00087743	0.75671	-0.40219	0.0065686	0.021666	0.77811	-0.36195	0.015502	0.055687	0.79573	-0.32965	0.054268	0.55624	0.87098	-0.19929	0.98666	0.98809	1.0036	0.0051655	0.13231	0.2608	0.89126	-0.16608	0.65419	0.84538	0.95779	-0.062222	0.83843	0.93155	1.0003	0.00039378	0.65122	0.77842	0.962	-0.055885
NA	Methylguanosine_pos	0.4508	0.99745	0.96115	-0.057168	0.37904	0.79425	0.94995	-0.074078	0.13373	0.55898	0.87883	-0.18635	8.2322e-05	0.00026369	0.69373	-0.52756	0.00087165	0.0054847	0.68232	-0.55149	0.077393	0.16837	0.84101	-0.24981	0.53466	0.90757	1.0563	0.07902	0.93171	0.98659	1.0087	0.012468	0.80683	0.86597	1.0076	0.010861	0.77354	0.89791	1.0223	0.031888	0.14112	0.38668	1.1663	0.22197	0.73121	0.83561	1.0478	0.067342
NA	Methylguanosines_pos	0.69419	0.99745	0.98397	-0.023314	0.33955	0.79425	0.93728	-0.093441	0.16583	0.59639	0.87793	-0.18782	0.0042112	0.0081707	0.73629	-0.44166	0.0044707	0.01604	0.70705	-0.50012	0.37543	0.50017	0.93095	-0.10322	0.65698	0.91113	1.0237	0.033736	0.4849	0.93483	1.0488	0.068689	0.37055	0.53874	0.8906	-0.16716	0.3829	0.70489	0.95713	-0.063213	0.22913	0.47686	1.1684	0.22458	0.9204	0.95341	1.0179	0.025577
NA	Methylhistamine_pos	0.16174	0.99745	0.92589	-0.11108	0.26271	0.79425	0.91696	-0.12506	0.15255	0.56858	0.87742	-0.18866	5.338e-08	1.2159e-06	0.67132	-0.57492	0.007654	0.02437	0.71644	-0.48107	0.040808	0.10333	0.79037	-0.3394	0.33357	0.90757	1.0953	0.13133	0.17713	0.84393	1.117	0.1596	0.47509	0.62835	1.0593	0.083163	0.98313	0.99469	1.017	0.02437	0.42558	0.68696	1.1197	0.16315	0.54251	0.70388	0.97992	-0.029271
NA	Methylhistidine_pos	0.8956	0.99745	0.83761	-0.25565	0.74811	0.89164	0.95182	-0.071238	0.61755	0.78527	0.82603	-0.27573	0.25847	0.31078	0.56462	-0.82465	0.91245	0.937	1.1858	0.24584	0.86899	0.9158	1.0636	0.088959	0.7962	0.94696	1.2288	0.29728	0.46429	0.93483	0.74301	-0.42854	0.72728	0.82145	1.1987	0.26152	0.89674	0.97138	1.0334	0.047377	0.2982	0.54338	1.148	0.19918	0.0087173	0.13237	1.4914	0.57671
NA	Methylmalonate_neg	0.81836	0.99745	1.0117	0.016817	0.20126	0.79425	1.1454	0.19584	0.44244	0.68318	0.94794	-0.077128	0.21893	0.27283	0.87835	-0.18713	0.065167	0.11538	0.82225	-0.28235	0.80814	0.86981	1.1231	0.16743	0.36554	0.90757	0.89302	-0.16324	0.83957	0.98416	0.96237	-0.05534	0.33129	0.49937	1.0722	0.10063	0.64934	0.84538	0.98131	-0.027226	0.56815	0.78696	1.0396	0.056091	0.10301	0.34179	1.1563	0.20956
NA	Methylnicotinamide_pos	0.62782	0.99745	0.90401	-0.14559	0.27094	0.79425	0.84755	-0.23863	0.37931	0.68209	0.88772	-0.17182	0.00098148	0.0023953	0.57325	-0.80276	0.18569	0.25921	0.92116	-0.11847	0.6743	0.76608	1.2012	0.26452	0.18838	0.90757	1.183	0.24251	0.65475	0.96346	1.0417	0.058923	0.1785	0.31276	0.82595	-0.27588	0.18943	0.54311	1.1474	0.19833	0.73235	0.88054	0.89135	-0.16594	0.85057	0.90112	0.98393	-0.023373
Selected	Methyl-Oxovalerate_neg	0.29758	0.99745	0.83702	-0.25666	0.35576	0.79425	1.1258	0.17094	0.79651	0.89868	0.95611	-0.064749	0.00010514	0.00032411	0.52555	-0.92809	0.034624	0.074533	0.7791	-0.36011	0.010571	0.040789	0.63545	-0.65414	0.051878	0.55534	0.7305	-0.45304	0.0047542	0.34279	0.66971	-0.5784	0.066362	0.15727	0.77326	-0.37098	0.38321	0.70489	1.1882	0.24882	0.52472	0.75487	0.92683	-0.10963	0.37564	0.58259	1.2166	0.28287
NA	Methylphenylacetic acid_pos	0.89637	0.99745	0.98993	-0.014599	0.51795	0.79425	0.96803	-0.046881	0.26713	0.63973	0.90654	-0.14156	7.5663e-07	7.0505e-06	0.52977	-0.91655	0.00027794	0.0030422	0.58861	-0.76463	0.00298	0.0187	0.66342	-0.59201	0.90246	0.97627	0.95263	-0.070014	0.84666	0.98416	0.94342	-0.084034	0.12164	0.2469	0.81191	-0.3006	0.94249	0.9934	1.0164	0.023415	0.2857	0.53243	1.0988	0.13588	0.51362	0.68794	0.97072	-0.042874
NA	Methylsuccinate_neg	0.5644	0.99745	1.1574	0.21085	0.44334	0.79425	3.0538	1.6106	0.084161	0.55304	4.1068	2.038	1.3215e-05	5.9538e-05	0.41137	-1.2815	0.056854	0.10474	2.0247	1.0177	1.4553e-05	0.001984	0.31999	-1.6439	0.14362	0.81487	0.76515	-0.38619	0.10203	0.7912	1.3978	0.4832	0.44541	0.59978	1.5827	0.66237	0.25699	0.61617	1.2127	0.27828	0.078185	0.30242	1.309	0.38849	0.017611	0.16034	1.4436	0.5297
NA	Methyltetrahydrofolate_pos	0.043806	0.99745	0.69858	-0.51751	0.035616	0.79425	0.70879	-0.49657	0.07099	0.53745	0.74747	-0.41991	0.0013749	0.0032397	0.66351	-0.59182	0.0099892	0.029393	0.65687	-0.60631	0.0055703	0.025889	0.63082	-0.66469	0.45847	0.90757	1.0856	0.11854	0.92896	0.98659	0.89754	-0.15596	0.048252	0.12623	1.7968	0.84541	0.089881	0.42598	1.4141	0.49985	0.76376	0.8882	0.9576	-0.062504	0.18605	0.41232	1.4893	0.57466
NA	Methylthioadenosine_pos	0.44282	0.99745	0.94094	-0.087826	0.29838	0.79425	0.91604	-0.12653	0.30597	0.65627	0.91544	-0.12746	1.6721e-07	2.2114e-06	0.63572	-0.65355	0.00071081	0.0046146	0.66827	-0.58149	0.0097175	0.038965	0.74899	-0.41698	0.51734	0.90757	1.059	0.082696	0.49253	0.93483	1.0539	0.075702	0.76101	0.84005	1.005	0.007212	0.5958	0.84538	1.0374	0.053015	0.13597	0.38446	1.1516	0.2036	0.2892	0.5133	1.0888	0.12268
NA	Mevalonolactone_pos	0.50677	0.99745	0.96245	-0.055214	0.40631	0.79425	0.95107	-0.07238	0.26845	0.63973	0.92295	-0.11568	1.1778e-07	1.7886e-06	0.61058	-0.71175	0.00033471	0.0030422	0.66007	-0.59931	0.0010186	0.013009	0.68061	-0.55511	0.8266	0.95531	0.98777	-0.017755	0.66219	0.96577	0.96101	-0.057377	0.43697	0.59659	1.0873	0.12072	0.29098	0.64141	1.0699	0.097466	0.10368	0.33392	1.1815	0.24057	0.36416	0.57777	1.083	0.11509
NA	Mopeg Sulfate_neg	0.5525	0.99745	1.039	0.05523	0.26661	0.79425	0.92855	-0.10695	0.52651	0.73425	0.99072	-0.013448	0.23011	0.28503	0.88982	-0.16841	0.21805	0.30028	0.88487	-0.17646	0.40794	0.53364	0.98791	-0.017542	0.15569	0.83992	0.91609	-0.12645	0.027708	0.4544	0.87564	-0.19159	0.0013825	0.015745	0.77038	-0.37636	0.015398	0.26304	0.80655	-0.31017	0.0011243	0.11724	0.78739	-0.34485	0.015418	0.15496	0.81658	-0.29233
NA	Myoinositol_neg	0.52976	0.99745	0.93401	-0.098486	0.25978	0.79425	1.3187	0.39916	0.59534	0.77984	1.147	0.19781	1.0597e-05	5.1113e-05	0.51812	-0.94864	0.01206	0.033104	0.73203	-0.45003	0.041434	0.10333	0.76188	-0.39237	0.78036	0.94696	0.98478	-0.022133	0.69861	0.96712	0.94837	-0.076482	0.67491	0.78612	1.0457	0.064479	0.17793	0.5295	1.2254	0.29328	0.025377	0.21298	1.272	0.34705	0.014213	0.15496	1.2686	0.34321
NA	NAD_1_pos	0.61842	0.99745	1.033	0.04686	0.79222	0.90374	1.175	0.23261	0.23949	0.63973	0.89084	-0.16676	0.0031074	0.0063385	0.52354	-0.93364	0.10125	0.16499	1.1556	0.2086	0.31864	0.45094	0.93202	-0.10157	0.31953	0.90757	1.4185	0.50439	0.27882	0.87944	0.76087	-0.39428	0.039593	0.10968	0.54126	-0.8856	0.95599	0.99469	1.0329	0.04666	0.51428	0.75037	0.79272	-0.33511	0.16467	0.38823	0.78808	-0.34359
NA	NAD_2_pos	0.72637	0.99745	0.89415	-0.1614	0.62322	0.843	1.0466	0.065673	0.097409	0.55898	0.79137	-0.33757	0.0020298	0.0044744	0.50995	-0.97156	0.062833	0.11234	1.0857	0.11865	0.6073	0.70968	1.049	0.068952	0.53363	0.90757	1.1531	0.2055	0.1212	0.7912	0.61598	-0.69904	0.02887	0.090357	0.49807	-1.0056	0.69671	0.85924	1.0375	0.053147	0.43452	0.69347	0.71649	-0.48098	0.19151	0.41626	0.7294	-0.45522
NA	NAD_3_pos	0.54922	0.99745	0.88759	-0.17204	0.45431	0.79425	1.0325	0.046115	0.12679	0.55898	0.79484	-0.33126	0.002851	0.0058739	0.47056	-1.0875	0.05478	0.10184	1.0319	0.045305	0.43459	0.55721	1.0222	0.031744	0.55125	0.91113	1.1461	0.19667	0.18005	0.84393	0.65935	-0.60089	0.057138	0.13958	0.55074	-0.86055	0.89793	0.97138	0.94849	-0.076299	0.37295	0.63186	0.67977	-0.55687	0.1283	0.3507	0.67659	-0.56364
NA	NAD_4_pos	0.71697	0.99745	0.90459	-0.14466	0.5553	0.80296	1.0588	0.082455	0.1062	0.55898	0.77935	-0.35966	0.0034276	0.0068552	0.53463	-0.90337	0.052475	0.10001	0.9902	-0.014204	0.51215	0.64058	1.0639	0.089332	0.61206	0.91113	1.1516	0.20358	0.087811	0.7912	0.61588	-0.69928	0.029518	0.09099	0.46753	-1.0969	0.78609	0.90723	0.9902	-0.014205	0.52048	0.75397	0.70104	-0.51242	0.18901	0.41626	0.73926	-0.43585
NA	NAD_pos	0.78703	0.99745	0.99581	-0.0060642	0.6429	0.84458	1.0083	0.011878	0.078399	0.55304	0.71958	-0.47477	0.0097261	0.016897	0.5591	-0.83882	0.03174	0.069159	0.71547	-0.48305	0.38912	0.51506	0.91415	-0.12949	0.87186	0.96874	1.148	0.19915	0.1764	0.84393	0.7933	-0.33407	0.035523	0.10403	0.52607	-0.92668	0.90271	0.97398	0.96172	-0.056307	0.26186	0.51369	0.62414	-0.68005	0.11939	0.34743	0.67294	-0.57146
NA	NADH_1_pos	0.89584	0.99745	0.93785	-0.092575	0.36681	0.79425	0.8848	-0.17658	0.15163	0.56858	0.80207	-0.3182	0.00052978	0.0013441	0.56555	-0.82228	0.0049644	0.017656	0.61748	-0.69553	0.18097	0.30211	0.83211	-0.26515	0.928	0.97725	0.94203	-0.08615	0.94993	0.98659	0.93853	-0.091527	0.091016	0.20392	0.73538	-0.44344	0.21798	0.5766	1.2083	0.273	0.060231	0.26302	1.2641	0.3381	0.59479	0.73233	0.96942	-0.0448
NA	NADH_2_pos	0.83411	0.99745	0.93968	-0.089757	0.79353	0.90374	1.0133	0.019044	0.51742	0.73153	0.92199	-0.11718	0.00027891	0.00077703	0.55103	-0.8598	0.0020003	0.0091195	0.56066	-0.83481	0.0035131	0.020269	0.56598	-0.82117	0.93125	0.97725	0.97641	-0.034441	0.82018	0.98416	0.93019	-0.10441	0.0029014	0.027665	0.64426	-0.6343	0.15244	0.50591	1.3342	0.41601	0.0085057	0.19204	1.5553	0.63721	0.7562	0.84711	1.0685	0.095649
NA	NADH_3_pos	0.29496	0.99745	0.77851	-0.36121	0.99437	0.99641	0.96076	-0.057755	0.75293	0.8745	0.98766	-0.01791	0.028439	0.044334	0.55255	-0.85581	0.09457	0.15472	0.66628	-0.58579	0.31392	0.44736	0.77953	-0.35933	0.71369	0.93928	0.77277	-0.37188	0.41195	0.93483	0.71439	-0.48521	0.90452	0.92946	0.83229	-0.26484	0.86039	0.95084	0.98035	-0.02863	0.68309	0.85127	0.92584	-0.11116	0.20483	0.43741	0.83425	-0.26145
NA	NADH_pos	0.74322	0.99745	1.0204	0.029075	0.23967	0.79425	0.86227	-0.21378	0.28699	0.64297	0.93341	-0.099423	0.0052405	0.0096349	0.51312	-0.96262	0.037228	0.078893	0.70027	-0.51403	0.095324	0.19733	0.76518	-0.38613	0.29782	0.90757	0.7145	-0.485	0.48845	0.93483	0.76139	-0.3933	0.086374	0.19676	0.64467	-0.63337	0.47938	0.79253	0.85818	-0.22065	0.94081	0.96097	0.94454	-0.082313	0.47469	0.66328	0.87009	-0.20077
NA	NADP_neg	0.34251	0.99745	1.4201	0.50597	0.91246	0.96419	1.0538	0.075572	0.1366	0.55898	1.1955	0.25764	0.56723	0.61525	2.1784	1.1233	0.42221	0.51393	1.801	0.84883	0.018614	0.063838	2.284	1.1915	0.92718	0.97725	0.9746	-0.037122	0.12047	0.7912	0.616	-0.699	0.022877	0.079764	0.40622	-1.2997	0.63804	0.84538	1.0504	0.070983	0.87889	0.93353	0.77671	-0.36456	0.15478	0.3755	0.72065	-0.47262
NA	NADPH_pos	0.98076	0.99745	1.0438	0.061782	0.85914	0.93832	1.2418	0.31249	0.036966	0.45709	0.67875	-0.55905	0.0032164	0.0065284	0.44828	-1.1575	0.0055881	0.019046	0.48754	-1.0364	0.24238	0.36446	0.75669	-0.40223	0.59825	0.91113	1.0971	0.13363	0.70442	0.96712	0.89246	-0.16413	0.01303	0.058068	0.44871	-1.1561	0.63943	0.84538	1.6087	0.68586	0.31977	0.57503	1.5702	0.65092	0.20922	0.44216	1.0879	0.12152
NA	n-Glycylproline_pos	0.7175	0.99745	1.023	0.032809	0.72767	0.88375	1.0282	0.04006	0.1235	0.55898	0.86546	-0.20847	6.2771e-05	0.00021269	0.66868	-0.58062	0.0004089	0.0032403	0.6356	-0.65381	0.12095	0.23115	0.85994	-0.2177	0.32242	0.90757	1.1528	0.20514	0.10591	0.7912	1.1996	0.26258	0.36837	0.53748	1.0437	0.061742	0.0077382	0.24335	1.2514	0.3236	0.015231	0.21298	1.4367	0.52271	0.088073	0.32122	1.2187	0.28533
NA	Nicotinamide Mononucleotide_pos	0.21395	0.99745	0.87268	-0.19648	0.47577	0.79425	0.95699	-0.063431	0.081494	0.55304	0.75795	-0.39983	0.00023222	0.00067049	0.60128	-0.7339	0.0038753	0.014605	0.56615	-0.82075	0.14441	0.2568	0.82855	-0.27134	0.48559	0.90757	0.6982	-0.51828	0.59258	0.94543	0.73002	-0.454	0.00096277	0.012336	0.37886	-1.4003	0.68152	0.8545	0.93334	-0.099532	0.98216	0.98614	1.0127	0.018227	0.1215	0.34743	0.8005	-0.32103
NA	Nicotinamide Oxide_pos	0.84761	0.99745	0.97287	-0.039679	0.58094	0.82133	0.97998	-0.029171	0.26487	0.63973	0.89953	-0.15276	2.9845e-06	1.748e-05	0.52815	-0.92098	0.0012941	0.0068739	0.63488	-0.65545	0.015712	0.055882	0.71897	-0.476	0.14161	0.81487	1.1986	0.26133	0.77162	0.9825	1.0093	0.013423	0.10209	0.22145	0.79534	-0.33036	0.28678	0.63902	1.2029	0.26655	0.0033742	0.13502	1.343	0.42547	0.39815	0.60016	1.1203	0.16395
NA	Nicotinamide Riboside_pos	0.75264	0.99745	0.97982	-0.029412	0.18057	0.79425	0.86419	-0.21059	0.13256	0.55898	0.83522	-0.25978	0.008839	0.015554	0.75566	-0.40418	0.017085	0.042608	0.68599	-0.54374	0.36697	0.4921	0.9351	-0.096808	0.77984	0.94696	0.98441	-0.022666	0.96776	0.98659	0.92063	-0.1193	0.026353	0.087135	0.62576	-0.67632	0.57701	0.83495	1.0736	0.10245	0.34108	0.60277	1.1531	0.20552	0.31002	0.54025	0.90121	-0.15007
NA	Nicotinamide_pos	0.29216	0.99745	0.88016	-0.18417	0.18606	0.79425	0.83697	-0.25676	0.63063	0.78589	0.97638	-0.034482	4.3953e-07	4.8194e-06	0.57604	-0.79575	0.0083308	0.025619	0.69277	-0.52955	0.00016141	0.0082521	0.56741	-0.81753	0.60246	0.91113	1.0774	0.10753	0.81448	0.98416	1.029	0.041191	0.56113	0.70619	1.0342	0.048485	0.57639	0.83495	0.96341	-0.053775	0.62446	0.81538	1.11	0.15051	0.73757	0.83561	1.0466	0.065699
NA	Nicotinic Acid_pos	0.41666	0.99745	1.0852	0.11798	0.89504	0.9551	1.0527	0.074063	0.74883	0.87221	1.0216	0.030776	0.00053961	0.0013573	0.29243	-1.7738	0.0042222	0.01544	0.33061	-1.5968	0.0026538	0.017506	0.31335	-1.6742	0.52045	0.90757	1.1238	0.16839	0.6997	0.96712	0.95754	-0.062589	0.6049	0.73593	1.0926	0.12782	0.91731	0.98455	1.0179	0.025586	0.0054091	0.17812	1.3795	0.46417	0.15055	0.37051	1.1322	0.17918
NA	NMN_neg	0.93219	0.99745	1.0038	0.0054786	0.32479	0.79425	1.0651	0.091049	0.42118	0.68318	0.95903	-0.060345	0.32626	0.38328	0.95401	-0.067928	0.72957	0.78732	0.99421	-0.0083798	0.45517	0.58177	1.1393	0.1882	0.23055	0.90757	1.0941	0.12977	0.35937	0.91941	1.0799	0.11094	0.049891	0.12865	0.84816	-0.23759	0.35385	0.68986	0.92965	-0.10525	0.4477	0.69794	0.94079	-0.088063	0.1373	0.36588	0.88069	-0.18329
NA	Norepinephrine_pos	0.71694	0.99745	0.97148	-0.041738	0.32328	0.79425	0.92387	-0.11424	0.1172	0.55898	0.86039	-0.21693	1.9545e-06	1.3816e-05	0.62147	-0.68624	0.00018076	0.0026403	0.62523	-0.67755	0.010237	0.040218	0.75014	-0.41477	0.94642	0.97725	1.0369	0.052336	0.23575	0.86331	1.1148	0.15681	0.5957	0.73124	0.94719	-0.078274	0.49757	0.80633	1.0657	0.091745	0.0885	0.31829	1.2683	0.34288	0.46744	0.66315	0.94667	-0.07907
NA	Normetanephrine-H2O_pos	0.39407	0.99745	0.9257	-0.11139	0.28826	0.79425	0.90425	-0.14521	0.10702	0.55898	0.81112	-0.30202	0.00079187	0.0019677	0.58485	-0.77386	0.015433	0.039949	0.62634	-0.67498	0.34375	0.47179	0.90059	-0.15106	0.59105	0.91113	1.0196	0.028031	0.8309	0.98416	0.91695	-0.12509	0.025462	0.085569	0.67431	-0.56852	0.086041	0.42598	1.2484	0.32009	0.15512	0.39889	1.1499	0.20153	0.86434	0.91093	1.0583	0.081691
NA	Norvaline_pos	0.76251	0.99745	1.0227	0.032335	0.78971	0.90374	1.0367	0.051967	0.85427	0.92415	1.0429	0.060622	1.0944e-06	8.5904e-06	0.47531	-1.0731	0.00032709	0.0030422	0.54747	-0.86916	0.0018186	0.015026	0.582	-0.78091	0.24823	0.90757	1.1554	0.20845	0.11058	0.7912	1.2579	0.33104	0.00010234	0.0025872	1.565	0.64616	0.20837	0.56955	1.2379	0.30787	0.049905	0.25576	1.4041	0.48967	0.23059	0.46489	1.1713	0.22813
NA	Octadiecadienoylcarnitine_pos	0.26163	0.99745	0.92195	-0.11723	0.31092	0.79425	0.92027	-0.11987	0.28129	0.64297	0.91087	-0.13468	8.0971e-09	3.6887e-07	0.59253	-0.75503	0.00064053	0.0044845	0.64566	-0.63116	0.0043002	0.022263	0.69062	-0.53404	0.47629	0.90757	0.91355	-0.13044	0.38185	0.93483	0.89887	-0.15381	0.83151	0.88321	1.0211	0.030156	0.63818	0.84538	1.0379	0.05365	0.41676	0.68076	1.1246	0.16942	0.64772	0.77842	1.0429	0.060622
NA	Octanoylcarnitine_pos	0.81748	0.99745	1.0499	0.070297	0.30569	0.79425	0.92266	-0.11614	0.077975	0.55304	0.70134	-0.51182	0.19477	0.24646	0.62614	-0.67544	0.10828	0.17034	0.59838	-0.74088	0.20775	0.33191	2.0884	1.0624	0.50114	0.90757	0.81764	-0.29045	0.48204	0.93483	0.74719	-0.42046	0.23181	0.38507	0.75333	-0.40865	0.98229	0.99469	1.2841	0.36074	0.32241	0.57725	0.80763	-0.30823	0.39721	0.60016	1.1317	0.17855
NA	Octenoylcarnitine_pos	0.93149	0.99745	0.99555	-0.0064381	0.25919	0.79425	0.86675	-0.20631	0.088489	0.55898	0.74905	-0.41687	0.014704	0.023641	0.60355	-0.72846	0.025298	0.059621	0.58334	-0.77759	0.94015	0.95982	1.2253	0.29318	0.25752	0.90757	1.1829	0.24234	0.41498	0.93483	1.1147	0.1566	0.098617	0.21622	0.73194	-0.4502	0.73308	0.87884	1.2659	0.34014	0.94222	0.96097	0.99936	-0.00092017	0.29691	0.52247	1.0211	0.030155
NA	Oleic Acid_pos	0.51346	0.99745	0.94561	-0.080686	0.18447	0.79425	0.88161	-0.18178	0.23831	0.63973	0.89942	-0.15293	9.9946e-08	1.7074e-06	0.6025	-0.73097	0.0021726	0.009555	0.67792	-0.56081	0.007273	0.031312	0.71629	-0.48138	0.8282	0.95531	0.96905	-0.045352	0.8981	0.98416	0.96819	-0.046644	0.97557	0.98035	1.0471	0.066424	0.45677	0.76797	0.93849	-0.091586	0.44145	0.69347	1.1174	0.16009	0.43156	0.62744	1.0628	0.087935
NA	OMP_neg	0.73061	0.99745	1.0593	0.083087	0.97403	0.99095	1.0741	0.10315	0.39031	0.68318	0.94574	-0.080482	0.0019786	0.004385	0.77174	-0.37381	0.12396	0.18847	0.83596	-0.25849	0.45897	0.58479	0.94873	-0.075932	0.12893	0.77661	1.2244	0.29212	0.93978	0.98659	1.0113	0.016155	0.014752	0.062352	0.65506	-0.6103	0.65139	0.84538	1.0064	0.0091807	0.58194	0.79438	1.0215	0.030656	0.23244	0.46489	0.81341	-0.29795
NA	Ornithine_pos	0.25639	0.99745	0.93141	-0.10252	0.24993	0.79425	0.91441	-0.12909	0.25271	0.63973	0.91432	-0.12923	2.7556e-06	1.6614e-05	0.63331	-0.65903	0.00039153	0.0032403	0.65869	-0.60232	0.007808	0.032923	0.73999	-0.43441	0.89552	0.97391	0.99265	-0.010649	0.66507	0.96577	1.0312	0.044392	0.22847	0.38233	1.1429	0.19267	0.75542	0.89001	1.0171	0.024476	0.58025	0.79438	1.0472	0.066532	0.36051	0.57777	1.0859	0.11883
NA	Orotate_neg	0.23201	0.99745	0.88914	-0.16952	0.93228	0.97721	0.98369	-0.023723	0.79576	0.89868	0.98305	-0.024657	0.00018968	0.00055712	0.73203	-0.45002	0.015838	0.040741	0.82986	-0.26905	0.14084	0.25376	0.88605	-0.17454	0.63514	0.91113	1.0727	0.1012	0.18743	0.8582	1.11	0.15052	0.1805	0.31491	1.1843	0.24403	0.00042029	0.14872	1.4269	0.51286	0.015744	0.21298	1.2723	0.34749	0.016054	0.15496	1.253	0.3254
NA	Oxalate_neg	0.41218	0.99745	0.92845	-0.10711	0.60365	0.83333	0.96988	-0.044119	0.96936	0.99054	1.0398	0.056288	0.52614	0.57525	0.9132	-0.13099	0.55837	0.63792	2.9926	1.5814	0.26512	0.39575	1.4132	0.49894	0.65251	0.91113	1.1706	0.22719	0.47188	0.93483	0.92715	-0.10912	0.4103	0.58257	0.68141	-0.55341	0.081977	0.42598	0.53699	-0.89704	0.032726	0.21298	0.5144	-0.95904	0.087343	0.32122	0.56477	-0.82425
NA	Oxaloacetate_neg	0.68385	0.99745	1.142	0.1916	0.61811	0.8429	3.6969	1.8863	0.10925	0.55898	2.6341	1.3973	1.3159e-07	1.9269e-06	0.36436	-1.4566	0.062673	0.11234	2.7029	1.4345	1.3178e-05	0.001984	0.33804	-1.5647	0.015397	0.44346	0.65749	-0.60496	0.13939	0.81916	1.4067	0.49234	0.63195	0.75727	1.7541	0.81069	0.10637	0.44912	1.3086	0.38803	0.11336	0.34758	1.3296	0.41096	0.014666	0.15496	1.4328	0.51884
NA	Oxobutanoate_neg	0.22094	0.99745	1.0561	0.078767	0.86051	0.93832	1.0126	0.018035	0.68565	0.82438	1.0773	0.10736	0.82119	0.83896	0.85927	-0.21881	0.76565	0.8155	0.93522	-0.09662	0.62601	0.72737	1.2258	0.29378	0.36676	0.90757	0.90383	-0.14587	0.71406	0.96712	1.1452	0.19555	0.0032473	0.028253	1.6938	0.76024	0.13383	0.49433	1.2612	0.33484	0.91372	0.94844	1.0463	0.065349	0.049904	0.24722	1.512	0.59643
NA	Oxoglutarate_neg	0.32319	0.99745	1.0698	0.097366	0.67828	0.85202	1.0837	0.11591	0.4231	0.68318	0.90049	-0.15122	0.69549	0.7219	0.85768	-0.22148	0.47148	0.55858	0.87581	-0.1913	0.85538	0.90634	1.1109	0.15169	0.45204	0.90757	0.86286	-0.2128	0.59204	0.94543	0.87291	-0.19609	0.097915	0.21583	1.1418	0.19136	0.0027718	0.18656	1.418	0.50389	0.13705	0.38487	1.2621	0.33585	0.0042513	0.11163	1.4523	0.53829
NA	Oxoguanine/3-Methoxytyramine_pos	0.28652	0.99745	0.82559	-0.2765	0.48093	0.79425	0.94625	-0.079708	0.1377	0.55898	0.75649	-0.40261	2.543e-05	9.93e-05	0.37126	-1.4295	0.021951	0.053123	0.53728	-0.89626	0.002526	0.017506	0.37419	-1.4182	0.39473	0.90757	1.1038	0.14254	0.28926	0.88874	1.0684	0.095505	0.14529	0.27687	0.8414	-0.24914	0.31221	0.65526	1.1862	0.24633	0.040236	0.23419	1.2958	0.37383	0.76612	0.85356	1.0337	0.047846
NA	Palmitic Acid_neg	0.21863	0.99745	0.77908	-0.36015	0.27073	0.79425	9.1738	3.1975	0.80156	0.89868	4.5108	2.1734	0.96916	0.96916	0.95639	-0.064333	0.21214	0.29313	2.784	1.4771	0.013054	0.048536	3.6895	1.8834	0.094594	0.71821	0.73965	-0.43508	0.035081	0.49597	0.68847	-0.53853	0.055357	0.13673	0.71888	-0.47618	0.89635	0.97138	1.0797	0.11058	0.27041	0.52166	0.8967	-0.1573	0.77178	0.85501	1.0531	0.074669
NA	Pantothenate_pos	0.53636	0.99745	0.95181	-0.071249	0.41551	0.79425	0.95881	-0.060684	0.42425	0.68318	0.96423	-0.052557	9.3988e-07	8.199e-06	0.60827	-0.71722	0.026367	0.061273	0.65686	-0.60635	0.023423	0.07167	0.65101	-0.61924	0.64145	0.91113	1.1058	0.14504	0.52974	0.94543	1.0381	0.053915	6.5729e-05	0.0017966	1.8467	0.88496	0.031515	0.37934	1.3235	0.40433	0.21586	0.4727	1.1321	0.17901	0.058699	0.27061	1.2128	0.27837
NA	Phenylacetylglutamine_neg	0.76364	0.99745	0.93557	-0.096084	0.10558	0.79425	1.1894	0.25028	0.033409	0.45709	1.2939	0.37173	0.01253	0.020798	0.71451	-0.48497	0.88377	0.91279	1.0839	0.11618	0.0055692	0.025889	0.71235	-0.48934	0.91129	0.97725	1.0351	0.049753	0.84462	0.98416	0.82934	-0.26997	0.003996	0.032124	1.6501	0.72256	0.012536	0.24335	1.4316	0.51763	0.68626	0.85263	1.0126	0.01806	0.18548	0.41232	1.1219	0.16596
NA	Phenylacetylglycine_pos	0.59925	0.99745	0.95667	-0.063902	0.42224	0.79425	0.94529	-0.08117	0.34414	0.65627	0.92845	-0.1071	2.8968e-07	3.4932e-06	0.58606	-0.77088	0.0015575	0.0074943	0.66216	-0.59475	0.002847	0.018483	0.67798	-0.56069	0.80376	0.94696	0.95916	-0.060153	0.77406	0.98255	0.95846	-0.06121	0.9664	0.97353	1.0033	0.004821	0.63681	0.84538	1.0236	0.033624	0.38233	0.63982	1.1121	0.15327	0.78145	0.85897	1.008	0.011486
NA	Phenylalanine_pos	0.40081	0.99745	0.47956	-1.0602	0.95183	0.9789	0.42659	-1.2291	0.39045	0.68318	0.41519	-1.2682	0.79405	0.8139	0.52273	-0.93587	0.77209	0.82016	0.58737	-0.76765	0.75419	0.83368	3.6909	1.884	0.068239	0.62173	1.4439	0.52992	0.52258	0.94386	6.9742	2.802	0.47975	0.63044	2.344	1.2289	0.020342	0.33361	1.5768	0.65702	0.53413	0.76329	0.46186	-1.1145	0.026121	0.17274	0.74163	-0.43122
Selected	Phenylglyoxylic Acid_neg	0.91754	0.99745	0.99491	-0.0073566	0.18627	0.79425	1.0873	0.12079	0.35738	0.66602	1.0506	0.071157	2.045e-05	8.491e-05	0.76945	-0.3781	1.0225e-07	4.1819e-05	0.76446	-0.38749	0.01873	0.063838	0.81712	-0.29137	0.040617	0.53948	0.8098	-0.30436	0.0027218	0.27898	0.74057	-0.43329	0.00021648	0.0034137	0.68265	-0.55078	0.1225	0.47833	0.90896	-0.13771	0.46571	0.71247	0.95181	-0.071249	0.018164	0.16034	0.83792	-0.25512
Selected	Phenyllactate_neg	0.11232	0.99745	1.1525	0.20479	0.063876	0.79425	1.178	0.23635	0.016897	0.45709	1.3005	0.37912	0.0013682	0.0032397	1.6429	0.7162	7.7707e-05	0.0026045	1.8986	0.92495	0.0017298	0.015026	1.8992	0.92538	0.12831	0.77661	1.289	0.36626	0.42685	0.93483	0.91629	-0.12612	0.00013191	0.0028466	1.6862	0.75377	0.10477	0.44912	1.3119	0.39161	0.55292	0.77637	1.0919	0.12678	0.60274	0.73562	0.9442	-0.082835
NA	Phenylpropiolate_neg	0.2518	0.99745	1.0725	0.10102	0.92861	0.97623	1.0844	0.11686	0.38733	0.68318	0.91842	-0.12277	0.46188	0.51511	0.88111	-0.18261	0.37775	0.46701	0.88757	-0.17207	0.99338	0.99338	1.0802	0.11125	0.42154	0.90757	0.87058	-0.19996	0.5679	0.94543	0.89254	-0.16401	0.11585	0.2399	1.1289	0.17489	0.0031588	0.18656	1.3561	0.43951	0.14983	0.39632	1.2187	0.28538	0.0052976	0.11387	1.3645	0.4484
NA	Phenylpyruvate_neg	0.83403	0.99745	1.0367	0.051985	0.4718	0.79425	1.1048	0.14373	0.40765	0.68318	0.89722	-0.15646	0.58577	0.63035	0.93773	-0.092755	0.32908	0.42129	1.1414	0.19085	0.33425	0.4603	0.89905	-0.15353	0.61828	0.91113	1.1032	0.14166	0.26043	0.86331	1.081	0.11239	0.98272	0.98277	0.97722	-0.033247	0.59446	0.84538	0.95296	-0.069507	0.69544	0.85951	0.9591	-0.060243	0.010773	0.14203	0.69527	-0.52435
NA	Phosphocholine_pos	0.16625	0.99745	0.86324	-0.21216	0.39723	0.79425	0.93792	-0.092465	0.19118	0.63419	0.8597	-0.2181	1.8968e-06	1.3644e-05	0.49485	-1.0149	0.0042281	0.01544	0.5746	-0.79936	0.031257	0.088779	0.70046	-0.51363	0.66004	0.91113	0.90544	-0.1433	0.25833	0.86331	0.82046	-0.28549	0.015573	0.063096	0.65318	-0.61446	0.93641	0.99206	1.0421	0.059439	0.60125	0.80298	1.0343	0.0486	0.47783	0.66328	0.96121	-0.057081
NA	Phosphocreatine_pos	0.46642	0.99745	0.88624	-0.17423	0.12285	0.79425	0.76633	-0.38397	0.014167	0.45709	0.65458	-0.61135	0.23305	0.28694	0.88467	-0.17678	0.37611	0.46701	0.96289	-0.054562	0.3491	0.47593	1.475	0.56074	0.61067	0.91113	1.3006	0.37913	0.92962	0.98659	1.0099	0.014233	0.58834	0.72439	1.1272	0.17277	0.0010882	0.14872	2.2501	1.17	6.9255e-05	0.028395	2.2163	1.1481	8.3541e-05	0.034252	2.5527	1.352
Selected	phosphoenolpyruvate_1_neg	0.80425	0.99745	1.0368	0.052186	0.081548	0.79425	1.3695	0.45363	0.3095	0.65627	0.93502	-0.096935	0.17824	0.22909	0.88246	-0.1804	0.60526	0.68764	0.97322	-0.039169	0.12943	0.24395	1.2681	0.34272	0.037055	0.53948	0.63384	-0.6578	0.62972	0.95201	0.84131	-0.24929	1.6902e-05	0.0011797	0.38346	-1.3829	0.97883	0.99469	0.92585	-0.11115	0.89971	0.94532	0.90387	-0.14581	0.2167	0.451	0.69407	-0.52684
Selected	phosphoenolpyruvate_2_neg	0.94204	0.99745	1.0188	0.026926	0.084073	0.79425	1.3677	0.4518	0.20449	0.63973	0.90699	-0.14084	0.18793	0.23929	0.88491	-0.1764	0.20223	0.28068	0.84533	-0.24242	0.94871	0.96284	1.2532	0.32566	0.038025	0.53948	0.62909	-0.66867	0.6106	0.94828	0.83155	-0.26612	1.7264e-05	0.0011797	0.37559	-1.4128	0.96019	0.99469	0.94149	-0.086982	0.87233	0.93155	0.89997	-0.15205	0.26961	0.49569	0.70442	-0.50549
Selected	Phosphoenolpyruvate_neg	0.73735	0.99745	1.0395	0.055913	0.10619	0.79425	1.3745	0.45891	0.34712	0.65888	0.93605	-0.095344	0.17139	0.22167	0.88182	-0.18144	0.45218	0.54076	0.94472	-0.082045	0.17713	0.2969	1.2775	0.35336	0.035806	0.53948	0.62653	-0.67454	0.63158	0.95201	0.83703	-0.25665	1.1535e-05	0.0011797	0.37254	-1.4245	0.98293	0.99469	0.92835	-0.10725	0.87306	0.93155	0.9049	-0.14417	0.25638	0.48204	0.70338	-0.50762
NA	Phosphogluconate_neg	0.87467	0.99745	1.0098	0.014009	0.0020121	0.79425	1.4052	0.49081	0.34167	0.65627	1.1392	0.18804	0.67365	0.70498	0.94804	-0.07698	0.13068	0.19583	1.1118	0.15293	0.80373	0.86735	0.99719	-0.0040647	0.18387	0.90757	0.8799	-0.1846	0.024219	0.43794	0.81386	-0.29714	0.36553	0.53715	0.92153	-0.11789	0.45704	0.76797	0.92541	-0.11184	0.91837	0.94844	0.99644	-0.005148	0.52532	0.69254	0.93726	-0.093486
NA	Phosphoglycerate_pos	0.17402	0.99745	0.91608	-0.12645	0.27115	0.79425	0.9	-0.152	0.027683	0.45709	0.72533	-0.46329	4.109e-06	2.3398e-05	0.6217	-0.6857	0.0060928	0.02026	0.64366	-0.63563	0.05104	0.12143	0.76281	-0.39061	0.1307	0.77661	0.67551	-0.56595	0.57477	0.94543	0.9915	-0.012314	0.057535	0.13958	0.58882	-0.7641	0.14514	0.50591	0.84087	-0.25005	0.87267	0.93155	1.1346	0.18217	0.025138	0.17178	0.76006	-0.39581
Selected	Phosphoglycerates_neg	0.94062	0.99745	1.0071	0.010184	0.09709	0.79425	1.4757	0.56143	0.26621	0.63973	0.93023	-0.10434	0.015819	0.025335	0.70156	-0.51136	0.22262	0.30452	0.93225	-0.10121	0.84383	0.89877	1.1213	0.16521	0.32598	0.90757	0.77919	-0.35996	0.33376	0.91672	0.79124	-0.33781	0.00015825	0.0031183	0.4095	-1.2881	0.46449	0.77415	1.0068	0.0098474	0.49829	0.73754	0.91171	-0.13335	0.045263	0.23565	0.70513	-0.50403
NA	Phosphopantothenate_neg	0.0062575	0.99745	1.1766	0.23457	0.60051	0.83178	0.98764	-0.017939	0.71831	0.84344	1.1475	0.19848	0.23446	0.28719	0.90002	-0.15197	0.10906	0.17091	0.838	-0.25497	0.10458	0.20889	0.83565	-0.25903	0.039849	0.53948	1.5007	0.58568	0.014343	0.41435	1.5068	0.5915	0.038631	0.10874	1.3487	0.43159	0.66687	0.84649	1.0859	0.11889	0.67046	0.84064	1.0628	0.087862	0.58017	0.72967	1.1481	0.19926
NA	Phosphoribosyl Pyrophosphate_neg	0.76693	0.99745	0.97692	-0.033693	0.48454	0.79425	0.97318	-0.039221	0.016358	0.45709	0.75359	-0.40814	0.37079	0.42824	0.91532	-0.12766	0.52874	0.61554	0.95179	-0.071287	0.15641	0.27338	0.85374	-0.22814	0.72759	0.93981	2.0141	1.0101	0.42041	0.93483	0.86566	-0.20813	0.030222	0.091785	0.70939	-0.49536	0.046202	0.3967	1.3488	0.4317	0.4298	0.69106	1.1774	0.23557	0.96037	0.97549	1.075	0.1044
NA	Phosphorylcholine_pos	0.25593	0.99745	0.77878	-0.36071	0.41391	0.79425	1.2722	0.34738	0.61205	0.78527	0.99176	-0.011932	0.0013651	0.0032397	0.39212	-1.3506	0.014652	0.038414	0.5603	-0.83572	0.03867	0.10138	0.62967	-0.66733	0.95818	0.97725	1.1778	0.23614	0.29558	0.88874	1.1656	0.22104	0.14244	0.27417	0.6255	-0.67691	0.65764	0.84538	1.6661	0.73646	0.18956	0.44411	1.3315	0.41308	0.41717	0.61304	1.3405	0.4228
NA	Phosphoserine_pos	0.38328	0.99745	1.0417	0.05898	0.95361	0.9789	0.89513	-0.15983	0.52091	0.73392	0.70786	-0.49847	0.39372	0.45091	0.76515	-0.38618	0.98169	0.98169	0.98046	-0.028475	0.53083	0.65198	1.055	0.077271	0.56268	0.91113	0.99074	-0.013425	0.42246	0.93483	1.025	0.035624	0.0051394	0.038335	0.41592	-1.2656	0.5731	0.83495	0.93133	-0.10263	0.29397	0.53894	0.93932	-0.090313	0.13066	0.35476	0.71364	-0.48674
NA	Picolinate_neg	0.90609	0.99745	0.9612	-0.057091	0.64502	0.84458	0.95712	-0.063224	0.83832	0.92148	1.0852	0.11801	0.89098	0.89976	1.0096	0.013778	0.39464	0.48471	1.3317	0.41324	0.37695	0.50057	6.0869	2.6057	0.45441	0.90757	0.92573	-0.11134	0.49477	0.93483	0.89755	-0.15593	0.037308	0.10697	1.2695	0.34422	0.01132	0.24335	1.4337	0.51975	0.097496	0.33036	1.2817	0.35806	0.045685	0.23565	1.4845	0.56999
NA	Pipecolate_pos	0.44687	0.99745	0.90838	-0.13863	0.17128	0.79425	0.81667	-0.29217	0.28242	0.64297	0.89711	-0.15664	1.1105e-06	8.5904e-06	0.45136	-1.1476	0.00069871	0.0046146	0.51459	-0.95851	0.055163	0.12892	0.76173	-0.39266	0.48854	0.90757	1.0871	0.12043	0.778	0.98416	0.91828	-0.123	0.085702	0.19676	0.75584	-0.40385	0.60254	0.84538	1.0569	0.079891	0.06758	0.28313	1.3212	0.40187	0.53763	0.69978	1.1614	0.21582
NA	Proline_pos	0.6156	0.99745	0.94614	-0.079869	0.34974	0.79425	0.92237	-0.11658	0.048636	0.45709	0.79505	-0.33087	1.7823e-05	7.6921e-05	0.54504	-0.87558	0.0014533	0.0073378	0.60842	-0.71686	0.56673	0.67974	0.99814	-0.0026902	0.35966	0.90757	1.1141	0.15582	0.55962	0.94543	1.0269	0.038268	0.52802	0.67441	1.0838	0.11605	0.71027	0.86508	0.96356	-0.053547	0.27363	0.52166	1.1424	0.19201	0.61726	0.75097	1.0473	0.066705
NA	Propionate_neg	0.72771	0.99745	1.0617	0.086335	0.99641	0.99641	1.0707	0.098588	0.31583	0.65627	0.92174	-0.11757	0.051354	0.075197	0.77065	-0.37586	0.32318	0.41701	0.91463	-0.12874	0.94339	0.95982	1.0465	0.065603	0.9998	0.9998	0.96223	-0.055547	0.15494	0.84393	1.097	0.13354	0.12246	0.24733	0.78815	-0.34345	0.3205	0.65702	1.1217	0.16573	0.019323	0.21298	1.1891	0.24982	0.56447	0.71953	0.94677	-0.078908
Selected	Propionylcarnitine_pos	0.47909	0.99745	0.93119	-0.10285	0.66802	0.84964	1.0065	0.0093455	0.88723	0.9457	1.1737	0.23104	0.67857	0.70793	0.9032	-0.14688	0.060704	0.11035	0.70327	-0.50784	0.082385	0.17734	1.9547	0.96696	0.73121	0.93981	0.88708	-0.17287	0.51937	0.94311	1.0815	0.11308	4.7343e-05	0.0016175	2.5818	1.3684	0.33302	0.66467	1.23	0.29871	0.4603	0.70683	0.79145	-0.33742	0.11236	0.34636	1.1934	0.25509
NA	Propylene Glycol_pos	0.62816	0.99745	0.95705	-0.063331	0.64147	0.84458	0.99381	-0.008961	0.20753	0.63973	0.8811	-0.18263	5.545e-09	3.2478e-07	0.57645	-0.79474	0.0001363	0.0026192	0.57421	-0.80034	0.00039578	0.010576	0.60991	-0.71332	0.3822	0.90757	0.92295	-0.11567	0.10895	0.7912	0.86318	-0.21226	0.62802	0.75727	0.95795	-0.061974	0.36353	0.69976	1.1153	0.15738	0.018998	0.21298	1.3543	0.43752	0.12704	0.34958	1.1976	0.26009
NA	Pseudouridine_neg	0.3641	0.99745	0.95223	-0.070624	0.19317	0.79425	1.1667	0.22245	0.73994	0.86431	1.0241	0.034306	0.0064391	0.011733	0.85617	-0.22404	0.10253	0.1651	0.91806	-0.12334	0.23977	0.36187	0.92842	-0.10715	0.68172	0.91943	0.91103	-0.13444	0.93767	0.98659	0.96992	-0.044061	0.02761	0.088852	0.72802	-0.45795	0.18357	0.53003	0.82984	-0.26909	0.17878	0.42866	0.83271	-0.26412	0.012085	0.14203	0.69098	-0.53329
NA	Pyridoxal-Phosphate_neg	0.12191	0.99745	0.81844	-0.28905	0.98533	0.9941	1.1053	0.14446	0.020907	0.45709	0.7019	-0.51066	0.6402	0.67989	1.0373	0.052792	0.53582	0.6174	0.98132	-0.02721	0.2117	0.3356	1.2797	0.35586	0.19767	0.90757	0.81786	-0.29008	0.20109	0.86238	0.84341	-0.2457	0.38659	0.55811	0.89495	-0.16013	0.28387	0.63599	0.8815	-0.18197	0.041932	0.23439	0.76009	-0.39575	0.13743	0.36588	0.8183	-0.28929
NA	Pyridoxamine_pos	0.91195	0.99745	0.97934	-0.030117	0.23552	0.79425	0.88902	-0.16972	0.28855	0.64297	0.87989	-0.1846	0.0003803	0.0009995	0.48617	-1.0405	0.026844	0.061681	0.61815	-0.69398	0.032404	0.090158	0.60714	-0.71991	0.9548	0.97725	1.0537	0.075396	0.21968	0.86331	0.90977	-0.13642	0.0079438	0.045309	0.78329	-0.35238	0.86332	0.95151	1.0268	0.038117	0.60395	0.80359	1.086	0.11906	0.17861	0.40507	0.90207	-0.14869
NA	Pyridoxine_pos	0.59723	0.99745	0.88199	-0.18116	0.74025	0.88485	#N/A	#N/A	0.65304	0.80405	1.1141	0.1559	0.00029568	0.00081361	0.31503	-1.6664	0.027175	0.062094	0.52482	-0.9301	0.0093108	0.038081	0.43559	-1.1989	0.42874	0.90757	1.1292	0.17531	0.69967	0.96712	0.95144	-0.071809	0.0092482	0.047997	1.3426	0.42502	0.21643	0.5762	4.9846	2.3175	0.64502	0.82836	1.033	0.046832	0.58402	0.73166	1.2962	0.37432
NA	Pyroglutamate_neg	0.19134	0.99745	1.0858	0.11873	0.022703	0.79425	1.3368	0.41883	0.9896	0.99442	1.0835	0.11565	0.40957	0.46645	0.95015	-0.073773	0.050235	0.097374	0.80523	-0.31253	0.70637	0.7937	1.0139	0.019947	0.28842	0.90757	1.1315	0.17827	0.17817	0.84393	1.1115	0.15249	0.14334	0.27462	1.1238	0.16833	0.0089201	0.24335	1.3859	0.47085	0.0020409	0.13502	1.4556	0.54157	0.60217	0.73562	1.1146	0.15648
NA	Pyrophosphate_neg	0.91754	0.99745	1.0189	0.027037	0.55632	0.80296	0.93422	-0.098171	0.91038	0.95238	1.0651	0.090949	0.0014845	0.0034387	0.60194	-0.73232	0.13253	0.1971	0.78723	-0.34515	0.0044904	0.022957	0.52994	-0.91609	0.23214	0.90757	0.79311	-0.3344	0.17272	0.84393	1.2315	0.30041	0.15307	0.28657	1.2889	0.3661	0.82625	0.92811	0.89563	-0.15902	0.88648	0.93916	0.9624	-0.055285	0.36877	0.57777	1.034	0.048222
NA	Quinolinate_neg	0.75937	0.99745	1.0037	0.005319	0.18784	0.79425	1.0983	0.13529	0.21493	0.63973	1.0887	0.12264	0.69372	0.72189	1.0045	0.0065325	0.33624	0.42709	1.0869	0.12016	0.2176	0.34362	1.0946	0.13038	0.19355	0.90757	0.96988	-0.044123	0.24674	0.86331	0.97677	-0.033913	0.64917	0.77148	0.99253	-0.010825	0.16089	0.51136	0.9812	-0.027383	0.22111	0.47289	0.97343	-0.038855	0.21983	0.45308	0.94637	-0.079526
NA	Retinal_pos	0.48978	0.99745	0.88922	-0.16939	0.54916	0.80296	1.0097	0.01391	0.021799	0.45709	0.60523	-0.72445	0.044479	0.065598	0.53767	-0.89521	0.33747	0.42733	0.74755	-0.41976	0.35428	0.4798	1.5107	0.59518	0.67771	0.91715	0.7185	-0.47695	0.32698	0.91672	0.61353	-0.70479	0.0028489	0.027665	0.36078	-1.4708	0.85918	0.95084	1.1688	0.22499	0.72577	0.87777	0.897	-0.15682	0.3683	0.57777	0.99797	-0.0029295
NA	Ribitol/Xylitol_neg	0.55729	0.99745	0.93834	-0.091821	0.43774	0.79425	0.94295	-0.084753	0.041676	0.45709	0.70732	-0.49957	0.00035498	0.0009575	0.41793	-1.2587	0.005666	0.019152	0.56999	-0.81098	0.034653	0.093933	0.67473	-0.56761	0.64885	0.91113	1.0394	0.055717	0.98809	0.98809	0.88764	-0.17196	0.003251	0.028253	1.5644	0.64562	0.10136	0.44685	1.1931	0.25468	0.87342	0.93155	1.0127	0.018271	0.066722	0.28496	1.2165	0.28276
NA	Riboflavin_pos	0.99015	0.99745	0.98182	-0.026474	0.32031	0.79425	0.92766	-0.10833	0.31941	0.65627	0.90202	-0.14877	0.002651	0.0055504	0.61659	-0.69762	0.048946	0.095329	0.61236	-0.70756	0.10247	0.20747	0.7148	-0.48438	0.17272	0.90757	1.1777	0.23597	0.54983	0.94543	1.0161	0.023022	0.89929	0.92641	1.0089	0.012778	0.94887	0.99469	1.01	0.014394	0.54035	0.76394	1.249	0.32078	0.14601	0.37002	0.7923	-0.33588
NA	Ribose_neg	0.34683	0.99745	0.91987	-0.1205	0.77025	0.89462	1.0281	0.040044	0.52342	0.73425	0.9768	-0.033872	0.0009055	0.0022231	0.69834	-0.51799	0.028016	0.063194	0.77068	-0.37579	0.34897	0.47593	0.92842	-0.10715	0.10221	0.74835	0.82687	-0.27427	0.13912	0.81916	0.85099	-0.23279	0.01503	0.062882	0.76429	-0.38782	0.052055	0.40269	1.3694	0.45358	0.031357	0.21298	1.3535	0.43667	0.012125	0.14203	1.5523	0.63438
NA	Ribose-5-Phosphate_neg	0.16038	0.99745	0.77537	-0.36705	0.66296	0.84964	1.4523	0.53831	0.6733	0.81848	0.98317	-0.024485	0.0052232	0.0096349	0.3703	-1.4332	0.0014603	0.0073378	0.31987	-1.6444	0.0060678	0.027575	0.38498	-1.3772	0.39587	0.90757	1.697	0.76301	0.56784	0.94543	1.7017	0.76702	0.31983	0.48567	1.0794	0.11019	0.36642	0.70203	1.2376	0.30759	0.12205	0.35801	1.2438	0.31474	0.16476	0.38823	1.1439	0.19399
Selected	Ribulose 5-Phosphate_neg	0.59895	0.99745	1.0613	0.085882	0.10457	0.79425	1.7907	0.84056	0.89538	0.94859	1.3024	0.38119	0.01449	0.023455	0.72758	-0.45882	0.49084	0.57522	1.1961	0.25835	0.67255	0.76608	1.0641	0.089578	0.04595	0.53948	0.71253	-0.48898	0.24874	0.86331	0.82546	-0.27672	2.6752e-05	0.0014184	0.42042	-1.2501	0.26266	0.61892	0.9358	-0.095729	0.095792	0.33036	0.81093	-0.30235	0.054654	0.26056	0.77695	-0.36411
NA	SAH_pos	0.49396	0.99745	0.87589	-0.19118	0.40629	0.79425	0.93996	-0.089322	0.13977	0.56067	0.79638	-0.32848	1.2955e-05	5.9018e-05	0.39607	-1.3362	0.051603	0.099088	0.82323	-0.28063	0.040085	0.10311	0.69884	-0.51696	0.62051	0.91113	1.0514	0.072248	0.19048	0.8582	0.72237	-0.4692	0.12105	0.2469	0.72548	-0.463	0.069881	0.42598	0.71066	-0.49277	0.016085	0.21298	0.64807	-0.62577	0.050046	0.24722	0.69767	-0.51939
NA	Salicylurate_pos	0.42601	0.99745	0.95549	-0.065685	0.35912	0.79425	0.9461	-0.079933	0.34289	0.65627	0.94007	-0.089161	2.5336e-06	1.6231e-05	0.62932	-0.66813	0.00015974	0.0026246	0.6227	-0.68339	0.00056348	0.010576	0.64506	-0.6325	0.31182	0.90757	1.0993	0.1366	0.17893	0.84393	1.1047	0.14368	0.13996	0.27068	1.1309	0.17747	0.37668	0.7031	0.95195	-0.071037	0.24369	0.49672	1.1544	0.20719	0.68662	0.81362	1.0251	0.035772
NA	SAM_pos	0.7709	0.99745	1.1668	0.2225	0.44427	0.79425	0.84733	-0.23901	0.32038	0.65627	1.2933	0.37101	0.031445	0.048107	0.69618	-0.52247	0.0028118	0.011735	0.54952	-0.86376	0.020715	0.067242	0.67053	-0.57662	0.032504	0.53948	2.0296	1.0212	0.0014698	0.26065	1.9703	0.97843	0.053113	0.13442	1.342	0.42436	0.0036402	0.18656	1.5846	0.66409	0.0098362	0.19204	1.5857	0.66516	0.0081561	0.13237	1.603	0.68081
NA	Sarcosine_pos	0.9132	0.99745	1.0081	0.011697	0.50909	0.79425	1.3314	0.41295	0.40085	0.68318	1.4362	0.52224	1.4487e-05	6.4299e-05	0.42797	-1.2244	0.00083412	0.0053305	0.54302	-0.88091	0.0026517	0.017506	0.59111	-0.7585	0.99367	0.99855	1.0641	0.089574	0.10183	0.7912	0.80989	-0.3042	0.24423	0.39894	0.86019	-0.21727	0.48783	0.80325	1.2041	0.26792	0.78389	0.89451	1.048	0.067622	0.89165	0.92785	1.0653	0.091276
NA	Sedoheptulose Phosphate_neg	0.78403	0.99745	0.94359	-0.083767	0.051338	0.79425	1.8163	0.86098	0.43935	0.68318	1.2428	0.31364	0.95669	0.95903	0.89709	-0.15668	0.27261	0.36004	1.1389	0.18765	0.52915	0.65187	1.041	0.058008	0.12175	0.76795	0.79832	-0.32496	0.53207	0.94543	0.93252	-0.10079	0.19333	0.33351	0.83239	-0.26467	0.16911	0.51744	1.3202	0.40078	0.3345	0.59572	1.0973	0.13402	0.59197	0.73233	0.94132	-0.087239
NA	Sedpheptulose Bisphosphates_neg	0.46338	0.99745	0.7413	-0.43188	0.33102	0.79425	0.75601	-0.40353	0.015583	0.45709	0.48279	-1.0505	0.39368	0.45091	0.87734	-0.18878	0.62754	0.69935	1.0092	0.013144	0.21845	0.34363	0.80961	-0.3047	0.63188	0.91113	0.5936	-0.75244	0.34894	0.91672	0.55651	-0.84553	0.012259	0.057116	0.34481	-1.5361	0.21278	0.57394	0.60549	-0.72382	0.060301	0.26302	0.506	-0.98279	0.025947	0.17274	0.42988	-1.218
NA	Serotonin_pos	0.38073	0.99745	0.98303	-0.024698	0.19677	0.79425	0.93591	-0.095557	0.26128	0.63973	0.94819	-0.07675	0.92031	0.9271	1.0032	0.0046056	0.34633	0.43451	0.95606	-0.064825	0.29948	0.43589	0.94916	-0.075274	0.88521	0.96978	0.9974	-0.0037575	0.32255	0.91629	0.9832	-0.024442	0.80354	0.8647	1.0029	0.0042126	0.6356	0.84538	0.99289	-0.010287	0.636	0.82781	0.99071	-0.013463	0.54871	0.70746	1.0102	0.014628
NA	Shikimate_neg	0.99866	0.99866	0.99905	-0.0013653	0.26514	0.79425	1.333	0.41466	0.50398	0.724	1.2329	0.30205	0.011529	0.019453	0.8369	-0.25687	0.68187	0.74768	1.0377	0.053436	0.03963	0.10311	0.86395	-0.21098	0.6327	0.91113	1.0048	0.0069703	0.25627	0.86331	1.099	0.13617	0.91958	0.93958	0.9907	-0.013487	0.52211	0.82018	0.95312	-0.069269	0.64151	0.82836	0.98812	-0.017238	0.73635	0.83561	0.97302	-0.039462
NA	Sorbitol_pos	0.76438	0.99745	1.052	0.073116	0.50459	0.79425	0.84439	-0.24402	0.51715	0.73153	1.2505	0.32246	0.0072903	0.013052	0.53745	-0.89579	0.046215	0.091757	0.70585	-0.50256	0.025024	0.075256	0.58899	-0.76368	0.43603	0.90757	0.78379	-0.35146	0.88295	0.98416	0.95048	-0.073273	0.70539	0.8056	1.0543	0.076339	0.81857	0.92801	0.83965	-0.25213	0.16326	0.40815	1.3567	0.44013	0.47229	0.66328	1.1075	0.14736
NA	Spermidine_pos	0.29912	0.99745	0.88971	-0.1686	0.49739	0.79425	0.94956	-0.074664	0.14085	0.56067	0.8359	-0.25859	2.9718e-06	1.748e-05	0.49629	-1.0107	0.00061238	0.0043941	0.57463	-0.79929	0.020222	0.066562	0.70883	-0.49648	0.56717	0.91113	0.90124	-0.15002	0.35404	0.91871	0.85225	-0.23065	0.1318	0.2608	0.79209	-0.33627	0.44463	0.7573	0.93004	-0.10464	0.77122	0.8882	0.97532	-0.036051	0.030808	0.19432	0.76603	-0.38453
NA	Spermine_pos	0.52088	0.99745	0.87752	-0.1885	0.44154	0.79425	0.90411	-0.14543	0.43364	0.68318	0.92717	-0.10909	0.00037724	0.00099787	0.38051	-1.394	0.0034082	0.013404	0.44876	-1.156	0.16213	0.27861	0.74018	-0.43405	0.86815	0.96874	0.96285	-0.054623	0.041856	0.53628	0.65421	-0.61217	0.045764	0.12184	0.66128	-0.59666	0.072064	0.42598	0.55408	-0.85183	0.28745	0.53328	0.65442	-0.61172	0.0010224	0.053833	0.35193	-1.5066
NA	S-Ribosyl-L-Homocysteine_pos	0.42234	0.99745	0.84215	-0.24786	0.13281	0.79425	0.67604	-0.56481	0.030701	0.45709	0.61475	-0.70194	0.59071	0.63401	1.2552	0.3279	0.77607	0.82019	1.1699	0.22637	0.22483	0.34963	1.3378	0.41988	0.26618	0.90757	1.2318	0.30075	0.20584	0.86238	1.2543	0.32691	0.014691	0.062352	1.3809	0.46563	0.1821	0.5295	0.79053	-0.33911	0.7257	0.87777	1.0825	0.11439	0.3191	0.54742	0.85612	-0.22412
NA	Suberic Acid_neg	0.95793	0.99745	1.0001	0.0001874	0.97971	0.9941	0.99856	-0.0020721	0.12607	0.55898	0.87093	-0.19938	0.025015	0.039295	0.8165	-0.29248	0.32962	0.42129	0.93815	-0.092116	0.74403	0.82693	1.1334	0.18061	0.57984	0.91113	0.9551	-0.066269	0.12642	0.7912	0.89121	-0.16616	0.038721	0.10874	0.80676	-0.30979	0.61887	0.84538	0.95766	-0.062422	0.14824	0.39466	0.8817	-0.18165	0.14349	0.37002	0.86497	-0.20928
NA	Succinate_neg	0.77345	0.99745	1.0056	0.0081238	0.19282	0.79425	1.1483	0.19955	0.43471	0.68318	0.94747	-0.077849	0.2449	0.29707	0.88748	-0.17222	0.070217	0.12169	0.82748	-0.2732	0.54647	0.66259	1.1314	0.17809	0.40032	0.90757	0.90268	-0.14771	0.88581	0.98416	0.96874	-0.045811	0.40658	0.58257	1.0521	0.073233	0.57276	0.83495	0.97393	-0.038111	0.58746	0.79603	1.034	0.048252	0.12155	0.34743	1.1328	0.17994
Selected	Succinylcarnitine/3-Hydroxyisovalerylcarnitine_pos	0.69182	0.99745	0.99398	-0.0087173	0.40971	0.79425	0.94987	-0.074199	0.99332	0.99442	1.2569	0.32986	0.16626	0.21572	0.81902	-0.28803	0.10213	0.1651	0.72337	-0.46718	0.75196	0.83348	1.0988	0.13589	0.96152	0.97822	1.0095	0.013603	0.099977	0.7912	1.3439	0.42645	6.7163e-07	0.00024887	2.8821	1.5271	0.070292	0.42598	1.3564	0.43976	0.86323	0.93155	0.94996	-0.074059	0.05976	0.27061	1.3021	0.38089
NA	Symmetric Dimethylarginine_pos	0.66886	0.99745	0.97212	-0.040797	0.55269	0.80296	0.98256	-0.025388	0.18171	0.62605	0.88336	-0.17893	4.8995e-07	4.8218e-06	0.54653	-0.87162	9.9856e-05	0.0026045	0.57505	-0.79825	0.0030796	0.018799	0.67925	-0.55798	0.65849	0.91113	1.0548	0.07703	0.88643	0.98416	1.008	0.011428	0.22539	0.37873	0.88481	-0.17657	0.16056	0.51136	1.1714	0.22818	0.0065253	0.17902	1.3464	0.42909	0.4228	0.6191	1.1499	0.20156
Selected	Tartarate_neg	0.31512	0.99745	0.88208	-0.18101	0.73038	0.88375	1.0762	0.1059	0.038441	0.45709	0.66585	-0.58672	0.82669	0.83896	0.95293	-0.069553	0.70225	0.76592	1.0487	0.06866	0.88153	0.92211	1.2293	0.29781	0.387	0.90757	0.64554	-0.63142	0.86489	0.98416	0.85765	-0.22154	0.00061368	0.0083869	0.34674	-1.5281	0.11016	0.4562	0.71525	-0.48348	0.75059	0.8882	0.96316	-0.05416	0.10804	0.34179	0.74016	-0.4341
NA	Taurine_neg	0.39534	0.99745	1.1295	0.17574	0.018417	0.79425	2.244	1.166	0.036968	0.45709	2.4909	1.3167	0.57838	0.62404	1.0989	0.13603	0.079587	0.13462	2.3951	1.2601	0.0059802	0.027482	1.5899	0.66897	0.2262	0.90757	1.1846	0.24437	0.74017	0.96712	0.9364	-0.094797	0.88411	0.91537	0.91746	-0.12429	0.18014	0.5295	0.78596	-0.34747	0.94036	0.96097	1.0336	0.047626	0.043879	0.23565	0.68164	-0.55292
NA	Tetradecadienoylcarnitine_pos	0.41358	0.99745	0.88334	-0.17896	0.64194	0.84458	1.016	0.022965	0.32405	0.65627	0.97856	-0.031264	0.00066823	0.0016706	0.41915	-1.2545	0.010703	0.030399	0.50301	-0.99135	0.62778	0.72737	1.0133	0.019116	0.74097	0.94649	1.0843	0.11681	0.51175	0.94311	1.1531	0.2055	0.254	0.40365	0.83638	-0.25777	0.47774	0.79253	1.3283	0.40953	0.668	0.84012	1.0319	0.045316	0.56509	0.71953	1.1508	0.20258
NA	Tetradecanedioic Acid_neg	0.11691	0.99745	0.97517	-0.036273	0.29651	0.79425	14.196	3.8274	0.33502	0.65627	10.343	3.3706	0.068214	0.097789	0.94894	-0.075613	0.37794	0.46701	10.184	3.3482	0.32229	0.45143	13.994	3.8067	0.21913	0.90757	0.96323	-0.054048	0.017729	0.41435	0.93585	-0.095648	0.67203	0.785	1.1062	0.14557	0.88759	0.97138	1.003	0.0043502	0.25057	0.50339	0.96603	-0.049867	0.5309	0.69542	0.98476	-0.02215
NA	Tetrahydrobiopterin_neg	0.84538	0.99745	0.95173	-0.071371	0.27278	0.79425	2.4615	1.2995	0.50103	0.724	1.639	0.7128	0.052339	0.076366	0.6317	-0.66268	0.94465	0.95163	1.7028	0.76788	0.8944	0.93033	1.1836	0.24317	0.91686	0.97725	0.93453	-0.097682	0.67135	0.96577	0.83427	-0.26141	0.16824	0.30386	0.68543	-0.54492	0.57363	0.83495	1.4455	0.53157	0.3986	0.65898	0.87411	-0.19411	0.41651	0.61304	1.0767	0.10661
NA	Theobromine_pos	0.34997	0.99745	0.84736	-0.23895	0.43184	0.79425	0.96603	-0.049864	0.31973	0.65627	0.90832	-0.13873	0.0025667	0.0054525	0.57945	-0.78724	0.010349	0.029598	0.54238	-0.88263	0.035139	0.093933	0.65839	-0.60298	0.59125	0.91113	1.3007	0.37933	0.55317	0.94543	1.1736	0.23099	0.021672	0.077267	1.5192	0.60334	0.011261	0.24335	1.612	0.68882	0.0035224	0.13502	2.018	1.0129	0.022245	0.16426	1.5345	0.61773
NA	THF_pos	0.71647	0.99745	0.93864	-0.091354	0.16129	0.79425	0.78672	-0.34608	0.51654	0.73153	0.95076	-0.072851	5.6388e-06	2.8899e-05	0.49297	-1.0204	0.002388	0.010281	0.52377	-0.93301	0.0039192	0.021372	0.52121	-0.94006	0.91204	0.97725	1.211	0.27618	0.81503	0.98416	0.99642	-0.0051808	0.48804	0.63586	0.84314	-0.24615	0.96154	0.99469	1.0736	0.10243	0.04884	0.25347	1.7041	0.76905	0.46673	0.66315	1.523	0.60687
NA	Thiamine Pyrophosphate_pos	0.84023	0.99745	0.94542	-0.080973	0.46912	0.79425	0.95667	-0.063903	0.11272	0.55898	0.76033	-0.39531	8.9393e-05	0.00027978	0.50406	-0.98833	0.0021168	0.0094104	0.4853	-1.0431	0.042633	0.10522	0.66918	-0.57953	0.39663	0.90757	0.85448	-0.22689	0.60702	0.94828	1.0011	0.0016071	0.036606	0.10633	0.67925	-0.55799	0.4185	0.73327	0.91019	-0.13576	0.84914	0.93155	0.95803	-0.061851	0.1178	0.34743	0.80245	-0.31751
NA	Thiamine_pos	0.75313	0.99745	0.9148	-0.12847	0.50089	0.79425	0.98859	-0.016561	0.44238	0.68318	0.96051	-0.058126	1.0264e-05	5.0097e-05	0.37587	-1.4117	0.009903	0.02935	0.50804	-0.97698	0.00088926	0.012805	0.36349	-1.46	0.6025	0.91113	0.77192	-0.37348	0.5135	0.94311	1.0643	0.089972	0.75837	0.84005	0.91166	-0.13342	0.25644	0.61617	0.84808	-0.23772	0.74875	0.8882	1.007	0.010009	0.36966	0.57777	0.86674	-0.20633
NA	Thiourea_pos	0.59959	0.99745	0.94521	-0.081287	0.49106	0.79425	0.97045	-0.043277	0.78055	0.89644	1.0246	0.034998	1.4349e-06	1.0696e-05	0.47774	-1.0657	7.2909e-05	0.0026045	0.51755	-0.95023	0.00040889	0.010576	0.54971	-0.86327	0.32281	0.90757	0.80331	-0.31597	0.69853	0.96712	0.94897	-0.075559	0.013751	0.059579	1.3932	0.47841	0.14296	0.50591	0.72486	-0.46423	0.08795	0.31829	1.355	0.43832	0.0086509	0.13237	1.456	0.54206
NA	Threitol_neg	0.22112	0.99745	1.08	0.11102	0.82536	0.91961	1.0992	0.13642	0.26453	0.63973	0.92295	-0.11568	0.29738	0.35239	0.93213	-0.10139	0.61956	0.69616	0.98143	-0.027042	0.81541	0.87369	1.0829	0.11497	0.92972	0.97725	0.97325	-0.039119	0.38855	0.93483	0.91526	-0.12775	0.17671	0.31276	0.8805	-0.18361	0.05327	0.40446	1.159	0.21283	0.61166	0.80359	1.0232	0.033083	0.49102	0.6721	0.96815	-0.046693
NA	Threonate_neg	0.94979	0.99745	1.0081	0.011615	0.31545	0.79425	1.9683	0.97699	0.79589	0.89868	1.5181	0.6023	0.00028049	0.00077703	0.61374	-0.7043	0.53589	0.6174	1.3551	0.4384	0.59345	0.69963	1.0039	0.0055952	0.37724	0.90757	1.0839	0.11618	0.25486	0.86331	1.0818	0.11349	0.72409	0.82011	0.9429	-0.084816	0.73995	0.88204	1.0497	0.070018	0.37696	0.63602	1.059	0.082708	0.14856	0.37051	1.1705	0.22709
Selected	Threonine_pos	0.61423	0.99745	0.9592	-0.060093	0.23095	0.79425	0.89347	-0.16251	0.15202	0.56858	0.84516	-0.2427	0.0018876	0.0042757	0.69872	-0.51722	0.16911	0.241	0.86146	-0.21515	0.55232	0.66637	1.0006	0.00081766	0.00068679	0.14079	1.5979	0.67615	0.22321	0.86331	1.2789	0.35492	0.0088211	0.046367	1.7524	0.80931	0.050686	0.40269	1.3107	0.39033	0.068519	0.28377	1.4336	0.51963	0.010561	0.14203	1.428	0.51403
NA	Thymidine_neg	0.54669	0.99745	1.0332	0.047154	0.45292	0.79425	0.94186	-0.086409	0.0082848	0.45709	1.4023	0.48776	0.03754	0.055969	0.84017	-0.25125	0.57784	0.65832	1.2761	0.35178	0.036111	0.095905	0.74684	-0.42113	0.83595	0.95531	0.99991	-0.00012839	0.84746	0.98416	1.0031	0.004453	0.697	0.80048	1.0246	0.034991	0.081865	0.42598	1.146	0.1966	0.50379	0.743	1.0508	0.071539	0.57604	0.7267	1.0285	0.040545
NA	Thyroxine_pos	0.47635	0.99745	0.85865	-0.21986	0.15326	0.79425	0.75815	-0.39945	0.10682	0.55898	0.71643	-0.48111	1.0741e-06	8.5904e-06	0.36988	-1.4349	7.1211e-05	0.0026045	0.38515	-1.3765	0.0018737	0.015026	0.46393	-1.108	0.53328	0.90757	0.87286	-0.19618	0.91298	0.98659	1.0366	0.051835	0.52434	0.67181	0.83833	-0.2544	0.64589	0.84538	1.0141	0.020136	0.21675	0.4727	1.2327	0.30183	0.4312	0.62744	0.86452	-0.21003
NA	TMP_pos	0.22692	0.99745	0.86437	-0.21027	0.30765	0.79425	0.88072	-0.18324	0.083666	0.55304	0.7433	-0.42799	4.8185e-06	2.5488e-05	0.4876	-1.0362	0.00099262	0.0058838	0.49265	-1.0214	0.032144	0.090158	0.68347	-0.54905	0.38508	0.90757	0.77313	-0.37122	0.6063	0.94828	0.96362	-0.053469	0.006108	0.039751	0.53399	-0.90513	0.83356	0.93377	0.99837	-0.0023464	0.52226	0.75397	1.0869	0.12016	0.16085	0.3854	0.84151	-0.24895
NA	Trans-4-Hydroxyproline_pos	0.85039	0.99745	0.9839	-0.023409	0.50311	0.79425	0.96427	-0.052492	0.42664	0.68318	0.94812	-0.076859	4.6559e-07	4.8218e-06	0.6064	-0.72166	0.00058446	0.0042686	0.63548	-0.65408	0.010885	0.041605	0.72829	-0.45741	0.93106	0.97725	1.0051	0.0073371	0.85969	0.98416	1.0001	0.00013464	0.63177	0.75727	1.0289	0.041098	0.79227	0.90735	1.0262	0.037367	0.1272	0.36987	1.1503	0.20198	0.8665	0.91093	1.0461	0.064984
NA	Trimethylamine Oxide_pos	0.68852	0.99745	0.96221	-0.055577	0.47899	0.79425	0.97126	-0.042063	0.81707	0.90514	1.0424	0.059844	1.568e-07	2.1429e-06	0.49159	-1.0245	0.00012736	0.0026045	0.54926	-0.86445	0.0012139	0.013567	0.60606	-0.72246	0.45199	0.90757	0.86649	-0.20675	0.853	0.98416	0.93729	-0.093431	0.01589	0.063253	1.3174	0.39771	0.14813	0.50591	0.77106	-0.37508	0.069736	0.28461	1.3491	0.43196	0.00497	0.11387	1.4238	0.5097
NA	Trimethylamine_pos	0.69213	0.99745	0.9554	-0.065824	0.25839	0.79425	0.887	-0.17299	0.50504	0.724	0.97937	-0.03008	4.9395e-07	4.8218e-06	0.49177	-1.0239	0.00011775	0.0026045	0.52161	-0.93894	0.0025978	0.017506	0.60855	-0.71654	0.90868	0.97725	0.9288	-0.10656	0.88289	0.98416	0.94062	-0.088321	0.020721	0.075852	1.2336	0.3029	0.67985	0.8545	1.0128	0.01834	0.1886	0.44411	1.1448	0.19507	0.02455	0.1706	1.2866	0.36354
NA	Trimethyllysine_pos	0.47869	0.99745	0.95588	-0.065091	0.38429	0.79425	0.94381	-0.083425	0.22584	0.63973	0.90437	-0.14501	1.1587e-08	4.7506e-07	0.57933	-0.78754	0.00010401	0.0026045	0.61028	-0.71247	0.0010497	0.013009	0.66658	-0.58515	0.74461	0.94696	1.0397	0.056101	0.7436	0.96712	1.0233	0.033171	0.77561	0.84574	1.0063	0.0090998	0.22698	0.59275	1.0956	0.13168	0.045894	0.24437	1.2111	0.27629	0.4904	0.6721	1.0725	0.101
NA	Tryptophan_pos	0.38893	0.99745	0.94139	-0.087138	0.65916	0.84964	0.99725	-0.0039773	0.54052	0.73757	0.96129	-0.056958	0.099103	0.13509	0.86993	-0.20103	0.11118	0.17239	0.84931	-0.23565	0.7934	0.86074	1.0177	0.025306	0.11966	0.76655	1.1078	0.14766	0.31612	0.91629	1.0731	0.10177	0.85161	0.89759	0.99613	-0.0055996	0.011287	0.24335	0.87838	-0.18709	0.92076	0.94852	1.0001	0.00017465	0.05991	0.27061	0.84891	-0.23632
NA	Tryptophanol_pos	0.26012	0.99745	1.1722	0.22916	0.2701	0.79425	1.1711	0.22787	0.80443	0.89868	0.98905	-0.015878	0.0090001	0.015769	0.56792	-0.81623	0.014295	0.03772	0.57529	-0.79763	0.1338	0.24899	0.73099	-0.45208	0.93494	0.97725	0.99431	-0.0082381	0.62462	0.95201	1.0637	0.089113	0.7014	0.80328	0.9746	-0.037112	0.66252	0.84538	1.0906	0.12516	0.066468	0.28313	1.3358	0.41767	0.44684	0.64647	1.1193	0.16256
NA	Tyrosine_pos	0.88813	0.99745	0.88202	-0.18112	0.25366	0.79425	0.57916	-0.78798	0.44823	0.68318	3.0402	1.6042	0.035081	0.053074	0.28895	-1.7911	0.053117	0.10001	0.15233	-2.7147	0.023975	0.072634	0.32127	-1.6381	0.21774	0.90757	0.086619	-3.5292	0.96261	0.98659	0.17268	-2.5339	0.46296	0.61429	0.34283	-1.5444	0.34606	0.68214	0.69425	-0.52646	0.16953	0.4154	2.6308	1.3955	0.18528	0.41232	1.3386	0.42069
NA	UDP_pos	0.63936	0.99745	0.95117	-0.072221	0.20944	0.79425	0.89168	-0.16541	0.050579	0.45709	0.7759	-0.36606	0.013842	0.022611	0.74321	-0.42816	0.17673	0.24939	0.89945	-0.15288	0.66999	0.76544	1.0266	0.037899	0.21441	0.90757	1.0821	0.11387	0.68088	0.96712	0.85656	-0.22337	0.099834	0.21772	0.72409	-0.46575	0.66094	0.84538	1.0917	0.12656	0.91359	0.94844	0.99094	-0.013127	0.22697	0.46297	0.84147	-0.24902
NA	UDP-Glucose_neg	0.71141	0.99745	1.0385	0.054497	0.59095	0.82976	1.0025	0.0036047	0.21286	0.63973	0.8992	-0.15328	0.5029	0.55634	0.94679	-0.078891	0.66166	0.72943	1.0717	0.099941	0.094955	0.19733	1.387	0.47196	0.77867	0.94696	0.98934	-0.015465	0.4864	0.93483	0.84699	-0.23959	0.018749	0.071841	0.58903	-0.76358	0.92287	0.98567	0.94309	-0.084535	0.39765	0.65898	0.83081	-0.26741	0.24942	0.47565	0.81833	-0.28924
NA	UMP_pos	0.80025	0.99745	0.98918	-0.015691	0.21016	0.79425	0.8952	-0.15973	0.42288	0.68318	0.98317	-0.024481	0.037885	0.056278	0.63459	-0.65611	0.07998	0.13462	0.68748	-0.54061	0.79671	0.86205	0.95658	-0.064037	0.13707	0.80285	1.3669	0.45095	0.74434	0.96712	0.91906	-0.12178	0.48852	0.63586	0.89803	-0.15517	0.75228	0.88886	1.044	0.062152	0.77098	0.8882	0.93943	-0.090136	0.10627	0.34179	0.76783	-0.38114
NA	Uracil_pos	0.46354	0.99745	0.91346	-0.13059	0.38231	0.79425	0.90806	-0.13913	0.40704	0.68318	0.93489	-0.097131	1.6811e-10	3.4463e-08	0.36847	-1.4404	2.803e-05	0.0022929	0.46413	-1.1074	0.00013235	0.0077328	0.5267	-0.92495	0.78472	0.94696	0.9452	-0.081311	0.589	0.94543	0.90197	-0.14886	0.71904	0.81664	0.96575	-0.050278	0.51936	0.82018	1.0627	0.087717	0.20449	0.45715	1.1427	0.19249	0.69481	0.81391	0.94506	-0.081521
Selected	Urate_neg	0.37903	0.99745	1.0442	0.062422	0.87249	0.94079	1.0517	0.072668	0.9133	0.95238	0.98213	-0.026012	0.0087202	0.015411	0.68151	-0.5532	0.11128	0.17239	0.83202	-0.26531	0.32904	0.45715	0.92949	-0.10549	0.37673	0.90757	0.9301	-0.10454	0.0017647	0.26065	0.75159	-0.41198	6.1103e-05	0.0017966	0.56894	-0.81366	0.1518	0.50591	0.83161	-0.26603	0.040599	0.23419	0.77965	-0.35911	0.00073707	0.053833	0.63116	-0.66392
NA	Urea_pos	0.31031	0.99745	0.9349	-0.097117	0.21824	0.79425	0.90198	-0.14883	0.49459	0.724	0.98327	-0.024348	0.00024255	0.00069059	0.67127	-0.57504	0.01143	0.031802	0.6715	-0.57454	0.015522	0.055687	0.6726	-0.57218	0.83855	0.95531	1.0414	0.058463	0.13986	0.81916	1.1945	0.2564	0.0037908	0.031719	1.6429	0.71623	0.32908	0.66296	0.92416	-0.11379	0.4361	0.69347	1.1649	0.22023	0.55257	0.7102	0.95624	-0.06456
NA	Ureidopropionate_pos	0.96645	0.99745	0.98684	-0.019111	0.76222	0.89462	1.2141	0.27989	0.50342	0.724	1.3335	0.41523	3.4806e-05	0.00012973	0.45711	-1.1294	0.0009223	0.0056302	0.55775	-0.84232	0.0035186	0.020269	0.62709	-0.67326	0.94565	0.97725	1.0359	0.050841	0.089797	0.7912	0.81663	-0.29224	0.41234	0.58257	0.90935	-0.1371	0.60848	0.84538	1.1359	0.18378	0.71478	0.87138	1.0594	0.083296	0.81261	0.87862	1.0554	0.077847
Selected	Ureidosuccinic Acid_neg	0.6456	0.99745	0.95992	-0.059021	0.34327	0.79425	0.92478	-0.11282	0.79868	0.89868	1.0213	0.030423	1.1445e-05	5.2861e-05	0.65108	-0.61909	0.025295	0.059621	0.79262	-0.3353	0.069913	0.15456	0.83891	-0.25341	0.096442	0.71893	1.2034	0.2671	0.51719	0.94311	0.99579	-0.0060807	0.00016732	0.0031183	2.0839	1.0593	0.040496	0.3967	1.318	0.39835	0.22154	0.47289	1.2376	0.30753	0.0043561	0.11163	1.5496	0.63186
NA	Uric Acid_pos	0.9199	0.99745	0.98079	-0.027983	0.2335	0.79425	0.88694	-0.1731	0.28275	0.64297	0.87315	-0.19569	0.00036117	0.00096784	0.48853	-1.0335	0.026765	0.061681	0.61759	-0.69528	0.029906	0.086138	0.59895	-0.73949	0.83299	0.95531	1.0229	0.032674	0.22036	0.86331	0.91213	-0.13269	0.0052426	0.038335	0.77031	-0.37648	0.6025	0.84538	0.98407	-0.023172	0.74853	0.8882	1.068	0.094959	0.14367	0.37002	0.88688	-0.17319
NA	Uridine_neg	0.57585	0.99745	1.0785	0.10906	0.8226	0.91961	1.08	0.11103	0.91363	0.95238	1.0222	0.031701	0.2429	0.29551	1.08	0.11109	0.63361	0.7042	0.9837	-0.023706	0.063605	0.14294	1.3964	0.48174	0.38982	0.90757	1.1552	0.2082	0.97615	0.98659	1.0107	0.015291	0.0181	0.07001	0.74968	-0.41566	0.49705	0.80633	1.0507	0.071361	0.36286	0.62248	1.0578	0.081124	0.51497	0.68794	0.94614	-0.079876
Selected	UTP_neg	0.84152	0.99745	0.87398	-0.19433	0.86578	0.93907	1.0097	0.013869	0.45208	0.6865	0.89775	-0.15561	0.00051817	0.0013362	0.46681	-1.0991	0.0008974	0.0055611	0.39704	-1.3326	0.0014289	0.014376	0.45789	-1.1269	0.0027491	0.22543	0.43737	-1.1931	0.08982	0.7912	0.77308	-0.37131	0.0066642	0.040181	0.60631	-0.72187	0.69047	0.8582	1.1113	0.15228	0.87085	0.93155	1.1511	0.203	0.27503	0.49675	0.95909	-0.060259
NA	Valerylcarnitine_pos	0.78593	0.99745	0.98349	-0.024024	0.78675	0.90354	0.96445	-0.052228	0.98912	0.99442	1.006	0.0086236	5.607e-05	0.00019392	0.58596	-0.77112	0.011002	0.03082	0.69178	-0.53161	0.2379	0.36172	0.8965	-0.15762	0.25128	0.90757	0.76541	-0.38569	0.27885	0.87944	0.76382	-0.3887	0.28761	0.44331	0.76756	-0.38166	0.27209	0.62936	0.88603	-0.17457	0.071238	0.28635	0.8095	-0.3049	0.46318	0.66168	0.92636	-0.11036
NA	Valine_pos	0.75843	0.99745	1.0239	0.034101	0.85715	0.93832	1.0379	0.053628	0.91521	0.95238	1.0429	0.060631	1.0729e-06	8.5904e-06	0.47429	-1.0762	0.00012297	0.0026045	0.55046	-0.86129	0.00090791	0.012805	0.57883	-0.78879	0.1115	0.74946	1.2065	0.27084	0.018811	0.41435	1.2666	0.34095	0.00021299	0.0034137	1.4948	0.57991	0.065557	0.42598	1.3057	0.3848	0.052201	0.25676	1.4004	0.48587	0.24287	0.4697	1.18	0.23884
NA	Xanthine_neg	0.98934	0.99745	0.98102	-0.027641	0.95253	0.9789	0.97669	-0.034027	0.31054	0.65627	0.90109	-0.15026	0.51049	0.56264	0.92208	-0.11703	0.96893	0.9713	1.2163	0.28253	0.035025	0.093933	1.5571	0.63888	0.8892	0.96978	1.0417	0.059002	0.88926	0.98416	1.0286	0.040674	0.012851	0.058068	0.61813	-0.69401	0.92641	0.98657	0.93357	-0.099178	0.079599	0.305	0.71666	-0.48063	0.079319	0.30905	0.71735	-0.47925
NA	Xanthosine_neg	0.64488	0.99745	0.97368	-0.038488	0.36444	0.79425	1.0886	0.1225	0.17856	0.62572	0.92239	-0.11655	0.52448	0.57496	0.95978	-0.059218	0.11519	0.17712	1.7119	0.77563	0.017062	0.060158	1.2822	0.35862	0.68715	0.92236	1.1348	0.18249	0.5844	0.94543	0.93321	-0.099725	0.0087319	0.046367	0.57845	-0.78974	0.026833	0.35489	0.62326	-0.68209	0.02977	0.21298	0.62716	-0.67309	0.00095128	0.053833	0.50527	-0.98488
NA	Xanthurenic Acid_neg	0.85289	0.99745	1.0042	0.0059762	0.18734	0.79425	1.2262	0.29422	0.99442	0.99442	0.99529	-0.006815	0.57287	0.61972	0.96384	-0.053132	0.11088	0.17239	1.3453	0.42795	0.058065	0.13417	1.2503	0.32228	0.076223	0.63514	0.82314	-0.28079	0.025636	0.43794	0.81404	-0.29683	0.31313	0.47726	0.91133	-0.13396	0.81735	0.92801	0.97449	-0.037279	0.85752	0.93155	1.0999	0.13731	0.16994	0.39589	0.85721	-0.22228
NA	XMP_pos	0.6325	0.99745	1.0108	0.015466	0.82409	0.91961	1.0466	0.065679	0.29915	0.65241	0.9031	-0.14704	0.0021828	0.0047351	0.52581	-0.92737	0.0078391	0.024475	0.63634	-0.65213	0.15113	0.2653	0.83493	-0.26027	0.017306	0.44346	1.4258	0.51173	0.83325	0.98416	1.0164	0.023488	0.040232	0.10997	0.6515	-0.61816	0.4312	0.74912	1.1979	0.26047	0.71318	0.87138	1.1247	0.16954	0.21554	0.45088	0.84014	-0.25131
NA	Xylonate_neg	0.92227	0.99745	0.98312	-0.024565	0.36811	0.79425	1.6331	0.70759	0.85219	0.92415	1.2834	0.35993	1.1475e-05	5.2861e-05	0.47333	-1.0791	0.047424	0.093251	0.87064	-0.19985	0.030665	0.087706	0.80031	-0.32137	0.78765	0.94696	1.0124	0.017763	0.49094	0.93483	0.94424	-0.082778	0.19405	0.33351	0.8923	-0.16441	0.26521	0.62134	1.1781	0.23652	0.10425	0.33392	1.1498	0.20137	0.011266	0.14203	1.3063	0.38544
NA	Xylose_neg	0.48348	0.99745	1.0734	0.10225	0.45119	0.79425	1.1758	0.23359	0.21827	0.63973	3.0156	1.5924	0.0026364	0.0055504	0.64241	-0.63843	0.1315	0.19629	0.83402	-0.26184	0.0049287	0.024287	0.63596	-0.653	0.38026	0.90757	0.77911	-0.36011	0.97766	0.98659	0.93248	-0.10085	0.17704	0.31276	1.1144	0.15623	0.21029	0.57098	1.2587	0.33195	0.25878	0.51248	1.104	0.1427	0.043338	0.23565	1.3587	0.44224

## Sheet: Boruta feature_selection_d2
			Day 2 PBI vs. Ctrl				Day 2 WBI-LDR vs. Ctrl				Day 2 WBI-HDR vs. Ctrl
name	clean_name	Boruta	p.value	FDR	FC	Log2(FC)	p.value	FDR	FC	Log2(FC)	p.value	FDR	FC	Log2(FC)
2-Deoxyglucose-6-Phosphate_neg	x2_deoxyglucose_6_phosphate_neg	NA	0.012903	0.021332	0.73384	-0.44647	0.66721	0.73357	1.2376	0.30755	0.35242	0.47887	0.90171	-0.14927
2-Oxoisoleucine_neg	x2_oxoisoleucine_neg	NA	0.01119	0.018958	0.77575	-0.36634	0.0093399	0.027883	0.73898	-0.43639	0.18959	0.30951	0.88464	-0.17683
3-(4-Hydroxyphenyl)propionate_neg	x3_4_hydroxyphenyl_propionate_neg	Selected	0.0012099	0.002918	1.658	0.72949	5.5596e-05	0.0026045	1.9116	0.93476	0.00059106	0.010576	1.8946	0.92193
3-Hydroxy-3-Methylglutaryl-CoA_neg	x3_hydroxy_3_methylglutaryl_co_a_neg	NA	0.0045856	0.0085849	0.46925	-1.0916	0.00041479	0.0032403	0.3632	-1.4612	0.0032404	0.01949	0.5052	-0.98508
3-Methyl-3-hydroxyglutaric acid_neg	x3_methyl_3_hydroxyglutaric_acid_neg	NA	0.026055	0.040773	0.55395	-0.85218	0.03566	0.075963	0.63168	-0.66274	0.046999	0.11442	0.67783	-0.561
3-Nitrotyrosine_neg	x3_nitrotyrosine_neg	NA	0.014015	0.022802	0.67506	-0.56691	0.72425	0.78573	7.8994	2.9817	0.095529	0.19733	1.3025	0.38124
4-Pyridoxate_pos	x4_pyridoxate_pos	NA	2.4112e-05	9.5057e-05	0.57375	-0.80151	0.0014023	0.0072601	0.65259	-0.61575	0.054073	0.1271	0.81343	-0.29792
5-Hydroxyl-Indole-3-Acetic Acid_neg	x5_hydroxyl_indole_3_acetic_acid_neg	NA	0.00158	0.0036393	0.78347	-0.35206	0.16253	0.23406	0.91497	-0.1282	0.1837	0.30418	0.91195	-0.13298
5-Hydroxymethyl-2'-Deoxyuridine_neg	x5_hydroxymethyl_2_deoxyuridine_neg	NA	0.76676	0.78987	0.94532	-0.081122	0.15468	0.22435	0.83319	-0.26329	0.20185	0.3263	3.1769	1.6676
5-Methylthioadenosine_pos	x5_methylthioadenosine_pos	NA	0.0019668	0.0043825	0.64009	-0.64365	0.045826	0.091757	0.73833	-0.43766	0.32973	0.45715	0.91873	-0.12229
5-Methyluridine_neg	x5_methyluridine_neg	NA	0.94422	0.94885	1.035	0.049675	0.066209	0.11622	0.74351	-0.42757	0.58455	0.69703	1.0203	0.028974
5-Phosphoribosyl-1-Pyrophosphate_neg	x5_phosphoribosyl_1_pyrophosphate_neg	NA	0.23466	0.28719	0.86443	-0.21017	0.00020568	0.0028402	0.57482	-0.79881	0.11812	0.22681	0.80798	-0.30761
5-Thymidylic Acid (TMP)_neg	x5_thymidylic_acid_tmp_neg	NA	9.9282e-05	0.00030838	0.71269	-0.48866	0.47254	0.55858	1.7978	0.84626	0.10722	0.21084	0.7924	-0.3357
7-Methylguanine_pos	x7_methylguanine_pos	Selected	1.1538e-07	1.7886e-06	0.59831	-0.74104	0.00070417	0.0046146	0.61752	-0.69544	0.007554	0.032183	0.70624	-0.50176
Acadesine_pos	acadesine_pos	NA	0.00013571	0.00041522	0.34972	-1.5157	0.070623	0.12188	0.63893	-0.64627	0.1047	0.20889	0.68489	-0.54606
Acetoacetate_neg	acetoacetate_neg	NA	0.45708	0.51485	0.88005	-0.18435	0.92377	0.94244	0.97144	-0.041804	0.81601	0.87369	1.3387	0.42087
Acetylalanine_neg	acetylalanine_neg	NA	0.0012636	0.0030297	0.65546	-0.60942	0.77404	0.82016	4.3531	2.122	0.96724	0.97199	1.5807	0.66061
Acetyl-Amino Sugar Phosphates_neg	acetyl_amino_sugar_phosphates_neg	NA	0.60727	0.65008	0.9164	-0.12595	0.4278	0.51782	0.90611	-0.14224	0.31974	0.45094	1.2489	0.32062
AcetylAmino Sugars_pos	acetyl_amino_sugars_pos	NA	2.216e-05	8.9076e-05	0.63263	-0.66056	0.00039925	0.0032403	0.56761	-0.81702	0.021374	0.068833	0.73181	-0.45046
Acetylaspartate_pos	acetylaspartate_pos	NA	0.00018153	0.00053932	0.50217	-0.99376	2.6545e-05	0.0022929	0.47324	-1.0794	0.018357	0.063627	0.67602	-0.56486
Acetylcarnitine_pos	acetylcarnitine_pos	NA	2.2125e-05	8.9076e-05	0.58326	-0.77778	0.030543	0.067524	0.73747	-0.43934	3.6905e-05	0.0037735	0.51295	-0.96312
Acetylcholine_pos	acetylcholine_pos	NA	1.5522e-07	2.1429e-06	0.5865	-0.76979	0.0001605	0.0026246	0.60916	-0.7151	0.0024879	0.017506	0.68269	-0.5507
Acetylcysteine_neg	acetylcysteine_neg	NA	0.075813	0.10682	0.75276	-0.40974	0.72714	0.78678	1.0994	0.13668	0.0030052	0.0187	0.52716	-0.92368
Acetyl-Glucosamine 1-Phosphate_neg	acetyl_glucosamine_1_phosphate_neg	NA	0.0076642	0.013662	0.63567	-0.65366	0.078669	0.13407	0.83492	-0.2603	0.27849	0.40972	0.87434	-0.19374
Acetylglucosamine_pos	acetylglucosamine_pos	NA	0.11308	0.15201	0.86415	-0.21064	0.10731	0.16971	0.80893	-0.30592	0.60308	0.7088	1.0156	0.022376
Acetylglutamate_neg	acetylglutamate_neg	NA	0.0037363	0.0074362	0.60435	-0.72654	0.079926	0.13462	0.80527	-0.31246	0.30995	0.44325	0.92485	-0.11271
Acetylglutamine_neg	acetylglutamine_neg	NA	0.029349	0.045409	0.86181	-0.21455	0.92631	0.94244	1.0207	0.029591	0.20992	0.33407	0.89707	-0.15671
Acetylglycine/Guanidineacetate_pos	acetylglycine_guanidineacetate_pos	Selected	4.4668e-07	4.8194e-06	0.53082	-0.91371	0.00021976	0.0028402	0.54989	-0.86277	0.0038213	0.021354	0.6405	-0.64274
Acetylglycine_neg	acetylglycine_neg	NA	0.23286	0.28694	0.89621	-0.15809	0.12562	0.19029	0.85379	-0.22804	0.6049	0.70889	1.3161	0.39631
Acetyllysine_pos	acetyllysine_pos	Selected	7.0031e-08	1.4356e-06	0.47647	-1.0695	0.00035913	0.0030601	0.55268	-0.85547	0.0013093	0.01373	0.59379	-0.75197
Acetylmethionine_neg	acetylmethionine_neg	NA	0.35704	0.41587	0.84676	-0.23997	0.27289	0.36004	2.3735	1.247	0.045641	0.11178	0.61217	-0.70799
Acetylneuraminate_neg	acetylneuraminate_neg	NA	0.010928	0.018592	0.69944	-0.51572	0.6172	0.69541	1.3697	0.4539	0.10184	0.20722	1.4879	0.57323
Acetylornithine_neg	acetylornithine_neg	NA	0.0014563	0.0033926	0.54456	-0.87684	0.1631	0.23406	1.4399	0.52594	5.1231e-05	0.0041907	0.39699	-1.3328
Acetylphenylalanine_neg	acetylphenylalanine_neg	NA	0.00052835	0.0013441	0.73224	-0.44961	0.21912	0.30074	0.92565	-0.11146	0.018997	0.063991	0.79837	-0.32487
Acetylputrescine_pos	acetylputrescine_pos	NA	1.4585e-05	6.4299e-05	0.56133	-0.83307	0.00011001	0.0026045	0.57268	-0.80419	0.0080134	0.033444	0.71753	-0.47889
Acetylserine_neg	acetylserine_neg	NA	0.00081971	0.0020246	0.5222	-0.93733	0.010287	0.029598	0.63085	-0.66462	0.083522	0.17885	0.80983	-0.30431
Acetyltyrptophan_neg	acetyltyrptophan_neg	NA	0.0021658	0.0047351	0.73899	-0.43636	0.089459	0.14754	0.88243	-0.18044	0.14878	0.26343	0.86176	-0.21465
Adenine_pos	adenine_pos	NA	2.2384e-06	1.4802e-05	0.63961	-0.64473	0.0068998	0.022576	0.65687	-0.60632	0.040063	0.10311	0.75405	-0.40727
Adenosine Phosphosulfate_neg	adenosine_phosphosulfate_neg	NA	0.0096177	0.01678	0.62251	-0.68383	0.031789	0.069159	0.66057	-0.59822	0.090058	0.19085	0.75243	-0.41037
Adenylosuccinate_neg	adenylosuccinate_neg	NA	0.11137	0.15021	0.81132	-0.30165	0.010295	0.029598	0.65436	-0.61185	0.43441	0.55721	0.92561	-0.11152
Adipate_neg	adipate_neg	NA	0.12522	0.16723	0.89519	-0.15973	0.39836	0.48782	8.2121	3.0377	0.16055	0.27825	11.163	3.4806
ADP_pos	adp_pos	NA	0.0001422	0.00043186	0.52581	-0.9274	0.016836	0.042245	0.63133	-0.66354	0.14295	0.25531	0.79666	-0.32797
ADP-Ribose_pos	adp_ribose_pos	NA	0.021212	0.033579	0.50499	-0.98567	0.12985	0.19583	0.8452	-0.24263	0.18995	0.30951	0.78531	-0.34867
AICAR_pos	aicar_pos	NA	0.00019024	0.00055712	0.32315	-1.6297	0.01627	0.041332	0.58577	-0.7716	0.025998	0.076497	0.55805	-0.84154
Alanine_pos	alanine_pos	NA	3.553e-05	0.00013124	0.43163	-1.2121	0.0010831	0.0061524	0.52993	-0.91613	0.0066764	0.029362	0.62023	-0.68914
Allanoate_pos	allanoate_pos	NA	0.00044065	0.0011435	0.67441	-0.56829	0.0038133	0.014605	0.63126	-0.6637	0.059182	0.13598	0.7785	-0.36123
Allantoin_neg	allantoin_neg	NA	0.002459	0.0052784	0.70846	-0.49724	0.9261	0.94244	3.3279	1.7346	0.51662	0.64225	1.8047	0.85178
Alloisoleucine_pos	alloisoleucine_pos	NA	0.035248	0.053131	0.73037	-0.4533	0.035173	0.075319	0.69606	-0.52271	0.099676	0.20384	0.76826	-0.38033
Allopurinol_neg	allopurinol_neg	NA	0.7864	0.80808	1.0612	0.085702	0.75802	0.80947	1.5115	0.59601	0.1134	0.22086	1.7482	0.80583
Alpha-D-Glucose_neg	alpha_d_glucose_neg	NA	0.51233	0.56315	0.87873	-0.18652	0.08796	0.14656	17.455	4.1256	0.0016541	0.015026	3.1814	1.6697
Alpha-Tocopherol_neg	alpha_tocopherol_neg	NA	0.62084	0.66287	0.8463	-0.24075	0.33503	0.42688	0.7624	-0.39138	0.93726	0.95982	0.99885	-0.0016635
Aminoadipate_neg	aminoadipate_neg	NA	0.0042211	0.0081707	0.85834	-0.22039	0.75734	0.80947	1.6193	0.69534	0.52895	0.65187	1.2101	0.27515
Aminobenzoates/Trigonelline_pos	aminobenzoates_trigonelline_pos	Selected	4.7769e-09	3.2478e-07	0.45256	-1.1438	0.00011151	0.0026045	0.53079	-0.91378	0.00024731	0.010576	0.53094	-0.91338
Aminobenzoic Acid_pos	aminobenzoic_acid_pos	Selected	2.2675e-09	1.8594e-07	0.51641	-0.95342	0.00015487	0.0026246	0.57288	-0.80371	0.00040264	0.010576	0.5822	-0.78042
Aminobutyrate_pos	aminobutyrate_pos	NA	7.8505e-05	0.00025545	0.55492	-0.84965	0.040869	0.085154	0.70569	-0.50288	0.0042055	0.022263	0.57313	-0.80305
Aminolevulinic Acid_pos	aminolevulinic_acid_pos	NA	0.00026169	0.00073544	0.53398	-0.90514	0.001512	0.0074506	0.6138	-0.70416	0.0086433	0.035708	0.67609	-0.56472
Aminooctanoic Acid_pos	aminooctanoic_acid_pos	NA	9.1841e-07	8.1858e-06	0.41262	-1.2771	0.00035186	0.0030601	0.45087	-1.1492	0.0011321	0.01323	0.45498	-1.1361
Aminopimelic Acid_neg	aminopimelic_acid_neg	NA	0.18928	0.24026	1.1712	0.228	0.64741	0.71759	1.0484	0.068166	0.26756	0.39649	1.3948	0.48002
Aminosugar Phosphate_neg	aminosugar_phosphate_neg	NA	0.31751	0.37408	1.2197	0.28654	0.84115	0.87834	1.5097	0.59428	0.23108	0.35397	1.9289	0.94774
Aminosugar Phosphates_pos	aminosugar_phosphates_pos	Selected	0.24181	0.29507	0.66416	-0.5904	0.55177	0.63214	0.76034	-0.39528	0.30666	0.44244	1.1017	0.13974
Aminovaleric Acid_pos	aminovaleric_acid_pos	NA	1.1333e-07	1.7886e-06	0.48836	-1.034	0.00014088	0.0026192	0.53049	-0.9146	0.0018711	0.015026	0.60541	-0.72401
AMP_pos	amp_pos	NA	0.11457	0.15351	0.82529	-0.27702	0.045319	0.091757	0.77889	-0.36051	0.3312	0.45763	0.92014	-0.12008
Anthranilic Acid_pos	anthranilic_acid_pos	NA	0.0045617	0.0085849	0.45387	-1.1396	0.0073171	0.023565	0.51738	-0.95071	0.0042785	0.022263	0.46217	-1.1135
Arabitol_neg	arabitol_neg	NA	1.5692e-05	6.8443e-05	0.5516	-0.8583	0.60887	0.68879	2.3559	1.2363	0.78237	0.85104	1.6194	0.69549
Arginine_pos	arginine_pos	NA	2.5892e-05	0.00010015	0.5855	-0.77225	0.019611	0.048318	0.71391	-0.48619	0.0030176	0.0187	0.62542	-0.67709
Argininosuccinic Acid_neg	argininosuccinic_acid_neg	NA	0.070454	0.1003	0.84908	-0.23604	0.30943	0.40177	1.0034	0.0049321	0.0010839	0.013038	0.74487	-0.42494
Ascorbate_neg	ascorbate_neg	NA	0.36274	0.42012	0.92551	-0.11168	0.14657	0.21564	0.8559	-0.22449	0.43089	0.55594	1.182	0.2412
Asparagine_pos	asparagine_pos	NA	0.35946	0.4175	0.87031	-0.2004	0.83339	0.87624	1.0398	0.056326	0.8192	0.87481	1.0439	0.062044
Aspartate_pos	aspartate_pos	NA	2.0503e-05	8.491e-05	0.33023	-1.5985	0.00041989	0.0032403	0.38705	-1.3694	0.0019475	0.015318	0.42245	-1.2431
ATP_neg	atp_neg	NA	0.64341	0.67989	0.97362	-0.038575	0.34221	0.43066	0.93442	-0.097864	0.86519	0.91438	1.0395	0.055862
Atrolactate_neg	atrolactate_neg	Selected	0.0011174	0.0027108	1.655	0.72683	6.5073e-05	0.0026045	1.9145	0.93696	0.00053537	0.010576	1.9179	0.9395
Azelaic Acid_neg	azelaic_acid_neg	NA	0.17578	0.22663	0.88282	-0.17982	0.53934	0.61963	3.6204	1.8561	0.30722	0.44244	4.9696	2.3131
Betaine Aldehyde_pos	betaine_aldehyde_pos	NA	3.9832e-05	0.00014581	0.39939	-1.3241	0.0032334	0.013094	0.48234	-1.0519	0.10842	0.21218	0.69881	-0.51702
Betaine_pos	betaine_pos	Selected	2.943e-08	9.2818e-07	0.59822	-0.74126	0.00016685	0.0026246	0.62925	-0.6683	0.0013019	0.01373	0.682	-0.55215
Betaleucine_pos	betaleucine_pos	NA	1.1284e-05	5.2861e-05	0.55001	-0.86248	0.0011143	0.0062433	0.61805	-0.69421	0.18937	0.30951	0.87086	-0.19948
Biliverdin_pos	biliverdin_pos	NA	0.087131	0.12151	0.59997	-0.73703	0.1779	0.25004	0.93034	-0.10416	0.54414	0.66236	1.002	0.0028724
Biotin_neg	biotin_neg	Selected	0.13974	0.18422	1.1492	0.20059	0.78666	0.82924	1.0115	0.016438	0.022808	0.070917	1.6693	0.73922
Bisphosphoglycerates_neg	bisphosphoglycerates_neg	NA	0.01839	0.029338	0.72913	-0.45574	0.090041	0.1479	0.81761	-0.29051	0.10457	0.20889	0.77632	-0.36528
Butylcarnitine_pos	butylcarnitine_pos	Selected	0.29606	0.35184	0.79463	-0.33165	0.058441	0.10671	0.67146	-0.57462	0.16661	0.28512	1.6956	0.76179
Cadaverine_pos	cadaverine_pos	NA	0.66073	0.69462	0.92862	-0.10684	0.23769	0.3219	0.82511	-0.27735	0.65348	0.75077	1.1969	0.25926
Caffeine_pos	caffeine_pos	NA	3.2098e-07	3.6556e-06	0.42657	-1.2291	0.048877	0.095329	0.78272	-0.35344	0.060945	0.13848	0.80743	-0.30859
cAMP_pos	c_amp_pos	Selected	6.4069e-09	3.2836e-07	0.61529	-0.70066	0.00032871	0.0030422	0.64201	-0.63934	0.0018067	0.015026	0.68849	-0.5385
Carbamoyl Phosphates_neg	carbamoyl_phosphates_neg	NA	2.3838e-05	9.489e-05	0.54785	-0.86815	0.16762	0.23971	2.2317	1.1582	0.10657	0.21056	0.77444	-0.36877
Carbamoylaspartate_pos	carbamoylaspartate_pos	NA	7.7826e-08	1.5195e-06	0.50472	-0.98646	0.00020919	0.0028402	0.57569	-0.79664	0.0050399	0.02454	0.6787	-0.55916
Carnitine_pos	carnitine_pos	NA	2.7364e-06	1.6614e-05	0.67353	-0.57018	0.003358	0.013334	0.6385	-0.64724	0.13515	0.24899	0.8526	-0.23006
Carnosine_pos	carnosine_pos	NA	4.1916e-06	2.3542e-05	0.60338	-0.72886	0.0010669	0.0061458	0.62455	-0.67911	0.1376	0.25097	0.85291	-0.22953
CDP_pos	cdp_pos	NA	4.7609e-05	0.00017274	0.48462	-1.0451	0.0020035	0.0091195	0.55523	-0.84885	0.23044	0.35397	0.84797	-0.23791
cGMP_pos	c_gmp_pos	NA	6.1384e-05	0.00020973	0.69307	-0.52894	0.016579	0.041857	0.74046	-0.43351	0.060572	0.1384	0.80651	-0.31024
Cholesterol Sulfate_neg	cholesterol_sulfate_neg	NA	0.25793	0.31078	0.86436	-0.2103	0.43635	0.52491	8.2582	3.0458	0.40838	0.53364	8.1243	3.0222
Choline_pos	choline_pos	NA	4.7142e-07	4.8218e-06	0.59324	-0.75331	0.0029846	0.01233	0.60645	-0.72153	0.025417	0.07588	0.71417	-0.48567
Cis-4-Hydroxy-D-Proline_pos	cis_4_hydroxy_d_proline_pos	NA	0.13186	0.17496	0.69975	-0.51509	0.53263	0.61712	0.84819	-0.23753	0.4788	0.60256	1.1224	0.16654
Cis-Aconitate_neg	cis_aconitate_neg	NA	0.85516	0.86572	0.97537	-0.035973	0.45483	0.54235	0.92993	-0.10481	0.95228	0.96406	1.1048	0.14373
Citicoline_pos	citicoline_pos	NA	0.093209	0.12867	0.68847	-0.53852	0.22481	0.3065	1.0081	0.011692	0.64649	0.74483	0.9026	-0.14785
Citraconic Acid_pos	citraconic_acid_pos	Selected	4.5068e-06	2.4637e-05	0.57523	-0.7978	0.00027524	0.0030422	0.60395	-0.7275	0.0099247	0.03941	0.72876	-0.45648
Citramalic Acid_neg	citramalic_acid_neg	NA	0.001721	0.003942	0.62806	-0.67103	0.49828	0.58227	1.0492	0.069303	0.92675	0.95477	1.0726	0.10116
Citrate_neg	citrate_neg	NA	0.024142	0.038069	0.74608	-0.4226	0.13786	0.20356	0.85625	-0.2239	0.93187	0.95763	1.0874	0.12095
Citrulline_pos	citrulline_pos	NA	6.7192e-08	1.4356e-06	0.46083	-1.1177	0.00064784	0.0044845	0.59011	-0.76094	0.32207	0.45143	0.96916	-0.045188
CMP_pos	cmp_pos	NA	0.0023598	0.0050923	0.63242	-0.66105	0.041016	0.085154	0.72748	-0.45901	0.40209	0.52879	0.95765	-0.062428
Coenzyme A_pos	coenzyme_a_pos	NA	0.053529	0.077826	0.79811	-0.32533	0.052817	0.10001	0.77602	-0.36583	0.051781	0.12242	0.76947	-0.37807
Cortisol_pos	cortisol_pos	Selected	0.0042673	0.0081757	0.49786	-1.0062	0.84951	0.88409	1.3533	0.43653	0.89212	0.93033	1.3062	0.38535
Cortisone_pos	cortisone_pos	NA	7.0426e-05	0.00023475	0.37197	-1.4267	0.00029412	0.0030422	0.39368	-1.3449	0.0066489	0.029362	0.49417	-1.0169
Cotinine_pos	cotinine_pos	NA	1.0393e-06	8.5904e-06	0.65688	-0.60629	0.027464	0.062405	0.77118	-0.37486	0.029129	0.084494	0.77353	-0.37046
Creatine_pos	creatine_pos	NA	5.5675e-06	2.8894e-05	0.46839	-1.0942	0.00031873	0.0030422	0.54971	-0.86325	0.0012273	0.013567	0.59227	-0.75566
Creatinine_pos	creatinine_pos	NA	2.1115e-06	1.4428e-05	0.58407	-0.77578	0.00053252	0.00396	0.634	-0.65744	0.02261	0.070917	0.77236	-0.37265
Cresol-Sulfate_neg	cresol_sulfate_neg	NA	0.020005	0.031791	1.463	0.5489	0.36403	0.45392	2.2772	1.1873	0.15106	0.2653	1.7049	0.7697
Cyanocobalamin_pos	cyanocobalamin_pos	NA	0.06306	0.090718	0.58383	-0.77637	0.01227	0.033457	0.52454	-0.93087	0.3241	0.45242	0.74879	-0.41737
Cystathionine_pos	cystathionine_pos	NA	0.036499	0.054816	0.71533	-0.48332	0.38484	0.47409	0.86672	-0.20637	0.62469	0.72737	1.1357	0.18352
Cysteamine_pos	cysteamine_pos	Selected	2.7114e-07	3.3688e-06	0.44783	-1.159	1.3376e-05	0.0018236	0.48364	-1.048	0.0014553	0.014376	0.58797	-0.76619
Cysteine-S-Sulfate_neg	cysteine_s_sulfate_neg	NA	0.0004298	0.0011224	0.50292	-0.99159	0.087364	0.14644	0.88493	-0.17637	0.006799	0.029583	0.59931	-0.73863
Cystine_pos	cystine_pos	NA	0.75905	0.7839	0.90101	-0.15039	0.93426	0.94817	1.2135	0.27919	0.95961	0.96909	1.1968	0.2592
Cytidine_pos	cytidine_pos	NA	0.20598	0.25827	0.70359	-0.5072	0.028275	0.063194	0.57835	-0.79	0.36582	0.4921	0.75034	-0.41438
Cytosine_pos	cytosine_pos	NA	4.8489e-06	2.5488e-05	0.4644	-1.1066	0.00031946	0.0030422	0.49392	-1.0176	0.00043721	0.010576	0.51632	-0.95367
dAMP_pos	d_amp_pos	NA	8.7173e-05	0.00027493	0.38788	-1.3663	0.0054983	0.018897	0.54741	-0.8693	0.00094547	0.01289	0.43928	-1.1868
Deoxyadenosine_pos	deoxyadenosine_pos	NA	0.0025508	0.0054469	0.25663	-1.9622	0.10747	0.16971	0.79738	-0.32666	0.041191	0.10333	0.40985	-1.2868
Deoxyinosine_neg	deoxyinosine_neg	NA	0.0013835	0.0032414	0.68317	-0.54969	0.0018054	0.0084876	0.65494	-0.61057	0.13733	0.25097	0.83092	-0.26721
Dephospho-CoA_pos	dephospho_co_a_pos	NA	0.00053108	0.0013441	0.50557	-0.98401	0.010952	0.03082	0.61884	-0.69236	0.021678	0.069267	0.66351	-0.59182
D-Erythrose 4-Phosphate_neg	d_erythrose_4_phosphate_neg	NA	0.093591	0.12877	0.87993	-0.18455	0.74259	0.79837	10.785	3.4309	0.3173	0.45061	3.5747	1.8378
dGDP_neg	d_gdp_neg	NA	0.0037948	0.0075162	0.62521	-0.67759	0.020291	0.049696	0.65934	-0.6009	0.37055	0.49528	0.93801	-0.092324
dGMP_pos	d_gmp_pos	NA	0.082738	0.11578	0.46252	-1.1124	0.49063	0.57522	0.69347	-0.52809	0.85476	0.90634	0.91984	-0.12054
DHAP/G-3-P_neg	dhap_g_3_p_neg	NA	0.053832	0.07799	0.8057	-0.31169	0.84183	0.87834	2.3652	1.242	0.13806	0.25097	1.7893	0.8394
Dihydroorotate_neg	dihydroorotate_neg	NA	0.0043608	0.008316	0.72817	-0.45766	0.91015	0.937	2.9011	1.5366	0.46153	0.58623	1.5288	0.61236
dihydrothymine_pos	dihydrothymine_pos	NA	8.9037e-07	8.1122e-06	0.56623	-0.82054	0.0012933	0.0068739	0.65929	-0.60101	0.00056409	0.010576	0.61767	-0.69509
Dihydrouracil_pos	dihydrouracil_pos	Selected	8.5323e-08	1.5901e-06	0.41246	-1.2777	0.00029985	0.0030422	0.53146	-0.91196	0.00040445	0.010576	0.48063	-1.057
Dihydroxyacetone Phosphate_pos	dihydroxyacetone_phosphate_pos	NA	0.13536	0.17902	0.77691	-0.36418	0.46667	0.55485	0.9191	-0.12171	0.89786	0.93033	0.99858	-0.0020469
Dihydroxybenzoic Acid_neg	dihydroxybenzoic_acid_neg	NA	0.081293	0.11414	0.7453	-0.42411	0.0042117	0.01544	0.73212	-0.44984	0.099638	0.20384	0.78272	-0.35343
Diiodothyronine_pos	diiodothyronine_pos	NA	4.4352e-06	2.4574e-05	0.55905	-0.83896	0.00029311	0.0030422	0.5657	-0.82188	0.035081	0.093933	0.76062	-0.39476
Dimethylarginine_pos	dimethylarginine_pos	NA	2.1061e-06	1.4428e-05	0.51857	-0.94739	0.00022221	0.0028402	0.55641	-0.84577	0.0048679	0.02428	0.67139	-0.57478
Dimethylglycine_pos	dimethylglycine_pos	NA	4.3226e-08	1.1077e-06	0.60454	-0.72609	0.00179	0.0084876	0.61735	-0.69585	0.006604	0.029362	0.66638	-0.58559
Dimethylguanosine_pos	dimethylguanosine_pos	NA	0.0065583	0.011898	0.72772	-0.45855	0.0022813	0.0099259	0.64636	-0.6296	0.2576	0.38593	0.89059	-0.16717
Dimethylxanthine_pos	dimethylxanthine_pos	Selected	4.7948e-08	1.1564e-06	0.54868	-0.86596	0.00099026	0.0058838	0.6368	-0.65108	0.0022059	0.016515	0.66624	-0.58588
Disaccharide_pos	disaccharide_pos	NA	6.5322e-06	3.2661e-05	0.39334	-1.3462	0.0043086	0.015595	0.51443	-0.95894	0.0018303	0.015026	0.46644	-1.1002
Dodecenoylcarnitine_pos	dodecenoylcarnitine_pos	NA	0.013624	0.022344	0.49193	-1.0235	0.069976	0.12169	0.58064	-0.78427	0.87101	0.9158	1.2576	0.33062
Dopa_pos	dopa_pos	NA	3.5161e-08	1.0297e-06	0.46963	-1.0904	0.00026405	0.0030422	0.48338	-1.0488	0.00081956	0.012415	0.5162	-0.95401
Dopamine_pos	dopamine_pos	NA	3.176e-06	1.834e-05	0.508	-0.97711	0.016063	0.04106	0.70199	-0.51048	0.22306	0.34821	0.85822	-0.22059
D-Ribose 5-Phosphate_neg	d_ribose_5_phosphate_neg	NA	0.30689	0.3626	1.1169	0.15945	0.17875	0.25037	1.1028	0.14112	0.9417	0.95982	1.097	0.13362
dTTP_neg	d_ttp_neg	Selected	0.093167	0.12867	0.71309	-0.48784	0.023475	0.056147	0.59546	-0.74793	0.5884	0.69957	1.3342	0.41594
dUMP_pos	d_ump_pos	NA	1.2788e-08	4.7664e-07	0.45135	-1.1477	0.0038924	0.014605	0.617	-0.69665	0.0046538	0.023499	0.61427	-0.70306
Epinephrine-H2O_pos	epinephrine_h2o_pos	NA	0.82565	0.83896	0.41668	-1.263	#N/A	#N/A	#N/A	#N/A	#N/A	#N/A	#N/A	#N/A
Erythronate_neg	erythronate_neg	NA	0.010191	0.017629	0.71559	-0.4828	0.72193	0.78529	1.2385	0.30857	0.23034	0.35397	1.1195	0.16286
Erythrose_neg	erythrose_neg	NA	0.0026638	0.0055504	0.75578	-0.40396	0.025365	0.059621	0.79252	-0.33548	0.065995	0.1475	0.82444	-0.27851
Erythrose-4-Phosphate_neg	erythrose_4_phosphate_neg	NA	7.3183e-05	0.00024198	0.73858	-0.43717	0.25005	0.33531	1.0045	0.0065293	0.16177	0.27861	0.87076	-0.19965
Ethanolamine_pos	ethanolamine_pos	NA	0.00015624	0.00046757	0.68452	-0.54684	0.028767	0.063944	0.69644	-0.52194	0.023481	0.07167	0.67051	-0.57667
Ethylmalonate_neg	ethylmalonate_neg	NA	0.012138	0.02023	0.83507	-0.26002	0.95513	0.95982	1.3635	0.44728	0.7305	0.81633	1.1275	0.17312
FAD_pos	fad_pos	NA	0.059877	0.086442	0.48146	-1.0545	0.012523	0.03392	0.41796	-1.2586	0.48491	0.60837	0.82365	-0.2799
Flavin Mononucleotide_pos	flavin_mononucleotide_pos	NA	0.0021735	0.0047351	0.58211	-0.78063	0.013545	0.035975	0.55699	-0.84427	0.13451	0.24899	0.77381	-0.36995
Folate_pos	folate_pos	NA	0.0019535	0.0043767	0.4462	-1.1642	0.35173	0.43994	2.5608	1.3566	0.00036727	0.010576	0.32301	-1.6304
Fructose 1,6-Bisphosphate_neg	fructose_1_6_bisphosphate_neg	NA	7.4314e-05	0.00024375	0.83081	-0.2674	0.040135	0.084181	0.79777	-0.32596	0.22074	0.34591	0.90154	-0.14954
Fructose_neg	fructose_neg	NA	0.82552	0.83896	0.91157	-0.13357	0.29861	0.38895	12.481	3.6417	0.012442	0.046686	3.1768	1.6676
Fructose-1-Phosphate_neg	fructose_1_phosphate_neg	NA	0.089144	0.12389	0.81625	-0.29291	0.86199	0.89481	1.2618	0.33548	0.17663	0.2969	1.4799	0.56551
Fumarate_neg	fumarate_neg	NA	0.0055959	0.010243	0.71859	-0.47675	0.10612	0.16954	0.84473	-0.24343	0.76614	0.84008	1.0452	0.063829
Galactose_neg	galactose_neg	NA	0.20265	0.25486	1.0718	0.10008	0.1509	0.21963	14.952	3.9023	0.00059886	0.010576	3.4364	1.7809
Gentisate_neg	gentisate_neg	NA	0.075708	0.10682	0.73921	-0.43595	0.0031108	0.012723	0.72823	-0.45754	0.11548	0.22385	0.79399	-0.3328
Geranyl Diphosphate_neg	geranyl_diphosphate_neg	NA	0.010648	0.018266	0.78071	-0.35714	0.053552	0.10001	0.77525	-0.36727	0.042704	0.10522	0.75708	-0.40148
Geranyl-pyrophosphate-HPO3_neg	geranyl_pyrophosphate_hpo3_neg	NA	0.032872	0.049916	0.70921	-0.49571	0.41341	0.50473	0.93419	-0.098205	0.048235	0.11674	0.65928	-0.60104
Gluconate_neg	gluconate_neg	NA	0.00019711	0.00057316	0.53285	-0.9082	0.15882	0.22954	0.96652	-0.049135	0.20426	0.32891	0.89127	-0.16606
Gluconolactone_neg	gluconolactone_neg	NA	0.004027	0.0078998	0.69453	-0.52589	0.045084	0.091757	0.74957	-0.41587	0.15745	0.27403	0.83315	-0.26336
Glucoronate_neg	glucoronate_neg	NA	5.5944e-05	0.00019392	0.45242	-1.1443	0.065645	0.11573	1.0172	0.024671	0.041137	0.10333	0.77875	-0.36078
Glucosamine_pos	glucosamine_pos	NA	0.0033169	0.0066664	0.70845	-0.49726	0.133	0.1971	0.80854	-0.30661	0.78013	0.85104	1.1116	0.15266
Glucosamine-6-Phosphate_neg	glucosamine_6_phosphate_neg	NA	0.50342	0.55634	1.1344	0.18188	0.62322	0.69738	1.293	0.3707	0.23066	0.35397	1.7831	0.83438
Glucose_neg	glucose_neg	NA	0.18147	0.23251	1.1068	0.14641	0.043316	0.089476	16.396	4.0353	0.0039942	0.021495	3.5173	1.8145
Glucose-1,6-Bisphosphate_neg	glucose_1_6_bisphosphate_neg	NA	0.10283	0.1396	0.84361	-0.24535	0.071589	0.12302	0.89609	-0.15829	0.11757	0.22681	0.84575	-0.2417
Glucose-1-Phosphate_neg	glucose_1_phosphate_neg	NA	0.45052	0.50885	0.9436	-0.08376	0.91409	0.937	1.3289	0.41027	0.0020605	0.015901	1.6013	0.67921
Glucose-6-Phosphate_neg	glucose_6_phosphate_neg	NA	0.074699	0.10597	0.80673	-0.30985	0.23892	0.3225	0.87295	-0.19603	0.73587	0.82008	1.5416	0.6244
Glucuronate_neg	glucuronate_neg	NA	5.6152e-05	0.00019392	0.44342	-1.1733	0.046092	0.091757	0.89551	-0.15922	0.029099	0.084494	0.74436	-0.42593
Glutamate_pos	glutamate_pos	Selected	0.0028109	0.0058206	0.62884	-0.66922	0.012669	0.03409	0.66386	-0.59104	0.47684	0.60194	1.2119	0.27722
Glutamine_pos	glutamine_pos	NA	0.031157	0.047843	0.78242	-0.35399	0.28251	0.37034	0.9027	-0.14768	0.54253	0.66236	1.244	0.31496
Glutarate_neg	glutarate_neg	NA	0.010532	0.018143	0.83885	-0.25351	0.84009	0.87834	1.3114	0.39112	0.66148	0.75783	1.1483	0.19956
Glutathione Oxidized_pos	glutathione_oxidized_pos	NA	0.010768	0.018395	0.53054	-0.91448	0.0024956	0.010632	0.42397	-1.238	0.17671	0.2969	0.79968	-0.3225
Glutathione Reduced_pos	glutathione_reduced_pos	NA	2.931e-05	0.00011165	0.58155	-0.78203	0.0038894	0.014605	0.59341	-0.75291	0.019088	0.063991	0.68238	-0.55134
Glyceraldehyde 3-Phosphate_neg	glyceraldehyde_3_phosphate_neg	NA	0.0029012	0.0059475	0.53267	-0.90868	0.028245	0.063194	0.59216	-0.75593	0.13066	0.24513	0.66686	-0.58454
Glyceraldehyde_neg	glyceraldehyde_neg	NA	0.3564	0.41587	0.84227	-0.24764	0.34124	0.43066	3.782	1.9192	0.056836	0.13208	1.8105	0.85636
Glycerate_neg	glycerate_neg	NA	0.33016	0.38675	0.7215	-0.47094	0.64969	0.71817	0.95895	-0.060475	0.91914	0.94931	0.89042	-0.16744
Glycerol-3-Phosphate_neg	glycerol_3_phosphate_neg	NA	0.040477	0.059912	0.78119	-0.35625	0.20245	0.28068	1.0008	0.0012032	0.073406	0.16142	1.3104	0.39002
Glycerophosphocholine_pos	glycerophosphocholine_pos	NA	1.9325e-05	8.1683e-05	0.5201	-0.94315	0.0084192	0.025698	0.58401	-0.77593	0.12193	0.23195	0.7889	-0.34209
Glycine_neg	glycine_neg	NA	9.8846e-07	8.4431e-06	0.26557	-1.9129	0.045926	0.091757	2.1165	1.0817	0.034617	0.093933	1.4914	0.57669
Glycochenodeoxycholate_neg	glycochenodeoxycholate_neg	NA	0.55877	0.60768	0.92087	-0.11894	0.17606	0.24939	0.82843	-0.27155	0.18993	0.30951	1.6634	0.73409
Glycocholic Acid_neg	glycocholic_acid_neg	NA	8.4109e-05	0.00026732	0.62744	-0.67245	0.044884	0.091757	0.69174	-0.5317	0.032226	0.090158	0.66689	-0.58448
Glycolate_neg	glycolate_neg	NA	0.0018207	0.0041471	0.48268	-1.0509	0.0025529	0.010764	0.55924	-0.83846	0.7605	0.83839	1.0208	0.029706
Glycolic Acid_neg	glycolic_acid_neg	NA	0.0067276	0.012151	0.65075	-0.61982	0.87828	0.90941	4.2765	2.0964	0.51937	0.6437	4.8898	2.2898
Glycyl-Proline_pos	glycyl_proline_pos	NA	4.9542e-05	0.00017663	0.66519	-0.58816	0.00035705	0.0030601	0.63279	-0.66021	0.10611	0.21056	0.85248	-0.23026
GMP_pos	gmp_pos	NA	0.2594	0.31098	0.88418	-0.17759	0.17683	0.24939	1.1188	0.16193	0.59357	0.69963	1.2159	0.28201
Guanidineacetate_neg	guanidineacetate_neg	NA	0.0045713	0.0085849	0.78773	-0.34423	0.26122	0.34801	0.91982	-0.12058	0.20164	0.3263	0.89465	-0.16061
Guanidinobutanoic Acid_pos	guanidinobutanoic_acid_pos	NA	0.40661	0.46437	0.6535	-0.61374	0.62406	0.69738	1.9826	0.98742	0.013747	0.050202	2.0729	1.0516
Guanine_pos	guanine_pos	NA	6.3425e-06	3.2104e-05	0.52927	-0.91794	0.00351	0.013672	0.59304	-0.7538	0.17642	0.2969	0.83769	-0.25551
Guanosine_pos	guanosine_pos	NA	0.0044478	0.0084425	0.71326	-0.4875	0.069194	0.12094	0.79513	-0.33074	0.89849	0.93033	1.0163	0.023298
Hexanoylcarnitine_pos	hexanoylcarnitine_pos	Selected	0.15987	0.20808	0.6256	-0.67669	0.052759	0.10001	0.53964	-0.88992	0.23199	0.35405	2.0163	1.0117
Hexanoylglycine_pos	hexanoylglycine_pos	NA	0.0033117	0.0066664	0.69616	-0.52252	0.022913	0.055127	0.73878	-0.43679	0.64376	0.74378	0.96815	-0.0467
Hexose 6-Phosphate_neg	hexose_6_phosphate_neg	NA	0.048804	0.07172	0.85484	-0.22627	0.69216	0.75693	1.0285	0.04054	0.022887	0.070917	1.2332	0.30246
Hippurate_neg	hippurate_neg	NA	0.46234	0.51511	1.027	0.038493	0.44712	0.53628	1.3726	0.45691	0.13466	0.24899	1.0803	0.11141
Histidine_pos	histidine_pos	NA	0.00032352	0.00087844	0.68411	-0.5477	0.025849	0.060413	0.74079	-0.43286	0.87933	0.92211	1.0705	0.098278
Histidinol_pos	histidinol_pos	NA	0.0068806	0.012373	0.57934	-0.78752	0.10466	0.16787	0.73033	-0.45339	0.4176	0.54222	0.83873	-0.25373
Homoarginine_pos	homoarginine_pos	NA	9.8808e-08	1.7074e-06	0.44962	-1.1532	1.1159e-05	0.0018236	0.47255	-1.0815	0.00071363	0.011226	0.57643	-0.79478
Homocitrulline_pos	homocitrulline_pos	Selected	4.7622e-10	4.8813e-08	0.48652	-1.0394	0.0010566	0.0061458	0.50712	-0.97959	0.010325	0.040218	0.61833	-0.69354
Homocysteic Acid_pos	homocysteic_acid_pos	NA	2.6594e-06	1.652e-05	0.40006	-1.3217	0.0020113	0.0091195	0.53009	-0.91569	0.012245	0.046372	0.60913	-0.71518
Homocysteine_pos	homocysteine_pos	NA	0.75038	0.77691	0.93152	-0.10235	0.52976	0.61554	0.93053	-0.10387	0.57071	0.68252	1.1776	0.23585
Homocystine_pos	homocystine_pos	NA	0.26043	0.3113	0.66683	-0.5846	0.0089587	0.027142	0.3519	-1.5068	0.079347	0.17171	0.51161	-0.9669
Homogentisate_neg	homogentisate_neg	NA	0.54467	0.59393	0.99663	-0.0048686	0.28167	0.37034	0.99371	-0.009101	0.20525	0.32921	0.99313	-0.0099398
Homoserine_pos	homoserine_pos	NA	0.00036569	0.00097358	0.66653	-0.58525	0.051193	0.098764	0.7858	-0.34776	0.23929	0.36187	0.89165	-0.16544
Hydrocinnamic Acid_neg	hydrocinnamic_acid_neg	NA	0.41186	0.46776	0.88841	-0.1707	0.74372	0.79837	1.0296	0.042101	0.70893	0.79438	1.1819	0.24106
Hydroxyanthranilate_pos	hydroxyanthranilate_pos	NA	6.9495e-06	3.4329e-05	0.62617	-0.67538	0.0072622	0.023565	0.64352	-0.63593	0.075139	0.16434	0.77862	-0.36101
Hydroxybutanoate_pos	hydroxybutanoate_pos	Selected	4.6556e-10	4.8813e-08	0.57796	-0.79097	0.00010207	0.0026045	0.60521	-0.7245	0.0003523	0.010576	0.6368	-0.65109
Hydroxybutyrate_neg	hydroxybutyrate_neg	Selected	0.64334	0.67989	1.0127	0.018218	0.26538	0.3524	2.5316	1.34	0.00062062	0.010576	6.7777	2.7608
Hydroxycinnaminic acid_neg	hydroxycinnaminic_acid_neg	NA	0.00023625	0.00067735	0.52519	-0.92909	0.32321	0.41701	1.5827	0.66236	0.27805	0.40972	2.2224	1.1521
Hydroxyglutarate_neg	hydroxyglutarate_neg	NA	0.1257	0.16732	0.76975	-0.37754	0.93696	0.94855	1.3439	0.42641	0.76614	0.84008	1.1344	0.18197
Hydroxyguanosine_pos	hydroxyguanosine_pos	NA	0.0050428	0.0093555	0.72135	-0.47123	0.0013638	0.0071513	0.66355	-0.59173	0.14251	0.25531	0.84513	-0.24275
Hydroxyindoleacetate_pos	hydroxyindoleacetate_pos	NA	0.22531	0.27993	0.85518	-0.22571	0.11374	0.17555	0.77626	-0.36539	0.78217	0.85104	1.0252	0.035953
Hydroxyisobutyrate_neg	hydroxyisobutyrate_neg	Selected	0.14723	0.19286	0.88437	-0.17728	0.061686	0.11164	1.3222	0.40293	0.0051444	0.024754	1.9742	0.98123
Hydroxyisocaproic Acid_neg	hydroxyisocaproic_acid_neg	NA	0.096328	0.13209	1.4027	0.48821	0.002029	0.0091195	8.032	3.0058	0.019301	0.06418	6.9101	2.7887
Hydroxyisovalerate_neg	hydroxyisovalerate_neg	NA	0.27004	0.32185	0.89534	-0.15949	0.08853	0.14659	0.83605	-0.25834	0.68599	0.77506	1.137	0.18523
Hydroxykynurenine_pos	hydroxykynurenine_pos	NA	2.9736e-05	0.00011185	0.3668	-1.447	0.0052853	0.01832	0.54681	-0.87088	0.0018654	0.015026	0.49107	-1.026
Hydroxy-Methylbutyrate_neg	hydroxy_methylbutyrate_neg	NA	0.14111	0.18543	0.87565	-0.19157	0.075496	0.1292	0.83111	-0.26689	0.69309	0.78092	1.1215	0.1654
Hydroxyphenyllactate_neg	hydroxyphenyllactate_neg	Selected	6.71e-11	2.7511e-08	2.4738	1.3067	7.7052e-05	0.0026045	4.7371	2.244	3.3709e-07	0.00013787	4.3304	2.1145
Hydroxy-Phenylpyruvate_neg	hydroxy_phenylpyruvate_neg	NA	0.18221	0.23273	1.0806	0.11177	0.10185	0.1651	1.0893	0.12334	0.544	0.66236	0.99134	-0.012546
Hydroxyproline_pos	hydroxyproline_pos	NA	2.6568e-06	1.652e-05	0.61245	-0.70734	0.0012336	0.0067274	0.63569	-0.65359	0.051068	0.12143	0.78509	-0.34907
Hydroxypropionate_neg	hydroxypropionate_neg	NA	0.4599	0.51511	0.86652	-0.2067	0.43547	0.52491	3.8752	1.9543	0.048669	0.11709	1.8555	0.89179
Hydroxytryptophan_pos	hydroxytryptophan_pos	NA	2.3953e-06	1.5588e-05	0.43165	-1.2121	0.0012224	0.0067274	0.50258	-0.99256	0.0024505	0.017506	0.5293	-0.91783
Hypoxanthine_neg	hypoxanthine_neg	NA	0.47562	0.52846	1.1335	0.18082	0.13071	0.19583	1.625	0.7004	0.090965	0.19178	1.7897	0.83975
IDP_pos	idp_pos	NA	5.6285e-05	0.00019392	0.48553	-1.0424	0.0090478	0.02721	0.60868	-0.71624	0.091969	0.1929	0.76007	-0.39579
Imidazole_pos	imidazole_pos	NA	0.0079353	0.014084	0.66882	-0.58031	0.011819	0.032662	0.67105	-0.5755	0.42743	0.55322	0.90604	-0.14236
Imidazoleacetic Acid_pos	imidazoleacetic_acid_pos	NA	0.0039452	0.0077765	0.4585	-1.125	0.010218	0.029598	0.53669	-0.89784	0.00070392	0.011226	0.42788	-1.2247
IMP_pos	imp_pos	NA	0.19566	0.24683	0.90062	-0.15102	0.10702	0.16971	0.95143	-0.071836	0.59298	0.69963	1.0657	0.091783
Indole Lactate_neg	indole_lactate_neg	NA	0.0048356	0.0090117	0.65748	-0.60498	0.05683	0.10474	0.79113	-0.33801	0.13967	0.25276	0.85589	-0.22451
Indole Propionate_neg	indole_propionate_neg	NA	0.028559	0.044353	0.75719	-0.40127	0.23586	0.32048	0.89511	-0.15987	0.54756	0.66259	0.98219	-0.025929
Indole_pos	indole_pos	NA	0.013566	0.022338	0.54827	-0.86704	0.031445	0.069145	0.62811	-0.67091	0.040549	0.10333	0.62437	-0.67952
Indole-2-Carboxylic Acid_neg	indole_2_carboxylic_acid_neg	NA	0.032131	0.048973	0.8836	-0.17853	0.94004	0.94933	1.2531	0.32552	0.51414	0.6411	1.0994	0.1367
Indole-3-Acetic Acid_neg	indole_3_acetic_acid_neg	NA	0.42416	0.48041	0.94564	-0.080641	0.064942	0.11538	0.79478	-0.33137	0.68365	0.77456	1.0213	0.030471
Indoleacrylate_pos	indoleacrylate_pos	NA	0.0042248	0.0081707	0.72968	-0.45466	0.015423	0.039949	0.70765	-0.49889	0.12927	0.24395	0.83782	-0.25529
Indolebutyric Acid_pos	indolebutyric_acid_pos	NA	4.6225e-06	2.4937e-05	0.58863	-0.76456	0.0033069	0.01326	0.60783	-0.71826	0.021984	0.069702	0.70338	-0.50762
Indolepropionate_pos	indolepropionate_pos	NA	0.00026189	0.00073544	0.56599	-0.82114	0.0076865	0.02437	0.65337	-0.61404	0.035034	0.093933	0.72946	-0.4551
Indoxyl Sulfate_neg	indoxyl_sulfate_neg	NA	1.2074e-06	9.1676e-06	0.80307	-0.3164	0.047291	0.093251	0.89925	-0.15321	0.0037973	0.021354	0.84555	-0.24203
Inosine_pos	inosine_pos	NA	0.15407	0.20118	0.74817	-0.41856	0.42793	0.51782	1.233	0.30213	0.17304	0.2949	1.5843	0.66383
Inositol_neg	inositol_neg	NA	2.1264e-05	8.7181e-05	0.53009	-0.9157	0.0051199	0.017898	0.64282	-0.63752	0.067483	0.15	0.79493	-0.33111
Isocitrate_neg	isocitrate_neg	NA	0.031117	0.047843	0.71627	-0.48143	0.14812	0.21713	0.85108	-0.23264	0.56394	0.67839	1.2201	0.28702
Isoleucine_pos	isoleucine_pos	NA	2.1636e-07	2.7721e-06	0.6014	-0.73359	0.00046872	0.0035501	0.62736	-0.67264	0.0097151	0.038965	0.72361	-0.46671
Isopropylmalic Acid_neg	isopropylmalic_acid_neg	NA	0.01453	0.023455	0.55059	-0.86094	0.0051077	0.017898	0.5099	-0.97171	0.26699	0.39649	0.78488	-0.34946
Itaconate_neg	itaconate_neg	NA	0.03736	0.055904	1.3488	0.43165	0.021239	0.051707	6.6096	2.7246	0.30882	0.44318	2.8615	1.5168
Ketohexanoic Acid_neg	ketohexanoic_acid_neg	NA	0.00015595	0.00046757	0.59423	-0.7509	0.47467	0.55948	1.1479	0.19894	0.36533	0.4921	1.1922	0.25367
Ketoisovalerate_neg	ketoisovalerate_neg	NA	0.004245	0.0081711	0.70319	-0.50801	0.088152	0.14656	0.82568	-0.27634	0.46509	0.58893	0.96837	-0.04637
Ketoleucine_neg	ketoleucine_neg	NA	8.0753e-05	0.0002607	0.5316	-0.91159	0.053318	0.10001	0.80122	-0.31974	0.018215	0.063627	0.7462	-0.42236
Kynurenate_pos	kynurenate_pos	NA	4.9063e-05	0.00017646	0.50304	-0.99126	0.00025858	0.0030422	0.55492	-0.84965	0.013436	0.049507	0.69507	-0.52477
Kynurenine_pos	kynurenine_pos	NA	2.2186e-06	1.4802e-05	0.60759	-0.71882	0.0078065	0.024475	0.68361	-0.54875	0.0015123	0.014385	0.59925	-0.73877
Lactate_neg	lactate_neg	NA	0.67403	0.70498	0.88806	-0.17127	0.25786	0.34465	3.794	1.9237	0.025602	0.07588	1.8282	0.87041
Leucic Acid_neg	leucic_acid_neg	NA	1.8736e-05	8.0019e-05	0.41911	-1.2546	0.045708	0.091757	1.6727	0.74216	8.0785e-05	0.0055069	0.37726	-1.4064
Leucine_pos	leucine_pos	NA	6.7336e-05	0.00022629	0.5919	-0.75658	0.0014712	0.0073378	0.63053	-0.66535	0.4145	0.5399	0.94426	-0.082749
Linoleic Acid_pos	linoleic_acid_pos	NA	0.37385	0.43056	0.91365	-0.13028	0.0015384	0.0074907	0.62762	-0.67204	0.0038635	0.021354	0.66527	-0.588
Linolenic Acid_pos	linolenic_acid_pos	NA	1.1079e-05	5.2821e-05	0.61021	-0.71263	8.8329e-05	0.0026045	0.54732	-0.86953	0.0022208	0.016515	0.62559	-0.67672
Lipoamide_pos	lipoamide_pos	NA	0.099173	0.13509	0.86646	-0.2068	0.15028	0.21952	0.86573	-0.208	0.97822	0.98062	1.0389	0.055109
Lipoic Acid_pos	lipoic_acid_pos	NA	6.848e-07	6.5295e-06	0.51663	-0.95279	0.00017748	0.0026403	0.5826	-0.77941	0.020343	0.066562	0.73739	-0.4395
Lysine_pos	lysine_pos	NA	0.011642	0.019563	0.78994	-0.34019	0.12317	0.18798	0.83133	-0.26651	0.96379	0.97091	1.1273	0.17292
M-4-Pyr/Oxypurinol_pos	m_4_pyr_oxypurinol_pos	NA	2.9411e-05	0.00011165	0.58467	-0.77429	0.005961	0.019984	0.64591	-0.63061	0.29513	0.4311	0.89118	-0.16621
Malate_neg	malate_neg	NA	0.20991	0.26239	0.84818	-0.23755	0.60964	0.68879	1.034	0.048253	0.061337	0.1386	1.6263	0.7016
Maleic Acid_neg	maleic_acid_neg	NA	0.0026669	0.0055504	0.67239	-0.57263	0.062898	0.11234	0.80224	-0.3179	0.30256	0.43882	0.91796	-0.1235
Malonate_neg	malonate_neg	NA	0.6301	0.67101	1.0203	0.028929	0.24928	0.33531	2.5167	1.3315	0.0005684	0.010576	6.9444	2.7959
Mandelic Acid_neg	mandelic_acid_neg	NA	0.25497	0.30837	0.69249	-0.53013	0.2894	0.37816	0.73422	-0.44571	0.39393	0.51974	0.79869	-0.3243
Mannose_neg	mannose_neg	NA	0.65851	0.69406	0.97593	-0.035158	0.057659	0.10575	16.755	4.0665	0.00052668	0.010576	3.6646	1.8737
Melatonin_pos	melatonin_pos	Selected	0.11041	0.1494	0.74776	-0.41935	0.038684	0.081556	0.68355	-0.54888	0.18357	0.30418	1.6203	0.69623
Metanephrine_pos	metanephrine_pos	NA	3.8396e-08	1.0495e-06	0.55491	-0.84968	0.00065787	0.0044845	0.63758	-0.64932	0.0024431	0.017506	0.66132	-0.59659
Methionine Sulfoxide_pos	methionine_sulfoxide_pos	Selected	1.5229e-06	1.115e-05	0.37267	-1.424	0.017875	0.044308	0.58069	-0.78417	0.0014763	0.014376	0.42296	-1.2414
Methionine_pos	methionine_pos	NA	0.012116	0.02023	0.5431	-0.8807	0.1159	0.17753	0.69069	-0.53389	0.088923	0.18942	0.68724	-0.54111
Methyl Phenylacetate_neg	methyl_phenylacetate_neg	NA	0.45882	0.51511	1.0174	0.024936	0.32542	0.41854	8.5612	3.0978	0.28753	0.42151	4.4373	2.1497
Methyladenosine_pos	methyladenosine_pos	NA	0.069235	0.098908	0.69324	-0.52858	0.012814	0.034255	0.5971	-0.74396	0.0053511	0.025449	0.55609	-0.8466
Methylamino-Alanine_pos	methylamino_alanine_pos	NA	3.1056e-07	3.638e-06	0.53232	-0.90963	0.00029393	0.0030422	0.5933	-0.75317	0.0034104	0.020215	0.66908	-0.57976
Methylcysteine_pos	methylcysteine_pos	NA	0.0019289	0.0043454	0.44445	-1.1699	0.032329	0.069962	0.6395	-0.64498	0.037541	0.099061	0.57553	-0.79705
Methylene-THF_pos	methylene_thf_pos	NA	1.9319e-08	6.6007e-07	0.42749	-1.226	0.0081075	0.025121	0.65666	-0.60678	0.00098787	0.013009	0.48477	-1.0446
Methylglutarate_neg	methylglutarate_neg	NA	0.00032101	0.00087743	0.75671	-0.40219	0.0065686	0.021666	0.77811	-0.36195	0.015502	0.055687	0.79573	-0.32965
Methylguanosine_pos	methylguanosine_pos	NA	8.2322e-05	0.00026369	0.69373	-0.52756	0.00087165	0.0054847	0.68232	-0.55149	0.077393	0.16837	0.84101	-0.24981
Methylguanosines_pos	methylguanosines_pos	NA	0.0042112	0.0081707	0.73629	-0.44166	0.0044707	0.01604	0.70705	-0.50012	0.37543	0.50017	0.93095	-0.10322
Methylhistamine_pos	methylhistamine_pos	NA	5.338e-08	1.2159e-06	0.67132	-0.57492	0.007654	0.02437	0.71644	-0.48107	0.040808	0.10333	0.79037	-0.3394
Methylhistidine_pos	methylhistidine_pos	NA	0.25847	0.31078	0.56462	-0.82465	0.91245	0.937	1.1858	0.24584	0.86899	0.9158	1.0636	0.088959
Methylmalonate_neg	methylmalonate_neg	NA	0.21893	0.27283	0.87835	-0.18713	0.065167	0.11538	0.82225	-0.28235	0.80814	0.86981	1.1231	0.16743
Methylnicotinamide_pos	methylnicotinamide_pos	NA	0.00098148	0.0023953	0.57325	-0.80276	0.18569	0.25921	0.92116	-0.11847	0.6743	0.76608	1.2012	0.26452
Methyl-Oxovalerate_neg	methyl_oxovalerate_neg	NA	0.00010514	0.00032411	0.52555	-0.92809	0.034624	0.074533	0.7791	-0.36011	0.010571	0.040789	0.63545	-0.65414
Methylphenylacetic acid_pos	methylphenylacetic_acid_pos	NA	7.5663e-07	7.0505e-06	0.52977	-0.91655	0.00027794	0.0030422	0.58861	-0.76463	0.00298	0.0187	0.66342	-0.59201
Methylsuccinate_neg	methylsuccinate_neg	Selected	1.3215e-05	5.9538e-05	0.41137	-1.2815	0.056854	0.10474	2.0247	1.0177	1.4553e-05	0.001984	0.31999	-1.6439
Methyltetrahydrofolate_pos	methyltetrahydrofolate_pos	NA	0.0013749	0.0032397	0.66351	-0.59182	0.0099892	0.029393	0.65687	-0.60631	0.0055703	0.025889	0.63082	-0.66469
Methylthioadenosine_pos	methylthioadenosine_pos	NA	1.6721e-07	2.2114e-06	0.63572	-0.65355	0.00071081	0.0046146	0.66827	-0.58149	0.0097175	0.038965	0.74899	-0.41698
Mevalonolactone_pos	mevalonolactone_pos	NA	1.1778e-07	1.7886e-06	0.61058	-0.71175	0.00033471	0.0030422	0.66007	-0.59931	0.0010186	0.013009	0.68061	-0.55511
Mopeg Sulfate_neg	mopeg_sulfate_neg	NA	0.23011	0.28503	0.88982	-0.16841	0.21805	0.30028	0.88487	-0.17646	0.40794	0.53364	0.98791	-0.017542
Myoinositol_neg	myoinositol_neg	NA	1.0597e-05	5.1113e-05	0.51812	-0.94864	0.01206	0.033104	0.73203	-0.45003	0.041434	0.10333	0.76188	-0.39237
NAD_1_pos	nad_1_pos	NA	0.0031074	0.0063385	0.52354	-0.93364	0.10125	0.16499	1.1556	0.2086	0.31864	0.45094	0.93202	-0.10157
NAD_2_pos	nad_2_pos	NA	0.0020298	0.0044744	0.50995	-0.97156	0.062833	0.11234	1.0857	0.11865	0.6073	0.70968	1.049	0.068952
NAD_3_pos	nad_3_pos	NA	0.002851	0.0058739	0.47056	-1.0875	0.05478	0.10184	1.0319	0.045305	0.43459	0.55721	1.0222	0.031744
NAD_4_pos	nad_4_pos	NA	0.0034276	0.0068552	0.53463	-0.90337	0.052475	0.10001	0.9902	-0.014204	0.51215	0.64058	1.0639	0.089332
NAD_pos	nad_pos	NA	0.0097261	0.016897	0.5591	-0.83882	0.03174	0.069159	0.71547	-0.48305	0.38912	0.51506	0.91415	-0.12949
NADH_1_pos	nadh_1_pos	NA	0.00052978	0.0013441	0.56555	-0.82228	0.0049644	0.017656	0.61748	-0.69553	0.18097	0.30211	0.83211	-0.26515
NADH_2_pos	nadh_2_pos	NA	0.00027891	0.00077703	0.55103	-0.8598	0.0020003	0.0091195	0.56066	-0.83481	0.0035131	0.020269	0.56598	-0.82117
NADH_3_pos	nadh_3_pos	NA	0.028439	0.044334	0.55255	-0.85581	0.09457	0.15472	0.66628	-0.58579	0.31392	0.44736	0.77953	-0.35933
NADH_pos	nadh_pos	NA	0.0052405	0.0096349	0.51312	-0.96262	0.037228	0.078893	0.70027	-0.51403	0.095324	0.19733	0.76518	-0.38613
NADP_neg	nadp_neg	NA	0.56723	0.61525	2.1784	1.1233	0.42221	0.51393	1.801	0.84883	0.018614	0.063838	2.284	1.1915
NADPH_pos	nadph_pos	NA	0.0032164	0.0065284	0.44828	-1.1575	0.0055881	0.019046	0.48754	-1.0364	0.24238	0.36446	0.75669	-0.40223
n-Glycylproline_pos	n_glycylproline_pos	NA	6.2771e-05	0.00021269	0.66868	-0.58062	0.0004089	0.0032403	0.6356	-0.65381	0.12095	0.23115	0.85994	-0.2177
Nicotinamide Mononucleotide_pos	nicotinamide_mononucleotide_pos	NA	0.00023222	0.00067049	0.60128	-0.7339	0.0038753	0.014605	0.56615	-0.82075	0.14441	0.2568	0.82855	-0.27134
Nicotinamide Oxide_pos	nicotinamide_oxide_pos	NA	2.9845e-06	1.748e-05	0.52815	-0.92098	0.0012941	0.0068739	0.63488	-0.65545	0.015712	0.055882	0.71897	-0.476
Nicotinamide Riboside_pos	nicotinamide_riboside_pos	NA	0.008839	0.015554	0.75566	-0.40418	0.017085	0.042608	0.68599	-0.54374	0.36697	0.4921	0.9351	-0.096808
Nicotinamide_pos	nicotinamide_pos	Selected	4.3953e-07	4.8194e-06	0.57604	-0.79575	0.0083308	0.025619	0.69277	-0.52955	0.00016141	0.0082521	0.56741	-0.81753
Nicotinic Acid_pos	nicotinic_acid_pos	NA	0.00053961	0.0013573	0.29243	-1.7738	0.0042222	0.01544	0.33061	-1.5968	0.0026538	0.017506	0.31335	-1.6742
NMN_neg	nmn_neg	NA	0.32626	0.38328	0.95401	-0.067928	0.72957	0.78732	0.99421	-0.0083798	0.45517	0.58177	1.1393	0.1882
Norepinephrine_pos	norepinephrine_pos	NA	1.9545e-06	1.3816e-05	0.62147	-0.68624	0.00018076	0.0026403	0.62523	-0.67755	0.010237	0.040218	0.75014	-0.41477
Normetanephrine-H2O_pos	normetanephrine_h2o_pos	NA	0.00079187	0.0019677	0.58485	-0.77386	0.015433	0.039949	0.62634	-0.67498	0.34375	0.47179	0.90059	-0.15106
Norvaline_pos	norvaline_pos	Selected	1.0944e-06	8.5904e-06	0.47531	-1.0731	0.00032709	0.0030422	0.54747	-0.86916	0.0018186	0.015026	0.582	-0.78091
Octadiecadienoylcarnitine_pos	octadiecadienoylcarnitine_pos	NA	8.0971e-09	3.6887e-07	0.59253	-0.75503	0.00064053	0.0044845	0.64566	-0.63116	0.0043002	0.022263	0.69062	-0.53404
Octanoylcarnitine_pos	octanoylcarnitine_pos	NA	0.19477	0.24646	0.62614	-0.67544	0.10828	0.17034	0.59838	-0.74088	0.20775	0.33191	2.0884	1.0624
Octenoylcarnitine_pos	octenoylcarnitine_pos	NA	0.014704	0.023641	0.60355	-0.72846	0.025298	0.059621	0.58334	-0.77759	0.94015	0.95982	1.2253	0.29318
Oleic Acid_pos	oleic_acid_pos	NA	9.9946e-08	1.7074e-06	0.6025	-0.73097	0.0021726	0.009555	0.67792	-0.56081	0.007273	0.031312	0.71629	-0.48138
OMP_neg	omp_neg	NA	0.0019786	0.004385	0.77174	-0.37381	0.12396	0.18847	0.83596	-0.25849	0.45897	0.58479	0.94873	-0.075932
Ornithine_pos	ornithine_pos	NA	2.7556e-06	1.6614e-05	0.63331	-0.65903	0.00039153	0.0032403	0.65869	-0.60232	0.007808	0.032923	0.73999	-0.43441
Orotate_neg	orotate_neg	NA	0.00018968	0.00055712	0.73203	-0.45002	0.015838	0.040741	0.82986	-0.26905	0.14084	0.25376	0.88605	-0.17454
Oxalate_neg	oxalate_neg	NA	0.52614	0.57525	0.9132	-0.13099	0.55837	0.63792	2.9926	1.5814	0.26512	0.39575	1.4132	0.49894
Oxaloacetate_neg	oxaloacetate_neg	Selected	1.3159e-07	1.9269e-06	0.36436	-1.4566	0.062673	0.11234	2.7029	1.4345	1.3178e-05	0.001984	0.33804	-1.5647
Oxobutanoate_neg	oxobutanoate_neg	NA	0.82119	0.83896	0.85927	-0.21881	0.76565	0.8155	0.93522	-0.09662	0.62601	0.72737	1.2258	0.29378
Oxoglutarate_neg	oxoglutarate_neg	NA	0.69549	0.7219	0.85768	-0.22148	0.47148	0.55858	0.87581	-0.1913	0.85538	0.90634	1.1109	0.15169
Oxoguanine/3-Methoxytyramine_pos	oxoguanine_3_methoxytyramine_pos	NA	2.543e-05	9.93e-05	0.37126	-1.4295	0.021951	0.053123	0.53728	-0.89626	0.002526	0.017506	0.37419	-1.4182
Palmitic Acid_neg	palmitic_acid_neg	NA	0.96916	0.96916	0.95639	-0.064333	0.21214	0.29313	2.784	1.4771	0.013054	0.048536	3.6895	1.8834
Pantothenate_pos	pantothenate_pos	NA	9.3988e-07	8.199e-06	0.60827	-0.71722	0.026367	0.061273	0.65686	-0.60635	0.023423	0.07167	0.65101	-0.61924
Phenylacetylglutamine_neg	phenylacetylglutamine_neg	NA	0.01253	0.020798	0.71451	-0.48497	0.88377	0.91279	1.0839	0.11618	0.0055692	0.025889	0.71235	-0.48934
Phenylacetylglycine_pos	phenylacetylglycine_pos	NA	2.8968e-07	3.4932e-06	0.58606	-0.77088	0.0015575	0.0074943	0.66216	-0.59475	0.002847	0.018483	0.67798	-0.56069
Phenylalanine_pos	phenylalanine_pos	NA	0.79405	0.8139	0.52273	-0.93587	0.77209	0.82016	0.58737	-0.76765	0.75419	0.83368	3.6909	1.884
Phenylglyoxylic Acid_neg	phenylglyoxylic_acid_neg	NA	2.045e-05	8.491e-05	0.76945	-0.3781	1.0225e-07	4.1819e-05	0.76446	-0.38749	0.01873	0.063838	0.81712	-0.29137
Phenyllactate_neg	phenyllactate_neg	Selected	0.0013682	0.0032397	1.6429	0.7162	7.7707e-05	0.0026045	1.8986	0.92495	0.0017298	0.015026	1.8992	0.92538
Phenylpropiolate_neg	phenylpropiolate_neg	NA	0.46188	0.51511	0.88111	-0.18261	0.37775	0.46701	0.88757	-0.17207	0.99338	0.99338	1.0802	0.11125
Phenylpyruvate_neg	phenylpyruvate_neg	NA	0.58577	0.63035	0.93773	-0.092755	0.32908	0.42129	1.1414	0.19085	0.33425	0.4603	0.89905	-0.15353
Phosphocholine_pos	phosphocholine_pos	NA	1.8968e-06	1.3644e-05	0.49485	-1.0149	0.0042281	0.01544	0.5746	-0.79936	0.031257	0.088779	0.70046	-0.51363
Phosphocreatine_pos	phosphocreatine_pos	NA	0.23305	0.28694	0.88467	-0.17678	0.37611	0.46701	0.96289	-0.054562	0.3491	0.47593	1.475	0.56074
phosphoenolpyruvate_1_neg	phosphoenolpyruvate_1_neg	NA	0.17824	0.22909	0.88246	-0.1804	0.60526	0.68764	0.97322	-0.039169	0.12943	0.24395	1.2681	0.34272
phosphoenolpyruvate_2_neg	phosphoenolpyruvate_2_neg	NA	0.18793	0.23929	0.88491	-0.1764	0.20223	0.28068	0.84533	-0.24242	0.94871	0.96284	1.2532	0.32566
Phosphoenolpyruvate_neg	phosphoenolpyruvate_neg	NA	0.17139	0.22167	0.88182	-0.18144	0.45218	0.54076	0.94472	-0.082045	0.17713	0.2969	1.2775	0.35336
Phosphogluconate_neg	phosphogluconate_neg	NA	0.67365	0.70498	0.94804	-0.07698	0.13068	0.19583	1.1118	0.15293	0.80373	0.86735	0.99719	-0.0040647
Phosphoglycerate_pos	phosphoglycerate_pos	NA	4.109e-06	2.3398e-05	0.6217	-0.6857	0.0060928	0.02026	0.64366	-0.63563	0.05104	0.12143	0.76281	-0.39061
Phosphoglycerates_neg	phosphoglycerates_neg	NA	0.015819	0.025335	0.70156	-0.51136	0.22262	0.30452	0.93225	-0.10121	0.84383	0.89877	1.1213	0.16521
Phosphopantothenate_neg	phosphopantothenate_neg	NA	0.23446	0.28719	0.90002	-0.15197	0.10906	0.17091	0.838	-0.25497	0.10458	0.20889	0.83565	-0.25903
Phosphoribosyl Pyrophosphate_neg	phosphoribosyl_pyrophosphate_neg	NA	0.37079	0.42824	0.91532	-0.12766	0.52874	0.61554	0.95179	-0.071287	0.15641	0.27338	0.85374	-0.22814
Phosphorylcholine_pos	phosphorylcholine_pos	NA	0.0013651	0.0032397	0.39212	-1.3506	0.014652	0.038414	0.5603	-0.83572	0.03867	0.10138	0.62967	-0.66733
Phosphoserine_pos	phosphoserine_pos	NA	0.39372	0.45091	0.76515	-0.38618	0.98169	0.98169	0.98046	-0.028475	0.53083	0.65198	1.055	0.077271
Picolinate_neg	picolinate_neg	NA	0.89098	0.89976	1.0096	0.013778	0.39464	0.48471	1.3317	0.41324	0.37695	0.50057	6.0869	2.6057
Pipecolate_pos	pipecolate_pos	NA	1.1105e-06	8.5904e-06	0.45136	-1.1476	0.00069871	0.0046146	0.51459	-0.95851	0.055163	0.12892	0.76173	-0.39266
Proline_pos	proline_pos	NA	1.7823e-05	7.6921e-05	0.54504	-0.87558	0.0014533	0.0073378	0.60842	-0.71686	0.56673	0.67974	0.99814	-0.0026902
Propionate_neg	propionate_neg	NA	0.051354	0.075197	0.77065	-0.37586	0.32318	0.41701	0.91463	-0.12874	0.94339	0.95982	1.0465	0.065603
Propionylcarnitine_pos	propionylcarnitine_pos	Selected	0.67857	0.70793	0.9032	-0.14688	0.060704	0.11035	0.70327	-0.50784	0.082385	0.17734	1.9547	0.96696
Propylene Glycol_pos	propylene_glycol_pos	Selected	5.545e-09	3.2478e-07	0.57645	-0.79474	0.0001363	0.0026192	0.57421	-0.80034	0.00039578	0.010576	0.60991	-0.71332
Pseudouridine_neg	pseudouridine_neg	NA	0.0064391	0.011733	0.85617	-0.22404	0.10253	0.1651	0.91806	-0.12334	0.23977	0.36187	0.92842	-0.10715
Pyridoxal-Phosphate_neg	pyridoxal_phosphate_neg	NA	0.6402	0.67989	1.0373	0.052792	0.53582	0.6174	0.98132	-0.02721	0.2117	0.3356	1.2797	0.35586
Pyridoxamine_pos	pyridoxamine_pos	NA	0.0003803	0.0009995	0.48617	-1.0405	0.026844	0.061681	0.61815	-0.69398	0.032404	0.090158	0.60714	-0.71991
Pyridoxine_pos	pyridoxine_pos	NA	0.00029568	0.00081361	0.31503	-1.6664	0.027175	0.062094	0.52482	-0.9301	0.0093108	0.038081	0.43559	-1.1989
Pyroglutamate_neg	pyroglutamate_neg	NA	0.40957	0.46645	0.95015	-0.073773	0.050235	0.097374	0.80523	-0.31253	0.70637	0.7937	1.0139	0.019947
Pyrophosphate_neg	pyrophosphate_neg	NA	0.0014845	0.0034387	0.60194	-0.73232	0.13253	0.1971	0.78723	-0.34515	0.0044904	0.022957	0.52994	-0.91609
Quinolinate_neg	quinolinate_neg	NA	0.69372	0.72189	1.0045	0.0065325	0.33624	0.42709	1.0869	0.12016	0.2176	0.34362	1.0946	0.13038
Retinal_pos	retinal_pos	NA	0.044479	0.065598	0.53767	-0.89521	0.33747	0.42733	0.74755	-0.41976	0.35428	0.4798	1.5107	0.59518
Ribitol/Xylitol_neg	ribitol_xylitol_neg	NA	0.00035498	0.0009575	0.41793	-1.2587	0.005666	0.019152	0.56999	-0.81098	0.034653	0.093933	0.67473	-0.56761
Riboflavin_pos	riboflavin_pos	NA	0.002651	0.0055504	0.61659	-0.69762	0.048946	0.095329	0.61236	-0.70756	0.10247	0.20747	0.7148	-0.48438
Ribose_neg	ribose_neg	NA	0.0009055	0.0022231	0.69834	-0.51799	0.028016	0.063194	0.77068	-0.37579	0.34897	0.47593	0.92842	-0.10715
Ribose-5-Phosphate_neg	ribose_5_phosphate_neg	NA	0.0052232	0.0096349	0.3703	-1.4332	0.0014603	0.0073378	0.31987	-1.6444	0.0060678	0.027575	0.38498	-1.3772
Ribulose 5-Phosphate_neg	ribulose_5_phosphate_neg	NA	0.01449	0.023455	0.72758	-0.45882	0.49084	0.57522	1.1961	0.25835	0.67255	0.76608	1.0641	0.089578
SAH_pos	sah_pos	NA	1.2955e-05	5.9018e-05	0.39607	-1.3362	0.051603	0.099088	0.82323	-0.28063	0.040085	0.10311	0.69884	-0.51696
Salicylurate_pos	salicylurate_pos	NA	2.5336e-06	1.6231e-05	0.62932	-0.66813	0.00015974	0.0026246	0.6227	-0.68339	0.00056348	0.010576	0.64506	-0.6325
SAM_pos	sam_pos	NA	0.031445	0.048107	0.69618	-0.52247	0.0028118	0.011735	0.54952	-0.86376	0.020715	0.067242	0.67053	-0.57662
Sarcosine_pos	sarcosine_pos	NA	1.4487e-05	6.4299e-05	0.42797	-1.2244	0.00083412	0.0053305	0.54302	-0.88091	0.0026517	0.017506	0.59111	-0.7585
Sedoheptulose Phosphate_neg	sedoheptulose_phosphate_neg	NA	0.95669	0.95903	0.89709	-0.15668	0.27261	0.36004	1.1389	0.18765	0.52915	0.65187	1.041	0.058008
Sedpheptulose Bisphosphates_neg	sedpheptulose_bisphosphates_neg	NA	0.39368	0.45091	0.87734	-0.18878	0.62754	0.69935	1.0092	0.013144	0.21845	0.34363	0.80961	-0.3047
Serotonin_pos	serotonin_pos	NA	0.92031	0.9271	1.0032	0.0046056	0.34633	0.43451	0.95606	-0.064825	0.29948	0.43589	0.94916	-0.075274
Shikimate_neg	shikimate_neg	NA	0.011529	0.019453	0.8369	-0.25687	0.68187	0.74768	1.0377	0.053436	0.03963	0.10311	0.86395	-0.21098
Sorbitol_pos	sorbitol_pos	NA	0.0072903	0.013052	0.53745	-0.89579	0.046215	0.091757	0.70585	-0.50256	0.025024	0.075256	0.58899	-0.76368
Spermidine_pos	spermidine_pos	NA	2.9718e-06	1.748e-05	0.49629	-1.0107	0.00061238	0.0043941	0.57463	-0.79929	0.020222	0.066562	0.70883	-0.49648
Spermine_pos	spermine_pos	NA	0.00037724	0.00099787	0.38051	-1.394	0.0034082	0.013404	0.44876	-1.156	0.16213	0.27861	0.74018	-0.43405
S-Ribosyl-L-Homocysteine_pos	s_ribosyl_l_homocysteine_pos	NA	0.59071	0.63401	1.2552	0.3279	0.77607	0.82019	1.1699	0.22637	0.22483	0.34963	1.3378	0.41988
Suberic Acid_neg	suberic_acid_neg	NA	0.025015	0.039295	0.8165	-0.29248	0.32962	0.42129	0.93815	-0.092116	0.74403	0.82693	1.1334	0.18061
Succinate_neg	succinate_neg	NA	0.2449	0.29707	0.88748	-0.17222	0.070217	0.12169	0.82748	-0.2732	0.54647	0.66259	1.1314	0.17809
Succinylcarnitine/3-Hydroxyisovalerylcarnitine_pos	succinylcarnitine_3_hydroxyisovalerylcarnitine_pos	NA	0.16626	0.21572	0.81902	-0.28803	0.10213	0.1651	0.72337	-0.46718	0.75196	0.83348	1.0988	0.13589
Symmetric Dimethylarginine_pos	symmetric_dimethylarginine_pos	Selected	4.8995e-07	4.8218e-06	0.54653	-0.87162	9.9856e-05	0.0026045	0.57505	-0.79825	0.0030796	0.018799	0.67925	-0.55798
Tartarate_neg	tartarate_neg	NA	0.82669	0.83896	0.95293	-0.069553	0.70225	0.76592	1.0487	0.06866	0.88153	0.92211	1.2293	0.29781
Taurine_neg	taurine_neg	NA	0.57838	0.62404	1.0989	0.13603	0.079587	0.13462	2.3951	1.2601	0.0059802	0.027482	1.5899	0.66897
Tetradecadienoylcarnitine_pos	tetradecadienoylcarnitine_pos	NA	0.00066823	0.0016706	0.41915	-1.2545	0.010703	0.030399	0.50301	-0.99135	0.62778	0.72737	1.0133	0.019116
Tetradecanedioic Acid_neg	tetradecanedioic_acid_neg	NA	0.068214	0.097789	0.94894	-0.075613	0.37794	0.46701	10.184	3.3482	0.32229	0.45143	13.994	3.8067
Tetrahydrobiopterin_neg	tetrahydrobiopterin_neg	NA	0.052339	0.076366	0.6317	-0.66268	0.94465	0.95163	1.7028	0.76788	0.8944	0.93033	1.1836	0.24317
Theobromine_pos	theobromine_pos	NA	0.0025667	0.0054525	0.57945	-0.78724	0.010349	0.029598	0.54238	-0.88263	0.035139	0.093933	0.65839	-0.60298
THF_pos	thf_pos	NA	5.6388e-06	2.8899e-05	0.49297	-1.0204	0.002388	0.010281	0.52377	-0.93301	0.0039192	0.021372	0.52121	-0.94006
Thiamine Pyrophosphate_pos	thiamine_pyrophosphate_pos	NA	8.9393e-05	0.00027978	0.50406	-0.98833	0.0021168	0.0094104	0.4853	-1.0431	0.042633	0.10522	0.66918	-0.57953
Thiamine_pos	thiamine_pos	Selected	1.0264e-05	5.0097e-05	0.37587	-1.4117	0.009903	0.02935	0.50804	-0.97698	0.00088926	0.012805	0.36349	-1.46
Thiourea_pos	thiourea_pos	Selected	1.4349e-06	1.0696e-05	0.47774	-1.0657	7.2909e-05	0.0026045	0.51755	-0.95023	0.00040889	0.010576	0.54971	-0.86327
Threitol_neg	threitol_neg	NA	0.29738	0.35239	0.93213	-0.10139	0.61956	0.69616	0.98143	-0.027042	0.81541	0.87369	1.0829	0.11497
Threonate_neg	threonate_neg	NA	0.00028049	0.00077703	0.61374	-0.7043	0.53589	0.6174	1.3551	0.4384	0.59345	0.69963	1.0039	0.0055952
Threonine_pos	threonine_pos	NA	0.0018876	0.0042757	0.69872	-0.51722	0.16911	0.241	0.86146	-0.21515	0.55232	0.66637	1.0006	0.00081766
Thymidine_neg	thymidine_neg	NA	0.03754	0.055969	0.84017	-0.25125	0.57784	0.65832	1.2761	0.35178	0.036111	0.095905	0.74684	-0.42113
Thyroxine_pos	thyroxine_pos	NA	1.0741e-06	8.5904e-06	0.36988	-1.4349	7.1211e-05	0.0026045	0.38515	-1.3765	0.0018737	0.015026	0.46393	-1.108
TMP_pos	tmp_pos	NA	4.8185e-06	2.5488e-05	0.4876	-1.0362	0.00099262	0.0058838	0.49265	-1.0214	0.032144	0.090158	0.68347	-0.54905
Trans-4-Hydroxyproline_pos	trans_4_hydroxyproline_pos	NA	4.6559e-07	4.8218e-06	0.6064	-0.72166	0.00058446	0.0042686	0.63548	-0.65408	0.010885	0.041605	0.72829	-0.45741
Trimethylamine Oxide_pos	trimethylamine_oxide_pos	NA	1.568e-07	2.1429e-06	0.49159	-1.0245	0.00012736	0.0026045	0.54926	-0.86445	0.0012139	0.013567	0.60606	-0.72246
Trimethylamine_pos	trimethylamine_pos	NA	4.9395e-07	4.8218e-06	0.49177	-1.0239	0.00011775	0.0026045	0.52161	-0.93894	0.0025978	0.017506	0.60855	-0.71654
Trimethyllysine_pos	trimethyllysine_pos	Selected	1.1587e-08	4.7506e-07	0.57933	-0.78754	0.00010401	0.0026045	0.61028	-0.71247	0.0010497	0.013009	0.66658	-0.58515
Tryptophan_pos	tryptophan_pos	NA	0.099103	0.13509	0.86993	-0.20103	0.11118	0.17239	0.84931	-0.23565	0.7934	0.86074	1.0177	0.025306
Tryptophanol_pos	tryptophanol_pos	NA	0.0090001	0.015769	0.56792	-0.81623	0.014295	0.03772	0.57529	-0.79763	0.1338	0.24899	0.73099	-0.45208
Tyrosine_pos	tyrosine_pos	NA	0.035081	0.053074	0.28895	-1.7911	0.053117	0.10001	0.15233	-2.7147	0.023975	0.072634	0.32127	-1.6381
UDP_pos	udp_pos	NA	0.013842	0.022611	0.74321	-0.42816	0.17673	0.24939	0.89945	-0.15288	0.66999	0.76544	1.0266	0.037899
UDP-Glucose_neg	udp_glucose_neg	NA	0.5029	0.55634	0.94679	-0.078891	0.66166	0.72943	1.0717	0.099941	0.094955	0.19733	1.387	0.47196
UMP_pos	ump_pos	NA	0.037885	0.056278	0.63459	-0.65611	0.07998	0.13462	0.68748	-0.54061	0.79671	0.86205	0.95658	-0.064037
Uracil_pos	uracil_pos	Selected	1.6811e-10	3.4463e-08	0.36847	-1.4404	2.803e-05	0.0022929	0.46413	-1.1074	0.00013235	0.0077328	0.5267	-0.92495
Urate_neg	urate_neg	NA	0.0087202	0.015411	0.68151	-0.5532	0.11128	0.17239	0.83202	-0.26531	0.32904	0.45715	0.92949	-0.10549
Urea_pos	urea_pos	NA	0.00024255	0.00069059	0.67127	-0.57504	0.01143	0.031802	0.6715	-0.57454	0.015522	0.055687	0.6726	-0.57218
Ureidopropionate_pos	ureidopropionate_pos	NA	3.4806e-05	0.00012973	0.45711	-1.1294	0.0009223	0.0056302	0.55775	-0.84232	0.0035186	0.020269	0.62709	-0.67326
Ureidosuccinic Acid_neg	ureidosuccinic_acid_neg	NA	1.1445e-05	5.2861e-05	0.65108	-0.61909	0.025295	0.059621	0.79262	-0.3353	0.069913	0.15456	0.83891	-0.25341
Uric Acid_pos	uric_acid_pos	NA	0.00036117	0.00096784	0.48853	-1.0335	0.026765	0.061681	0.61759	-0.69528	0.029906	0.086138	0.59895	-0.73949
Uridine_neg	uridine_neg	Selected	0.2429	0.29551	1.08	0.11109	0.63361	0.7042	0.9837	-0.023706	0.063605	0.14294	1.3964	0.48174
UTP_neg	utp_neg	NA	0.00051817	0.0013362	0.46681	-1.0991	0.0008974	0.0055611	0.39704	-1.3326	0.0014289	0.014376	0.45789	-1.1269
Valerylcarnitine_pos	valerylcarnitine_pos	NA	5.607e-05	0.00019392	0.58596	-0.77112	0.011002	0.03082	0.69178	-0.53161	0.2379	0.36172	0.8965	-0.15762
Valine_pos	valine_pos	NA	1.0729e-06	8.5904e-06	0.47429	-1.0762	0.00012297	0.0026045	0.55046	-0.86129	0.00090791	0.012805	0.57883	-0.78879
Xanthine_neg	xanthine_neg	NA	0.51049	0.56264	0.92208	-0.11703	0.96893	0.9713	1.2163	0.28253	0.035025	0.093933	1.5571	0.63888
Xanthosine_neg	xanthosine_neg	NA	0.52448	0.57496	0.95978	-0.059218	0.11519	0.17712	1.7119	0.77563	0.017062	0.060158	1.2822	0.35862
Xanthurenic Acid_neg	xanthurenic_acid_neg	NA	0.57287	0.61972	0.96384	-0.053132	0.11088	0.17239	1.3453	0.42795	0.058065	0.13417	1.2503	0.32228
XMP_pos	xmp_pos	NA	0.0021828	0.0047351	0.52581	-0.92737	0.0078391	0.024475	0.63634	-0.65213	0.15113	0.2653	0.83493	-0.26027
Xylonate_neg	xylonate_neg	NA	1.1475e-05	5.2861e-05	0.47333	-1.0791	0.047424	0.093251	0.87064	-0.19985	0.030665	0.087706	0.80031	-0.32137
Xylose_neg	xylose_neg	NA	0.0026364	0.0055504	0.64241	-0.63843	0.1315	0.19629	0.83402	-0.26184	0.0049287	0.024287	0.63596	-0.653

## Sheet: Boruta feature_selection_d30
			Day 30 PBI vs. Ctrl				Day 30 WBI-LDR vs. Ctrl				Day 30 WBI-HDR vs. Ctrl
name	clean_name	Boruta	p.value	FDR	FC	Log2(FC)	p.value	FDR	FC	Log2(FC)	p.value	FDR	FC	Log2(FC)
2-Deoxyglucose-6-Phosphate_neg	x2_deoxyglucose_6_phosphate_neg	Selected	0.14509	0.81487	0.74737	-0.42011	0.207	0.86238	0.779	-0.36031	2.7676e-05	0.0014184	0.46715	-1.098
2-Oxoisoleucine_neg	x2_oxoisoleucine_neg	NA	0.2254	0.90757	1.1341	0.18153	0.34487	0.91672	1.0715	0.099691	0.62699	0.75727	0.98421	-0.022962
3-(4-Hydroxyphenyl)propionate_neg	x3_4_hydroxyphenyl_propionate_neg	NA	0.5394	0.90757	1.0875	0.12097	0.45179	0.93483	1.067	0.093612	0.015307	0.063096	1.4053	0.49083
3-Hydroxy-3-Methylglutaryl-CoA_neg	x3_hydroxy_3_methylglutaryl_co_a_neg	Selected	0.00010421	0.042728	0.29047	-1.7835	0.024649	0.43794	0.60395	-0.7275	4.2373e-05	0.0015794	0.35441	-1.4965
3-Methyl-3-hydroxyglutaric acid_neg	x3_methyl_3_hydroxyglutaric_acid_neg	NA	0.94135	0.97725	0.96177	-0.056235	0.31014	0.91479	1.1013	0.13922	0.60258	0.73529	1.2091	0.27387
3-Nitrotyrosine_neg	x3_nitrotyrosine_neg	NA	0.42925	0.90757	0.8746	-0.19331	0.39557	0.93483	1.301	0.37957	0.097368	0.21579	2.3929	1.2588
4-Pyridoxate_pos	x4_pyridoxate_pos	NA	0.56979	0.91113	1.0918	0.12669	0.54663	0.94543	1.0476	0.067144	0.045618	0.12184	1.2462	0.31755
5-Hydroxyl-Indole-3-Acetic Acid_neg	x5_hydroxyl_indole_3_acetic_acid_neg	NA	0.54233	0.90757	1.0714	0.099513	0.40015	0.93483	1.0506	0.071159	0.24657	0.40093	1.12	0.16349
5-Hydroxymethyl-2'-Deoxyuridine_neg	x5_hydroxymethyl_2_deoxyuridine_neg	NA	0.75927	0.94696	1.0159	0.022697	0.2611	0.86331	0.86614	-0.20734	0.56495	0.70619	0.97392	-0.038126
5-Methylthioadenosine_pos	x5_methylthioadenosine_pos	NA	0.70069	0.93517	0.97057	-0.043096	0.42952	0.93483	1.0481	0.067717	0.38456	0.55714	0.78568	-0.34798
5-Methyluridine_neg	x5_methyluridine_neg	NA	0.76298	0.94696	1.1369	0.18512	0.1086	0.7912	1.2119	0.27723	0.33699	0.50309	0.98552	-0.021037
5-Phosphoribosyl-1-Pyrophosphate_neg	x5_phosphoribosyl_1_pyrophosphate_neg	NA	0.88936	0.96978	3.5392	1.8234	0.064612	0.74995	0.79612	-0.32894	0.01333	0.058765	0.71477	-0.48446
5-Thymidylic Acid (TMP)_neg	x5_thymidylic_acid_tmp_neg	NA	0.039641	0.53948	0.65959	-0.60036	0.35875	0.91941	0.83057	-0.26783	0.00058196	0.0083869	0.52914	-0.91829
7-Methylguanine_pos	x7_methylguanine_pos	NA	0.58122	0.91113	1.051	0.071719	0.5729	0.94543	1.0405	0.057219	0.55184	0.69832	0.95653	-0.064113
Acadesine_pos	acadesine_pos	NA	0.99884	0.9998	0.98434	-0.022766	0.9419	0.98659	0.971	-0.042463	0.41345	0.58257	0.91813	-0.12324
Acetoacetate_neg	acetoacetate_neg	NA	0.72979	0.93981	0.90928	-0.13721	0.65562	0.96346	1.0954	0.13146	0.0033077	0.028253	1.7518	0.80885
Acetylalanine_neg	acetylalanine_neg	Selected	0.95692	0.97725	0.95561	-0.065499	0.014215	0.41435	1.3362	0.41814	0.33744	0.50309	0.83774	-0.25543
Acetyl-Amino Sugar Phosphates_neg	acetyl_amino_sugar_phosphates_neg	Selected	0.15352	0.83992	0.80703	-0.30931	0.88741	0.98416	0.94908	-0.075395	0.00011727	0.0026712	0.48573	-1.0418
AcetylAmino Sugars_pos	acetyl_amino_sugars_pos	NA	0.38029	0.90757	1.0745	0.1036	0.82508	0.98416	1.0176	0.025178	0.50813	0.65308	0.95785	-0.062126
Acetylaspartate_pos	acetylaspartate_pos	NA	0.10881	0.74946	1.2226	0.29	0.11754	0.7912	1.1386	0.18726	0.00020695	0.0034137	1.6705	0.74025
Acetylcarnitine_pos	acetylcarnitine_pos	NA	0.59305	0.91113	0.88677	-0.17336	0.94246	0.98659	0.99403	-0.0086343	0.6919	0.79685	0.91639	-0.12597
Acetylcholine_pos	acetylcholine_pos	NA	0.31916	0.90757	1.1164	0.15889	0.92661	0.98659	1.0161	0.023077	0.81899	0.87444	1.0209	0.029779
Acetylcysteine_neg	acetylcysteine_neg	NA	0.21231	0.90757	0.86064	-0.21652	0.21762	0.86331	0.87641	-0.19033	0.19523	0.33351	0.86747	-0.20511
Acetyl-Glucosamine 1-Phosphate_neg	acetyl_glucosamine_1_phosphate_neg	Selected	0.017105	0.44346	0.62874	-0.66947	0.70363	0.96712	0.92572	-0.11135	1.3536e-05	0.0011797	0.37825	-1.4026
Acetylglucosamine_pos	acetylglucosamine_pos	NA	0.64564	0.91113	0.92322	-0.11526	0.25498	0.86331	1.1765	0.23449	0.48244	0.63195	0.82227	-0.28232
Acetylglutamate_neg	acetylglutamate_neg	NA	0.94336	0.97725	0.98852	-0.016657	0.89991	0.98416	0.90344	-0.1465	0.006405	0.040014	1.4543	0.54034
Acetylglutamine_neg	acetylglutamine_neg	NA	0.33296	0.90757	1.1066	0.14619	0.033976	0.49597	1.2143	0.28009	0.013805	0.059579	1.2687	0.34341
Acetylglycine/Guanidineacetate_pos	acetylglycine_guanidineacetate_pos	NA	0.058379	0.56989	1.3329	0.41461	0.39623	0.93483	1.1068	0.14646	0.26469	0.4158	1.1235	0.16805
Acetylglycine_neg	acetylglycine_neg	NA	0.073452	0.6274	0.63023	-0.66605	0.036325	0.49645	0.59938	-0.73845	0.44831	0.59978	0.80117	-0.31982
Acetyllysine_pos	acetyllysine_pos	NA	0.90043	0.97627	1.0276	0.03921	0.62178	0.95201	1.0379	0.053737	0.94108	0.95283	0.99536	-0.0067037
Acetylmethionine_neg	acetylmethionine_neg	NA	0.84497	0.95557	0.81109	-0.30207	0.7325	0.96712	0.71342	-0.48718	0.088256	0.19992	1.3475	0.43027
Acetylneuraminate_neg	acetylneuraminate_neg	NA	0.6385	0.91113	0.93548	-0.096223	0.21197	0.86238	0.83086	-0.26732	0.021583	0.077267	0.57597	-0.79595
Acetylornithine_neg	acetylornithine_neg	NA	0.41811	0.90757	0.82412	-0.27907	0.063935	0.74995	1.3867	0.47167	0.12632	0.25265	1.7246	0.78627
Acetylphenylalanine_neg	acetylphenylalanine_neg	NA	0.12654	0.77661	0.77589	-0.36608	0.060913	0.74995	0.74554	-0.42364	0.98277	0.98277	0.95767	-0.062406
Acetylputrescine_pos	acetylputrescine_pos	NA	0.35856	0.90757	1.1551	0.20806	0.033954	0.49597	1.3632	0.44697	0.28012	0.43339	0.79438	-0.3321
Acetylserine_neg	acetylserine_neg	NA	0.45621	0.90757	0.94348	-0.083934	0.79658	0.98416	1.0291	0.041367	0.048646	0.12623	0.7841	-0.35089
Acetyltyrptophan_neg	acetyltyrptophan_neg	NA	0.66106	0.91113	0.90138	-0.14979	0.67363	0.96577	0.86905	-0.20249	0.17621	0.31276	1.1468	0.1976
Adenine_pos	adenine_pos	NA	0.56647	0.91113	1.0502	0.070603	0.75093	0.96712	1.0098	0.014009	0.061904	0.14756	0.77415	-0.36932
Adenosine Phosphosulfate_neg	adenosine_phosphosulfate_neg	Selected	0.047369	0.53948	0.57441	-0.79984	0.12653	0.7912	0.63425	-0.65687	0.00064252	0.0084979	0.33984	-1.5571
Adenylosuccinate_neg	adenylosuccinate_neg	Selected	0.93386	0.97725	0.94702	-0.07853	0.29697	0.88874	0.82513	-0.2773	0.00017955	0.0032006	0.44486	-1.1686
Adipate_neg	adipate_neg	NA	0.43905	0.90757	0.91918	-0.12158	0.59734	0.94828	0.93178	-0.10193	0.0042097	0.032864	1.5342	0.61745
ADP_pos	adp_pos	NA	0.7533	0.94696	0.98683	-0.019123	0.70927	0.96712	0.97656	-0.034217	0.051966	0.13316	0.67726	-0.56223
ADP-Ribose_pos	adp_ribose_pos	NA	0.66957	0.91715	0.70471	-0.50489	0.49142	0.93483	0.73188	-0.45032	0.038482	0.10874	0.35785	-1.4826
AICAR_pos	aicar_pos	NA	0.88651	0.96978	0.87998	-0.18445	0.80936	0.98416	0.72054	-0.47284	0.0085599	0.046367	0.42265	-1.2425
Alanine_pos	alanine_pos	NA	0.88602	0.96978	1.036	0.050972	0.10865	0.7912	0.8078	-0.30793	0.19503	0.33351	0.8404	-0.25085
Allanoate_pos	allanoate_pos	NA	0.72133	0.93928	0.80549	-0.31205	0.61567	0.9503	0.95253	-0.070157	0.57766	0.71553	1.0086	0.012359
Allantoin_neg	allantoin_neg	NA	0.17696	0.90757	0.85431	-0.22717	0.95373	0.98659	1.0104	0.014952	0.74652	0.82946	0.96073	-0.057802
Alloisoleucine_pos	alloisoleucine_pos	NA	0.070643	0.6274	1.7273	0.78856	0.2335	0.86331	1.1961	0.25833	0.0057604	0.038717	1.5618	0.64318
Allopurinol_neg	allopurinol_neg	NA	0.39134	0.90757	1.2856	0.36243	0.61051	0.94828	1.2503	0.32224	0.0056141	0.038363	0.47648	-1.0695
Alpha-D-Glucose_neg	alpha_d_glucose_neg	NA	0.45831	0.90757	1.1817	0.24091	0.58865	0.94543	0.88318	-0.17922	0.57474	0.71407	0.59681	-0.74466
Alpha-Tocopherol_neg	alpha_tocopherol_neg	NA	0.84602	0.95557	1.001	0.0014911	0.55213	0.94543	1.0145	0.020768	0.17436	0.31218	0.84489	-0.24316
Aminoadipate_neg	aminoadipate_neg	NA	0.79409	0.94696	0.9791	-0.030465	0.25668	0.86331	0.93719	-0.093588	0.030508	0.091972	0.86194	-0.21433
Aminobenzoates/Trigonelline_pos	aminobenzoates_trigonelline_pos	NA	0.87597	0.96978	1.0448	0.063236	0.70676	0.96712	1.0273	0.038819	0.0062542	0.040014	1.2852	0.36194
Aminobenzoic Acid_pos	aminobenzoic_acid_pos	NA	0.79986	0.94696	1.0514	0.072344	0.64277	0.95989	1.0414	0.05854	0.015682	0.063096	1.1933	0.25501
Aminobutyrate_pos	aminobutyrate_pos	NA	0.45341	0.90757	1.0948	0.13061	0.018422	0.41435	1.3099	0.38943	0.010253	0.051098	1.7277	0.78885
Aminolevulinic Acid_pos	aminolevulinic_acid_pos	NA	0.7758	0.94696	0.98364	-0.023793	0.39149	0.93483	0.91561	-0.1272	0.021235	0.077048	1.212	0.27736
Aminooctanoic Acid_pos	aminooctanoic_acid_pos	NA	0.062915	0.59988	1.4308	0.51684	0.14817	0.84333	1.3077	0.38707	0.0094475	0.048418	1.563	0.64428
Aminopimelic Acid_neg	aminopimelic_acid_neg	NA	0.027812	0.53948	0.36048	-1.472	0.20302	0.86238	0.45706	-1.1296	0.005423	0.038335	0.30536	-1.7114
Aminosugar Phosphate_neg	aminosugar_phosphate_neg	NA	0.51462	0.90757	0.59862	-0.74028	0.45	0.93483	1.0209	0.029847	0.0038808	0.031823	2.3827	1.2526
Aminosugar Phosphates_pos	aminosugar_phosphates_pos	NA	0.045909	0.53948	1.2683	0.34288	0.0091847	0.41435	1.486	0.57146	0.14833	0.28025	1.4373	0.52332
Aminovaleric Acid_pos	aminovaleric_acid_pos	NA	0.055976	0.55976	1.3692	0.4533	0.44419	0.93483	1.1009	0.13872	0.11529	0.2399	1.1827	0.24203
AMP_pos	amp_pos	NA	0.33092	0.90757	1.15	0.20166	0.32278	0.91629	0.83496	-0.26022	0.042164	0.11449	0.68029	-0.55579
Anthranilic Acid_pos	anthranilic_acid_pos	NA	0.95757	0.97725	1.2087	0.27351	0.57969	0.94543	1.0132	0.018959	0.0071632	0.042564	0.40004	-1.3218
Arabitol_neg	arabitol_neg	NA	0.60055	0.91113	1.0865	0.11974	0.89051	0.98416	0.86549	-0.20841	0.002749	0.02749	1.5476	0.63004
Arginine_pos	arginine_pos	NA	0.0052712	0.30874	1.3022	0.38096	0.7407	0.96712	0.94388	-0.083319	0.05981	0.14425	1.3726	0.45692
Argininosuccinic Acid_neg	argininosuccinic_acid_neg	NA	0.51261	0.90757	1.1372	0.18549	0.11942	0.7912	1.2146	0.28043	0.58665	0.72439	1.1185	0.16158
Ascorbate_neg	ascorbate_neg	NA	0.79758	0.94696	0.99984	-0.00023684	0.8294	0.98416	1.0043	0.006127	0.031514	0.094312	0.76702	-0.38266
Asparagine_pos	asparagine_pos	NA	0.012689	0.44272	1.5727	0.65323	0.44402	0.93483	1.2505	0.32249	0.11293	0.23867	1.9342	0.95174
Aspartate_pos	aspartate_pos	NA	0.32541	0.90757	1.1278	0.17351	0.53787	0.94543	1.0536	0.075265	0.090547	0.20392	1.2482	0.31984
ATP_neg	atp_neg	NA	0.32648	0.90757	1.0498	0.070146	0.43549	0.93483	0.9507	-0.072933	0.0166	0.065443	0.79283	-0.33491
Atrolactate_neg	atrolactate_neg	NA	0.51518	0.90757	1.0984	0.13538	0.49421	0.93483	1.0489	0.068918	0.011939	0.056265	1.4001	0.48557
Azelaic Acid_neg	azelaic_acid_neg	Selected	0.31641	0.90757	0.82721	-0.27367	0.12736	0.7912	0.77752	-0.36305	0.029146	0.090529	1.5846	0.66414
Betaine Aldehyde_pos	betaine_aldehyde_pos	NA	0.87008	0.96874	0.9668	-0.048711	0.073892	0.7912	0.6813	-0.55364	0.033709	0.099431	0.6415	-0.64047
Betaine_pos	betaine_pos	NA	0.98992	0.99855	0.99155	-0.012239	0.94599	0.98659	0.98979	-0.014808	0.82217	0.87555	0.97869	-0.031082
Betaleucine_pos	betaleucine_pos	NA	0.52186	0.90757	1.0284	0.040369	0.23859	0.86331	0.89452	-0.16082	0.44237	0.59859	1.0669	0.0934
Biliverdin_pos	biliverdin_pos	NA	0.18382	0.90757	2.4156	1.2724	0.40592	0.93483	0.74522	-0.42427	0.63698	0.75919	1.0079	0.011312
Biotin_neg	biotin_neg	NA	0.48373	0.90757	1.1148	0.15683	0.91227	0.98659	0.98334	-0.024234	0.069108	0.16099	0.77545	-0.3669
Bisphosphoglycerates_neg	bisphosphoglycerates_neg	NA	0.49413	0.90757	0.94825	-0.076658	0.072499	0.7912	0.87476	-0.19304	0.026289	0.087135	0.78037	-0.35777
Butylcarnitine_pos	butylcarnitine_pos	NA	0.30877	0.90757	0.86788	-0.20443	0.75486	0.96717	0.97154	-0.04166	0.54189	0.68998	1.2053	0.26945
Cadaverine_pos	cadaverine_pos	NA	0.26573	0.90757	1.232	0.30097	0.041618	0.53628	1.4734	0.55916	0.49095	0.63699	1.3075	0.3868
Caffeine_pos	caffeine_pos	NA	0.74103	0.94649	0.96637	-0.049353	0.85241	0.98416	0.96522	-0.051068	0.012996	0.058068	1.3006	0.37915
cAMP_pos	c_amp_pos	NA	0.44153	0.90757	1.0761	0.10588	0.34653	0.91672	1.0732	0.10189	0.76441	0.84023	1.0292	0.041501
Carbamoyl Phosphates_neg	carbamoyl_phosphates_neg	Selected	0.039148	0.53948	0.64241	-0.63843	0.66897	0.96577	0.96185	-0.056121	0.0016193	0.017644	0.53106	-0.91306
Carbamoylaspartate_pos	carbamoylaspartate_pos	Selected	0.01713	0.44346	1.3921	0.4773	0.29638	0.88874	1.1037	0.14234	1.214e-06	0.00024887	2.713	1.4399
Carnitine_pos	carnitine_pos	NA	0.86667	0.96874	1.0055	0.0079202	0.20574	0.86238	1.1269	0.17238	0.00060794	0.0083869	1.3718	0.45603
Carnosine_pos	carnosine_pos	NA	0.57029	0.91113	1.0398	0.056288	0.50339	0.94241	0.89415	-0.16141	0.81847	0.87444	0.93933	-0.090298
CDP_pos	cdp_pos	NA	0.45011	0.90757	0.8348	-0.26049	0.44084	0.93483	0.83171	-0.26585	0.0078869	0.045309	0.58347	-0.77726
cGMP_pos	c_gmp_pos	NA	0.9561	0.97725	0.98632	-0.019877	0.13363	0.81776	1.2374	0.30726	0.7906	0.85663	0.92267	-0.11612
Cholesterol Sulfate_neg	cholesterol_sulfate_neg	NA	0.81958	0.95462	1.0199	0.028474	0.032075	0.49597	0.71859	-0.47676	0.12953	0.2578	0.87064	-0.19985
Choline_pos	choline_pos	NA	0.25495	0.90757	1.1653	0.22072	0.17699	0.84393	1.1694	0.22577	0.55145	0.69832	0.92779	-0.10813
Cis-4-Hydroxy-D-Proline_pos	cis_4_hydroxy_d_proline_pos	NA	0.010719	0.4395	1.3758	0.46025	0.098756	0.7912	1.235	0.30449	0.15065	0.28334	1.6225	0.69826
Cis-Aconitate_neg	cis_aconitate_neg	NA	0.24155	0.90757	1.0559	0.078479	0.58324	0.94543	0.92592	-0.11105	0.44804	0.59978	0.85671	-0.22311
Citicoline_pos	citicoline_pos	NA	0.41165	0.90757	1.2376	0.30753	0.1714	0.84393	0.66696	-0.58432	0.017094	0.066747	0.482	-1.0529
Citraconic Acid_pos	citraconic_acid_pos	NA	0.39188	0.90757	1.1123	0.15359	0.019201	0.41435	1.423	0.50893	0.42746	0.59209	0.83175	-0.26578
Citramalic Acid_neg	citramalic_acid_neg	NA	0.47916	0.90757	0.91161	-0.13351	0.02525	0.43794	0.71454	-0.48491	0.03997	0.10997	0.72063	-0.47267
Citrate_neg	citrate_neg	NA	0.80303	0.94696	1.0152	0.021834	0.31523	0.91629	0.93329	-0.099596	0.63311	0.75727	1.0456	0.064376
Citrulline_pos	citrulline_pos	NA	0.082341	0.64923	1.2481	0.31975	0.55824	0.94543	0.92405	-0.11396	0.74556	0.82946	0.95638	-0.064352
CMP_pos	cmp_pos	NA	0.18834	0.90757	1.1108	0.15157	0.7683	0.98132	0.95496	-0.06649	0.054774	0.13611	0.69024	-0.53482
Coenzyme A_pos	coenzyme_a_pos	NA	0.68839	0.92236	0.84417	-0.24439	0.23259	0.86331	0.99994	-9.0864e-05	0.15949	0.29324	1.0568	0.07971
Cortisol_pos	cortisol_pos	NA	0.77772	0.94696	1.1056	0.14482	0.1102	0.7912	0.71751	-0.47892	0.36822	0.53748	0.99487	-0.0074134
Cortisone_pos	cortisone_pos	NA	0.49946	0.90757	0.79308	-0.33445	0.88517	0.98416	0.76867	-0.37957	0.008562	0.046367	0.46077	-1.1179
Cotinine_pos	cotinine_pos	NA	0.53673	0.90757	1.0371	0.05256	0.1233	0.7912	1.1359	0.18387	0.05261	0.13398	1.2313	0.30022
Creatine_pos	creatine_pos	NA	0.72394	0.93928	1.0223	0.031791	0.15416	0.84393	0.90393	-0.14573	0.87945	0.91284	1.0099	0.014181
Creatinine_pos	creatinine_pos	NA	0.6778	0.91715	1.037	0.052425	0.60193	0.94828	1.0351	0.049774	0.14586	0.27687	0.85906	-0.21916
Cresol-Sulfate_neg	cresol_sulfate_neg	NA	0.46313	0.90757	0.80668	-0.30994	0.16301	0.84393	0.87476	-0.19304	0.019718	0.072894	0.44711	-1.1613
Cyanocobalamin_pos	cyanocobalamin_pos	NA	0.54051	0.90757	1.2426	0.31339	0.86367	0.98416	0.89936	-0.15302	0.11959	0.24639	0.67531	-0.56637
Cystathionine_pos	cystathionine_pos	NA	0.067728	0.62173	1.337	0.41895	0.83377	0.98416	1.1001	0.13765	0.42203	0.58865	3.5947	1.8459
Cysteamine_pos	cysteamine_pos	NA	0.41517	0.90757	0.89784	-0.15547	0.73273	0.96712	0.98022	-0.028827	0.022956	0.079764	1.352	0.43507
Cysteine-S-Sulfate_neg	cysteine_s_sulfate_neg	NA	0.67406	0.91715	0.79994	-0.32204	0.20284	0.86238	0.74584	-0.42306	0.048402	0.12623	1.6092	0.68633
Cystine_pos	cystine_pos	NA	0.085707	0.66301	1.147	0.19789	0.64596	0.95989	0.82403	-0.27923	0.47724	0.62916	0.89143	-0.16581
Cytidine_pos	cytidine_pos	NA	0.10613	0.74946	0.76387	-0.3886	0.93954	0.98659	0.98675	-0.019248	0.10661	0.22885	1.3146	0.39467
Cytosine_pos	cytosine_pos	NA	0.29529	0.90757	1.1059	0.14516	0.43054	0.93483	1.106	0.14537	0.068017	0.15935	0.701	-0.51251
dAMP_pos	d_amp_pos	NA	0.83144	0.95531	1.0628	0.08785	0.81852	0.98416	0.87523	-0.19226	0.057253	0.13958	1.2812	0.35746
Deoxyadenosine_pos	deoxyadenosine_pos	NA	0.38108	0.90757	0.33263	-1.588	0.40524	0.93483	0.65109	-0.61906	0.77067	0.84302	0.49607	-1.0114
Deoxyinosine_neg	deoxyinosine_neg	NA	0.0090129	0.41059	1.2356	0.30516	0.74018	0.96712	1.0321	0.045627	0.005608	0.038363	1.2743	0.34969
Dephospho-CoA_pos	dephospho_co_a_pos	NA	0.15421	0.83992	1.3216	0.40227	0.96324	0.98659	0.85844	-0.22021	0.032544	0.096688	0.58221	-0.78039
D-Erythrose 4-Phosphate_neg	d_erythrose_4_phosphate_neg	NA	0.59734	0.91113	0.8768	-0.18968	0.41809	0.93483	0.85777	-0.22135	0.49523	0.6385	1.0805	0.11174
dGDP_neg	d_gdp_neg	NA	0.20225	0.90757	0.56657	-0.81967	0.88541	0.98416	0.80181	-0.31866	0.0059871	0.039592	0.35331	-1.501
dGMP_pos	d_gmp_pos	NA	0.77426	0.94696	1.0521	0.073264	0.39329	0.93483	0.87551	-0.1918	0.25016	0.4015	0.83731	-0.25617
DHAP/G-3-P_neg	dhap_g_3_p_neg	Selected	0.022333	0.5087	0.75921	-0.39744	0.18114	0.84393	0.89011	-0.16794	3.6553e-05	0.0015201	0.52317	-0.93465
Dihydroorotate_neg	dihydroorotate_neg	NA	0.28842	0.90757	0.88515	-0.176	0.86303	0.98416	1.0288	0.04094	0.85897	0.90071	0.97881	-0.030905
dihydrothymine_pos	dihydrothymine_pos	NA	0.29265	0.90757	1.1166	0.15916	0.96573	0.98659	0.98057	-0.028313	0.85666	0.90059	0.96385	-0.053118
Dihydrouracil_pos	dihydrouracil_pos	NA	0.61813	0.91113	1.1212	0.16509	0.85097	0.98416	1.0145	0.020786	0.42666	0.59209	1.1547	0.20751
Dihydroxyacetone Phosphate_pos	dihydroxyacetone_phosphate_pos	NA	0.70427	0.93517	0.92351	-0.1148	0.57273	0.94543	0.97356	-0.038653	0.94121	0.95283	0.95774	-0.062296
Dihydroxybenzoic Acid_neg	dihydroxybenzoic_acid_neg	NA	0.38896	0.90757	1.2585	0.33169	0.087554	0.7912	1.2684	0.34295	0.0065389	0.040014	1.4845	0.57001
Diiodothyronine_pos	diiodothyronine_pos	NA	0.66224	0.91113	1.0618	0.086558	0.64851	0.95989	0.94244	-0.085525	0.26844	0.41902	0.86641	-0.20689
Dimethylarginine_pos	dimethylarginine_pos	NA	0.97938	0.99147	0.98857	-0.016589	0.91746	0.98659	0.96729	-0.047975	0.024873	0.084535	0.72424	-0.46545
Dimethylglycine_pos	dimethylglycine_pos	NA	0.48415	0.90757	1.0885	0.12231	0.1106	0.7912	1.1581	0.21181	0.80351	0.8647	0.97267	-0.039973
Dimethylguanosine_pos	dimethylguanosine_pos	NA	0.72267	0.93928	1.0012	0.0017709	0.97881	0.98659	0.98369	-0.023729	0.0026611	0.027276	0.62218	-0.68459
Dimethylxanthine_pos	dimethylxanthine_pos	NA	0.74979	0.94696	0.96243	-0.055243	0.1904	0.8582	0.87175	-0.19801	0.092589	0.20631	1.131	0.17762
Disaccharide_pos	disaccharide_pos	NA	0.20402	0.90757	0.56798	-0.81609	0.39685	0.93483	0.87492	-0.19278	0.036826	0.10633	1.3602	0.44377
Dodecenoylcarnitine_pos	dodecenoylcarnitine_pos	NA	0.77338	0.94696	1.095	0.13092	0.36103	0.91941	1.1447	0.19503	0.34848	0.51581	0.94797	-0.077094
Dopa_pos	dopa_pos	NA	0.42084	0.90757	0.85983	-0.21788	0.96339	0.98659	0.97254	-0.040171	0.46221	0.61429	0.91615	-0.12635
Dopamine_pos	dopamine_pos	NA	0.60518	0.91113	1.0336	0.047717	0.70416	0.96712	1.0381	0.053937	0.053816	0.13454	0.71713	-0.47969
D-Ribose 5-Phosphate_neg	d_ribose_5_phosphate_neg	NA	0.19581	0.90757	0.76635	-0.38392	0.34291	0.91672	0.83196	-0.26542	0.019479	0.072894	0.65827	-0.60326
dTTP_neg	d_ttp_neg	Selected	0.079006	0.63514	0.76762	-0.38153	0.021195	0.4345	0.71895	-0.47604	0.00051494	0.0078194	0.51123	-0.96796
dUMP_pos	d_ump_pos	NA	0.33598	0.90757	1.1324	0.17939	0.62772	0.95201	0.96277	-0.054732	0.086381	0.19676	1.1737	0.23108
Epinephrine-H2O_pos	epinephrine_h2o_pos	NA	0.072938	0.6274	0.85792	-0.22108	0.85053	0.98416	1.0872	0.12059	0.73677	0.82662	2.3759	1.2484
Erythronate_neg	erythronate_neg	NA	0.47971	0.90757	1.0669	0.093389	0.89827	0.98416	0.98926	-0.015578	0.23824	0.39071	0.88761	-0.172
Erythrose_neg	erythrose_neg	NA	0.78599	0.94696	1.0356	0.050477	0.45627	0.93483	0.92693	-0.10947	0.16199	0.29388	1.1319	0.17873
Erythrose-4-Phosphate_neg	erythrose_4_phosphate_neg	NA	0.95052	0.97725	0.95389	-0.068111	0.4894	0.93483	0.89194	-0.16498	0.35315	0.52083	0.87272	-0.19642
Ethanolamine_pos	ethanolamine_pos	NA	0.72273	0.93928	1.0371	0.052504	0.14285	0.82491	1.1728	0.22998	0.01091	0.052624	1.6145	0.69109
Ethylmalonate_neg	ethylmalonate_neg	NA	0.76099	0.94696	1.0115	0.01649	0.20871	0.86238	0.90646	-0.14168	0.010344	0.051098	0.78673	-0.34606
FAD_pos	fad_pos	NA	0.64484	0.91113	1.1193	0.16265	0.11517	0.7912	0.78873	-0.3424	0.060446	0.14493	0.7293	-0.45543
Flavin Mononucleotide_pos	flavin_mononucleotide_pos	NA	0.26505	0.90757	0.68656	-0.54254	0.68635	0.96712	0.77848	-0.36126	0.027623	0.088852	0.51113	-0.96824
Folate_pos	folate_pos	NA	0.58113	0.91113	0.87197	-0.19765	0.83092	0.98416	0.90526	-0.1436	0.0016353	0.017644	2.3297	1.2201
Fructose 1,6-Bisphosphate_neg	fructose_1_6_bisphosphate_neg	NA	0.052478	0.55534	1.1399	0.18886	0.71918	0.96712	1.014	0.020109	0.24838	0.40093	1.0911	0.12581
Fructose_neg	fructose_neg	NA	0.47144	0.90757	1.138	0.1865	0.56971	0.94543	0.87855	-0.1868	0.68227	0.7902	0.60327	-0.72913
Fructose-1-Phosphate_neg	fructose_1_phosphate_neg	NA	0.040061	0.53948	0.79133	-0.33766	0.259	0.86331	0.89976	-0.15238	0.0010278	0.012394	0.60697	-0.72029
Fumarate_neg	fumarate_neg	NA	0.37173	0.90757	1.1287	0.17461	0.36532	0.91978	0.8094	-0.30507	0.7622	0.84005	0.8858	-0.17495
Galactose_neg	galactose_neg	NA	0.48578	0.90757	1.1343	0.18185	0.51986	0.94311	0.76281	-0.3906	0.56777	0.70755	0.54436	-0.87738
Gentisate_neg	gentisate_neg	NA	0.38383	0.90757	1.2687	0.34331	0.084168	0.7912	1.2688	0.34345	0.0064459	0.040014	1.4872	0.5726
Geranyl Diphosphate_neg	geranyl_diphosphate_neg	NA	0.83671	0.95531	0.96903	-0.045391	0.27071	0.87944	0.89296	-0.16334	0.86456	0.90425	0.97825	-0.03173
Geranyl-pyrophosphate-HPO3_neg	geranyl_pyrophosphate_hpo3_neg	NA	0.11182	0.74946	0.72565	-0.46266	0.017942	0.41435	0.63858	-0.64706	0.0053645	0.038335	0.48947	-1.0307
Gluconate_neg	gluconate_neg	NA	0.45077	0.90757	0.92959	-0.10533	0.25916	0.86331	0.89378	-0.16201	0.67813	0.78763	0.98843	-0.016789
Gluconolactone_neg	gluconolactone_neg	NA	0.28008	0.90757	0.88597	-0.17467	0.34964	0.91672	0.90515	-0.14378	0.12156	0.2469	0.83704	-0.25663
Glucoronate_neg	glucoronate_neg	NA	0.19639	0.90757	0.85161	-0.23174	0.9562	0.98659	1.0462	0.065183	0.26879	0.41902	0.88824	-0.17098
Glucosamine_pos	glucosamine_pos	NA	0.9432	0.97725	0.78613	-0.34717	0.48198	0.93483	0.67008	-0.5776	0.22135	0.37348	0.59782	-0.74221
Glucosamine-6-Phosphate_neg	glucosamine_6_phosphate_neg	NA	0.79686	0.94696	0.63451	-0.6563	0.62505	0.95201	0.994	-0.0086755	0.0042482	0.032864	2.3966	1.261
Glucose_neg	glucose_neg	NA	0.44813	0.90757	1.2708	0.34574	0.60741	0.94828	0.88928	-0.16929	0.65953	0.78087	0.6519	-0.61728
Glucose-1,6-Bisphosphate_neg	glucose_1_6_bisphosphate_neg	NA	0.0014819	0.20253	0.64581	-0.63082	0.34452	0.91672	0.9235	-0.11481	0.0020115	0.021146	0.64424	-0.63432
Glucose-1-Phosphate_neg	glucose_1_phosphate_neg	Selected	0.26457	0.90757	0.79021	-0.3397	0.67368	0.96577	0.91017	-0.13579	6.353e-05	0.0017966	0.48206	-1.0527
Glucose-6-Phosphate_neg	glucose_6_phosphate_neg	NA	0.28404	0.90757	0.87864	-0.18666	0.24309	0.86331	0.83062	-0.26774	0.019564	0.072894	0.71475	-0.48448
Glucuronate_neg	glucuronate_neg	NA	0.19867	0.90757	0.84519	-0.24265	0.88981	0.98416	1.0313	0.044481	0.23287	0.38507	0.8723	-0.19711
Glutamate_pos	glutamate_pos	NA	0.10831	0.74946	1.2259	0.29385	0.8225	0.98416	0.97014	-0.04373	0.23647	0.38937	1.1556	0.20863
Glutamine_pos	glutamine_pos	NA	0.0027155	0.22543	1.4667	0.55255	0.68355	0.96712	1.1005	0.13819	0.33711	0.50309	1.2015	0.26485
Glutarate_neg	glutarate_neg	NA	0.66013	0.91113	1.0144	0.020651	0.35104	0.91672	0.92778	-0.10814	0.028407	0.08959	0.81961	-0.28699
Glutathione Oxidized_pos	glutathione_oxidized_pos	NA	0.34974	0.90757	0.80781	-0.30791	0.26454	0.86769	1.0787	0.10924	0.92354	0.93958	0.72187	-0.4702
Glutathione Reduced_pos	glutathione_reduced_pos	NA	0.48947	0.90757	0.87224	-0.1972	0.75247	0.96712	1.0947	0.13054	0.41348	0.58257	1.1821	0.24135
Glyceraldehyde 3-Phosphate_neg	glyceraldehyde_3_phosphate_neg	NA	0.44912	0.90757	0.90524	-0.14362	0.54407	0.94543	0.916	-0.12659	0.011504	0.054846	0.74708	-0.42067
Glyceraldehyde_neg	glyceraldehyde_neg	NA	0.59913	0.91113	1.178	0.23635	0.50061	0.94151	0.90075	-0.15081	0.41145	0.58257	0.65436	-0.61184
Glycerate_neg	glycerate_neg	NA	0.0084266	0.41059	0.55753	-0.84288	0.013471	0.41435	0.5971	-0.74396	0.59996	0.73428	1.272	0.34708
Glycerol-3-Phosphate_neg	glycerol_3_phosphate_neg	Selected	0.041781	0.53948	0.5805	-0.78464	0.20607	0.86238	0.68574	-0.54427	3.7075e-05	0.0015201	0.35867	-1.4793
Glycerophosphocholine_pos	glycerophosphocholine_pos	NA	0.46847	0.90757	0.78218	-0.35443	0.97339	0.98659	0.85141	-0.23208	0.010814	0.052624	0.52399	-0.93239
Glycine_neg	glycine_neg	NA	0.35684	0.90757	0.79839	-0.32483	0.71966	0.96712	1.3818	0.46656	0.13458	0.26274	1.5801	0.65997
Glycochenodeoxycholate_neg	glycochenodeoxycholate_neg	NA	0.25776	0.90757	0.70271	-0.50899	0.42674	0.93483	0.73259	-0.44891	0.027956	0.088852	0.54143	-0.88515
Glycocholic Acid_neg	glycocholic_acid_neg	NA	0.94227	0.97725	1.128	0.17381	0.98618	0.98809	1.004	0.0056994	0.79186	0.85663	1.0585	0.082067
Glycolate_neg	glycolate_neg	NA	0.62791	0.91113	0.93984	-0.089506	0.27688	0.87944	0.87793	-0.18782	0.044422	0.11982	0.69945	-0.5157
Glycolic Acid_neg	glycolic_acid_neg	NA	0.84447	0.95557	1.0345	0.048916	0.841	0.98416	0.89184	-0.16515	0.43069	0.59455	0.8154	-0.29441
Glycyl-Proline_pos	glycyl_proline_pos	NA	0.3239	0.90757	1.1519	0.20406	0.11221	0.7912	1.1923	0.25374	0.39682	0.57087	1.0399	0.056466
GMP_pos	gmp_pos	NA	0.32467	0.90757	1.5628	0.64413	0.32377	0.91629	0.84349	-0.24555	0.24801	0.40093	0.73059	-0.45286
Guanidineacetate_neg	guanidineacetate_neg	NA	0.50818	0.90757	0.96603	-0.049861	0.56711	0.94543	0.97773	-0.032486	0.25633	0.40577	1.2916	0.36916
Guanidinobutanoic Acid_pos	guanidinobutanoic_acid_pos	NA	0.041955	0.53948	1.3026	0.38143	0.74222	0.96712	0.89053	-0.16727	0.92004	0.93958	1.1191	0.16239
Guanine_pos	guanine_pos	NA	0.51527	0.90757	1.0166	0.023797	0.58986	0.94543	1.0039	0.0056446	0.32758	0.4956	0.85773	-0.2214
Guanosine_pos	guanosine_pos	NA	0.25605	0.90757	1.0819	0.11353	0.72793	0.96712	1.0133	0.019098	0.73992	0.82662	0.98917	-0.015702
Hexanoylcarnitine_pos	hexanoylcarnitine_pos	NA	0.45693	0.90757	0.86243	-0.21353	0.72994	0.96712	0.89298	-0.1633	0.73938	0.82662	1.0654	0.091334
Hexanoylglycine_pos	hexanoylglycine_pos	NA	0.66183	0.91113	0.94256	-0.085351	0.92531	0.98659	0.96861	-0.046005	0.1157	0.2399	0.83746	-0.25591
Hexose 6-Phosphate_neg	hexose_6_phosphate_neg	NA	0.34405	0.90757	0.87216	-0.19734	0.5183	0.94311	0.90461	-0.14464	0.00010727	0.0025872	0.60589	-0.72286
Hippurate_neg	hippurate_neg	NA	0.77044	0.94696	1.0087	0.012471	0.17526	0.84393	1.0851	0.11778	0.047382	0.12533	1.2981	0.37635
Histidine_pos	histidine_pos	NA	0.34334	0.90757	1.0216	0.030875	0.28179	0.88195	0.78186	-0.35501	0.16067	0.29358	0.73676	-0.44074
Histidinol_pos	histidinol_pos	NA	0.59956	0.91113	1.0621	0.08691	0.6815	0.96712	1.029	0.041313	0.92262	0.93958	0.96264	-0.054927
Homoarginine_pos	homoarginine_pos	NA	0.49471	0.90757	1.0699	0.097484	0.44522	0.93483	1.1011	0.13898	0.73152	0.82396	1.0283	0.040195
Homocitrulline_pos	homocitrulline_pos	NA	0.4098	0.90757	1.133	0.18013	0.34465	0.91672	1.1159	0.15825	0.13721	0.26662	1.1435	0.1935
Homocysteic Acid_pos	homocysteic_acid_pos	NA	0.84839	0.9556	1.0092	0.013227	0.7474	0.96712	1.0106	0.015209	0.17839	0.31276	0.85394	-0.22779
Homocysteine_pos	homocysteine_pos	NA	0.22507	0.90757	1.1746	0.2322	0.71212	0.96712	1.0635	0.088855	0.16111	0.29358	2.2703	1.1829
Homocystine_pos	homocystine_pos	NA	0.81105	0.95218	0.90978	-0.13641	0.36567	0.91978	1.7111	0.77495	0.17215	0.30957	0.75298	-0.40931
Homogentisate_neg	homogentisate_neg	NA	0.25473	0.90757	1.0064	0.0091422	0.39507	0.93483	1.0042	0.0060372	0.85076	0.89759	0.99849	-0.0021805
Homoserine_pos	homoserine_pos	NA	0.0044669	0.30524	1.4614	0.54737	0.15015	0.84333	1.2931	0.37086	0.012621	0.058068	1.8098	0.85587
Hydrocinnamic Acid_neg	hydrocinnamic_acid_neg	NA	0.46791	0.90757	0.6827	-0.55068	0.94773	0.98659	0.84919	-0.23584	0.0098047	0.049629	0.46811	-1.0951
Hydroxyanthranilate_pos	hydroxyanthranilate_pos	NA	0.64932	0.91113	1.0195	0.027929	0.97937	0.98659	0.96113	-0.057199	0.02257	0.079764	0.68008	-0.55622
Hydroxybutanoate_pos	hydroxybutanoate_pos	NA	0.50547	0.90757	1.057	0.080003	0.48966	0.93483	1.0552	0.077451	0.2507	0.4015	1.0999	0.13738
Hydroxybutyrate_neg	hydroxybutyrate_neg	NA	0.044707	0.53948	0.41115	-1.2823	0.012795	0.41435	0.37419	-1.4182	0.024948	0.084535	0.41509	-1.2685
Hydroxycinnaminic acid_neg	hydroxycinnaminic_acid_neg	NA	0.97635	0.99085	0.99303	-0.01009	0.82737	0.98416	0.94283	-0.084928	0.10484	0.22623	1.2334	0.30265
Hydroxyglutarate_neg	hydroxyglutarate_neg	NA	0.31205	0.90757	1.5106	0.59509	0.82394	0.98416	0.8332	-0.26327	0.015697	0.063096	1.2629	0.33675
Hydroxyguanosine_pos	hydroxyguanosine_pos	NA	0.9923	0.99855	0.96287	-0.054594	0.63591	0.95502	1.0376	0.053223	0.43798	0.59659	0.87138	-0.19862
Hydroxyindoleacetate_pos	hydroxyindoleacetate_pos	NA	0.61685	0.91113	1.0297	0.042254	0.39584	0.93483	0.87955	-0.18516	0.49392	0.6385	0.89067	-0.16705
Hydroxyisobutyrate_neg	hydroxyisobutyrate_neg	NA	0.22138	0.90757	0.83136	-0.26646	0.32405	0.91629	0.85823	-0.22057	0.0079567	0.045309	0.69147	-0.53226
Hydroxyisocaproic Acid_neg	hydroxyisocaproic_acid_neg	NA	0.5301	0.90757	0.82483	-0.27783	0.0050164	0.34279	0.52558	-0.92801	0.053802	0.13454	2.3836	1.2532
Hydroxyisovalerate_neg	hydroxyisovalerate_neg	NA	0.36803	0.90757	0.88386	-0.17811	0.90014	0.98416	0.9659	-0.050051	0.29365	0.45093	1.084	0.11638
Hydroxykynurenine_pos	hydroxykynurenine_pos	NA	0.57303	0.91113	0.94293	-0.084777	0.086135	0.7912	0.81842	-0.28908	0.019735	0.072894	1.4033	0.48884
Hydroxy-Methylbutyrate_neg	hydroxy_methylbutyrate_neg	NA	0.46757	0.90757	0.94405	-0.083068	0.51843	0.94311	0.95223	-0.070616	0.66088	0.78087	0.96276	-0.054748
Hydroxyphenyllactate_neg	hydroxyphenyllactate_neg	NA	0.018664	0.45014	1.4521	0.53815	0.85257	0.98416	0.92969	-0.10517	0.068005	0.15935	1.2239	0.29153
Hydroxy-Phenylpyruvate_neg	hydroxy_phenylpyruvate_neg	NA	0.078588	0.63514	1.126	0.17117	0.18033	0.84393	1.1209	0.16463	0.027943	0.088852	1.3349	0.4167
Hydroxyproline_pos	hydroxyproline_pos	NA	0.58104	0.91113	1.0415	0.05868	0.97202	0.98659	0.98602	-0.020308	0.9496	0.95896	0.99597	-0.0058194
Hydroxypropionate_neg	hydroxypropionate_neg	NA	0.62367	0.91113	1.149	0.20041	0.45962	0.93483	0.90452	-0.14478	0.41894	0.58823	0.65088	-0.61955
Hydroxytryptophan_pos	hydroxytryptophan_pos	NA	0.41006	0.90757	1.1772	0.23537	0.29379	0.88874	1.1706	0.22721	0.15739	0.29199	1.2461	0.31746
Hypoxanthine_neg	hypoxanthine_neg	NA	0.39059	0.90757	1.3011	0.37977	0.5908	0.94543	1.2384	0.30847	0.0087587	0.046367	0.49808	-1.0055
IDP_pos	idp_pos	NA	0.72356	0.93928	1.0083	0.011931	0.8359	0.98416	0.89729	-0.15635	0.023742	0.081801	0.61895	-0.69211
Imidazole_pos	imidazole_pos	NA	0.53894	0.90757	1.0596	0.083516	0.75225	0.96712	0.94082	-0.088013	0.15628	0.29125	1.1371	0.18536
Imidazoleacetic Acid_pos	imidazoleacetic_acid_pos	NA	0.11689	0.76073	1.2332	0.30241	0.43773	0.93483	1.1024	0.14063	0.11186	0.23762	1.1933	0.25496
IMP_pos	imp_pos	NA	0.54809	0.91113	0.98626	-0.019953	0.33779	0.91672	0.63748	-0.64954	0.073908	0.1712	0.55519	-0.84894
Indole Lactate_neg	indole_lactate_neg	NA	0.27087	0.90757	1.1539	0.20658	0.46586	0.93483	0.9041	-0.14544	0.84572	0.89598	1.0698	0.097383
Indole Propionate_neg	indole_propionate_neg	NA	0.81834	0.95462	0.98366	-0.023773	0.66679	0.96577	1.0109	0.015683	0.0010069	0.012394	1.5755	0.65585
Indole_pos	indole_pos	NA	0.47983	0.90757	0.88065	-0.18335	0.89988	0.98416	1.0108	0.015512	0.4403	0.59776	1.0977	0.13447
Indole-2-Carboxylic Acid_neg	indole_2_carboxylic_acid_neg	NA	0.81284	0.95218	0.99946	-0.00077709	0.1759	0.84393	0.91091	-0.13462	0.0051875	0.038335	0.79095	-0.33834
Indole-3-Acetic Acid_neg	indole_3_acetic_acid_neg	NA	0.78559	0.94696	0.96331	-0.053926	0.44483	0.93483	1.0457	0.06453	0.20872	0.35361	1.1109	0.15167
Indoleacrylate_pos	indoleacrylate_pos	NA	0.86482	0.96874	0.91124	-0.1341	0.87126	0.98416	0.91886	-0.12208	0.0031804	0.028253	0.62789	-0.67141
Indolebutyric Acid_pos	indolebutyric_acid_pos	NA	0.28816	0.90757	1.0948	0.13068	0.74884	0.96712	1.0225	0.032076	0.27329	0.42442	0.89845	-0.15449
Indolepropionate_pos	indolepropionate_pos	Selected	0.65103	0.91113	1.0295	0.041978	0.21244	0.86238	1.1187	0.16182	0.00016413	0.0031183	1.7426	0.80122
Indoxyl Sulfate_neg	indoxyl_sulfate_neg	NA	0.26226	0.90757	0.92815	-0.10757	0.49044	0.93483	0.95207	-0.070861	0.26338	0.41533	0.93125	-0.10276
Inosine_pos	inosine_pos	NA	0.42437	0.90757	1.214	0.27975	0.53335	0.94543	0.94347	-0.083952	0.11567	0.2399	0.79163	-0.3371
Inositol_neg	inositol_neg	NA	0.88801	0.96978	1.0038	0.0054863	0.3853	0.93483	0.90474	-0.14442	0.11107	0.23719	1.2071	0.27157
Isocitrate_neg	isocitrate_neg	NA	0.492	0.90757	1.0694	0.096866	0.27692	0.87944	0.90219	-0.1485	0.29942	0.45807	1.0388	0.054944
Isoleucine_pos	isoleucine_pos	NA	0.7048	0.93517	1.0274	0.038953	0.90711	0.98659	0.99518	-0.0069687	0.87202	0.90744	1.0028	0.0040537
Isopropylmalic Acid_neg	isopropylmalic_acid_neg	NA	0.35311	0.90757	0.81273	-0.29916	0.49406	0.93483	0.8622	-0.21391	0.029738	0.09099	0.59467	-0.74985
Itaconate_neg	itaconate_neg	NA	0.51653	0.90757	0.90516	-0.14375	0.86426	0.98416	0.99237	-0.011057	0.4491	0.59978	0.94736	-0.078022
Ketohexanoic Acid_neg	ketohexanoic_acid_neg	Selected	0.028182	0.53948	0.70228	-0.50988	0.0019072	0.26065	0.65024	-0.62096	0.03932	0.10967	0.74488	-0.42493
Ketoisovalerate_neg	ketoisovalerate_neg	NA	0.38442	0.90757	1.1133	0.15484	0.3353	0.91672	0.81478	-0.29552	0.66467	0.78309	0.9282	-0.1075
Ketoleucine_neg	ketoleucine_neg	NA	0.052825	0.55534	0.73243	-0.44924	0.006246	0.36584	0.68427	-0.54736	0.13402	0.26274	0.81244	-0.29967
Kynurenate_pos	kynurenate_pos	NA	0.17467	0.90757	1.1501	0.20177	0.61654	0.9503	1.0143	0.020457	0.43593	0.59659	0.89089	-0.16668
Kynurenine_pos	kynurenine_pos	Selected	0.61074	0.91113	1.0777	0.10797	0.9758	0.98659	0.98091	-0.027809	0.0080825	0.045395	1.8926	0.92033
Lactate_neg	lactate_neg	NA	0.61648	0.91113	1.1611	0.21549	0.46446	0.93483	0.89437	-0.16106	0.42211	0.58865	0.65378	-0.61312
Leucic Acid_neg	leucic_acid_neg	NA	0.22311	0.90757	0.78539	-0.34852	0.017759	0.41435	1.5044	0.58918	0.159	0.29324	1.8288	0.87093
Leucine_pos	leucine_pos	NA	0.58164	0.91113	1.0386	0.054602	0.82239	0.98416	0.96254	-0.055081	0.63352	0.75727	0.95772	-0.06232
Linoleic Acid_pos	linoleic_acid_pos	NA	0.42667	0.90757	0.78124	-0.35616	0.25629	0.86331	0.74687	-0.42107	0.71694	0.81651	0.87497	-0.1927
Linolenic Acid_pos	linolenic_acid_pos	NA	0.33475	0.90757	0.86312	-0.21237	0.065849	0.74995	0.77961	-0.35918	0.56375	0.70619	0.93718	-0.093606
Lipoamide_pos	lipoamide_pos	NA	0.11333	0.74946	1.1155	0.15771	0.38383	0.93483	1.0893	0.12336	0.34681	0.51519	0.93508	-0.096838
Lipoic Acid_pos	lipoic_acid_pos	NA	0.53814	0.90757	1.0895	0.12372	0.64839	0.95989	1.0298	0.042373	0.20107	0.34208	0.86724	-0.20549
Lysine_pos	lysine_pos	NA	0.012958	0.44272	1.3893	0.47432	0.4731	0.93483	1.1377	0.18612	0.43608	0.59659	1.1685	0.2246
M-4-Pyr/Oxypurinol_pos	m_4_pyr_oxypurinol_pos	NA	0.78948	0.94696	0.95586	-0.065122	0.88432	0.98416	1.027	0.038438	0.56285	0.70619	1.13	0.17639
Malate_neg	malate_neg	NA	0.24611	0.90757	1.1774	0.23566	0.78397	0.98416	0.89247	-0.16413	0.18168	0.31563	1.0452	0.063775
Maleic Acid_neg	maleic_acid_neg	NA	0.40106	0.90757	1.094	0.12967	0.28568	0.88733	0.81464	-0.29577	0.67102	0.785	0.94932	-0.075038
Malonate_neg	malonate_neg	NA	0.046397	0.53948	0.41743	-1.2604	0.012863	0.41435	0.3799	-1.3963	0.026742	0.087714	0.42371	-1.2389
Mandelic Acid_neg	mandelic_acid_neg	NA	0.65795	0.91113	0.75527	-0.40494	0.25721	0.86331	0.64108	-0.64143	0.0032518	0.028253	0.38832	-1.3647
Mannose_neg	mannose_neg	NA	0.41732	0.90757	1.2679	0.34242	0.53114	0.94543	0.78612	-0.34718	0.78502	0.85374	0.74694	-0.42093
Melatonin_pos	melatonin_pos	NA	0.70895	0.93764	0.97404	-0.037952	0.11739	0.7912	0.71359	-0.48682	0.86846	0.90603	1.0281	0.039986
Metanephrine_pos	metanephrine_pos	NA	0.51861	0.90757	1.0448	0.063241	0.7464	0.96712	0.97381	-0.038289	0.25343	0.40365	1.072	0.10034
Methionine Sulfoxide_pos	methionine_sulfoxide_pos	NA	0.83881	0.95531	0.90454	-0.14474	0.59262	0.94543	1.0368	0.052121	0.0012501	0.014644	1.8444	0.88317
Methionine_pos	methionine_pos	NA	0.4391	0.90757	1.1747	0.23234	0.42098	0.93483	0.89051	-0.16729	0.23292	0.38507	1.2651	0.3392
Methyl Phenylacetate_neg	methyl_phenylacetate_neg	NA	0.21871	0.90757	0.93913	-0.090606	0.25795	0.86331	0.94682	-0.078832	0.88866	0.91775	1.1537	0.2063
Methyladenosine_pos	methyladenosine_pos	NA	0.3677	0.90757	0.85603	-0.22426	0.56837	0.94543	1.0932	0.12855	0.67035	0.785	0.92158	-0.11782
Methylamino-Alanine_pos	methylamino_alanine_pos	NA	0.75436	0.94696	0.93322	-0.099708	0.85802	0.98416	0.94103	-0.087693	0.12498	0.25119	0.81289	-0.29886
Methylcysteine_pos	methylcysteine_pos	NA	0.67477	0.91715	0.84375	-0.24512	0.93544	0.98659	0.94159	-0.08683	0.77105	0.84302	0.97125	-0.042085
Methylene-THF_pos	methylene_thf_pos	NA	0.24245	0.90757	1.4776	0.56327	0.30116	0.89475	1.1426	0.19231	0.6874	0.7939	1.0664	0.092738
Methylglutarate_neg	methylglutarate_neg	NA	0.054268	0.55624	0.87098	-0.19929	0.98666	0.98809	1.0036	0.0051655	0.13231	0.2608	0.89126	-0.16608
Methylguanosine_pos	methylguanosine_pos	NA	0.53466	0.90757	1.0563	0.07902	0.93171	0.98659	1.0087	0.012468	0.80683	0.86597	1.0076	0.010861
Methylguanosines_pos	methylguanosines_pos	NA	0.65698	0.91113	1.0237	0.033736	0.4849	0.93483	1.0488	0.068689	0.37055	0.53874	0.8906	-0.16716
Methylhistamine_pos	methylhistamine_pos	NA	0.33357	0.90757	1.0953	0.13133	0.17713	0.84393	1.117	0.1596	0.47509	0.62835	1.0593	0.083163
Methylhistidine_pos	methylhistidine_pos	NA	0.7962	0.94696	1.2288	0.29728	0.46429	0.93483	0.74301	-0.42854	0.72728	0.82145	1.1987	0.26152
Methylmalonate_neg	methylmalonate_neg	NA	0.36554	0.90757	0.89302	-0.16324	0.83957	0.98416	0.96237	-0.05534	0.33129	0.49937	1.0722	0.10063
Methylnicotinamide_pos	methylnicotinamide_pos	NA	0.18838	0.90757	1.183	0.24251	0.65475	0.96346	1.0417	0.058923	0.1785	0.31276	0.82595	-0.27588
Methyl-Oxovalerate_neg	methyl_oxovalerate_neg	Selected	0.051878	0.55534	0.7305	-0.45304	0.0047542	0.34279	0.66971	-0.5784	0.066362	0.15727	0.77326	-0.37098
Methylphenylacetic acid_pos	methylphenylacetic_acid_pos	NA	0.90246	0.97627	0.95263	-0.070014	0.84666	0.98416	0.94342	-0.084034	0.12164	0.2469	0.81191	-0.3006
Methylsuccinate_neg	methylsuccinate_neg	NA	0.14362	0.81487	0.76515	-0.38619	0.10203	0.7912	1.3978	0.4832	0.44541	0.59978	1.5827	0.66237
Methyltetrahydrofolate_pos	methyltetrahydrofolate_pos	NA	0.45847	0.90757	1.0856	0.11854	0.92896	0.98659	0.89754	-0.15596	0.048252	0.12623	1.7968	0.84541
Methylthioadenosine_pos	methylthioadenosine_pos	NA	0.51734	0.90757	1.059	0.082696	0.49253	0.93483	1.0539	0.075702	0.76101	0.84005	1.005	0.007212
Mevalonolactone_pos	mevalonolactone_pos	NA	0.8266	0.95531	0.98777	-0.017755	0.66219	0.96577	0.96101	-0.057377	0.43697	0.59659	1.0873	0.12072
Mopeg Sulfate_neg	mopeg_sulfate_neg	NA	0.15569	0.83992	0.91609	-0.12645	0.027708	0.4544	0.87564	-0.19159	0.0013825	0.015745	0.77038	-0.37636
Myoinositol_neg	myoinositol_neg	NA	0.78036	0.94696	0.98478	-0.022133	0.69861	0.96712	0.94837	-0.076482	0.67491	0.78612	1.0457	0.064479
NAD_1_pos	nad_1_pos	NA	0.31953	0.90757	1.4185	0.50439	0.27882	0.87944	0.76087	-0.39428	0.039593	0.10968	0.54126	-0.8856
NAD_2_pos	nad_2_pos	NA	0.53363	0.90757	1.1531	0.2055	0.1212	0.7912	0.61598	-0.69904	0.02887	0.090357	0.49807	-1.0056
NAD_3_pos	nad_3_pos	NA	0.55125	0.91113	1.1461	0.19667	0.18005	0.84393	0.65935	-0.60089	0.057138	0.13958	0.55074	-0.86055
NAD_4_pos	nad_4_pos	NA	0.61206	0.91113	1.1516	0.20358	0.087811	0.7912	0.61588	-0.69928	0.029518	0.09099	0.46753	-1.0969
NAD_pos	nad_pos	NA	0.87186	0.96874	1.148	0.19915	0.1764	0.84393	0.7933	-0.33407	0.035523	0.10403	0.52607	-0.92668
NADH_1_pos	nadh_1_pos	NA	0.928	0.97725	0.94203	-0.08615	0.94993	0.98659	0.93853	-0.091527	0.091016	0.20392	0.73538	-0.44344
NADH_2_pos	nadh_2_pos	NA	0.93125	0.97725	0.97641	-0.034441	0.82018	0.98416	0.93019	-0.10441	0.0029014	0.027665	0.64426	-0.6343
NADH_3_pos	nadh_3_pos	NA	0.71369	0.93928	0.77277	-0.37188	0.41195	0.93483	0.71439	-0.48521	0.90452	0.92946	0.83229	-0.26484
NADH_pos	nadh_pos	NA	0.29782	0.90757	0.7145	-0.485	0.48845	0.93483	0.76139	-0.3933	0.086374	0.19676	0.64467	-0.63337
NADP_neg	nadp_neg	NA	0.92718	0.97725	0.9746	-0.037122	0.12047	0.7912	0.616	-0.699	0.022877	0.079764	0.40622	-1.2997
NADPH_pos	nadph_pos	NA	0.59825	0.91113	1.0971	0.13363	0.70442	0.96712	0.89246	-0.16413	0.01303	0.058068	0.44871	-1.1561
n-Glycylproline_pos	n_glycylproline_pos	NA	0.32242	0.90757	1.1528	0.20514	0.10591	0.7912	1.1996	0.26258	0.36837	0.53748	1.0437	0.061742
Nicotinamide Mononucleotide_pos	nicotinamide_mononucleotide_pos	NA	0.48559	0.90757	0.6982	-0.51828	0.59258	0.94543	0.73002	-0.454	0.00096277	0.012336	0.37886	-1.4003
Nicotinamide Oxide_pos	nicotinamide_oxide_pos	NA	0.14161	0.81487	1.1986	0.26133	0.77162	0.9825	1.0093	0.013423	0.10209	0.22145	0.79534	-0.33036
Nicotinamide Riboside_pos	nicotinamide_riboside_pos	NA	0.77984	0.94696	0.98441	-0.022666	0.96776	0.98659	0.92063	-0.1193	0.026353	0.087135	0.62576	-0.67632
Nicotinamide_pos	nicotinamide_pos	NA	0.60246	0.91113	1.0774	0.10753	0.81448	0.98416	1.029	0.041191	0.56113	0.70619	1.0342	0.048485
Nicotinic Acid_pos	nicotinic_acid_pos	NA	0.52045	0.90757	1.1238	0.16839	0.6997	0.96712	0.95754	-0.062589	0.6049	0.73593	1.0926	0.12782
NMN_neg	nmn_neg	NA	0.23055	0.90757	1.0941	0.12977	0.35937	0.91941	1.0799	0.11094	0.049891	0.12865	0.84816	-0.23759
Norepinephrine_pos	norepinephrine_pos	NA	0.94642	0.97725	1.0369	0.052336	0.23575	0.86331	1.1148	0.15681	0.5957	0.73124	0.94719	-0.078274
Normetanephrine-H2O_pos	normetanephrine_h2o_pos	NA	0.59105	0.91113	1.0196	0.028031	0.8309	0.98416	0.91695	-0.12509	0.025462	0.085569	0.67431	-0.56852
Norvaline_pos	norvaline_pos	NA	0.24823	0.90757	1.1554	0.20845	0.11058	0.7912	1.2579	0.33104	0.00010234	0.0025872	1.565	0.64616
Octadiecadienoylcarnitine_pos	octadiecadienoylcarnitine_pos	NA	0.47629	0.90757	0.91355	-0.13044	0.38185	0.93483	0.89887	-0.15381	0.83151	0.88321	1.0211	0.030156
Octanoylcarnitine_pos	octanoylcarnitine_pos	NA	0.50114	0.90757	0.81764	-0.29045	0.48204	0.93483	0.74719	-0.42046	0.23181	0.38507	0.75333	-0.40865
Octenoylcarnitine_pos	octenoylcarnitine_pos	NA	0.25752	0.90757	1.1829	0.24234	0.41498	0.93483	1.1147	0.1566	0.098617	0.21622	0.73194	-0.4502
Oleic Acid_pos	oleic_acid_pos	NA	0.8282	0.95531	0.96905	-0.045352	0.8981	0.98416	0.96819	-0.046644	0.97557	0.98035	1.0471	0.066424
OMP_neg	omp_neg	NA	0.12893	0.77661	1.2244	0.29212	0.93978	0.98659	1.0113	0.016155	0.014752	0.062352	0.65506	-0.6103
Ornithine_pos	ornithine_pos	NA	0.89552	0.97391	0.99265	-0.010649	0.66507	0.96577	1.0312	0.044392	0.22847	0.38233	1.1429	0.19267
Orotate_neg	orotate_neg	NA	0.63514	0.91113	1.0727	0.1012	0.18743	0.8582	1.11	0.15052	0.1805	0.31491	1.1843	0.24403
Oxalate_neg	oxalate_neg	NA	0.65251	0.91113	1.1706	0.22719	0.47188	0.93483	0.92715	-0.10912	0.4103	0.58257	0.68141	-0.55341
Oxaloacetate_neg	oxaloacetate_neg	NA	0.015397	0.44346	0.65749	-0.60496	0.13939	0.81916	1.4067	0.49234	0.63195	0.75727	1.7541	0.81069
Oxobutanoate_neg	oxobutanoate_neg	NA	0.36676	0.90757	0.90383	-0.14587	0.71406	0.96712	1.1452	0.19555	0.0032473	0.028253	1.6938	0.76024
Oxoglutarate_neg	oxoglutarate_neg	NA	0.45204	0.90757	0.86286	-0.2128	0.59204	0.94543	0.87291	-0.19609	0.097915	0.21583	1.1418	0.19136
Oxoguanine/3-Methoxytyramine_pos	oxoguanine_3_methoxytyramine_pos	NA	0.39473	0.90757	1.1038	0.14254	0.28926	0.88874	1.0684	0.095505	0.14529	0.27687	0.8414	-0.24914
Palmitic Acid_neg	palmitic_acid_neg	NA	0.094594	0.71821	0.73965	-0.43508	0.035081	0.49597	0.68847	-0.53853	0.055357	0.13673	0.71888	-0.47618
Pantothenate_pos	pantothenate_pos	NA	0.64145	0.91113	1.1058	0.14504	0.52974	0.94543	1.0381	0.053915	6.5729e-05	0.0017966	1.8467	0.88496
Phenylacetylglutamine_neg	phenylacetylglutamine_neg	NA	0.91129	0.97725	1.0351	0.049753	0.84462	0.98416	0.82934	-0.26997	0.003996	0.032124	1.6501	0.72256
Phenylacetylglycine_pos	phenylacetylglycine_pos	NA	0.80376	0.94696	0.95916	-0.060153	0.77406	0.98255	0.95846	-0.06121	0.9664	0.97353	1.0033	0.004821
Phenylalanine_pos	phenylalanine_pos	NA	0.068239	0.62173	1.4439	0.52992	0.52258	0.94386	6.9742	2.802	0.47975	0.63044	2.344	1.2289
Phenylglyoxylic Acid_neg	phenylglyoxylic_acid_neg	Selected	0.040617	0.53948	0.8098	-0.30436	0.0027218	0.27898	0.74057	-0.43329	0.00021648	0.0034137	0.68265	-0.55078
Phenyllactate_neg	phenyllactate_neg	Selected	0.12831	0.77661	1.289	0.36626	0.42685	0.93483	0.91629	-0.12612	0.00013191	0.0028466	1.6862	0.75377
Phenylpropiolate_neg	phenylpropiolate_neg	NA	0.42154	0.90757	0.87058	-0.19996	0.5679	0.94543	0.89254	-0.16401	0.11585	0.2399	1.1289	0.17489
Phenylpyruvate_neg	phenylpyruvate_neg	NA	0.61828	0.91113	1.1032	0.14166	0.26043	0.86331	1.081	0.11239	0.98272	0.98277	0.97722	-0.033247
Phosphocholine_pos	phosphocholine_pos	NA	0.66004	0.91113	0.90544	-0.1433	0.25833	0.86331	0.82046	-0.28549	0.015573	0.063096	0.65318	-0.61446
Phosphocreatine_pos	phosphocreatine_pos	NA	0.61067	0.91113	1.3006	0.37913	0.92962	0.98659	1.0099	0.014233	0.58834	0.72439	1.1272	0.17277
phosphoenolpyruvate_1_neg	phosphoenolpyruvate_1_neg	Selected	0.037055	0.53948	0.63384	-0.6578	0.62972	0.95201	0.84131	-0.24929	1.6902e-05	0.0011797	0.38346	-1.3829
phosphoenolpyruvate_2_neg	phosphoenolpyruvate_2_neg	Selected	0.038025	0.53948	0.62909	-0.66867	0.6106	0.94828	0.83155	-0.26612	1.7264e-05	0.0011797	0.37559	-1.4128
Phosphoenolpyruvate_neg	phosphoenolpyruvate_neg	Selected	0.035806	0.53948	0.62653	-0.67454	0.63158	0.95201	0.83703	-0.25665	1.1535e-05	0.0011797	0.37254	-1.4245
Phosphogluconate_neg	phosphogluconate_neg	NA	0.18387	0.90757	0.8799	-0.1846	0.024219	0.43794	0.81386	-0.29714	0.36553	0.53715	0.92153	-0.11789
Phosphoglycerate_pos	phosphoglycerate_pos	NA	0.1307	0.77661	0.67551	-0.56595	0.57477	0.94543	0.9915	-0.012314	0.057535	0.13958	0.58882	-0.7641
Phosphoglycerates_neg	phosphoglycerates_neg	Selected	0.32598	0.90757	0.77919	-0.35996	0.33376	0.91672	0.79124	-0.33781	0.00015825	0.0031183	0.4095	-1.2881
Phosphopantothenate_neg	phosphopantothenate_neg	NA	0.039849	0.53948	1.5007	0.58568	0.014343	0.41435	1.5068	0.5915	0.038631	0.10874	1.3487	0.43159
Phosphoribosyl Pyrophosphate_neg	phosphoribosyl_pyrophosphate_neg	NA	0.72759	0.93981	2.0141	1.0101	0.42041	0.93483	0.86566	-0.20813	0.030222	0.091785	0.70939	-0.49536
Phosphorylcholine_pos	phosphorylcholine_pos	NA	0.95818	0.97725	1.1778	0.23614	0.29558	0.88874	1.1656	0.22104	0.14244	0.27417	0.6255	-0.67691
Phosphoserine_pos	phosphoserine_pos	NA	0.56268	0.91113	0.99074	-0.013425	0.42246	0.93483	1.025	0.035624	0.0051394	0.038335	0.41592	-1.2656
Picolinate_neg	picolinate_neg	NA	0.45441	0.90757	0.92573	-0.11134	0.49477	0.93483	0.89755	-0.15593	0.037308	0.10697	1.2695	0.34422
Pipecolate_pos	pipecolate_pos	NA	0.48854	0.90757	1.0871	0.12043	0.778	0.98416	0.91828	-0.123	0.085702	0.19676	0.75584	-0.40385
Proline_pos	proline_pos	NA	0.35966	0.90757	1.1141	0.15582	0.55962	0.94543	1.0269	0.038268	0.52802	0.67441	1.0838	0.11605
Propionate_neg	propionate_neg	NA	0.9998	0.9998	0.96223	-0.055547	0.15494	0.84393	1.097	0.13354	0.12246	0.24733	0.78815	-0.34345
Propionylcarnitine_pos	propionylcarnitine_pos	Selected	0.73121	0.93981	0.88708	-0.17287	0.51937	0.94311	1.0815	0.11308	4.7343e-05	0.0016175	2.5818	1.3684
Propylene Glycol_pos	propylene_glycol_pos	NA	0.3822	0.90757	0.92295	-0.11567	0.10895	0.7912	0.86318	-0.21226	0.62802	0.75727	0.95795	-0.061974
Pseudouridine_neg	pseudouridine_neg	NA	0.68172	0.91943	0.91103	-0.13444	0.93767	0.98659	0.96992	-0.044061	0.02761	0.088852	0.72802	-0.45795
Pyridoxal-Phosphate_neg	pyridoxal_phosphate_neg	NA	0.19767	0.90757	0.81786	-0.29008	0.20109	0.86238	0.84341	-0.2457	0.38659	0.55811	0.89495	-0.16013
Pyridoxamine_pos	pyridoxamine_pos	NA	0.9548	0.97725	1.0537	0.075396	0.21968	0.86331	0.90977	-0.13642	0.0079438	0.045309	0.78329	-0.35238
Pyridoxine_pos	pyridoxine_pos	NA	0.42874	0.90757	1.1292	0.17531	0.69967	0.96712	0.95144	-0.071809	0.0092482	0.047997	1.3426	0.42502
Pyroglutamate_neg	pyroglutamate_neg	NA	0.28842	0.90757	1.1315	0.17827	0.17817	0.84393	1.1115	0.15249	0.14334	0.27462	1.1238	0.16833
Pyrophosphate_neg	pyrophosphate_neg	NA	0.23214	0.90757	0.79311	-0.3344	0.17272	0.84393	1.2315	0.30041	0.15307	0.28657	1.2889	0.3661
Quinolinate_neg	quinolinate_neg	NA	0.19355	0.90757	0.96988	-0.044123	0.24674	0.86331	0.97677	-0.033913	0.64917	0.77148	0.99253	-0.010825
Retinal_pos	retinal_pos	NA	0.67771	0.91715	0.7185	-0.47695	0.32698	0.91672	0.61353	-0.70479	0.0028489	0.027665	0.36078	-1.4708
Ribitol/Xylitol_neg	ribitol_xylitol_neg	NA	0.64885	0.91113	1.0394	0.055717	0.98809	0.98809	0.88764	-0.17196	0.003251	0.028253	1.5644	0.64562
Riboflavin_pos	riboflavin_pos	NA	0.17272	0.90757	1.1777	0.23597	0.54983	0.94543	1.0161	0.023022	0.89929	0.92641	1.0089	0.012778
Ribose_neg	ribose_neg	NA	0.10221	0.74835	0.82687	-0.27427	0.13912	0.81916	0.85099	-0.23279	0.01503	0.062882	0.76429	-0.38782
Ribose-5-Phosphate_neg	ribose_5_phosphate_neg	NA	0.39587	0.90757	1.697	0.76301	0.56784	0.94543	1.7017	0.76702	0.31983	0.48567	1.0794	0.11019
Ribulose 5-Phosphate_neg	ribulose_5_phosphate_neg	Selected	0.04595	0.53948	0.71253	-0.48898	0.24874	0.86331	0.82546	-0.27672	2.6752e-05	0.0014184	0.42042	-1.2501
SAH_pos	sah_pos	NA	0.62051	0.91113	1.0514	0.072248	0.19048	0.8582	0.72237	-0.4692	0.12105	0.2469	0.72548	-0.463
Salicylurate_pos	salicylurate_pos	NA	0.31182	0.90757	1.0993	0.1366	0.17893	0.84393	1.1047	0.14368	0.13996	0.27068	1.1309	0.17747
SAM_pos	sam_pos	NA	0.032504	0.53948	2.0296	1.0212	0.0014698	0.26065	1.9703	0.97843	0.053113	0.13442	1.342	0.42436
Sarcosine_pos	sarcosine_pos	NA	0.99367	0.99855	1.0641	0.089574	0.10183	0.7912	0.80989	-0.3042	0.24423	0.39894	0.86019	-0.21727
Sedoheptulose Phosphate_neg	sedoheptulose_phosphate_neg	NA	0.12175	0.76795	0.79832	-0.32496	0.53207	0.94543	0.93252	-0.10079	0.19333	0.33351	0.83239	-0.26467
Sedpheptulose Bisphosphates_neg	sedpheptulose_bisphosphates_neg	NA	0.63188	0.91113	0.5936	-0.75244	0.34894	0.91672	0.55651	-0.84553	0.012259	0.057116	0.34481	-1.5361
Serotonin_pos	serotonin_pos	NA	0.88521	0.96978	0.9974	-0.0037575	0.32255	0.91629	0.9832	-0.024442	0.80354	0.8647	1.0029	0.0042126
Shikimate_neg	shikimate_neg	NA	0.6327	0.91113	1.0048	0.0069703	0.25627	0.86331	1.099	0.13617	0.91958	0.93958	0.9907	-0.013487
Sorbitol_pos	sorbitol_pos	NA	0.43603	0.90757	0.78379	-0.35146	0.88295	0.98416	0.95048	-0.073273	0.70539	0.8056	1.0543	0.076339
Spermidine_pos	spermidine_pos	NA	0.56717	0.91113	0.90124	-0.15002	0.35404	0.91871	0.85225	-0.23065	0.1318	0.2608	0.79209	-0.33627
Spermine_pos	spermine_pos	NA	0.86815	0.96874	0.96285	-0.054623	0.041856	0.53628	0.65421	-0.61217	0.045764	0.12184	0.66128	-0.59666
S-Ribosyl-L-Homocysteine_pos	s_ribosyl_l_homocysteine_pos	NA	0.26618	0.90757	1.2318	0.30075	0.20584	0.86238	1.2543	0.32691	0.014691	0.062352	1.3809	0.46563
Suberic Acid_neg	suberic_acid_neg	NA	0.57984	0.91113	0.9551	-0.066269	0.12642	0.7912	0.89121	-0.16616	0.038721	0.10874	0.80676	-0.30979
Succinate_neg	succinate_neg	NA	0.40032	0.90757	0.90268	-0.14771	0.88581	0.98416	0.96874	-0.045811	0.40658	0.58257	1.0521	0.073233
Succinylcarnitine/3-Hydroxyisovalerylcarnitine_pos	succinylcarnitine_3_hydroxyisovalerylcarnitine_pos	Selected	0.96152	0.97822	1.0095	0.013603	0.099977	0.7912	1.3439	0.42645	6.7163e-07	0.00024887	2.8821	1.5271
Symmetric Dimethylarginine_pos	symmetric_dimethylarginine_pos	NA	0.65849	0.91113	1.0548	0.07703	0.88643	0.98416	1.008	0.011428	0.22539	0.37873	0.88481	-0.17657
Tartarate_neg	tartarate_neg	Selected	0.387	0.90757	0.64554	-0.63142	0.86489	0.98416	0.85765	-0.22154	0.00061368	0.0083869	0.34674	-1.5281
Taurine_neg	taurine_neg	NA	0.2262	0.90757	1.1846	0.24437	0.74017	0.96712	0.9364	-0.094797	0.88411	0.91537	0.91746	-0.12429
Tetradecadienoylcarnitine_pos	tetradecadienoylcarnitine_pos	NA	0.74097	0.94649	1.0843	0.11681	0.51175	0.94311	1.1531	0.2055	0.254	0.40365	0.83638	-0.25777
Tetradecanedioic Acid_neg	tetradecanedioic_acid_neg	NA	0.21913	0.90757	0.96323	-0.054048	0.017729	0.41435	0.93585	-0.095648	0.67203	0.785	1.1062	0.14557
Tetrahydrobiopterin_neg	tetrahydrobiopterin_neg	NA	0.91686	0.97725	0.93453	-0.097682	0.67135	0.96577	0.83427	-0.26141	0.16824	0.30386	0.68543	-0.54492
Theobromine_pos	theobromine_pos	NA	0.59125	0.91113	1.3007	0.37933	0.55317	0.94543	1.1736	0.23099	0.021672	0.077267	1.5192	0.60334
THF_pos	thf_pos	NA	0.91204	0.97725	1.211	0.27618	0.81503	0.98416	0.99642	-0.0051808	0.48804	0.63586	0.84314	-0.24615
Thiamine Pyrophosphate_pos	thiamine_pyrophosphate_pos	NA	0.39663	0.90757	0.85448	-0.22689	0.60702	0.94828	1.0011	0.0016071	0.036606	0.10633	0.67925	-0.55799
Thiamine_pos	thiamine_pos	NA	0.6025	0.91113	0.77192	-0.37348	0.5135	0.94311	1.0643	0.089972	0.75837	0.84005	0.91166	-0.13342
Thiourea_pos	thiourea_pos	NA	0.32281	0.90757	0.80331	-0.31597	0.69853	0.96712	0.94897	-0.075559	0.013751	0.059579	1.3932	0.47841
Threitol_neg	threitol_neg	NA	0.92972	0.97725	0.97325	-0.039119	0.38855	0.93483	0.91526	-0.12775	0.17671	0.31276	0.8805	-0.18361
Threonate_neg	threonate_neg	NA	0.37724	0.90757	1.0839	0.11618	0.25486	0.86331	1.0818	0.11349	0.72409	0.82011	0.9429	-0.084816
Threonine_pos	threonine_pos	Selected	0.00068679	0.14079	1.5979	0.67615	0.22321	0.86331	1.2789	0.35492	0.0088211	0.046367	1.7524	0.80931
Thymidine_neg	thymidine_neg	NA	0.83595	0.95531	0.99991	-0.00012839	0.84746	0.98416	1.0031	0.004453	0.697	0.80048	1.0246	0.034991
Thyroxine_pos	thyroxine_pos	NA	0.53328	0.90757	0.87286	-0.19618	0.91298	0.98659	1.0366	0.051835	0.52434	0.67181	0.83833	-0.2544
TMP_pos	tmp_pos	NA	0.38508	0.90757	0.77313	-0.37122	0.6063	0.94828	0.96362	-0.053469	0.006108	0.039751	0.53399	-0.90513
Trans-4-Hydroxyproline_pos	trans_4_hydroxyproline_pos	NA	0.93106	0.97725	1.0051	0.0073371	0.85969	0.98416	1.0001	0.00013464	0.63177	0.75727	1.0289	0.041098
Trimethylamine Oxide_pos	trimethylamine_oxide_pos	NA	0.45199	0.90757	0.86649	-0.20675	0.853	0.98416	0.93729	-0.093431	0.01589	0.063253	1.3174	0.39771
Trimethylamine_pos	trimethylamine_pos	NA	0.90868	0.97725	0.9288	-0.10656	0.88289	0.98416	0.94062	-0.088321	0.020721	0.075852	1.2336	0.3029
Trimethyllysine_pos	trimethyllysine_pos	NA	0.74461	0.94696	1.0397	0.056101	0.7436	0.96712	1.0233	0.033171	0.77561	0.84574	1.0063	0.0090998
Tryptophan_pos	tryptophan_pos	NA	0.11966	0.76655	1.1078	0.14766	0.31612	0.91629	1.0731	0.10177	0.85161	0.89759	0.99613	-0.0055996
Tryptophanol_pos	tryptophanol_pos	NA	0.93494	0.97725	0.99431	-0.0082381	0.62462	0.95201	1.0637	0.089113	0.7014	0.80328	0.9746	-0.037112
Tyrosine_pos	tyrosine_pos	NA	0.21774	0.90757	0.086619	-3.5292	0.96261	0.98659	0.17268	-2.5339	0.46296	0.61429	0.34283	-1.5444
UDP_pos	udp_pos	NA	0.21441	0.90757	1.0821	0.11387	0.68088	0.96712	0.85656	-0.22337	0.099834	0.21772	0.72409	-0.46575
UDP-Glucose_neg	udp_glucose_neg	NA	0.77867	0.94696	0.98934	-0.015465	0.4864	0.93483	0.84699	-0.23959	0.018749	0.071841	0.58903	-0.76358
UMP_pos	ump_pos	NA	0.13707	0.80285	1.3669	0.45095	0.74434	0.96712	0.91906	-0.12178	0.48852	0.63586	0.89803	-0.15517
Uracil_pos	uracil_pos	NA	0.78472	0.94696	0.9452	-0.081311	0.589	0.94543	0.90197	-0.14886	0.71904	0.81664	0.96575	-0.050278
Urate_neg	urate_neg	Selected	0.37673	0.90757	0.9301	-0.10454	0.0017647	0.26065	0.75159	-0.41198	6.1103e-05	0.0017966	0.56894	-0.81366
Urea_pos	urea_pos	NA	0.83855	0.95531	1.0414	0.058463	0.13986	0.81916	1.1945	0.2564	0.0037908	0.031719	1.6429	0.71623
Ureidopropionate_pos	ureidopropionate_pos	NA	0.94565	0.97725	1.0359	0.050841	0.089797	0.7912	0.81663	-0.29224	0.41234	0.58257	0.90935	-0.1371
Ureidosuccinic Acid_neg	ureidosuccinic_acid_neg	Selected	0.096442	0.71893	1.2034	0.2671	0.51719	0.94311	0.99579	-0.0060807	0.00016732	0.0031183	2.0839	1.0593
Uric Acid_pos	uric_acid_pos	NA	0.83299	0.95531	1.0229	0.032674	0.22036	0.86331	0.91213	-0.13269	0.0052426	0.038335	0.77031	-0.37648
Uridine_neg	uridine_neg	NA	0.38982	0.90757	1.1552	0.2082	0.97615	0.98659	1.0107	0.015291	0.0181	0.07001	0.74968	-0.41566
UTP_neg	utp_neg	Selected	0.0027491	0.22543	0.43737	-1.1931	0.08982	0.7912	0.77308	-0.37131	0.0066642	0.040181	0.60631	-0.72187
Valerylcarnitine_pos	valerylcarnitine_pos	NA	0.25128	0.90757	0.76541	-0.38569	0.27885	0.87944	0.76382	-0.3887	0.28761	0.44331	0.76756	-0.38166
Valine_pos	valine_pos	NA	0.1115	0.74946	1.2065	0.27084	0.018811	0.41435	1.2666	0.34095	0.00021299	0.0034137	1.4948	0.57991
Xanthine_neg	xanthine_neg	NA	0.8892	0.96978	1.0417	0.059002	0.88926	0.98416	1.0286	0.040674	0.012851	0.058068	0.61813	-0.69401
Xanthosine_neg	xanthosine_neg	NA	0.68715	0.92236	1.1348	0.18249	0.5844	0.94543	0.93321	-0.099725	0.0087319	0.046367	0.57845	-0.78974
Xanthurenic Acid_neg	xanthurenic_acid_neg	NA	0.076223	0.63514	0.82314	-0.28079	0.025636	0.43794	0.81404	-0.29683	0.31313	0.47726	0.91133	-0.13396
XMP_pos	xmp_pos	NA	0.017306	0.44346	1.4258	0.51173	0.83325	0.98416	1.0164	0.023488	0.040232	0.10997	0.6515	-0.61816
Xylonate_neg	xylonate_neg	NA	0.78765	0.94696	1.0124	0.017763	0.49094	0.93483	0.94424	-0.082778	0.19405	0.33351	0.8923	-0.16441
Xylose_neg	xylose_neg	NA	0.38026	0.90757	0.77911	-0.36011	0.97766	0.98659	0.93248	-0.10085	0.17704	0.31276	1.1144	0.15623
